# Supplementary material for: Dynamic RNA Regulation in the Brain Underlies Physiological Plasticity in a Hibernating Mammal
Source: Front Physiol. 2021 Jan 18;11:624677. doi: 10.3389/fphys.2020.624677 (PMC7848201; doi:10.3389/fphys.2020.624677)
Supplement: Supplementary file 1 [file Table_1.XLSX]

## Sheet: RNAseqlibrary_data
RNAseq library and alignment characteristics
fastq_id	sample_title	sample_id	region	seqread_length	off_sequencer_fastq	after_trimming	%mtDNA	salmon_input	salmon_pseudoaligned	%pseudoaligned
B153_3_CTTGTA_L001	Forebrain_IBA_rep4	B153	cerebrum	126	28085123	27859722	5.94	26285581	19280948	73.3518
B163_9_ATGTCA_L001	Forebrain_IBA_rep5	B163	cerebrum	126	17873268	17758768	6.67	16608267	12336470	74.2791
B30_2_GCCAAT_L001	Forebrain_SA_rep1	B30	cerebrum	126	16057516	15937135	9.01	14532541	10908323	75.0614
B31_8_AGTTCC_L001	Forebrain_SA_rep2	B31	cerebrum	126	26590890	26457705	7.73	24467449	17745395	72.5265
B32_14_CCGTCC_L002	Forebrain_SA_rep3	B32	cerebrum	126	24522280	24268595	9.33	22120565	16207526	73.269
B33_20_ATTCCT_L002	Forebrain_SA_rep4	B33	cerebrum	126	23933490	23596216	8.82	21616041	15693973	72.6034
B34_26_GCCAAT_L003	Forebrain_SA_rep5	B34	cerebrum	126	28637754	28357880	8.18	26091794	19051328	73.0166
B53_6_GATCAG_L001	Forebrain_Ar_rep1	B53	cerebrum	126	19183573	19005773	7.46	17644923	13022329	73.8021
B54_12_TGACCA_L002	Forebrain_Ar_rep2	B54	cerebrum	126	24266514	24055504	6.06	22685429	16270232	71.7211
B55_4_GTGAAA_L001	Forebrain_Ent_rep1	B55	cerebrum	126	30701789	29573290	9.79	26777580	19869447	74.2018
B57_18_GAGTGG_L002	Forebrain_Ar_rep3	B57	cerebrum	126	25565473	25349166	6.54	23747278	17737128	74.6912
B58_24_GGCTAC_L003	Forebrain_Ar_rep4	B58	cerebrum	126	24004242	23611994	7.39	21933973	16204372	73.878
B59_10_GTCCGC_L001	Forebrain_Ent_rep2	B59	cerebrum	126	31140072	30979887	9.48	28112125	20593450	73.2547
B61_30_GATCAG_L003	Forebrain_Ar_rep5	B61	cerebrum	126	37991997	37567816	6.57	35168046	25594310	72.7772
B62_16_GTTTCG_L002	Forebrain_Ent_rep3	B62	cerebrum	126	24625441	24405580	8.42	22430065	16782907	74.8233
B64_22_ACTTGA_L003	Forebrain_Ent_rep4	B64	cerebrum	126	25799537	25529392	8.27	23494329	16937208	72.0906
B65_5_TTAGGC_L001	Forebrain_LT_rep1	B65	cerebrum	126	20105136	19963718	6.71	18679012	13889095	74.3567
B66_28_GTGAAA_L003	Forebrain_Ent_rep5	B66	cerebrum	126	25280748	23448050	9.25	21435419	14415900	67.2527
B67_11_CGATGT_L002	Forebrain_LT_rep2	B67	cerebrum	126	23227620	22962442	5.8	21677344	15596378	71.9478
B68_17_CGTACG_L002	Forebrain_LT_rep3	B68	cerebrum	126	24540546	24136703	6.02	22748631	16528855	72.6587
B69_15_GTGGCC_L002	Forebrain_IBA_rep1	B69	cerebrum	126	24241562	24093740	6.73	22537939	16201222	71.8842
B70_21_ATCACG_L003	Forebrain_IBA_rep2	B70	cerebrum	126	26852691	26532870	7.13	24729787	17632017	71.2987
B72_23_TAGCTT_L003	Forebrain_LT_rep4	B72	cerebrum	126	23729488	23496244	6.48	22044824	15887721	72.0701
B74_29_TTAGGC_L003	Forebrain_LT_rep5	B74	cerebrum	126	41930384	41612293	7.17	38691192	28987459	74.92
B77_13_CAGATC_L002	Forebrain_SpD_rep1	B77	cerebrum	126	25881345	25615008	7.99	23701114	16409090	69.2334
B78_27_CTTGTA_L003	Forebrain_IBA_rep3	B78	cerebrum	126	28148931	27800353	6.94	25935399	18317494	70.6274
B79_19_ACTGAT_L002	Forebrain_SpD_rep2	B79	cerebrum	126	26264274	26102396	7.65	24190202	17376182	71.8315
B80_25_ACAGTG_L003	Forebrain_SpD_rep3	B80	cerebrum	126	26802380	26532177	9.25	24147333	17592477	72.8547
B83_1_ACAGTG_L001	Forebrain_SpD_rep4	B83	cerebrum	126	16634481	16495314	7.66	15288102	11069504	72.406
B84_7_AGTCAA_L001	Forebrain_SpD_rep5	B84	cerebrum	126	25286418	25100835	8.19	23122062	16751909	72.4499
51-H153_S64_L008	Hypothalamus_IBA_rep4	H153	hypothalamus	151	20824188	20821940	4.81	19853944	14271540	71.8826
57-H163_S70_L008	Hypothalamus_IBA_rep5	H163	hypothalamus	151	20964295	20962317	4.33	20075236	13171587	65.6111
56-H164_S69_L008	Hypothalamus_Ent_rep5	H164	hypothalamus	151	27260155	27258172	6.08	25641368	19187872	74.8317
35-H29_S39_L005	Hypothalamus_SA_rep1	H29	hypothalamus	151	21405184	21403486	6.43	20072764	14299523	71.2384
41-H30_S45_L005	Hypothalamus_SA_rep2	H30	hypothalamus	151	25190981	25187675	6.54	23584095	17009103	72.1211
47-H31_S60_L008	Hypothalamus_SA_rep3	H31	hypothalamus	151	24835691	24831404	6.14	23357882	17018583	72.8601
53-H33_S66_L008	Hypothalamus_SA_rep4	H33	hypothalamus	151	29393427	29389631	6.79	27441160	20081134	73.1789
59-H34_S72_L008	Hypothalamus_SA_rep5	H34	hypothalamus	151	23823007	23821331	6.58	22291613	16114470	72.2894
31-H53_S35_L005	Hypothalamus_Ar_rep1	H53	hypothalamus	151	20149510	20147732	4.22	19331885	13684154	70.7854
37-H54_S41_L005	Hypothalamus_Ar_rep2	H54	hypothalamus	151	19419562	19328222	4.17	18548980	13257159	71.4711
43-H57_S47_L005	Hypothalamus_Ar_rep3	H57	hypothalamus	151	23220841	23217578	3.77	22362470	16291089	72.8501
32-H59_S36_L005	Hypothalamus_Ent_rep1	H59	hypothalamus	151	27799326	27797004	6.32	26086092	18897838	72.4441
49-H60_S62_L008	Hypothalamus_Ar_rep4	H60	hypothalamus	151	32899483	32894910	4.75	31387094	22428284	71.457
55-H61_S68_L008	Hypothalamus_Ar_rep5	H61	hypothalamus	151	21191646	21190242	4.32	20297581	14847747	73.1503
38-H62_S42_L005	Hypothalamus_Ent_rep2	H62	hypothalamus	151	29722914	29719754	6.88	27720781	20597345	74.3029
44-H64_S48_L005	Hypothalamus_Ent_rep3	H64	hypothalamus	151	26706899	26704803	6.43	25022691	18549914	74.1324
34-H65_S38_L005	Hypothalamus_LT_rep1	H65	hypothalamus	151	21522645	21520032	4.11	20669336	14927011	72.2181
50-H66_S63_L008	Hypothalamus_Ent_rep4	H66	hypothalamus	151	22041191	22039245	6.9	20558820	15259027	74.2213
40-H67_S44_L005	Hypothalamus_LT_rep2	H67	hypothalamus	151	28431927	28428000	4.23	27250764	19758934	72.5078
46-H68_S59_L008	Hypothalamus_LT_rep3	H68	hypothalamus	151	22992019	22984088	4.49	21979289	16276612	74.0543
33-H69_S37_L005	Hypothalamus_IBA_rep1	H69	hypothalamus	151	20307765	20293556	5.79	19148252	14115730	73.7181
39-H70_S43_L005	Hypothalamus_IBA_rep2	H70	hypothalamus	151	21534370	21530872	5.71	20337488	14940152	73.4611
52-H72_S65_L008	Hypothalamus_LT_rep4	H72	hypothalamus	151	27267169	27262926	5.35	25842690	18908902	73.1692
58-H74_S71_L008	Hypothalamus_LT_rep5	H74	hypothalamus	151	23798059	23796344	5.24	22577609	16375220	72.5286
48-H77_S61_L008	Hypothalamus_SpD_rep1	H77	hypothalamus	151	21471339	21450739	6.88	20019538	14378662	71.8231
45-H78_S49_L005	Hypothalamus_IBA_rep3	H78	hypothalamus	151	23755554	23635149	5.62	22335370	16513569	73.9346
54-H79_S67_L008	Hypothalamus_SpD_rep2	H79	hypothalamus	151	27836663	27820621	7.26	25849946	18926029	73.215
60-H80_S73_L008	Hypothalamus_SpD_rep3	H80	hypothalamus	151	26498334	26495654	7.19	24639248	17155326	69.626
36-H83_S40_L005	Hypothalamus_SpD_rep4	H83	hypothalamus	151	25318853	25315305	6.47	23734057	17317717	72.9657
42-H84_S46_L005	Hypothalamus_SpD_rep5	H84	hypothalamus	151	23200820	23197864	6.88	21636771	15904793	73.5082
21-M153_S25_L003	Medulla_IBA_rep4	M153	medulla	151	22499730	22495331	8.45	20624866	14846557	71.9838
27-M163_S31_L003	Medulla_IBA_rep5	M163	medulla	151	21054002	21045075	7.94	19400086	14859992	76.5976
26-M164_S30_L003	Medulla_Ent_rep5	M164	medulla	151	25489165	25484590	9.61	23071743	17854171	77.3854
5-M30_S5_L001	Medulla_SA_rep1	M30	medulla	151	23465799	23458705	12.66	20546694	14917824	72.6045
11-M31_S11_L001	Medulla_SA_rep2	M31	medulla	151	25920827	25915105	12.58	22719940	15885035	69.9167
17-M32_S21_L003	Medulla_SA_rep3	M32	medulla	151	25683172	25674891	12.22	22600203	15716339	69.5407
23-M33_S27_L003	Medulla_SA_rep4	M33	medulla	151	30118967	30105473	13.06	26234100	19431824	74.0709
29-M34_S33_L003	Medulla_SA_rep5	M34	medulla	151	24631729	24626421	11.69	21790169	15942797	73.1651
1-M53_S1_L001	Medulla_Ar_rep1	M53	medulla	151	23602832	23597014	7.76	21814031	16163187	74.0954
7-M54_S7_L001	Medulla_Ar_rep2	M54	medulla	151	22859822	22398705	7.9	20669183	16257717	78.6568
2-M55_S2_L001	Medulla_Ent_rep1	M55	medulla	151	25637696	25627615	10.9	22888880	17531075	76.5921
13-M57_S13_L001	Medulla_Ar_rep3	M57	medulla	151	21895366	21892093	6.49	20503416	15414887	75.182
19-M58_S23_L003	Medulla_Ar_rep4	M58	medulla	151	27291310	27288411	7.48	25278245	17691399	69.9867
8-M59_S8_L001	Medulla_Ent_rep2	M59	medulla	151	24875022	24860917	11.6	22044049	16590858	75.2623
25-M61_S29_L003	Medulla_Ar_rep5	M61	medulla	151	21700879	21694357	9.77	19608000	15830450	80.7346
14-M62_S14_L001	Medulla_Ent_rep3	M62	medulla	151	26049766	26047449	11.47	23126340	17104094	73.9594
4-M65_S4_L001	Medulla_LT_rep1	M65	medulla	151	24660035	24652694	7.32	22885412	17135198	74.8739
20-M66_S24_L003	Medulla_Ent_rep4	M66	medulla	151	23546628	23541627	12.12	20739460	15356248	74.0436
10-M67_S10_L001	Medulla_LT_rep2	M67	medulla	151	29203803	29194751	7.24	27125569	19896116	73.3482
16-M68_S20_L003	Medulla_LT_rep3	M68	medulla	151	24233953	24187365	7.52	22397107	17045579	76.1062
3-M69_S3_L001	Medulla_IBA_rep1	M69	medulla	151	22689143	22678761	10.09	20439780	15724169	76.9292
9-M70_S9_L001	Medulla_IBA_rep2	M70	medulla	151	22832865	22824232	9.55	20690228	15466114	74.7508
22-M72_S26_L003	Medulla_LT_rep4	M72	medulla	151	29504470	29491976	9.09	26850188	20197695	75.2237
28-M74_S32_L003	Medulla_LT_rep5	M74	medulla	151	22974483	22966602	9.22	20882705	15759935	75.4688
18-M77_S22_L003	Medulla_SpD_rep1	M77	medulla	151	22674263	22559322	12.72	19763441	13832562	69.9907
15-M78_S15_L001	Medulla_IBA_rep3	M78	medulla	151	22817872	22643324	8.72	20711003	15407422	74.3924
24-M79_S28_L003	Medulla_SpD_rep2	M79	medulla	151	30418760	30376097	11.81	26842758	19973929	74.4109
30-M80_S34_L003	Medulla_SpD_rep3	M80	medulla	151	24572665	24559368	13.01	21409386	16033050	74.8879
6-M83_S6_L001	Medulla_SpD_rep4	M83	medulla	151	26467280	26437852	10.67	23672166	17031190	71.9461
12-M84_S12_L001	Medulla_SpD_rep5	M84	medulla	151	26395836	26392236	11.14	23511260	16129436	68.603

## Sheet: Animal_data
Group	Animal	Sex	Heterotherm	FoodAvailable	BodyMassAtMoveToHibernaculum	DateMovedToHibernaculum	MassAtEuthanasia	FractionBodyMassLostInHibernaculum	DateEuthanized	Housing	HrsLight	AmbientTemperature	DaysInHibernaculum	BodyTemperature	TimeofDay
SA	29	F	FALSE	TRUE	NA	NA	240.8	0	2007-08-08	STD	14	21	0	37	11:15:00
SA	30	F	FALSE	TRUE	NA	NA	223.5	0	2007-08-08	STD	14	21	0	37	12:16:00
SA	31	M	FALSE	TRUE	NA	NA	269	0	2007-08-08	STD	14	21	0	37	13:24:00
SA	32	M	FALSE	TRUE	NA	NA	219	0	2007-08-08	STD	14	21	0	37	15:15:00
SA	33	M	FALSE	TRUE	NA	NA	254	0	2007-08-08	STD	14	21	0	37	14:54:00
SA	34	F	FALSE	TRUE	NA	NA	297	0	2007-08-08	STD	14	21	0	37	17:10:00
IBA	69	M	TRUE	FALSE	352	2007-09-21	246	0.3	2008-02-11	Hibernaculum	0	4	143	30.6	15:06:00
IBA	70	M	TRUE	FALSE	315	2007-10-03	238.3	0.24	2008-02-13	Hibernaculum	0	4	133	31.5	14:14:00
IBA	78	M	TRUE	TRUE	308	2007-09-21	198.4	0.36	2008-03-26	Hibernaculum	0	4	187	37.4	12:25:00
IBA	163	F	TRUE	FALSE	235.5	2009-10-02	163.2	0.31	2010-01-21	Hibernaculum	0	4	111	35.4	09:35:00
IBA	153	F	TRUE	FALSE	204.2	2009-10-02	163.9	0.2	2009-12-17	Hibernaculum	0	4	76	35.6	11:21:00
Ent	55	M	TRUE	FALSE	229	2007-10-05	164	0.28	2008-01-03	Hibernaculum	0	4	90	24.6	11:30:00
Ent	59	M	TRUE	FALSE	271	2007-09-21	173	0.36	2008-01-14	Hibernaculum	0	4	115	26.6	13:29:00
Ent	62	M	TRUE	FALSE	230	2007-10-03	171.9	0.25	2008-01-24	Hibernaculum	0	4	113	23.3	12:30:00
Ent	64	F	TRUE	FALSE	211	2007-10-03	142.9	0.32	2008-01-24	Hibernaculum	0	4	113	23	14:25:00
Ent	66	F	TRUE	FALSE	335	2007-10-03	236.5	0.29	2008-01-31	Hibernaculum	0	4	120	27	13:58:00
Ent	164	F	TRUE	FALSE	253.1	2009-10-02	182	0.28	2010-01-23	Hibernaculum	0	4	113	25.4	12:46:00
LT	65	F	TRUE	FALSE	210	2007-10-05	147.5	0.3	2008-01-31	Hibernaculum	0	4	118	5.5	11:50:00
LT	67	M	TRUE	FALSE	232	2007-10-03	151	0.35	2008-02-01	Hibernaculum	0	4	121	6.6	11:28:00
LT	68	M	TRUE	FALSE	238	2007-10-05	177.7	0.25	2008-02-01	Hibernaculum	0	4	119	6.2	13:38:00
LT	71	F	TRUE	FALSE	234	2007-10-03	156.6	0.33	2008-02-21	Hibernaculum	0	4	141	5.7	10:28:00
LT	72	F	TRUE	FALSE	220	2007-10-03	146	0.34	2008-02-22	Hibernaculum	0	4	142	5.6	14:32:00
LT	74	F	TRUE	FALSE	280	2007-10-03	198	0.29	2008-02-26	Hibernaculum	0	4	146	7.2	10:09:00
Ar	57	M	TRUE	FALSE	249	2007-10-03	203.6	0.18	2008-01-09	Hibernaculum	0	4	98	7.9	14:40:00
Ar	58	F	TRUE	FALSE	272	2007-10-03	223	0.18	2008-01-09	Hibernaculum	0	4	98	8.3	15:57:00
Ar	60	F	TRUE	FALSE	346	2007-10-03	264	0.24	2008-01-14	Hibernaculum	0	4	103	7	16:50:00
Ar	61	F	TRUE	FALSE	227	2007-10-05	159.3	0.3	2008-01-22	Hibernaculum	0	4	109	8.2	15:28:00
Ar	53	M	TRUE	FALSE	236	2007-09-25	178	0.25	2007-12-28	Hibernaculum	0	4	94	12.8	12:37:00
Ar	54	F	TRUE	FALSE	239	2007-10-03	155	0.35	2007-12-28	Hibernaculum	0	4	86	7.9	15:03:00
SpD	77	M	FALSE	TRUE	244	2007-09-21	149.6	0.39	2008-03-21	Hibernaculum	0	4	182	35.6	11:57:00
SpD	79	M	FALSE	TRUE	290	2007-10-05	209.5	0.28	2008-04-10	Hibernaculum	0	4	188	37	11:38:00
SpD	80	F	FALSE	TRUE	220	2007-09-21	149.3	0.32	2008-04-11	Hibernaculum	0	4	203	37	11:58:00
SpD	83	F	FALSE	TRUE	245	2007-10-03	182.4	0.26	2008-04-30	Hibernaculum	0	14	210	37	15:40:00
SpD	84	F	FALSE	TRUE	400	2007-10-03	208.3	0.48	2008-04-30	Hibernaculum	0	14	210	37	16:40:00
