# Supplementary material for: Dynamic RNA Regulation in the Brain Underlies Physiological Plasticity in a Hibernating Mammal
Source: Front Physiol. 2021 Jan 18;11:624677. doi: 10.3389/fphys.2020.624677 (PMC7848201; doi:10.3389/fphys.2020.624677)
Supplement: Supplementary file 2 [file Table_2.XLSX]

## Sheet: forebrain_data
						Forebrain_IBA_rep4	Forebrain_IBA_rep5	Forebrain_SA_rep1	Forebrain_SA_rep2	Forebrain_SA_rep3	Forebrain_SA_rep4	Forebrain_SA_rep5	Forebrain_Ar_rep1	Forebrain_Ar_rep2	Forebrain_Ent_rep1	Forebrain_Ar_rep3	Forebrain_Ar_rep4	Forebrain_Ent_rep2	Forebrain_Ar_rep5	Forebrain_Ent_rep3	Forebrain_Ent_rep4	Forebrain_LT_rep1	Forebrain_Ent_rep5	Forebrain_LT_rep2	Forebrain_LT_rep3	Forebrain_IBA_rep1	Forebrain_IBA_rep2	Forebrain_LT_rep4	Forebrain_LT_rep5	Forebrain_SpD_rep1	Forebrain_IBA_rep3	Forebrain_SpD_rep2	Forebrain_SpD_rep3	Forebrain_SpD_rep4	Forebrain_SpD_rep5
gene_id	unique_gene_symbol	gene_symbol	clean_gene_symbol	original_gene_name	source	B153	B163	B30	B31	B32	B33	B34	B53	B54	B55	B57	B58	B59	B61	B62	B64	B65	B66	B67	B68	B69	B70	B72	B74	B77	B78	B79	B80	B83	B84	LRT_pvalue	LRT_padj	IBA_vs_SA_log2FC_ashr	IBA_vs_SA_log2FC	IBA_vs_SA_wald_pvalue	IBA_vs_SA_wald_padj	IBA_vs_Ar_log2FC_ashr	IBA_vs_Ar_log2FC	IBA_vs_Ar_wald_pvalue	IBA_vs_Ar_wald_padj	IBA_vs_Ent_log2FC_ashr	IBA_vs_Ent_log2FC	IBA_vs_Ent_wald_pvalue	IBA_vs_Ent_wald_padj
ENSSTOG00000000293	FAM120C	FAM120C	FAM120C	FAM120C	reference	8.86815	8.9218	8.73347	8.94817	8.79204	8.82297	8.84498	8.57035	8.77375	8.7593	8.49207	8.65573	8.7999	8.53857	8.7016	8.73925	8.74545	8.8476	8.78847	8.80483	8.78139	8.76798	8.80163	8.66808	8.83917	8.83442	8.86409	8.78563	8.88121	8.81879	5.05872e-06	3.09834e-05	0.00224364	0.00329795	0.970693	0.988327	0.375218	0.434956	2.09876e-06	2.76162e-05	0.0913336	0.118459	0.185999	0.351662
ENSSTOG00000013458	ZNF112	ZNF112	ZNF112	ZNF112	reference	7.83576	7.73734	7.6882	7.79471	7.74769	7.72028	7.75841	7.46687	7.46388	7.63174	7.41898	7.53589	7.59138	7.4	7.51636	7.5325	7.37903	7.58125	7.45181	7.49346	7.76546	7.72053	7.62169	7.45882	7.71579	7.67297	7.62325	7.61633	7.66917	7.71164	3.16796e-17	1.62249e-15	0.00391575	0.0060314	0.950188	0.979196	0.621975	0.69098	1.11618e-11	6.1686e-10	0.310673	0.395287	5.62732e-05	0.000845308
ENSSTOG00000015054	ZBED8	ZBED8	ZBED8	ZBED8	reference	7.16432	7.24072	7.20556	7.36084	7.32933	7.35383	7.34138	7.03441	7.02049	7.17194	7.09902	7.14911	7.14893	7.05758	7.01794	7.12428	7.14535	7.10323	7.06035	7.04443	7.27216	7.34901	7.15669	7.11135	7.21001	7.35101	7.25771	7.18848	7.27552	7.25837	5.60363e-11	1.08617e-09	-0.0663417	-0.109682	0.307749	0.544878	0.436932	0.531402	2.6932e-06	3.41659e-05	0.313181	0.419726	0.000149876	0.00183402
ENSSTOG00000021182	MIR138-1	MIR138-1	MIR138-1	ENSSTOG00000021182	human_blastn	8.55212	8.44263	8.46818	8.63567	8.27091	8.22363	8.44329	7.57584	7.72744	7.92015	7.7773	7.91472	8.21845	7.6509	8.01085	8.10889	7.94144	8.16545	7.95949	8.79849	8.43353	8.36693	8.00254	7.86006	8.48671	8.59378	8.44459	8.24542	8.72848	8.50066	2.05686e-10	3.53174e-09	0.0261812	0.111216	0.65787	0.820695	1.35559	1.59912	4.49777e-10	1.76962e-08	0.30224	0.761264	0.0025206	0.015763
ENSSTOG00000021438	ENSSTOG00000021438	ENSSTOG00000021438	ENSSTOG00000021438	ENSSTOG00000021438	reference	8.44209	8.51651	8.33921	8.62277	8.44283	8.36804	8.69013	8.11845	8.24937	8.21442	7.89021	8.2501	8.58387	8.07322	8.39849	8.57739	8.21339	8.57529	8.58796	8.43953	8.55283	8.60644	8.43307	8.24669	8.76919	8.69201	8.67712	8.42985	8.68808	8.60968	1.70753e-07	1.60259e-06	0.0450076	0.117459	0.496196	0.710534	0.717887	0.89495	3.51386e-07	5.86401e-06	0.0793284	0.160452	0.351891	0.53351
ENSSTOG00000027501	RPL10A	RPL10A	RPL10A	RPL10A	reference	8.57918	8.43609	8.49446	8.45187	8.54429	8.58924	8.46821	8.76004	8.63013	8.70719	8.75119	8.76478	8.57041	8.88056	8.66964	8.57756	8.83401	8.5831	8.64511	8.57118	8.50232	8.59666	8.62397	8.69162	8.49439	8.58857	8.50865	8.68888	8.43382	8.57011	9.63395e-06	5.42001e-05	0.0407897	0.0662076	0.525784	0.73023	-0.336051	-0.405714	8.12591e-05	0.000623721	-0.110219	-0.152312	0.138678	0.285971
ENSSTOG00000029362	ENSSTOG00000029362	ENSSTOG00000029362	ENSSTOG00000029362	ENSSTOG00000029362	reference	8.10438	8.04793	8.03027	8.20622	8.13087	7.96792	8.03171	7.703	7.76649	7.75647	7.75775	7.71936	7.81991	7.8339	7.91347	7.7718	7.66911	7.82715	7.83631	7.79846	8.05047	7.93777	7.82533	7.85001	8.04901	8.03317	8.08261	7.9297	8.06699	8.12331	4.54145e-17	2.26729e-15	-0.0528152	-0.0853927	0.411692	0.642972	0.516708	0.603246	2.3085e-08	5.65559e-07	0.364872	0.468356	9.99091e-06	0.000213511
ENSSTOG00000029624	ENSSTOG00000029624	ENSSTOG00000029624	ENSSTOG00000029624	ENSSTOG00000029624	reference	7.69105	7.77091	7.6886	7.76179	7.72347	7.64883	7.80808	7.62152	7.67836	7.57457	7.5692	7.67492	7.59268	7.53642	7.64494	7.66316	7.65672	7.71433	7.68675	7.64259	7.86382	7.81236	7.65316	7.60649	7.70888	7.83562	7.736	7.6105	7.69876	7.72604	0.000150021	0.000590835	0.0950601	0.143734	0.132242	0.325455	0.34364	0.407391	2.95746e-05	0.000264612	0.278995	0.356043	0.000211003	0.00239688
ENSSTOG00000029690	ENSSTOG00000029690	ENSSTOG00000029690	ENSSTOG00000029690	ENSSTOG00000029690	reference	8.54436	8.74144	8.60415	8.84239	8.85523	8.87511	8.68841	8.42222	8.41696	8.42783	8.44198	8.401	8.44282	8.33155	8.39254	8.66799	7.96546	8.60511	8.43874	8.3753	8.53465	8.52202	8.49382	8.56394	8.56615	8.46095	8.64338	8.55931	8.77807	8.80448	5.0122e-06	3.0746e-05	-0.17845	-0.398275	0.0146421	0.0796321	0.210068	0.329334	0.0477829	0.108351	0.0520034	0.101182	0.537711	0.701095
ENSSTOG00000030227	PANTR1_containing	PANTR1_containing	NA	ENSSTOG00000030227	human_blastn	9.58748	9.55365	9.53265	9.9891	9.96127	9.75755	9.87216	9.60911	9.25974	9.65931	8.83601	9.5227	9.37545	9.61631	9.20633	9.4195	9.219	9.66138	9.47713	9.10562	9.58931	9.60723	9.53061	8.97419	9.64612	9.76591	9.98858	9.79839	10.0402	9.71301	6.08395e-06	3.65098e-05	-0.104365	-0.344426	0.111175	0.293639	0.190371	0.371443	0.0885537	0.175103	0.0966237	0.245466	0.25688	0.435476
ENSSTOG00000030677	LINC00672	LINC00672	LINC00672	LINC00672	reference	9.09913	9.12864	9.30066	9.2303	9.36048	9.31277	9.32983	9.36988	9.24691	9.35252	9.42101	9.29697	9.24414	9.3884	9.44389	9.25273	9.25628	9.35206	9.25232	9.23936	9.23437	9.21833	9.15965	9.30717	9.43505	9.08007	9.30579	9.43921	9.24087	9.29637	5.18473e-05	0.0002361	-0.20383	-0.273344	0.000880636	0.011061	-0.310858	-0.353565	1.72832e-05	0.000169858	-0.2585	-0.312429	0.00012894	0.00162639
ENSSTOG00000031411	ENSSTOG00000031411	ENSSTOG00000031411	ENSSTOG00000031411	ENSSTOG00000031411	reference	8.85015	8.84918	8.87445	8.89347	9.13817	9.13389	8.69645	8.72496	8.97817	9.26348	8.57267	8.82156	9.02641	8.63995	9.03415	9.04955	9.02248	9.46672	8.87445	8.92622	8.80189	8.99696	8.87666	8.63923	9.35524	8.87311	9.02083	8.98889	9.17553	8.9688	5.6269e-05	0.000253157	-0.0571742	-0.150389	0.388448	0.624565	0.128021	0.212	0.228508	0.359335	-0.303269	-0.542456	0.00177115	0.0121366
ENSSTOG00000032137	ENSSTOG00000032137	ENSSTOG00000032137	ENSSTOG00000032137	ENSSTOG00000032137	reference	7.77421	7.68386	7.67482	7.51319	7.45932	7.55339	7.53724	7.84738	7.84333	7.57678	7.83465	7.82225	7.8242	7.78919	7.81714	7.69271	7.57001	7.60224	7.66925	7.70462	7.7918	7.61128	7.69	7.67286	7.60301	7.61748	7.4784	7.60612	7.62163	7.47651	1.61379e-07	1.52789e-06	0.212835	0.35954	0.00316146	0.0281593	-0.21352	-0.276628	0.0194124	0.0535169	-0.014646	-0.0222289	0.851143	0.916224
ENSSTOG00000032437	ENSSTOG00000032437	ENSSTOG00000032437	ENSSTOG00000032437	ENSSTOG00000032437	reference	7.81681	7.99636	8.05481	8.14088	8.07801	8.13759	8.23265	7.63828	7.83178	7.74806	7.82142	7.96798	7.87192	7.67746	7.87045	7.87684	7.51041	7.80428	7.92631	8.04903	7.95069	8.02552	7.84788	7.88358	8.07485	8.00004	8.02582	8.00285	8.1499	8.08809	1.94303e-06	1.35329e-05	-0.162333	-0.352712	0.0234904	0.109071	0.235056	0.355131	0.0251851	0.0657114	0.149095	0.270584	0.0843536	0.200506
ENSSTOG00000032450	COX6B1_ENSSTOG00000032450	COX6B1	COX6B1	ENSSTOG00000032450	human_blastn	8.33461	8.24147	8.36937	8.4107	8.43385	8.38603	8.35525	8.66551	8.45467	8.4787	8.44911	8.47109	8.38382	8.52213	8.50991	8.35459	8.41153	8.41935	8.35833	8.42378	8.3855	8.32175	8.39913	8.47423	8.35751	8.36468	8.36026	8.40131	8.37765	8.36587	0.000123768	0.000500319	-0.0860364	-0.117801	0.142271	0.342616	-0.327006	-0.367584	2.92614e-06	3.66369e-05	-0.158811	-0.193864	0.0139571	0.0552425
ENSSTOG00000032815	LINC01578_containing	LINC01578_containing	NA	ENSSTOG00000032815	human_blastn	9.78909	9.83661	9.9028	9.78864	9.86084	9.88309	9.88027	10.1312	10.0135	10.1221	10.1068	10.1535	9.90274	10.1056	9.99423	9.8878	9.97838	9.88984	9.77032	9.94668	9.90321	10.0087	9.93367	10.0161	9.92543	9.84989	9.83503	10.0274	9.65947	9.72404	0.000112687	0.000461229	0.0166425	0.0262913	0.793066	0.899438	-0.309115	-0.371435	0.000209841	0.00137601	-0.100384	-0.136752	0.170196	0.331031
ENSSTOG00000034702	ENSSTOG00000034702	ENSSTOG00000034702	ENSSTOG00000034702	ENSSTOG00000034702	reference	8.10663	8.00117	7.84288	8.06586	7.85252	7.81903	7.79836	6.88408	7.14713	7.28728	6.95406	7.01598	7.62039	6.92953	7.31096	7.50857	6.99211	7.46995	7.13445	7.29883	7.91722	7.95145	7.21336	7.00252	8.07673	8.09899	8.0324	7.68835	8.11934	8.02752	9.1135e-57	8.32974e-54	0.0860165	0.255659	0.191793	0.411195	2.64155	2.68295	9.01734e-37	1.3393e-33	1.02238	1.20184	1.42463e-09	1.45926e-07
G10765	G10765	G10765	NA	G10765	reference	8.05152	8.02069	8.22089	8.14224	8.07375	8.09446	8.22486	8.17888	8.08714	8.26344	8.11894	8.27284	8.18384	8.14651	8.24058	8.12855	8.17038	8.17754	8.13553	8.12726	8.07073	7.89948	8.13303	8.15433	8.24145	7.86919	8.15364	8.3481	8.12499	8.16556	3.03727e-05	0.000148697	-0.24741	-0.359655	0.000350452	0.00570208	-0.303828	-0.36593	0.000279022	0.00174125	-0.368153	-0.459784	3.64667e-06	9.18004e-05
G10810	G10810	G10810	NA	G10810	reference	9.36412	9.15927	9.16355	9.2526	9.0082	9.0777	9.06367	8.94984	8.80635	9.03562	8.88049	8.83292	9.01967	9.07029	9.04822	9.15242	8.97407	9.36538	9.22264	9.12914	9.04705	9.33574	8.96245	9.15804	9.33138	9.32023	9.23701	9.1806	9.20849	9.07336	0.000177721	0.000683836	0.123529	0.23662	0.0722776	0.223356	0.4787	0.606402	5.0537e-06	5.96289e-05	0.131417	0.20956	0.110261	0.243155
G10915	G10915	G10915	NA	G10915	reference	7.36586	7.65793	7.53919	7.71341	7.45205	7.59404	7.42598	6.90762	7.14985	7.29928	7.08213	7.35921	7.38879	6.82959	7.14798	7.35279	6.92672	7.37739	7.17493	7.26017	7.58746	7.65043	7.34996	7.13363	7.4318	7.69604	7.47559	7.34017	7.35448	7.54265	1.07681e-08	1.29239e-07	0.0265843	0.0998784	0.663788	0.82269	1.06637	1.31308	2.8353e-08	6.77848e-07	0.272116	0.647729	0.00501318	0.0262408
G11250	MIR4453HG_containing	MIR4453HG_containing	NA	G11250	human_blastn	8.51026	8.44456	8.50767	8.5534	8.5545	8.52388	8.50737	8.48402	8.33944	8.56174	8.36146	8.49292	8.52618	8.4723	8.53897	8.57315	8.40154	8.49353	8.42928	8.54423	8.42927	8.45315	8.47471	8.43761	8.59096	8.39114	8.57904	8.62257	8.63252	8.56909	8.01982e-06	4.61684e-05	-0.125807	-0.162225	0.0239907	0.110788	0.0267411	0.0299371	0.681402	0.779653	-0.152324	-0.179863	0.0111751	0.0471025
G12941	G12941	G12941	NA	G12941	reference	8.52279	8.51537	8.52766	8.39841	8.49747	8.57956	8.63979	8.63259	8.63504	8.62184	8.61697	8.60862	8.5753	8.77462	8.55757	8.63886	8.63105	8.66402	8.60259	8.58086	8.38765	8.35366	8.48097	8.66558	8.60563	8.4617	8.6036	8.57998	8.61972	8.58256	0.000105362	0.000434842	-0.116814	-0.162792	0.052487	0.182301	-0.333329	-0.379226	5.11019e-06	6.01776e-05	-0.260899	-0.316318	0.000126689	0.0016079
G13022	G13022	G13022	NA	G13022	reference	9.23501	9.18023	8.90285	9.49737	9.01935	9.29568	9.42216	8.24614	8.47851	8.74673	8.39086	8.32803	9.30567	8.41	9.14077	9.4131	7.8331	9.48079	8.90517	9.02089	9.08963	9.23767	8.80189	8.62678	9.86897	9.21207	9.57069	9.28926	9.64928	9.65312	7.39035e-10	1.14339e-08	-0.0140623	-0.0951514	0.781317	0.892398	1.04913	1.59571	4.27737e-06	5.14932e-05	-0.0212324	-0.100125	0.770125	0.866165
G13329	G13329	G13329	NA	G13329	reference	8.1874	8.12557	8.30851	8.30603	8.47724	8.3521	8.43907	8.11108	8.15533	8.30254	7.9828	8.07721	8.11237	7.98179	8.12478	8.14337	7.85007	8.2976	8.04468	8.10402	7.9968	8.22526	8.1706	8.30323	8.26332	7.99404	8.32957	8.24098	8.42348	8.43407	2.70784e-07	2.41732e-06	-0.344418	-0.54206	8.85285e-05	0.00196616	0.0837124	0.11999	0.395138	0.538297	-0.11175	-0.186654	0.178673	0.342157
G13577	MIR138-2_containing	MIR138-2_containing	NA	G13577	human_blastn	9.21824	9.1804	8.98398	9.15894	8.89597	8.94946	9.13188	8.70847	8.7347	8.80809	8.50182	8.50315	9.10321	8.62619	8.9178	9.00365	8.5268	9.08486	9.02816	8.86678	9.15229	9.07525	8.82175	8.52816	9.24936	9.22831	9.16614	9.06926	9.26069	9.23542	1.24397e-14	4.38602e-13	0.115025	0.247323	0.0952472	0.26654	0.904742	1.00687	1.52724e-11	8.28616e-10	0.188816	0.320556	0.0297321	0.0960366
G1404	G1404	G1404	NA	G1404	reference	7.68239	7.41188	7.471	7.39002	7.27118	7.32768	7.34679	7.78676	7.90358	7.98239	7.82706	7.82252	7.75747	7.80467	7.56758	7.78475	7.65865	7.64599	7.89233	7.84412	7.59017	7.46495	7.70675	7.72703	7.49116	7.50378	7.3309	7.61874	7.25957	7.28236	6.80024e-15	2.56509e-13	0.199078	0.460012	0.00826859	0.0542204	-0.462754	-0.660045	0.000103571	0.000760115	-0.279454	-0.498446	0.00316738	0.0187518
G1437	G1437	G1437	NA	G1437	reference	7.68797	7.75185	8.10673	8.08286	8.08163	8.13783	8.10459	7.85785	7.97929	8.15169	7.90661	8.06336	8.02569	7.94192	8.04914	8.13648	8.07698	8.17668	7.96384	8.0586	7.98071	8.04219	8.06922	8.02047	8.24642	7.9349	8.09766	8.03103	8.05166	8.11148	5.95055e-05	0.000266407	-0.30194	-0.464584	0.00013862	0.00283003	-0.1182	-0.157704	0.203051	0.32843	-0.346155	-0.4772	8.30321e-05	0.0011472
G14485	G14485	G14485	NA	G14485	reference	7.76484	7.68258	7.9067	7.67259	7.61055	7.74737	7.7419	7.49774	7.52446	7.67257	7.55287	7.42768	7.47089	7.45848	7.65716	7.43172	7.52027	7.58753	7.4244	7.41718	7.74249	7.75652	7.59918	7.43204	7.67702	7.63112	7.54341	7.63579	7.57491	7.525	1.6964e-07	1.59657e-06	-0.0247377	-0.0464948	0.709497	0.848904	0.410344	0.52692	3.96736e-05	0.000338563	0.224374	0.336173	0.007624	0.0355388
G14950	G14950	G14950	NA	G14950	reference	9.42461	9.43352	9.23622	9.2849	9.23843	9.24036	9.15269	8.33989	8.6806	8.888	8.54223	8.66641	9.06592	8.4117	8.78137	8.97388	8.35681	9.06786	8.80899	8.78483	9.39444	9.37329	8.99458	8.67248	9.36061	9.47386	9.19064	8.95815	9.22124	9.27557	3.29263e-25	4.39584e-23	0.131369	0.309105	0.0594732	0.198513	1.52671	1.61939	4.79149e-22	1.53872e-19	0.550246	0.781471	2.02552e-06	5.55825e-05
G15167	RYBP_like	RYBP_like	RYBP	G15167	human_blastn	10.3756	10.438	10.2757	10.3689	10.39	10.3834	10.3637	9.99264	10.0407	10.1483	9.99341	10.009	9.97411	10.0959	10.2042	9.99898	9.73144	10.1318	10.0635	10.0539	10.3072	10.2862	10.0958	10.1118	10.1715	10.2513	10.2382	10.0943	10.2812	10.2823	5.04278e-12	1.19597e-10	-0.0250989	-0.0385373	0.688729	0.837314	0.424412	0.495245	3.72939e-07	6.19756e-06	0.300916	0.381696	7.65291e-05	0.00107995
G16073	COPG2IT1_containing	COPG2IT1_containing	NA	G16073	human_blastn	12.0334	12.1647	11.848	12.1362	12.0331	11.944	12.1475	11.6754	11.7222	12.0349	11.6004	11.6086	11.931	11.8031	11.7913	12.0631	12.5255	12.1186	11.9852	12.1301	12.0531	11.971	12.1179	11.9251	11.8705	12.0885	12.0957	11.9784	12.1542	12.158	2.21101e-07	2.01755e-06	0.027645	0.0511434	0.676617	0.83062	0.499416	0.611094	7.68956e-07	1.17288e-05	0.0707474	0.109228	0.372919	0.555086
G16353	G16353	G16353	NA	G16353	reference	7.96002	8.20126	8.02547	8.22468	7.96159	8.09746	8.12401	7.64972	7.73619	7.74202	7.70641	7.90469	7.90198	7.78	7.67633	7.81447	7.63946	8.15535	7.78232	7.87224	8.05104	7.9457	7.81217	7.71267	8.13856	8.04427	8.24843	8.05676	8.28263	8.13831	1.7574e-11	3.77603e-10	-0.0420347	-0.0974314	0.52964	0.732722	0.478076	0.654329	4.00313e-05	0.000340481	0.214042	0.374986	0.0164133	0.0621884
G16404	CCDC71L_like	CCDC71L_like	CCDC71L	G16404	human_blastn	6.94168	6.89897	7.1095	6.98267	7.09679	7.26157	7.08446	6.8029	7.01861	6.99406	6.85453	6.79401	6.78797	6.81647	6.87186	6.83799	6.78236	7.14791	6.91005	6.96956	7.04409	7.09656	6.87962	6.89682	7.09555	6.94466	7.14212	7.00186	7.04775	7.17892	5.41637e-05	0.000245638	-0.12977	-0.324623	0.0615623	0.203137	0.222273	0.36538	0.0408855	0.0960273	0.071139	0.146656	0.403296	0.584252
G16444	G16444	G16444	NA	G16444	reference	8.04253	8.11381	8.29483	8.52945	8.33697	8.39453	8.47952	7.69642	7.91807	8.26416	7.76814	7.9775	8.33612	7.8392	8.08085	8.34688	7.7913	8.50631	8.01556	8.08543	8.5007	8.52071	8.27019	7.92271	8.48224	8.5491	8.41781	8.35662	8.49649	8.45921	5.68066e-12	1.32623e-10	-0.0289828	-0.0861281	0.653439	0.818247	0.944542	1.12441	1.07609e-08	2.9666e-07	0.0420883	0.0953733	0.619085	0.763225
G16448	G16448	G16448	NA	G16448	reference	7.0306	7.19716	7.00825	7.171	7.10249	7.10199	7.05745	6.4964	6.66152	6.82258	6.56701	6.71789	6.99112	6.47177	6.7939	6.89759	6.51867	7.005	6.74705	6.75882	7.06796	7.11108	6.96198	6.62776	7.24302	7.15116	7.0554	6.99812	7.09184	7.12657	7.66555e-19	4.71928e-17	0.0162481	0.0519447	0.798	0.902001	1.52299	1.67522	9.40263e-15	9.80018e-13	0.250567	0.540704	0.00821959	0.0374053
G16818	G16818	G16818	NA	G16818	reference	6.93514	6.97781	7.30329	7.38229	7.30508	7.32086	7.27911	7.40641	7.1908	7.36477	7.20188	7.09958	7.32919	6.98167	7.24757	7.19089	7.50275	7.27951	7.42033	7.30511	7.13257	7.27713	7.13289	7.0738	7.64947	7.00488	7.22875	7.34266	7.51757	7.29768	4.98149e-05	0.000228093	-0.325752	-0.686391	0.000540373	0.00779213	-0.21463	-0.387331	0.0539629	0.118716	-0.296254	-0.595521	0.00263628	0.0163488
G17128	G17128	G17128	NA	G17128	reference	7.73383	7.68543	7.68677	7.74	7.78751	7.8306	7.8061	7.55016	7.56513	7.73815	7.5652	7.5473	7.70704	7.55505	7.61025	7.64075	7.47552	7.71818	7.62499	7.60971	7.75664	7.80297	7.63171	7.60977	7.76721	7.88935	7.81744	7.67474	7.77888	7.85968	4.35723e-10	7.09214e-09	0.00491003	0.00742415	0.936968	0.97198	0.422462	0.493457	4.33158e-07	7.07949e-06	0.158042	0.207059	0.0278301	0.0919313
G17219	G17219	G17219	NA	G17219	reference	8.25384	8.3585	8.57857	8.32594	8.71056	8.46251	8.54373	8.39278	8.27523	8.40771	8.51163	8.322	8.30924	8.42035	8.50991	8.37213	8.43447	8.3631	8.24827	8.31527	8.39211	8.34044	8.30368	8.23154	8.59921	8.15809	8.51404	8.56174	8.34373	8.5344	0.000211495	0.000794746	-0.280458	-0.448452	0.000320407	0.00530825	-0.133654	-0.179487	0.153651	0.265399	-0.118608	-0.18351	0.141632	0.290406
G17242	EPS15_like	EPS15_like	EPS15	G17242	human_blastn	8.82668	8.73185	9.2199	8.94047	9.2887	9.26537	9.17115	8.92802	8.89437	9.08068	9.13957	9.10541	8.97125	9.16326	9.09813	9.10704	9.01388	9.10298	8.70641	8.98585	8.89819	8.99366	8.9912	9.1322	9.23196	8.96966	9.17555	9.34486	9.0482	9.15586	0.000167293	0.000649454	-0.339561	-0.530477	8.73161e-05	0.00195017	-0.210593	-0.291916	0.0316713	0.0792582	-0.212855	-0.334906	0.012957	0.0523122
G17383	AACSP1_containing	AACSP1_containing	NA	G17383	human_blastn	8.27915	8.31775	8.13263	8.23614	8.31983	8.12725	8.11924	7.70636	7.65623	7.79084	7.69015	7.53095	7.70168	7.77417	7.92785	7.81115	7.68975	7.86525	7.84855	7.90013	8.20897	8.22013	7.73972	7.80569	7.95281	8.34758	8.06997	7.91242	8.13143	8.28314	1.37022e-28	2.62597e-26	0.0822032	0.160628	0.223634	0.450481	1.20524	1.28434	1.25404e-20	3.23924e-18	0.814239	0.934374	3.78679e-12	8.82247e-10
G17416	SRSF3_G17416	SRSF3	SRSF3	G17416	human_blastn	8.1343	8.30694	8.41325	8.36132	8.45411	8.30113	8.35649	8.15883	8.19192	8.27156	8.13732	8.21998	8.06643	8.13683	8.30839	8.09041	8.09944	8.22898	8.04335	8.10671	8.36971	8.5367	8.18177	7.95122	8.39461	8.32194	8.30109	8.33342	8.17668	8.19805	3.06952e-06	2.02324e-05	-0.0429873	-0.0770071	0.515259	0.722912	0.2447	0.318196	0.00821347	0.0266938	0.194542	0.285117	0.0166532	0.062797
G17612	G17612	G17612	NA	G17612	reference	9.79062	9.68594	9.74173	9.68379	9.78494	9.87683	9.70501	9.97305	9.93287	10.0157	9.98435	10.0204	9.76018	9.92516	9.96115	9.90371	9.95146	9.88509	9.82145	9.95197	9.7864	9.90538	9.82912	9.88664	9.8823	9.72789	9.74045	9.87653	9.64201	9.7583	3.72975e-05	0.000177338	0.0262253	0.0374799	0.661995	0.821441	-0.275493	-0.317296	0.000205882	0.00135603	-0.166602	-0.208696	0.0140103	0.0554162
G17848	HRK_containing	HRK_containing	NA	G17848	human_blastn	8.25957	8.33021	8.48409	8.38274	8.55471	8.6747	8.72707	8.24155	8.15826	8.21311	8.12458	8.0576	8.19389	8.11274	8.34864	8.40784	7.56097	8.16254	7.96292	8.10779	8.25564	8.17069	8.16936	8.29438	8.42036	8.03654	8.15967	8.19956	8.55896	8.51199	4.63279e-06	2.88053e-05	-0.294533	-0.684091	0.00104009	0.0124958	0.0876997	0.170257	0.421085	0.563882	-0.0454961	-0.113109	0.58898	0.740948
G18108	G18108	G18108	NA	G18108	reference	7.23915	7.24672	6.99642	7.13531	7.08474	7.19475	7.14975	6.82044	6.998	6.92894	6.88036	6.89299	6.91649	6.84581	7.01381	6.92951	6.83324	6.96144	7.00455	7.05147	7.17753	7.01044	6.96638	6.95274	7.13504	7.04919	7.08622	6.87978	7.18221	7.08721	2.20751e-06	1.51282e-05	0.0353809	0.0791446	0.596992	0.78096	0.553664	0.717843	3.79321e-06	4.64649e-05	0.33482	0.531647	0.000481466	0.00455839
G18650	G18650	G18650	NA	G18650	reference	8.54558	8.5519	8.46111	8.66242	8.13982	8.17911	8.42053	7.41301	7.65174	7.92415	7.53918	7.74822	8.26783	7.49368	8.12812	8.01677	7.76437	8.12507	7.78335	7.96664	8.48755	8.31558	7.95331	7.6967	8.44847	8.68233	8.37985	8.11106	8.56365	8.37963	3.30266e-30	8.00861e-28	0.080732	0.236837	0.220198	0.446103	2.0556	2.11516	8.22574e-26	4.24949e-23	0.481103	0.801201	3.6564e-05	0.000588691
G19270	ZNF699_like_G19270	ZNF699_like	ZNF699	G19270	human_blastn	7.65252	7.58696	7.39907	7.58298	7.40302	7.52416	7.57137	7.30177	7.40968	7.48987	7.29163	7.26016	7.43384	7.20935	7.41921	7.53927	7.33539	7.46293	7.37843	7.39187	7.6324	7.61219	7.25453	7.27108	7.50752	7.54742	7.61071	7.1223	7.43671	7.45053	4.75449e-06	2.94234e-05	0.113275	0.240289	0.0999309	0.274713	0.582099	0.732177	9.82904e-07	1.45079e-05	0.184851	0.311284	0.0324393	0.10243
G19629	G19629	G19629	NA	G19629	reference	7.38168	7.35932	7.4662	7.33293	7.42399	7.41465	7.39655	7.19044	7.19467	7.34375	7.20165	7.17921	7.18183	7.11631	7.27482	7.14859	7.16397	7.22693	7.26596	7.18454	7.40366	7.43295	7.21908	7.07664	7.31889	7.32383	7.25752	7.2146	7.35738	7.30796	9.56911e-10	1.43199e-08	-0.0369198	-0.0600358	0.565824	0.759331	0.423105	0.510045	2.74505e-06	3.46985e-05	0.266344	0.35771	0.000794059	0.00663757
G20768	G20768	G20768	NA	G20768	reference	7.97631	8.04219	7.93797	7.96908	7.99314	7.91216	7.96111	7.64903	7.77519	7.84109	7.7026	7.62237	7.69411	7.70555	7.75933	7.63645	7.27817	7.7259	7.71551	7.72079	8.06922	7.99187	7.78088	7.79423	7.87831	7.88294	7.85939	7.77759	8.05717	7.89833	1.00212e-06	7.56975e-06	0.0322925	0.0778161	0.627566	0.800694	0.46953	0.653886	6.33508e-05	0.000503501	0.341773	0.562411	0.000501387	0.00469462
G20797	G20797	G20797	NA	G20797	reference	8.60916	8.5763	8.73284	8.77303	8.81165	8.92705	8.78738	9.00968	8.86729	8.92728	9.05472	8.94971	8.93992	8.89296	8.94658	8.96096	9.27163	9.01076	8.93474	8.87302	8.87871	8.61446	8.85183	8.9325	8.74923	8.85172	8.68087	8.87874	8.58818	8.60248	6.58676e-06	3.90539e-05	-0.0920222	-0.182904	0.175366	0.389114	-0.349665	-0.468617	0.000519482	0.002887	-0.306112	-0.456323	0.000657574	0.00578306
G21219	G21219	G21219	NA	G21219	reference	8.67818	8.64119	8.21272	8.40301	8.28236	8.35745	8.33363	8.02415	8.11039	8.13945	7.95325	7.8674	8.28232	8.21646	8.02458	8.26206	7.75138	8.38273	8.13862	8.33773	8.39944	8.2952	8.43245	8.00018	8.42994	8.54544	8.50597	8.24705	8.65547	8.40572	7.40883e-06	4.31952e-05	0.122794	0.372513	0.0691806	0.217977	0.738682	0.980983	2.34057e-06	3.04275e-05	0.266627	0.568377	0.00556981	0.028234
G21460	G21460	G21460	NA	G21460	reference	8.44802	8.40637	8.56101	8.48162	8.52761	8.42863	8.53905	8.54038	8.49764	8.51802	8.53781	8.50171	8.67828	8.67048	8.40024	8.64434	8.95565	8.65191	8.78773	8.56015	8.26075	8.37672	8.72142	8.60048	8.62123	8.44563	8.56689	8.48715	8.60518	8.59206	6.63503e-06	3.93008e-05	-0.137117	-0.236191	0.0432417	0.16147	-0.234684	-0.301806	0.0099014	0.03105	-0.272437	-0.380468	0.00101545	0.00807065
G21808	G21808	G21808	NA	G21808	reference	7.71377	7.71687	7.78414	7.67895	7.7434	7.86787	7.72346	7.49686	7.63904	7.63743	7.50828	7.61582	7.53427	7.54359	7.66756	7.50028	7.42393	7.65167	7.54204	7.52401	7.77618	7.76733	7.50828	7.48085	7.70812	7.72978	7.64838	7.66477	7.64226	7.71852	2.60638e-11	5.38591e-10	-0.0279042	-0.0424131	0.654483	0.818737	0.340146	0.404075	3.75278e-05	0.000323354	0.249446	0.321684	0.000826157	0.00686814
G22095	BTF3	BTF3	BTF3	G22095	human_blastn	8.23245	8.2853	8.13444	8.15353	8.20147	8.22566	8.15451	8.4057	8.24163	8.33052	8.38509	8.28222	8.24415	8.27267	8.17778	8.30397	8.44001	8.12124	8.23364	8.2616	8.25372	8.19282	8.24966	8.27792	8.12531	8.24618	8.03794	8.19296	8.02553	8.1747	0.000152767	0.000600656	0.0895893	0.137943	0.159111	0.367312	-0.129104	-0.155494	0.106977	0.202179	0.00300009	0.00405226	0.966463	0.983028
G2253	CHSY3	CHSY3	CHSY3	G2253	human_blastn	7.18202	7.16549	7.28785	7.13254	7.30657	7.42143	7.28568	7.14337	7.19673	7.29053	6.98435	7.12188	7.09909	7.06988	7.02292	7.1719	6.81388	7.22019	7.04195	7.08433	7.40558	7.32625	7.12929	7.09161	7.35524	7.2654	7.28237	7.1452	7.38084	7.23819	0.000196546	0.000745881	-0.0183539	-0.0480838	0.780343	0.892005	0.262759	0.421786	0.0164381	0.0467422	0.13598	0.270778	0.118013	0.255257
G22579	G22579	G22579	NA	G22579	reference	9.20102	9.20379	9.2081	9.09076	9.19139	9.20926	9.14896	9.30371	9.21576	9.38305	9.40733	9.33114	9.28127	9.33291	9.30894	9.35222	9.29527	9.25216	9.16978	9.30134	9.14588	9.08265	9.35264	9.34026	9.18556	9.08909	9.21402	9.28601	9.15459	9.17682	1.95965e-06	1.36327e-05	-0.0334057	-0.0441571	0.550177	0.747878	-0.270755	-0.301154	3.89064e-05	0.000332896	-0.259895	-0.302952	2.93161e-05	0.000498332
G23069	KIAA1958_containing	KIAA1958_containing	NA	G23069	human_blastn	7.63515	7.61431	7.60094	7.83476	7.79812	7.71749	7.58088	7.47174	7.48531	7.52719	7.51311	7.50357	7.52961	7.45528	7.58613	7.65595	7.60842	7.72115	7.68997	7.55799	7.74795	7.69232	7.54357	7.43624	7.63169	7.74108	7.67935	7.66518	7.67084	7.71315	5.41057e-05	0.000245469	-0.0302353	-0.0525301	0.64443	0.812655	0.36616	0.460455	8.9235e-05	0.000669375	0.127054	0.185421	0.104329	0.233599
G23342	MIR219A2_containing	MIR219A2_containing	NA	G23342	human_blastn	6.99898	7.0537	7.06356	7.27289	7.21388	7.20246	7.08685	6.51018	6.68277	7.10429	6.54143	6.62445	7.23261	6.57823	7.01332	7.07627	6.69841	7.04176	6.66717	6.77653	7.00975	7.13531	6.7154	6.59083	7.2823	7.27698	7.216	7.16026	7.0889	7.27205	1.01322e-50	6.33634e-48	-0.0826933	-0.174178	0.222823	0.449505	1.55884	1.64157	2.59342e-24	1.18519e-21	0.00432702	0.00751942	0.958071	0.97841
G23600	G23600	G23600	NA	G23600	reference	9.7349	9.62364	9.92662	9.73435	9.83316	9.77239	9.69988	10.0398	9.83534	9.72405	9.91068	9.97689	9.82664	10.0192	9.8533	9.70349	9.81702	9.73673	9.66495	9.62503	9.72286	9.80771	9.72208	9.88561	9.81619	9.76062	9.77037	9.85838	9.67962	9.75213	0.000273773	0.000996926	-0.0709199	-0.104044	0.24938	0.481262	-0.320747	-0.37316	3.60897e-05	0.000313552	-0.0489108	-0.0638898	0.478367	0.650338
G23925	G23925	G23925	NA	G23925	reference	8.5717	8.63674	8.40191	8.43777	8.39121	8.25392	8.26388	7.82806	8.32249	8.10355	8.07277	8.16638	8.19647	8.21872	8.20463	8.42073	8.02391	8.4765	8.31777	8.43316	8.55889	8.58449	8.25742	8.22164	8.54949	8.60345	8.4441	8.24803	8.45999	8.43737	9.73622e-07	7.37792e-06	0.2055	0.44776	0.00665763	0.0467253	0.773096	0.922149	3.17e-08	7.42917e-07	0.350674	0.581216	0.000422724	0.00414765
G24722	G24722	G24722	NA	G24722	reference	7.45223	7.64452	7.51032	7.59073	7.55167	7.59278	7.59726	7.65388	7.882	7.8308	7.73747	7.89877	7.85394	7.68257	7.81904	7.7883	7.48668	7.92502	7.91084	7.83719	7.58428	7.70375	7.97131	7.74817	7.78462	7.71794	7.60231	7.79511	7.67469	7.56546	0.00023241	0.000864506	0.0564793	0.13717	0.398325	0.632112	-0.236711	-0.360481	0.0249041	0.0652047	-0.293	-0.493708	0.00187907	0.0126427
G26032	G26032	G26032	NA	G26032	reference	8.72154	8.79586	8.9482	8.86859	9.03131	9.02553	9.04492	8.75329	8.93099	8.84447	8.6954	8.77299	8.67439	8.86768	8.77868	8.79582	8.50956	8.90199	8.65973	8.76964	8.84709	8.87085	8.7086	8.84634	8.91022	8.7642	8.99747	9.04968	9.02239	9.08669	9.58686e-09	1.16473e-07	-0.221668	-0.333569	0.00125235	0.0143772	0.00613159	0.00762838	0.941952	0.964377	0.00201184	0.00282489	0.9783	0.988617
G2612	G2612	G2612	NA	G2612	reference	7.63413	7.54239	7.6652	7.74434	7.76149	7.65474	7.75309	7.60075	7.6561	7.60864	7.6225	7.65806	7.65349	7.60965	7.61208	7.77857	7.37276	7.72046	7.55655	7.66446	7.63814	7.71847	7.63563	7.61086	7.81999	7.57982	7.78687	7.68132	7.88844	7.91984	3.83452e-05	0.000181449	-0.119818	-0.21333	0.0768637	0.232213	-0.00347337	-0.00461943	0.969848	0.980827	-0.0769956	-0.117249	0.329419	0.511721
G2633	G2633	G2633	NA	G2633	reference	9.49315	9.48775	9.35566	9.36361	9.07262	9.3217	9.45992	9.24239	9.37779	9.20264	9.2669	9.25572	9.6742	9.42223	9.23279	9.59874	9.04833	9.66027	9.47097	9.32565	9.40948	9.49373	9.35432	9.23783	9.78536	9.4434	9.66907	9.57865	9.57199	9.59647	0.000111424	0.000457163	0.117068	0.251044	0.0898967	0.256316	0.186203	0.272987	0.06687	0.140529	-0.0235141	-0.0418237	0.776538	0.870153
G26683	G26683	G26683	NA	G26683	reference	7.65687	7.63836	7.70325	7.70062	7.835	7.78042	7.90371	7.55051	7.59307	7.57395	7.47968	7.52425	7.52402	7.62594	7.50635	7.59561	7.44802	7.6325	7.5202	7.57025	7.62548	7.74241	7.54598	7.5939	7.67414	7.52276	7.6477	7.73206	7.81942	7.73986	3.13113e-10	5.21797e-09	-0.222984	-0.33186	0.00109505	0.0129893	0.179776	0.222841	0.0345539	0.0846186	0.124535	0.172543	0.0969147	0.221791
G27130	TUNAR_like	TUNAR_like	TUNAR	G27130	human_blastn	10.3995	10.4267	10.5304	10.4877	10.5416	10.4352	10.4993	10.3883	10.2946	10.3405	10.2918	10.2563	10.3805	10.3966	10.4493	10.2643	10.3606	10.5123	10.4183	10.3264	10.3759	10.312	10.344	10.3598	10.388	10.3215	10.4817	10.4157	10.446	10.5673	0.000202471	0.000764883	-0.167948	-0.209752	0.00202728	0.0201238	0.0637897	0.0705484	0.304577	0.443829	-0.0337129	-0.0397411	0.5587	0.71794
G27537	G27537	G27537	NA	G27537	reference	8.58821	8.85214	8.70939	8.4971	8.56841	8.57191	8.62886	8.6898	8.71187	8.93826	8.66793	8.92377	8.64217	8.75758	8.66159	8.70525	8.84803	8.72543	8.62853	8.67133	8.88411	9.00387	8.75141	8.64653	8.55969	8.85169	8.50448	8.71927	8.47723	8.4753	0.000210695	0.00079224	0.282022	0.465083	0.0003907	0.00617326	0.128991	0.176847	0.176765	0.29532	0.119734	0.190222	0.143042	0.292738
G28233	KATNBL1_containing	KATNBL1_containing	NA	G28233	human_blastn	6.83599	6.89452	7.00345	6.95566	7.10187	7.12444	7.09395	6.80665	6.84856	7.01469	6.76269	6.81763	6.77476	6.77568	6.90299	6.88178	6.77535	7.02254	6.74048	6.83634	7.13151	7.16311	6.78293	6.76803	7.04862	7.07071	7.01515	7.07208	6.96878	6.9687	6.14882e-09	7.80559e-08	-0.0400694	-0.0885442	0.549799	0.747707	0.457524	0.623707	5.26025e-05	0.000430753	0.15982	0.277823	0.0630818	0.164878
G28914	RPL41_G28914	RPL41	RPL41	G28914	human_blastn	11.9126	11.8688	12.0557	11.9113	12.1222	11.971	11.8981	12.2903	12.1276	12.1256	12.3204	12.1122	12.2553	12.1393	12.1263	12.1223	12.3039	11.9803	12.1725	12.0653	11.8604	11.922	11.9562	11.9597	11.9217	11.8934	11.976	12.078	12.0068	11.9518	8.0913e-07	6.27551e-06	-0.10825	-0.157343	0.0806446	0.238803	-0.418225	-0.479532	1.17417e-07	2.25388e-06	-0.28423	-0.352828	8.71646e-05	0.00119789
G29730	ZCCHC3	ZCCHC3	ZCCHC3	G29730	human_blastn	7.21811	7.19174	7.35465	7.18087	7.33919	7.26018	7.22829	6.98801	6.95653	6.9534	6.97258	7.01215	6.99083	6.95836	7.03073	6.97064	6.93728	7.00358	6.9647	6.97231	7.28829	7.20944	6.97144	6.89732	7.196	7.24578	7.30003	7.23789	7.33281	7.2899	9.71115e-34	2.74733e-31	-0.0626212	-0.0968394	0.322274	0.558912	0.6123	0.687522	7.43571e-11	3.50599e-09	0.55546	0.650576	3.76653e-10	4.91802e-08
G29854	RNA45SN5	RNA45SN5	RNA45SN5	G29854	human_blastn	9.35174	9.45413	9.67963	9.83936	9.4585	9.71738	10.0404	10.4996	9.92446	9.95487	10.142	9.91481	11.5172	11.1916	10.3103	9.57092	10.198	11.9228	10.6127	9.69596	9.31211	9.09382	9.58659	10.4914	9.51105	9.33845	9.20983	9.53321	9.33831	9.83145	8.40223e-08	8.43204e-07	-0.0679885	-0.795089	0.110909	0.29311	-0.617532	-1.81242	0.000304739	0.00187504	-2.10736	-2.66603	8.79638e-08	4.45806e-06
G2995	G2995	G2995	NA	G2995	reference	7.57512	7.26474	7.46726	7.53676	7.23512	7.45615	7.16212	6.95589	7.06123	7.16074	7.07359	7.00186	7.21719	7.09746	6.98601	7.46324	7.0031	7.16059	7.21488	7.15567	7.20162	7.44884	7.12045	7.17823	7.29789	7.24056	7.47496	7.07035	7.70378	7.45191	3.14552e-05	0.000153302	-0.0185921	-0.0710148	0.759802	0.879571	0.524663	0.876529	0.000236505	0.00151818	0.135939	0.368435	0.114568	0.249596
G30132	TSHZ2_G30132	TSHZ2	TSHZ2	G30132	human_blastn	7.14756	7.24746	7.58123	7.67315	7.74643	7.71964	7.66431	7.29923	7.56158	7.61318	7.27155	7.27657	7.4045	7.47682	7.45272	7.57728	7.29623	7.55214	7.42536	7.62078	7.34828	7.39227	7.4369	7.52964	7.67852	7.29668	7.80647	7.78046	7.86047	7.70322	2.52874e-14	8.41637e-13	-0.797362	-0.958043	2.07723e-09	6.49516e-07	-0.173554	-0.271207	0.0980585	0.18933	-0.381171	-0.606003	0.000162302	0.0019519
G30823	G30823	G30823	NA	G30823	reference	7.10815	7.17974	7.17533	7.12907	7.08778	7.12146	7.06742	6.8422	6.83934	6.93282	6.79151	6.77804	7.0624	6.88194	7.06368	6.959	6.6755	6.94979	6.94523	6.89166	7.08075	7.05693	6.82955	6.89381	7.17214	7.11578	7.12826	7.15741	7.34242	7.14171	3.70059e-18	2.07407e-16	-0.0108654	-0.0214755	0.870519	0.941689	0.692475	0.806832	6.50082e-09	1.90723e-07	0.190431	0.299925	0.0241145	0.0824781
G31277	MIR124-2HG_containing	MIR124-2HG_containing	NA	G31277	human_blastn	11.7499	11.8677	11.8013	11.7662	11.832	11.8084	11.7726	11.3529	11.536	11.9373	11.4026	11.7546	11.9396	11.4788	11.837	12.0199	11.6357	12.0119	11.6398	11.7332	11.7849	11.8633	11.8554	11.7937	12.0317	11.8732	11.9862	11.9051	11.8285	11.9291	9.2157e-15	3.3283e-13	0.0340587	0.049521	0.57518	0.766175	0.441249	0.501797	1.82472e-08	4.65264e-07	-0.141502	-0.180835	0.040305	0.119996
G3182	G3182	G3182	NA	G3182	reference	8.23327	8.31295	8.25417	8.30477	8.28123	8.3496	8.34717	7.84308	7.99486	8.22278	7.89218	8.05122	8.05236	7.9396	8.18659	8.2805	7.96742	8.23927	7.94957	8.12819	8.31682	8.34236	8.11072	8.00777	8.31486	8.41458	8.24858	8.27693	8.15302	8.25732	3.6184e-19	2.34939e-17	0.0200326	0.0312286	0.750824	0.874979	0.744285	0.800314	5.87598e-15	6.64937e-13	0.19034	0.252613	0.0103603	0.0445785
G32348	G32348	G32348	NA	G32348	reference	8.02789	8.12487	7.82669	7.9228	7.99949	7.90371	7.80933	7.48457	7.36909	7.36972	7.54252	7.36372	8.24808	7.38301	7.4354	7.77186	7.49066	7.81659	7.66818	7.70473	8.19275	7.76282	7.29575	7.44831	7.9902	7.94304	7.81687	7.52608	7.95836	8.35602	1.02561e-06	7.72754e-06	0.0539826	0.260399	0.347966	0.586071	0.95262	1.33691	2.16259e-06	2.83306e-05	0.15362	0.505697	0.0684605	0.174074
G32610	G32610	G32610	NA	G32610	reference	8.36035	8.12737	7.99778	8.19315	8.21316	8.23493	8.00293	7.72128	7.88843	7.83478	7.90795	7.98102	8.1119	7.97044	8.11092	8.14052	8.25753	8.05527	7.97736	8.01726	8.09295	8.29263	8.0861	7.89198	8.2048	8.28611	8.19143	8.13067	8.19209	8.1707	3.87271e-05	0.000182674	0.0945015	0.203101	0.16582	0.376149	0.573889	0.727384	1.42372e-06	1.98319e-05	0.22033	0.366804	0.0124657	0.0510399
G32880	G32880	G32880	NA	G32880	reference	7.84941	7.73689	7.73057	7.58535	7.65435	7.73209	7.65905	7.99165	7.95518	7.83481	7.93359	7.92537	7.89187	8.01411	7.87124	7.76612	7.75738	7.78129	7.90183	7.80135	7.7947	7.66965	7.86482	7.84337	7.7861	7.75915	7.7391	7.76663	7.65851	7.61244	1.94638e-11	4.1595e-10	0.145457	0.222985	0.0255389	0.114901	-0.375999	-0.440504	3.87954e-06	4.74245e-05	-0.109858	-0.146674	0.126611	0.267875
G32912	G32912	G32912	NA	G32912	reference	7.44694	7.50956	7.35178	7.30283	7.31062	7.43981	7.30536	7.33483	7.35928	7.32249	7.38944	7.2972	7.33327	7.35297	7.35715	7.22414	7.29888	7.26264	7.33841	7.3344	7.53209	7.53763	7.23099	7.26274	7.41892	7.48387	7.34127	7.29356	7.288	7.33265	1.10309e-07	1.08232e-06	0.284951	0.380096	2.23501e-05	0.000685993	0.282964	0.329133	0.000215284	0.00140011	0.406962	0.482521	6.02418e-08	3.26846e-06
G3417	TMSB4X_G3417	TMSB4X	TMSB4X	G3417	human_blastn	13.4966	13.4456	13.623	13.4869	13.5572	13.6812	13.5974	13.8347	13.7454	13.8478	13.8437	13.8692	13.6789	13.8262	13.8039	13.6649	13.3148	13.7689	13.6062	13.6504	13.6585	13.6231	13.6413	13.7263	13.5824	13.4585	13.5063	13.7229	13.5322	13.5295	1.34637e-06	9.89949e-06	-0.0524963	-0.077751	0.394653	0.629186	-0.369924	-0.429465	2.97885e-06	3.72184e-05	-0.253493	-0.319538	0.000464795	0.00445183
G3419	G3419	G3419	NA	G3419	reference	8.21821	8.08444	7.82418	7.95397	7.7636	7.85037	7.97831	8.25201	8.19014	8.04278	8.03054	8.13868	8.17743	8.20365	8.08857	8.07689	7.79782	8.11941	8.2797	8.13613	8.14087	8.11972	8.12194	8.07194	7.94454	7.92913	7.91963	7.88466	7.98214	7.91912	1.19273e-05	6.50092e-05	0.289568	0.489989	0.000396409	0.0062139	-0.0920522	-0.129271	0.342759	0.485187	0.00154738	0.00257876	0.984812	0.991908
G3436	ZRSR2_containing	ZRSR2_containing	NA	G3436	human_blastn	7.4924	7.43452	7.41151	7.44225	7.30362	7.58433	7.44778	7.64492	7.60772	7.59589	7.58261	7.67144	7.64015	7.62882	7.57961	7.63704	7.75397	7.69445	7.66896	7.61258	7.53874	7.63242	7.76599	7.55597	7.65936	7.62959	7.52816	7.57592	7.53097	7.4524	0.000135224	0.000539702	0.148651	0.270536	0.0318868	0.1329	-0.143804	-0.190941	0.120867	0.222107	-0.123291	-0.187455	0.123781	0.263531
G3466	PIR_like	PIR_like	PIR	G3466	human_blastn	7.35345	7.47572	7.44187	7.39385	7.51396	7.56246	7.519	7.65627	7.5255	7.73296	7.84326	7.77527	7.79427	7.67897	7.61168	7.58233	7.80318	7.66578	7.65351	7.66598	7.41144	7.29544	7.68561	7.73614	7.54815	7.58227	7.55665	7.67687	7.59762	7.59792	6.06084e-08	6.30052e-07	-0.0745694	-0.154514	0.270028	0.50543	-0.526535	-0.661365	1.64873e-06	2.25434e-05	-0.439711	-0.61014	8.4417e-06	0.000186439
G34888	G34888	G34888	NA	G34888	reference	7.14204	7.22207	7.21236	7.26052	7.0525	7.1205	7.08436	6.85265	6.8992	7.01156	6.89508	6.80414	7.11337	6.94454	7.10677	7.00117	6.68974	7.01978	7.0567	6.95355	7.24989	7.02691	6.93722	6.82905	7.21388	7.02694	7.20392	7.08388	7.25096	7.13348	7.6361e-09	9.46111e-08	-0.0121385	-0.0292684	0.854978	0.934147	0.517404	0.705139	2.1046e-05	0.000199576	0.121086	0.226879	0.15793	0.314274
G34889	DUSP7_G34889	DUSP7	DUSP7	G34889	human_blastn	7.26768	7.28584	7.27582	7.1708	7.18955	7.20183	7.16827	6.96222	7.01236	7.11401	6.88584	6.89859	7.11944	7.0438	7.17004	7.10301	6.72566	7.11308	7.05066	7.01066	7.20452	7.1771	6.95116	7.07734	7.17334	7.25061	7.16617	7.17717	7.32413	7.24596	1.74964e-10	3.07079e-09	0.0422688	0.087575	0.528369	0.732002	0.624578	0.758911	1.42994e-07	2.67567e-06	0.17443	0.285456	0.0401746	0.119688
G3492	PDHA1_containing	PDHA1_containing	NA	G3492	human_blastn	12.4026	12.4315	12.3447	12.3317	12.3264	12.328	12.3753	12.4436	12.4898	12.5666	12.4638	12.4614	12.3514	12.4595	12.5094	12.4236	12.3867	12.4795	12.3856	12.5027	12.4107	12.4397	12.462	12.4886	12.2699	12.3006	12.3225	12.4178	12.3331	12.336	4.80316e-05	0.00022112	0.0728255	0.0854117	0.114327	0.299281	-0.086747	-0.0924959	0.0886086	0.175183	-0.0955798	-0.106186	0.0488592	0.137472
G3522	PHKA2_like	PHKA2_like	PHKA2	G3522	human_blastn	9.23677	9.30501	9.40211	9.34462	9.38781	9.36721	9.44188	9.35251	9.40794	9.27085	9.38569	9.32816	9.29128	9.43329	9.41048	9.3723	9.33712	9.40212	9.4763	9.51348	9.28274	9.24796	9.37644	9.49651	9.35505	9.19382	9.518	9.4492	9.5576	9.5387	2.02399e-06	1.40051e-05	-0.187242	-0.238769	0.00098978	0.0120498	-0.196452	-0.21901	0.00260335	0.0106445	-0.143258	-0.170304	0.0183104	0.0672325
G35246	PCNP_like_G35246	PCNP_like	PCNP	G35246	human_blastn	9.46368	9.59725	9.51798	9.45044	9.44599	9.52143	9.51034	9.71743	9.56452	9.89435	9.67423	9.71902	9.56244	9.60061	9.5085	9.55527	9.56671	9.7311	9.39199	9.58554	9.59916	9.49288	9.56972	9.44162	9.41139	9.43672	9.42643	9.53544	9.34365	9.38685	0.000141417	0.000560292	0.0320191	0.0513833	0.616522	0.794697	-0.186816	-0.229114	0.0255032	0.0663956	-0.174222	-0.235869	0.0204366	0.0733841
G36065	G36065	G36065	NA	G36065	reference	8.1981	8.21683	8.2575	8.35215	8.31614	8.29502	8.22656	8.09032	8.19784	8.2522	8.16173	8.07354	8.07495	8.13517	8.22816	8.03278	8.07244	8.14075	8.02587	8.18166	8.43548	8.33077	8.19777	8.02667	8.22687	8.25173	8.20262	8.18099	8.32145	8.3241	9.46819e-05	0.000396829	-0.00177248	-0.00282466	0.97778	0.991277	0.242909	0.29706	0.00396943	0.0149955	0.21262	0.284924	0.00520956	0.027007
G36203	G36203	G36203	NA	G36203	reference	8.15182	8.0515	8.09033	8.07018	7.98361	8.00043	8.02314	7.79321	7.94076	7.84226	7.88966	7.97011	7.96303	7.81772	7.84758	7.90737	7.78269	7.95967	7.95039	7.91432	8.07068	8.12401	7.96062	7.81126	7.95286	8.10707	7.89047	7.89558	8.19683	8.05471	4.01329e-06	2.54189e-05	0.0847309	0.139567	0.194547	0.414525	0.392484	0.478111	1.27827e-05	0.000131526	0.312781	0.414725	0.000125951	0.00160231
G37103	PTCHD4_containing	PTCHD4_containing	NA	G37103	human_blastn	8.7835	8.49947	8.52493	8.79329	8.85168	8.68106	8.70438	8.25198	8.40834	8.64044	8.19938	8.59708	8.50893	8.48319	8.40865	8.38628	8.25503	8.72324	8.30937	8.54521	8.59523	8.7193	8.35147	8.34226	8.66856	8.80708	8.84656	8.57815	8.80864	8.91459	1.71115e-07	1.60473e-06	-0.021172	-0.0516555	0.749792	0.874206	0.385381	0.564354	0.000619086	0.00334059	0.14767	0.276249	0.0889164	0.208178
G38187	PRR18_containing	PRR18_containing	NA	G38187	human_blastn	11.4661	11.6556	12.0403	12.0654	12.1933	11.9964	11.9361	11.6474	11.7454	11.7901	11.6806	11.8364	11.9264	11.4969	11.8935	11.6978	12.4256	11.9685	11.7727	11.8338	11.7276	11.7634	11.6569	11.7737	12.0849	12.0265	12.1577	12.2289	12.137	11.9857	0.000121658	0.000493021	-0.222846	-0.465807	0.00398158	0.0328307	0.0474516	0.0747618	0.646459	0.753996	-0.0952686	-0.181121	0.262917	0.44199
G38373	G38373	G38373	NA	G38373	reference	7.33428	7.26167	7.3166	7.23727	7.1207	7.39837	7.07431	7.49731	7.43826	7.61856	7.43275	7.59539	7.53507	7.5373	7.46806	7.47403	7.7568	7.36492	7.47913	7.6803	7.19971	7.25692	7.38357	7.42109	7.33491	7.24802	7.25021	7.59085	7.11541	7.25637	1.10104e-05	6.07078e-05	0.0281656	0.0870483	0.660093	0.820768	-0.363717	-0.59715	0.00214498	0.00910236	-0.292022	-0.577426	0.00284746	0.0172884
G3859	G3859	G3859	NA	G3859	reference	7.02261	7.29336	7.84505	8.14334	7.78803	7.71812	7.88559	7.07386	7.44328	7.3146	6.97217	7.0496	7.47197	7.06578	7.36358	7.6157	7.20343	7.78542	7.38913	7.51572	7.86511	7.99071	7.41933	7.19364	7.97121	8.03176	7.89198	7.54669	7.79916	7.92685	3.45805e-06	2.24282e-05	-0.0562874	-0.398481	0.267914	0.503059	0.710331	1.41937	0.000109353	0.000798117	0.0695662	0.347948	0.334692	0.517452
G3860	G3860	G3860	NA	G3860	reference	8.04802	8.17965	8.19107	8.35501	8.26108	8.16833	8.26156	7.73749	7.91252	7.85758	7.82121	7.81638	8.01952	7.73192	7.88987	8.0764	7.76733	8.20507	7.94793	7.98208	8.14312	8.35192	7.90653	7.80423	8.38083	8.26833	8.252	7.98901	8.31288	8.28337	1.7588e-14	6.00518e-13	-0.0431545	-0.0935427	0.519924	0.725897	0.720534	0.848492	1.49782e-08	3.92007e-07	0.227243	0.376116	0.0101904	0.044029
G39119	MIR29B2CHG_containing_G39119	MIR29B2CHG_containing	NA	G39119	human_blastn	7.83251	7.61924	7.76702	7.83269	7.93945	7.8295	7.82884	6.42553	6.68188	6.9001	6.65635	6.6186	7.08973	6.39856	6.83953	7.07363	6.34148	7.08835	6.36973	6.3357	7.81647	7.96193	6.37313	6.26941	7.90956	7.95314	7.89701	7.65354	7.71685	7.66404	1.63009e-213	1.93687e-209	-0.00825584	-0.0199121	0.901049	0.956095	3.41514	3.45064	5.50263e-81	3.26911e-77	1.81461	1.86632	3.94777e-28	4.69074e-24
G39527	ZBTB37_like	ZBTB37_like	ZBTB37	G39527	human_blastn	7.53151	7.4018	7.37445	7.4518	7.42883	7.37899	7.43105	7.2369	7.19152	7.33508	7.17725	7.19862	7.41218	7.21435	7.18804	7.28827	7.26746	7.36864	7.24236	7.2921	7.36916	7.50904	7.33107	7.07264	7.3901	7.49273	7.6302	7.36269	7.55255	7.48336	2.7555e-09	3.79384e-08	0.0595444	0.115184	0.374305	0.612349	0.525692	0.65436	1.13272e-06	1.63536e-05	0.224176	0.343283	0.00847264	0.0383074
G3957	CHIC1_like	CHIC1_like	CHIC1	G3957	human_blastn	9.55733	9.60002	9.62643	9.5981	9.67708	9.70518	9.68616	9.45396	9.52082	9.66158	9.47275	9.57353	9.49533	9.4674	9.49817	9.53806	9.67111	9.65808	9.39365	9.50969	9.76664	9.73563	9.51485	9.53348	9.61216	9.69488	9.64328	9.63795	9.6365	9.64078	0.000274258	0.000998387	0.0177439	0.0243543	0.75965	0.879571	0.266443	0.302659	0.000172798	0.00117661	0.139295	0.171122	0.0314591	0.100294
G40000	G40000	G40000	NA	G40000	reference	7.25258	7.23639	7.02224	7.05477	6.97807	7.05666	7.08338	6.73663	6.89448	6.80315	6.83572	6.91402	6.90766	6.80544	6.85508	6.97948	6.6332	7.05419	6.95663	6.82595	7.06249	7.24043	6.99826	6.81906	7.15447	7.15555	7.11251	6.98009	7.08594	6.95931	1.05127e-09	1.55945e-08	0.160613	0.373644	0.025058	0.113281	0.832082	0.980439	1.12895e-08	3.08373e-07	0.457455	0.704813	2.68942e-05	0.000467872
G40490	G40490	G40490	NA	G40490	reference	8.50803	8.399	8.52516	8.42674	8.54609	8.37626	8.40587	8.06311	8.16321	8.0483	8.04385	7.99573	8.17153	8.02	8.16723	8.13323	8.05411	8.07913	8.04381	8.01973	8.47514	8.4258	7.9782	8.00833	8.4476	8.44329	8.47867	8.2302	8.3902	8.37647	3.35834e-41	1.28722e-38	-0.00724729	-0.0104713	0.904471	0.957069	0.73991	0.784669	1.16901e-17	2.24035e-15	0.587193	0.656488	2.70693e-13	8.82124e-11
G4936	ATF6_containing	ATF6_containing	NA	G4936	human_blastn	10.3253	10.5124	10.1771	10.1011	10.1183	10.3085	10.1969	10.3584	10.3503	10.4156	10.3377	10.3162	10.2823	10.3526	10.389	10.4511	10.3554	10.3743	10.3631	10.39	10.2731	10.3479	10.384	10.4235	10.2061	10.3682	10.2194	10.3424	10.204	10.1917	9.76592e-08	9.67796e-07	0.243579	0.297174	1.13012e-05	0.000409294	0.0432351	0.0476652	0.480068	0.617869	-0.0227246	-0.0266634	0.689792	0.812381
G5304	G5304	G5304	NA	G5304	reference	8.39498	8.47791	8.64987	8.48513	8.63516	8.6315	8.54906	8.59344	8.5752	8.65461	8.63448	8.60145	8.64749	8.67089	8.5778	8.57109	8.59936	8.62777	8.44922	8.47873	8.43684	8.53595	8.48214	8.55039	8.48543	8.35666	8.50772	8.52591	8.5324	8.53584	8.73119e-06	4.97573e-05	-0.223401	-0.289387	0.000188582	0.00359668	-0.29879	-0.335815	1.54184e-05	0.000154731	-0.289626	-0.34096	9.28952e-06	0.000201788
G5386	G5386	G5386	NA	G5386	reference	6.71362	6.8259	6.96185	6.98776	6.97281	6.99998	7.13412	6.61387	6.91862	6.6216	6.61791	6.66604	7.01313	6.74211	6.77877	6.91103	6.55777	6.91688	6.95334	6.96099	6.85685	6.86482	6.79909	6.7408	7.06325	6.75876	7.10143	6.89994	7.11138	7.25652	1.1883e-05	6.47973e-05	-0.184275	-0.582889	0.0116954	0.0680284	0.136886	0.293656	0.215691	0.343406	-0.0551672	-0.154251	0.506915	0.676608
G5636	G5636	G5636	NA	G5636	reference	7.61567	7.47663	7.37572	7.80061	7.56098	7.32796	7.30702	6.93479	7.17482	6.99986	7.01826	6.99932	7.10511	7.07874	7.04692	7.24991	6.72617	7.30964	7.33861	7.24425	7.49953	7.46823	7.3004	7.09553	7.48594	7.51827	7.56266	7.09854	7.64895	7.37891	3.2804e-06	2.146e-05	0.0118147	0.0577378	0.834455	0.924131	0.779947	1.20775	1.86899e-05	0.000181208	0.333169	0.895415	0.00130163	0.00962411
G613	G613	G613	NA	G613	reference	7.23928	7.14125	7.11041	7.06083	7.09579	7.09865	7.12349	7.4041	7.27002	7.05041	7.42123	7.24014	7.34411	7.31915	7.10263	7.10518	7.42	7.08883	7.24421	7.28687	7.08477	7.11209	7.26464	7.22073	7.08255	7.24759	7.05378	7.08306	7.15979	7.17177	2.72537e-06	1.81417e-05	0.0957601	0.198482	0.160153	0.368568	-0.301063	-0.411371	0.00261348	0.0106786	0.0375789	0.0636352	0.646348	0.783104
G6222	G6222	G6222	NA	G6222	reference	7.32052	7.10506	7.3153	7.21868	7.32311	7.13462	7.15895	7.15795	7.17246	6.92357	7.00701	7.0378	7.07628	6.97636	6.95523	7.09905	6.98375	6.9821	7.12835	7.0487	7.13051	7.20972	7.13744	7.06653	7.14053	7.23127	7.2233	7.10747	7.32535	7.36033	1.6593e-05	8.70838e-05	-0.0329466	-0.0731506	0.622433	0.798485	0.248738	0.363915	0.016187	0.0461677	0.334638	0.529908	0.0004752	0.00451345
G6360	G6360	G6360	NA	G6360	reference	8.73395	8.7425	8.78951	8.77112	8.71754	8.80838	8.67016	9.00422	8.76573	8.87027	8.96044	8.91305	8.80998	9.07343	8.85166	8.8427	8.80128	8.83553	8.68994	8.68161	8.78768	8.80673	8.85612	8.88565	8.76399	8.80152	8.63657	8.83434	8.57926	8.69257	9.91576e-05	0.0004134	0.028453	0.044385	0.652317	0.818061	-0.261999	-0.313984	0.00130688	0.00611113	-0.0913892	-0.123214	0.205737	0.375798
G7048	MIR101-1_containing	MIR101-1_containing	NA	G7048	human_blastn	7.53654	7.69754	7.66993	7.59231	7.5659	7.62546	7.55321	6.81201	6.96627	7.30183	6.81849	7.12078	7.55591	6.86562	7.23112	7.3746	6.95798	7.3855	6.95138	7.08785	7.72507	7.62766	7.06456	6.93804	7.79049	7.76348	7.6947	7.55702	7.62215	7.65821	4.48928e-50	2.66708e-47	0.0577595	0.141779	0.387432	0.623775	2.03034	2.07945	1.31234e-30	1.29943e-27	0.413602	0.654376	7.87965e-05	0.001108
G7427	RNA45SN3_containing	RNA45SN3_containing	NA	G7427	human_blastn	9.6749	9.71002	9.89896	9.88901	10.0017	10.0757	10.5295	10.4176	10.1869	9.82358	10.3417	9.99728	10.9737	11.461	10.7676	9.73495	10.0486	12.3913	10.4661	9.82469	9.76351	9.62237	9.92586	10.5842	9.93144	9.81236	9.75999	9.94198	9.70188	10.0214	3.55777e-05	0.000170458	-0.0533014	-0.617387	0.206086	0.428621	-0.308061	-1.31193	0.0075975	0.0250481	-1.12619	-2.14285	1.12696e-05	0.000232977
G8062	G8062	G8062	NA	G8062	reference	7.50836	7.475	7.47104	7.5164	7.40064	7.44467	7.47011	6.94003	7.33357	7.37987	7.09916	7.3047	7.39824	7.02705	7.3802	7.21663	7.0084	7.43755	7.25099	7.31662	7.41949	7.54996	7.41375	7.27785	7.67978	7.39468	7.43212	7.5939	7.49447	7.33756	6.55823e-06	3.89449e-05	0.0064337	0.0195399	0.920084	0.965071	0.593402	0.844882	2.3033e-05	0.000215495	0.111252	0.250792	0.197699	0.365898
G8196	SOX11_G8196	SOX11	SOX11	G8196	human_blastn	7.91256	7.8713	7.89777	7.82664	7.94196	7.8524	7.7427	7.43548	7.4762	7.80266	7.4473	7.54351	7.62729	7.52602	7.58417	7.72128	7.28411	7.656	7.52294	7.61145	7.73046	7.73153	7.57961	7.4888	7.92861	7.80457	7.75047	7.59137	7.88898	7.88873	2.63527e-12	6.50982e-11	-0.0416437	-0.0898438	0.534547	0.736063	0.620816	0.765553	3.16297e-07	5.32328e-06	0.169608	0.287883	0.0482153	0.136403
G83	G83	G83	NA	G83	reference	7.5972	7.43752	7.44091	7.53871	7.42782	7.44572	7.46785	7.92349	7.72872	7.2783	7.83712	7.63104	7.76057	8.10009	7.46943	7.39931	7.96343	7.53606	7.8771	7.53606	7.40951	7.46671	7.50732	7.80437	7.53927	7.45738	7.51456	7.40736	7.59431	7.49825	4.46201e-07	3.74683e-06	0.00998652	0.0314458	0.875346	0.943817	-0.602883	-0.849647	1.80222e-05	0.000175957	-0.0271652	-0.0641685	0.747347	0.850429
G8958	G8958	G8958	NA	G8958	reference	9.02146	8.9824	9.31888	9.16427	9.11627	9.19794	9.33415	9.21827	9.11627	9.24643	9.28627	9.14307	9.21508	9.22158	9.2435	9.07373	8.84584	9.33252	9.17907	9.25615	8.9951	9.02458	9.12684	9.3393	9.372	8.77797	9.29941	9.36018	9.22092	9.23186	8.4094e-05	0.000358138	-0.310964	-0.479599	0.000119269	0.00252612	-0.328023	-0.427666	0.000649975	0.00347101	-0.335466	-0.471312	0.00015018	0.00183585
G8970	G8970	G8970	NA	G8970	reference	8.67638	8.51664	8.42606	8.60971	8.4447	8.61202	8.57118	8.22755	8.0542	7.80732	8.08379	8.17466	8.53839	8.11393	8.28583	8.29974	7.99017	8.3602	8.38252	8.32119	8.75274	8.41365	8.27669	8.08248	8.77115	8.63931	8.53872	8.32491	8.70078	8.82246	2.22542e-08	2.52073e-07	0.0411297	0.128574	0.520917	0.726984	0.680419	0.924865	5.42671e-06	6.30305e-05	0.304625	0.61528	0.00218737	0.0141252
G8982	G8982	G8982	NA	G8982	reference	8.82575	8.73534	8.60229	8.95777	8.73731	8.78045	8.67125	8.38755	8.0315	8.13284	8.20181	8.2009	8.56966	8.17765	8.21616	8.40822	8.12955	8.57153	8.39091	8.30503	9.06065	8.80794	8.14736	8.14561	8.90969	9.00004	8.78432	8.5679	8.86435	9.01311	1.8348e-24	2.27094e-22	0.097015	0.236043	0.153569	0.358928	1.16365	1.28306	3.26551e-14	3.10406e-12	0.690386	0.902252	6.18958e-08	3.32781e-06
G9075	ZNF208_containing_G9075	ZNF208_containing	NA	G9075	human_blastn	8.64945	8.82984	8.76721	8.61667	8.67271	8.72647	8.74393	8.49474	8.54264	8.68173	8.57493	8.56116	8.52327	8.53408	8.46067	8.58552	8.3255	8.64722	8.4515	8.557	8.75882	8.75056	8.51038	8.45453	8.61971	8.6694	8.58304	8.67282	8.66957	8.71788	1.73387e-09	2.47917e-08	0.0330682	0.0476728	0.584113	0.773146	0.318391	0.368618	3.18274e-05	0.000280961	0.223012	0.27871	0.00141826	0.0103113
G9078	ZNF738_containing_G9078	ZNF738_containing	NA	G9078	human_blastn	7.08855	7.11879	7.07132	7.09013	7.1083	7.19201	7.06945	6.97623	6.795	6.97118	6.66679	6.84568	6.89836	6.70852	6.81713	6.84324	6.66665	7.06397	6.88594	6.90102	7.1877	7.11327	6.8503	6.79384	7.03045	7.17762	7.0977	7.0715	7.08606	7.08254	4.78214e-14	1.53157e-12	0.0328295	0.072102	0.623777	0.798849	0.816721	0.937129	1.3339e-09	4.58074e-08	0.374957	0.571376	0.000131266	0.00164424
G9083	G9083	G9083	NA	G9083	reference	8.29825	8.24266	8.27624	8.19148	8.29315	8.24198	8.23521	8.22785	8.17031	8.066	8.08874	8.12217	8.21529	8.03213	8.18557	8.13606	8.06632	8.18477	8.22491	8.13291	8.25057	8.23674	8.1912	8.09293	8.26849	8.24399	8.30951	8.16061	8.41678	8.37241	0.000118699	0.000481852	0.0100404	0.0151087	0.871216	0.941928	0.219225	0.261057	0.00580506	0.0202013	0.150938	0.197256	0.0344603	0.107173
G924	G924	G924	NA	G924	reference	9.05608	9.01512	9.25053	9.23849	9.24432	9.26241	9.25852	9.33575	9.31665	9.36388	9.38336	9.42367	9.29103	9.29756	9.38747	9.28449	9.35842	9.20532	9.23436	9.30737	9.20098	9.25028	9.26882	9.29839	9.19258	9.25183	9.19342	9.28499	9.21195	9.0764	3.7008e-05	0.000176244	-0.120664	-0.162198	0.0386371	0.150368	-0.31433	-0.353261	6.1338e-06	6.99167e-05	-0.217532	-0.261145	0.000768444	0.0064542
G9278	MIRLET7D_containing	MIRLET7D_containing	NA	G9278	human_blastn	7.53137	7.62166	7.64409	7.6991	7.63912	7.66222	7.54769	6.78703	6.69399	7.57613	6.5846	6.74326	7.43586	6.525	7.41567	7.40332	6.65505	7.5774	6.63508	6.81565	7.64696	7.62527	6.80226	6.58411	7.72551	7.67622	7.6993	7.67967	7.54678	7.61416	2.3686e-151	9.38125e-148	-0.0211739	-0.0428859	0.751251	0.875048	3.00582	3.03488	2.67015e-69	1.05756e-65	0.176275	0.283662	0.0370241	0.113208
G9710	PDE4D_like	PDE4D_like	PDE4D	G9710	human_blastn	8.74171	8.76182	8.85314	8.78795	8.97214	8.8485	8.89679	8.6214	8.5563	8.85909	8.69831	8.72511	8.69053	8.66645	8.71124	8.70094	8.81616	8.92721	8.57834	8.643	8.79738	8.89425	8.6368	8.67881	8.87591	8.68783	8.77376	8.88928	8.76842	8.82216	7.58163e-05	0.00032782	-0.112968	-0.172802	0.0775075	0.233337	0.198391	0.240629	0.0157205	0.0450861	-0.00289919	-0.00394584	0.967836	0.9836
G9747	G9747	G9747	NA	G9747	reference	6.4271	6.81609	7.27213	7.5142	7.18064	7.33396	7.47853	6.53543	6.77914	6.59153	6.57809	6.60316	6.68379	6.38372	6.86817	6.93869	6.549	7.02358	6.77251	6.81096	7.1651	7.32729	6.75877	6.43827	7.15442	7.34447	7.09034	6.79578	7.08534	7.25336	1.92103e-07	1.78047e-06	-0.093448	-0.713247	0.0695753	0.218356	0.595103	1.44059	0.000350307	0.00209479	0.0983782	0.553781	0.161598	0.319804
G9749	G9749	G9749	NA	G9749	reference	7.11565	7.59846	7.86444	8.20969	7.87612	8.09751	8.24811	7.02921	7.25447	7.0997	7.1612	7.22431	7.39957	6.81022	7.49121	7.49511	7.05115	7.60877	7.33252	7.50338	7.69914	7.93342	7.30613	6.97853	7.7289	8.02015	7.60954	7.34974	7.71987	7.93334	8.90059e-10	1.34389e-08	-0.116967	-0.718448	0.0404137	0.154728	0.871493	1.51136	2.48263e-05	0.000229204	0.127552	0.591238	0.093481	0.21572
G9756	G9756	G9756	NA	G9756	reference	7.31385	7.5594	7.8362	8.10191	7.76279	8.04865	8.07655	6.96033	7.3548	7.14691	7.26341	7.21561	7.31429	7.01451	7.41303	7.49448	7.03764	7.53102	7.22911	7.43226	7.65649	7.84086	7.37119	7.09112	7.64472	7.93223	7.59624	7.38487	7.72561	7.85907	9.8608e-14	3.00426e-12	-0.149465	-0.585571	0.0256595	0.115249	0.919305	1.27801	2.19355e-06	2.86415e-05	0.230689	0.66614	0.0119768	0.0494813
gene10022	Spty2d1	Spty2d1	Spty2d1	Spty2d1	reference	8.50049	8.51747	8.62619	8.48431	8.51109	8.49787	8.62704	8.17758	8.19755	8.30254	8.20094	8.1959	8.16413	8.07837	8.16216	8.13383	8.08381	8.3292	8.0617	8.17206	8.51957	8.54866	8.18257	8.06303	8.4252	8.47716	8.44196	8.38335	8.42941	8.4446	3.09771e-39	1.11537e-36	-0.0501045	-0.0696378	0.394811	0.629346	0.640615	0.688567	1.1119e-15	1.51857e-13	0.506397	0.57194	1.13514e-11	2.49772e-09
gene10025	Tsg101	Tsg101	Tsg101	Tsg101	reference	9.97224	10.0159	10.0077	10.0003	9.94425	10.0208	9.93629	10.2231	10.1324	10.1512	10.1312	10.1848	10.1293	10.0962	10.0584	10.155	10.1767	10.0939	10.0305	10.1264	10.049	10.0619	10.1195	10.1356	9.96942	10.0146	9.98809	9.96866	10.0843	9.91867	3.21853e-09	4.36061e-08	0.0576025	0.0685755	0.226035	0.453137	-0.198291	-0.211922	0.000160369	0.00110464	-0.139877	-0.155872	0.00513486	0.0267481
gene10027	Ldha	Ldha	Ldha	Ldha	reference	12.5227	12.5449	12.4579	12.3348	12.2588	12.312	12.23	12.5424	12.3724	12.6375	12.5212	12.482	12.4281	12.4164	12.2776	12.4543	12.5954	12.55	12.3084	12.4917	12.4288	12.4308	12.5726	12.4808	12.17	12.3719	12.2148	12.1328	12.1929	12.1436	4.22863e-09	5.54575e-08	0.149057	0.209769	0.0157169	0.0835936	-0.00231648	-0.00271206	0.975229	0.983744	-0.0176251	-0.0226741	0.793728	0.882646
gene10029	Gtf2h1	Gtf2h1	Gtf2h1	Gtf2h1	reference	10.2931	10.3664	10.1978	10.1106	10.1023	10.2042	10.1511	10.1938	10.2287	10.2606	10.1822	10.233	10.1335	10.1931	10.1393	10.1714	9.991	10.1872	10.1791	10.1682	10.3367	10.301	10.2543	10.1248	10.1121	10.2765	10.0429	10.1487	10.0971	10.121	5.11807e-07	4.20851e-06	0.217446	0.25867	2.32449e-05	0.000702789	0.164341	0.177886	0.00363917	0.0139756	0.191135	0.215659	0.000379807	0.00380511
gene1003	Rplp1	Rplp1	Rplp1	Rplp1	reference	12.1249	12.069	12.2443	12.214	12.2189	12.2873	12.0981	12.4227	12.2772	12.5446	12.3755	12.3091	12.3873	12.3162	12.3158	12.264	12.3164	12.3867	12.2967	12.2569	12.151	12.1252	12.1013	12.2413	12.1364	12.0355	12.073	12.2483	12.15	12.1702	7.48868e-10	1.15709e-08	-0.132071	-0.169657	0.0175649	0.0901151	-0.336889	-0.371622	2.27394e-07	4.03989e-06	-0.374358	-0.423084	2.91268e-09	2.66219e-07
gene10036	Sergef	Sergef	Sergef	Sergef	reference	9.37511	9.31817	9.40723	9.4077	9.54582	9.47268	9.48167	9.3415	9.39603	9.35691	9.37313	9.37565	9.31178	9.39503	9.38709	9.30382	9.16137	9.30499	9.25614	9.26124	9.39116	9.37465	9.33167	9.33822	9.4208	9.36251	9.48667	9.39405	9.40752	9.4911	2.46674e-07	2.23228e-06	-0.141754	-0.170961	0.00491457	0.0377606	-0.0228157	-0.0247162	0.684163	0.781581	0.0483394	0.0552195	0.361703	0.54347
gene10051	Rps13	Rps13	Rps13	Rps13	reference	11.0547	10.948	11.1574	11.0299	11.2263	11.1649	11.0898	11.3442	11.2462	11.2098	11.3283	11.2693	11.2001	11.3448	11.1379	11.1218	11.3111	11.1216	11.1249	11.0676	11.069	11.1612	11.0794	11.1767	11.0428	11.0582	11.0744	11.2263	11.0795	11.0795	7.73404e-06	4.46964e-05	-0.0885058	-0.11645	0.116	0.301877	-0.344447	-0.382138	2.68483e-07	4.6639e-06	-0.127445	-0.152961	0.038467	0.116095
gene10053	CUNH11orf58	CUNH11orf58	CUNH11orf58	CUNH11orf58	reference	11.0423	11.0331	11.0097	10.9097	10.931	10.9837	10.9819	11.1921	11.0929	11.2874	11.1327	11.1922	11.0812	11.0869	11.0585	11.0112	11.0144	11.1105	11.0131	11.0419	11.0724	11.0938	11.1282	11.0094	10.9308	10.9974	10.8845	11.0562	10.9427	10.8706	5.63577e-06	3.4148e-05	0.104108	0.132325	0.0546019	0.187292	-0.127904	-0.141392	0.0402706	0.0949961	-0.086245	-0.101552	0.137803	0.284712
gene1006	Tle3	Tle3	Tle3	Tle3	reference	9.2525	9.30268	9.23726	9.43904	9.29003	9.25507	9.3647	8.83161	9.05673	8.87334	9.07895	8.93539	8.92672	8.92213	9.15553	8.96092	9.17098	8.98243	9.10626	9.0026	9.22451	9.20195	8.97506	9.03767	9.21616	9.33702	9.13184	9.04879	9.19416	9.26342	1.19985e-12	3.09254e-11	-0.0606806	-0.0957248	0.341647	0.58042	0.444697	0.52384	3.40387e-07	5.70448e-06	0.400733	0.497952	9.82938e-07	3.11719e-05
gene10065	Psma1	Psma1	Psma1	Psma1	reference	10.3628	10.3282	10.3528	10.2089	10.274	10.3422	10.3146	10.4547	10.5256	10.5934	10.4647	10.5618	10.3729	10.4276	10.3758	10.3855	10.531	10.4617	10.2531	10.3627	10.4427	10.421	10.4664	10.3889	10.2875	10.3634	10.2812	10.3815	10.2486	10.2634	0.000105118	0.000434137	0.104346	0.139121	0.0693949	0.218077	-0.134452	-0.151867	0.0472979	0.107497	-0.0735143	-0.0896076	0.238541	0.414378
gene10067	Rras2	Rras2	Rras2	Rras2	reference	8.00725	8.02	7.89803	7.86174	7.95988	7.88782	7.91143	7.5876	7.54253	7.88023	7.59291	7.68442	7.64583	7.59189	7.7828	7.78807	7.43997	7.92941	7.43663	7.76435	7.98707	8.0218	7.66176	7.56679	7.89829	7.92234	7.82745	7.89826	7.97784	7.91474	1.35323e-18	7.92074e-17	0.0980478	0.177029	0.144719	0.34603	0.807871	0.885997	1.83942e-12	1.19697e-10	0.267912	0.385114	0.00153575	0.0109399
gene10081	Dkk3	Dkk3	Dkk3	Dkk3	reference	12.9869	13.0322	13.1132	12.993	13.0027	12.9519	12.9586	13.2058	13.1804	13.0106	13.2069	13.0741	13.0369	13.2346	13.1766	13.0276	13.0783	13.0594	13.0952	13.0844	13.0909	13.0103	13.0738	13.0604	13.031	12.9634	13.0615	13.1075	13.0007	12.9668	1.6528e-05	8.67813e-05	0.0154381	0.0183649	0.743721	0.870115	-0.231365	-0.247226	1.19005e-05	0.000123711	-0.0615239	-0.0690346	0.218409	0.392014
gene101	Pkp4	Pkp4	Pkp4	Pkp4	reference	11.7337	11.7991	11.9832	11.8791	11.9373	11.8848	11.898	11.8057	11.8054	11.894	11.9098	11.9264	11.8931	11.8117	11.9594	11.8706	11.9464	11.9436	11.9287	11.9782	11.765	11.8141	11.8587	12.059	11.8936	11.8329	12.0162	12.0664	12.0402	12.0296	1.67246e-07	1.57966e-06	-0.163997	-0.194234	0.000829333	0.0106531	-0.087148	-0.0938399	0.108728	0.204641	-0.167786	-0.187998	0.00118849	0.00899295
gene10107	Tmem9b	Tmem9b	Tmem9b	Tmem9b	reference	10.4047	10.4211	10.4294	10.3274	10.4878	10.4577	10.4938	10.6095	10.5193	10.6368	10.6395	10.6456	10.416	10.6543	10.5612	10.4939	10.4647	10.5746	10.4132	10.4941	10.4511	10.4537	10.5392	10.5492	10.4113	10.451	10.4169	10.5225	10.414	10.3886	8.46697e-06	4.84841e-05	-0.00522482	-0.00657461	0.920454	0.965071	-0.254431	-0.277737	2.38013e-05	0.000220772	-0.140292	-0.162175	0.0130457	0.052581
gene10112	Rpl27a	Rpl27a	Rpl27a	Rpl27a	reference	11.3425	11.2038	11.467	11.4504	11.3716	11.3933	11.3313	11.7012	11.4643	11.5657	11.5878	11.5262	11.6185	11.6766	11.4389	11.4638	11.6905	11.466	11.5078	11.4388	11.2569	11.314	11.3652	11.4889	11.3585	11.2755	11.2838	11.478	11.3628	11.2874	2.30735e-08	2.60113e-07	-0.13784	-0.192177	0.0235292	0.109143	-0.430704	-0.485876	1.1782e-08	3.1962e-07	-0.296467	-0.358918	2.23206e-05	0.000407394
gene10113	Trim66	Trim66	Trim66	Trim66	reference	8.86695	8.71213	8.80835	8.66217	8.67799	8.68003	8.79131	8.76486	8.86243	8.6726	8.78539	8.73587	8.89579	8.75097	8.63439	8.91097	9.09754	8.78124	9.00119	8.86632	8.59145	8.61526	8.99606	8.94113	8.83255	8.71966	8.77884	8.71687	8.81876	8.82774	5.80719e-06	3.50905e-05	-0.0230589	-0.0357475	0.714084	0.851967	-0.0948083	-0.114752	0.239333	0.372415	-0.112417	-0.150437	0.119274	0.257033
gene10117	Tub	Tub	Tub	Tub	reference	12.0029	12.0229	11.8426	11.9584	11.8437	11.9315	11.9612	11.6686	11.7087	11.8176	11.7491	11.6787	11.7598	11.6208	11.8902	11.738	11.7669	11.7433	11.7901	11.831	12.0293	12.0076	11.8245	11.7355	11.9541	11.9432	11.9343	11.927	11.9182	11.9388	3.25678e-26	4.77741e-24	0.121563	0.137679	0.00418242	0.0340613	0.452321	0.471164	3.29262e-22	1.1178e-19	0.296764	0.317538	3.97816e-11	7.50293e-09
gene10118	Eif3f	Eif3f	Eif3f	Eif3f	reference	10.7864	10.7993	10.9026	10.7916	10.8038	10.6931	10.7758	11.0054	10.8818	10.8034	10.9788	10.9173	10.9281	11.0072	10.8937	10.8142	10.9887	10.7759	11.0052	10.856	10.7362	10.7732	10.8164	10.9944	10.7037	10.8532	10.84	10.8498	10.8193	10.8422	6.80281e-05	0.000299042	-0.00495015	-0.00640182	0.92743	0.967869	-0.237333	-0.262424	0.000192018	0.00128394	-0.0722308	-0.0857197	0.220681	0.39496
gene1013	Thsd4	Thsd4	Thsd4	Thsd4	reference	7.15244	7.18348	7.15021	7.22119	7.12859	7.17454	7.13949	6.96683	6.96496	7.0011	7.01227	6.91092	7.05812	6.86768	7.03907	7.18575	7.05367	7.11229	7.24035	7.10962	7.13096	7.14928	7.07766	7.03709	7.16177	7.12209	7.1094	7.11608	7.19106	7.18568	5.71494e-07	4.62568e-06	-0.0255222	-0.0438909	0.695981	0.840582	0.470303	0.573876	1.25951e-06	1.79227e-05	0.122619	0.17792	0.114873	0.249944
gene10143	Ip6k2	Ip6k2	Ip6k2	Ip6k2	reference	9.74933	9.75749	9.73489	9.70882	9.72965	9.67608	9.66328	9.58169	9.55294	9.55225	9.59749	9.54053	9.57121	9.48331	9.52853	9.53606	9.36429	9.48815	9.60466	9.58536	9.78672	9.71229	9.63445	9.55988	9.62239	9.78471	9.61839	9.57464	9.69755	9.69582	8.85964e-11	1.65259e-09	0.0743768	0.0921182	0.149044	0.352146	0.311719	0.338478	1.71371e-07	3.15207e-06	0.33336	0.371845	6.85357e-09	5.69469e-07
gene10144	Prkar2a	Prkar2a	Prkar2a	Prkar2a	reference	10.1781	10.235	10.1306	10.1966	10.1569	10.1513	10.1551	10.0842	10.0894	10.0707	10.0303	10.0472	9.95776	10.0011	10.1662	10.0651	10.0899	10.0772	10.0124	10.0796	10.1839	10.2465	10.0925	9.99112	10.125	10.1777	10.1327	10.0948	10.062	10.1167	1.46227e-06	1.06226e-05	0.0617218	0.0722324	0.177237	0.391477	0.232211	0.246838	5.05857e-06	5.96289e-05	0.199735	0.219545	4.04096e-05	0.000639343
gene10145	RPSAP58	RPSAP58	RPSAP58	LOC101958106	human_blastn	9.21055	9.05728	9.10809	9.17833	9.42405	9.34249	9.299	9.41698	9.41519	9.13286	9.53325	9.49626	9.07245	9.54837	9.32337	9.18214	9.2047	9.16504	9.12164	9.03169	9.16286	9.40881	9.29744	9.2195	9.27571	9.37549	9.21898	9.31565	9.00346	9.07142	3.5519e-05	0.000170245	-0.0239432	-0.0451454	0.718509	0.855038	-0.31405	-0.410653	0.00105136	0.00510721	0.080797	0.126328	0.31313	0.494375
gene10153	Qrich1	Qrich1	Qrich1	Qrich1	reference	10.7272	10.7219	10.5275	10.448	10.325	10.3816	10.3807	10.6232	10.7385	10.52	10.7185	10.6704	10.8134	10.7766	10.6005	10.6738	10.5977	10.5944	10.8384	10.7677	10.5518	10.5498	10.7803	10.7127	10.5895	10.6422	10.4416	10.5032	10.5583	10.5152	1.32421e-09	1.94011e-08	0.277132	0.363525	1.99041e-05	0.000626374	-0.0822749	-0.0955521	0.261726	0.396865	-0.00638042	-0.00812384	0.923465	0.959228
gene10154	Qars	Qars	Qars	Qars	reference	10.489	10.4697	10.2066	10.3287	10.2159	10.2798	10.2523	10.4606	10.4896	10.3515	10.3852	10.4307	10.4442	10.4323	10.3122	10.4345	10.4143	10.3072	10.4343	10.3594	10.4536	10.317	10.555	10.3966	10.2999	10.3741	10.3623	10.2869	10.3498	10.2985	7.69323e-06	4.45039e-05	0.217161	0.262591	4.4549e-05	0.00117109	-0.0197826	-0.0216165	0.73604	0.823195	0.0682642	0.0789045	0.215418	0.388288
gene10163	Usp4	Usp4	Usp4	Usp4	reference	10.6372	10.6564	10.6351	10.5752	10.5725	10.561	10.4852	10.7547	10.7139	10.7512	10.7272	10.6926	10.6355	10.7531	10.6659	10.6478	10.7893	10.6499	10.694	10.668	10.6236	10.6555	10.6984	10.6688	10.592	10.6971	10.5001	10.6468	10.5062	10.4094	8.389e-08	8.42587e-07	0.116706	0.1406	0.0189057	0.0942669	-0.110818	-0.119662	0.0453228	0.104123	-0.0230836	-0.0262665	0.658202	0.79111
gene10165	Rhoa	Rhoa	Rhoa	Rhoa	reference	11.7279	11.6708	11.621	11.5705	11.5717	11.6335	11.6066	11.8154	11.7094	11.8782	11.9382	11.9218	11.8248	11.7973	11.7879	11.844	11.9359	11.7771	11.7732	11.8071	11.6754	11.7205	11.7813	11.8226	11.5602	11.7256	11.5746	11.6759	11.6161	11.6051	2.08263e-16	9.70423e-15	0.134185	0.160357	0.00646204	0.0457308	-0.188107	-0.202394	0.000594195	0.00322679	-0.160051	-0.179808	0.00211016	0.0138143
gene10170	Dag1	Dag1	Dag1	Dag1	reference	11.4371	11.3995	11.225	11.2642	11.1566	11.2348	11.2125	11.2391	11.297	11.2126	11.2926	11.2045	11.3093	11.2961	11.2718	11.2312	11.3594	11.1905	11.4054	11.3281	11.2837	11.2676	11.3031	11.2887	11.2147	11.312	11.2216	11.1636	11.245	11.2412	0.000101467	0.000421108	0.162394	0.18824	0.0004723	0.00710054	0.108684	0.115784	0.0321234	0.0800455	0.134902	0.149279	0.00535884	0.0275405
gene10172	Apeh	Apeh	Apeh	Apeh	reference	10.2207	10.1759	10.257	10.1879	10.076	10.1234	10.1583	10.3874	10.343	10.2038	10.3556	10.2964	10.3832	10.2931	10.2794	10.3103	10.3653	10.1655	10.3643	10.3201	10.2068	10.1755	10.319	10.2838	10.3192	10.2223	10.2745	10.2265	10.1861	10.1373	3.90586e-06	2.48312e-05	0.0521503	0.0648152	0.311926	0.549359	-0.206238	-0.224448	0.000435063	0.0024961	-0.0992793	-0.114361	0.0713141	0.178924
gene10191	Slc38a3	Slc38a3	Slc38a3	Slc38a3	reference	10.3879	10.4288	10.1999	10.3643	10.2079	10.2773	10.2909	10.3855	10.4138	10.3924	10.5464	10.4426	10.5539	10.4007	10.4863	10.4873	10.6593	10.3033	10.53	10.513	10.3223	10.3551	10.4672	10.411	10.5234	10.4951	10.462	10.3027	10.4129	10.3506	4.8892e-05	0.000224386	0.154879	0.210204	0.0097731	0.0606708	-0.0685557	-0.078721	0.333982	0.475798	-0.0610372	-0.0761426	0.346046	0.528159
gene10192	Gnai2	Gnai2	Gnai2	Gnai2	reference	11.3152	11.3299	11.4589	11.3791	11.3903	11.3484	11.3507	11.4969	11.4546	11.3643	11.5013	11.4792	11.4879	11.4278	11.459	11.3591	11.3686	11.2671	11.4494	11.3934	11.3923	11.3349	11.3501	11.3885	11.3156	11.3196	11.3025	11.266	11.3397	11.1967	6.49898e-07	5.18626e-06	-0.0629599	-0.0725572	0.151596	0.356332	-0.205594	-0.217105	1.85258e-05	0.000180134	-0.0719563	-0.0790531	0.116845	0.253487
gene10195	Ifrd2	Ifrd2	Ifrd2	Ifrd2	reference	8.34393	8.20934	8.12218	8.15912	8.24712	8.17564	8.11349	7.90888	8.10797	7.92985	7.9764	8.00221	7.94835	7.92908	8.02127	7.97138	7.94472	7.96434	7.90127	7.95656	8.3115	8.28095	7.96983	7.86454	8.18548	8.33193	8.17845	8.04157	8.17906	8.13425	8.65637e-25	1.0942e-22	0.192171	0.259314	0.00166172	0.0174422	0.571904	0.624221	1.83035e-13	1.53157e-11	0.617775	0.676727	8.69065e-16	5.73679e-13
gene10201	Rassf1	Rassf1	Rassf1	Rassf1	reference	7.87341	7.74257	7.89252	7.86524	7.86517	7.87456	7.77149	7.71485	7.67804	7.46586	7.61679	7.65006	7.68659	7.54333	7.56993	7.6177	7.66517	7.69701	7.62066	7.68651	7.85466	7.85948	7.61756	7.54838	7.86865	7.877	7.82974	7.78421	7.86542	7.89269	1.4174e-14	4.968e-13	-0.0128424	-0.0200212	0.83862	0.926067	0.381591	0.454839	7.53876e-06	8.31714e-05	0.436317	0.532125	1.32293e-07	6.11634e-06
gene10217	Dcaf1	Dcaf1	Dcaf1	Dcaf1	reference	9.87693	9.9634	9.86423	9.85322	9.75031	9.82002	9.85793	9.64297	9.7235	9.74855	9.64428	9.63483	9.76233	9.67301	9.64139	9.71952	9.63268	9.78279	9.78077	9.71385	9.87033	9.83249	9.73548	9.6224	9.84376	9.95567	9.89615	9.7258	9.88774	9.8542	2.54331e-10	4.31093e-09	0.0917378	0.114859	0.0819227	0.24148	0.36076	0.392496	4.59419e-09	1.40691e-07	0.242589	0.276939	2.72645e-05	0.000471553
gene1023	Hexa	Hexa	Hexa	Hexa	reference	9.99663	9.97158	9.82202	9.82772	9.86039	9.85012	9.87656	10.0127	10.0212	9.93784	10.0368	10.0586	9.97372	9.9179	9.92805	9.95417	10.0178	9.97115	9.97742	9.95647	9.93205	9.98389	10.0008	9.93334	9.88326	9.97508	9.85872	9.83609	9.91678	9.87301	4.81288e-09	6.24991e-08	0.182744	0.205099	1.67754e-05	0.000556774	-0.0533425	-0.055981	0.231484	0.36267	0.0292064	0.0317026	0.495436	0.666
gene10232	Gpr62	Gpr62	Gpr62	Gpr62	reference	7.5585	7.47658	7.74711	7.80987	7.81113	7.76524	7.81055	7.83444	7.67896	7.81651	7.78275	7.86305	7.82456	7.79172	7.78893	7.73956	8.12387	7.84256	7.74564	7.73233	7.54887	7.54359	7.7793	7.90964	7.61324	7.62593	7.66755	7.92302	7.72369	7.61374	7.92837e-06	4.56862e-05	-0.365721	-0.561864	5.31413e-05	0.00131821	-0.413612	-0.549823	8.11677e-05	0.000623423	-0.417428	-0.590198	1.92831e-05	0.000362098
gene10237	Rpl29	Rpl29	Rpl29	Rpl29	reference	10.9794	10.9007	10.9545	10.9517	11.0367	10.9265	10.9014	11.1354	10.9973	11.0827	11.1914	11.133	11.0627	11.1565	11.0377	10.9607	11.0653	10.9311	11.0333	11.0349	10.8992	10.9571	10.9187	11.0765	10.8313	11.0266	10.8903	11.0033	11.0134	10.9082	3.30065e-05	0.000159806	-0.000694627	-0.000882384	0.989553	0.996429	-0.246834	-0.270732	5.98868e-05	0.000480794	-0.0827291	-0.0968891	0.14871	0.300709
gene10240	Alas1	Alas1	Alas1	Alas1	reference	10.6003	10.5435	10.4177	10.3063	10.203	10.2563	10.3555	10.4416	10.4586	10.4187	10.484	10.4573	10.414	10.4046	10.4511	10.3737	10.4776	10.3483	10.3766	10.3821	10.544	10.4871	10.4409	10.3951	10.3147	10.5393	10.3325	10.3622	10.3252	10.3476	3.33413e-13	9.37529e-12	0.340234	0.374705	5.25098e-13	8.91317e-10	0.148369	0.157144	0.00233939	0.00975663	0.203018	0.221418	1.5187e-05	0.000296796
gene10241	TWF2	TWF2	TWF2	LOC101961439	human_blastn	9.87796	9.82957	9.68942	9.67875	9.83444	9.7183	9.64586	9.67819	9.81812	9.57303	9.65109	9.65161	9.56355	9.61822	9.66932	9.58717	9.34706	9.55228	9.61366	9.57396	9.89659	9.87152	9.61898	9.62331	9.76211	9.77401	9.67716	9.71323	9.68784	9.73102	1.03068e-08	1.24079e-07	0.165812	0.222735	0.00548931	0.0405875	0.232233	0.26434	0.00103029	0.00503368	0.372775	0.433943	6.32343e-08	3.35424e-06
gene10242	Ppm1m	Ppm1m	Ppm1m	Ppm1m	reference	7.48348	7.44229	7.26683	7.47229	7.46701	7.40546	7.37185	7.16761	7.25516	7.33057	7.09662	7.3121	7.43539	7.1558	7.26825	7.33232	7.07458	7.24273	7.32908	7.19602	7.46325	7.56627	7.32649	7.19712	7.45154	7.37162	7.38755	7.29882	7.39539	7.45112	1.21053e-06	8.96168e-06	0.0799058	0.159072	0.237158	0.466929	0.522242	0.656427	1.79912e-06	2.4155e-05	0.219783	0.343718	0.0104419	0.044791
gene10255	Aste1	Aste1	Aste1	Aste1	reference	8.08965	8.12177	8.15277	8.08401	8.0996	8.16905	8.08485	7.85142	7.99979	7.95378	7.87163	7.87983	7.9699	7.82923	8.12551	7.97737	7.74042	8.06413	8.01773	7.99861	7.98718	8.13719	7.97227	7.85294	8.14929	8.1255	8.13519	8.0035	8.10024	8.1159	4.40338e-07	3.70283e-06	-0.0312647	-0.0506737	0.626118	0.799733	0.354032	0.430594	5.11435e-05	0.000420254	0.111556	0.155013	0.136067	0.282058
gene10256	Nek11	Nek11	Nek11	Nek11	reference	7.16159	7.219	7.54966	7.38698	7.36515	7.38326	7.40509	7.58663	7.39226	7.66785	7.5873	7.48929	7.56475	7.40618	7.57429	7.54197	7.52306	7.5102	7.57521	7.54578	7.26217	7.20448	7.43479	7.55145	7.43331	7.28105	7.44786	7.54702	7.48337	7.22168	1.99805e-11	4.25169e-10	-0.339552	-0.516714	6.46738e-05	0.0015493	-0.610739	-0.720292	2.03181e-08	5.10401e-07	-0.765872	-0.879037	3.35237e-12	8.12916e-10
gene10270	Acad11	Acad11	Acad11	Acad11	reference	9.15317	9.15476	9.18524	9.1039	9.07731	9.13934	9.14469	9.2844	9.31543	9.35393	9.31005	9.40528	9.31851	9.25674	9.25491	9.32926	9.52911	9.28549	9.21652	9.29091	9.06306	9.10928	9.31353	9.32699	9.15978	9.1367	9.11118	9.18511	9.1357	9.03483	8.75615e-12	1.97421e-10	-0.00737746	-0.00987818	0.896264	0.95442	-0.286174	-0.319449	1.98952e-05	0.000190334	-0.279684	-0.326657	1.06308e-05	0.000224361
gene10275	Tmem108	Tmem108	Tmem108	Tmem108	reference	8.50015	8.59536	8.54544	8.53035	8.49829	8.51545	8.42149	8.60927	8.62559	8.44287	8.60709	8.53698	8.70881	8.60788	8.60435	8.68585	8.96325	8.46128	8.84429	8.73191	8.38681	8.54574	8.58334	8.69575	8.55801	8.48182	8.46629	8.46732	8.57733	8.50493	1.10581e-05	6.09147e-05	0.00189985	0.00329788	0.976819	0.991129	-0.142893	-0.182732	0.106658	0.201737	-0.110892	-0.160877	0.152009	0.305406
gene10279	Cdv3	Cdv3	Cdv3	Cdv3	reference	11.2498	11.237	11.1319	11.1431	11.175	11.1944	11.1776	11.1405	11.103	11.1481	11.1202	11.13	11.0593	11.1144	11.0829	11.1035	11.2555	11.11	11.072	11.1453	11.2289	11.2676	11.135	11.1888	11.1394	11.2467	11.1989	11.1562	11.1966	11.1893	7.59645e-07	5.94997e-06	0.113157	0.124306	0.00254876	0.0236228	0.189103	0.196182	2.01863e-06	2.66801e-05	0.211632	0.22386	4.60315e-08	2.62955e-06
gene10280	Topbp1	Topbp1	Topbp1	Topbp1	reference	9.23981	9.30687	9.01707	8.92984	8.91203	9.0054	9.08208	9.10209	9.09544	9.34642	9.033	9.01378	9.1848	9.15737	9.10729	9.18594	9.04484	9.16618	9.23243	9.1729	9.21062	9.23429	9.19445	9.11472	8.9998	9.2375	9.07191	9.09421	9.09181	9.08189	1.62782e-08	1.89625e-07	0.382496	0.453507	1.17084e-08	2.19886e-06	0.257969	0.291881	0.000221363	0.00143259	0.0604814	0.0743271	0.338055	0.520705
gene10283	TF	TF	TF	LOC101970831	human_blastn	13.0316	12.9564	13.0772	12.7193	12.8075	12.8237	12.7797	13.3868	13.2854	13.0182	13.4427	13.6209	13.3894	13.4132	13.2033	13.4913	14.039	13.3304	13.2812	13.1893	12.9465	12.9036	13.1844	13.2689	12.842	13.126	12.8912	12.9971	12.7632	12.7567	1.19974e-11	2.64969e-10	0.0955888	0.23132	0.159547	0.367889	-0.427412	-0.613465	0.000209778	0.00137601	-0.247245	-0.441567	0.00721916	0.0341473
gene10285	Srprb	Srprb	Srprb	Srprb	reference	10.1667	10.1376	10.0915	10.0865	10.1792	10.1256	10.1329	10.209	10.1557	10.1756	10.1417	10.1691	10.1022	10.1311	10.1213	10.0967	10.1371	10.115	10.0237	10.1118	10.1972	10.199	10.064	10.1072	9.94427	10.115	10.0051	10.0634	10.058	10.0363	1.46437e-05	7.80953e-05	0.055755	0.0637078	0.192034	0.411497	0.00691116	0.00728316	0.88125	0.926362	0.0605795	0.0661235	0.171838	0.333134
gene10292	Cep63	Cep63	Cep63	Cep63	reference	7.74269	7.79598	7.80934	7.69644	7.50596	7.59353	7.77277	7.93102	7.83987	7.90822	7.96153	7.80631	7.77214	7.97061	7.81632	7.9942	8.05906	7.93642	7.97721	7.88225	7.70125	7.6915	7.87155	7.79722	7.8178	7.75389	7.86679	7.90356	7.72343	7.70749	6.78035e-05	0.000298275	0.072116	0.142303	0.284458	0.521272	-0.263399	-0.35454	0.00657554	0.0222785	-0.217657	-0.332461	0.0101223	0.0437996
gene10297	Msl2	Msl2	Msl2	Msl2	reference	9.08778	9.20293	9.25627	9.24696	9.22481	9.19377	9.14758	9.03255	9.03914	9.14493	9.04722	9.03583	9.01329	9.07092	9.06085	9.02659	8.96733	9.11952	9.03146	9.0533	9.11395	9.14302	9.03246	8.98443	9.10345	9.10465	9.12708	9.07221	9.18163	9.12453	4.39861e-08	4.72126e-07	-0.122268	-0.146636	0.0132743	0.0745744	0.134169	0.145066	0.0164414	0.0467422	0.0865276	0.0982525	0.0989786	0.225299
gene10298	Pccb	Pccb	Pccb	Pccb	reference	9.11677	9.17546	9.26349	9.10792	9.23151	9.11896	9.05187	9.27305	9.22946	9.33038	9.31228	9.34435	9.23853	9.2832	9.30303	9.22944	9.42988	9.2463	9.20055	9.30519	9.02633	9.03607	9.27214	9.19165	9.1205	9.03731	9.08668	9.18414	9.1661	9.08656	3.53684e-07	3.05937e-06	-0.100434	-0.138469	0.0902898	0.257333	-0.320823	-0.36355	7.76286e-06	8.53269e-05	-0.284906	-0.340634	2.39064e-05	0.000427946
gene1030	Neo1	Neo1	Neo1	Neo1	reference	10.3586	10.4363	10.2781	10.3864	10.3567	10.3722	10.3481	10.4225	10.4415	10.4514	10.3685	10.4306	10.4452	10.3377	10.4083	10.4039	10.6411	10.4957	10.5197	10.4652	10.3617	10.3306	10.4351	10.5379	10.3071	10.3734	10.3499	10.414	10.3471	10.3439	1.16096e-06	8.61616e-06	0.0289777	0.0344031	0.538118	0.738761	-0.0368433	-0.0394431	0.480491	0.618227	-0.0992103	-0.11074	0.0450809	0.129698
gene10306	Rae1	Rae1	Rae1	Rae1	reference	9.22016	9.10679	8.9345	8.98392	8.91903	8.97946	8.96105	9.15371	9.15585	9.03296	9.08415	9.09816	9.12363	9.11399	8.96849	9.09497	9.17921	8.99139	9.09432	9.12482	9.06468	9.17002	9.1829	9.10179	8.9725	9.15501	9.02266	9.03635	9.11137	9.03228	1.41111e-07	1.35654e-06	0.287798	0.340807	1.62289e-07	1.70477e-05	0.0492369	0.0537414	0.399289	0.542584	0.155013	0.177629	0.00519658	0.0269514
gene10311	Pmepa1	Pmepa1	Pmepa1	Pmepa1	reference	9.81252	9.89215	9.78441	9.87253	9.92491	9.86545	9.83728	9.61796	9.59407	9.73533	9.48311	9.53899	9.603	9.74652	9.58019	9.50559	9.79102	9.83253	9.78103	9.68111	9.73901	9.64911	9.65232	9.76999	9.74132	9.76994	9.87962	9.77599	9.84744	9.9523	8.28862e-06	4.75775e-05	-0.0922676	-0.140386	0.144936	0.346435	0.256238	0.307178	0.00164827	0.00741566	0.14702	0.195409	0.0430677	0.125609
gene10315	Rab22a	Rab22a	Rab22a	Rab22a	reference	9.83787	9.89686	9.88388	9.85834	9.95057	9.91104	9.9049	9.94004	9.86645	10.0196	9.94673	9.92532	9.9723	9.9213	10.0042	9.94283	10.1019	9.94512	9.94447	9.91639	9.85144	9.80198	9.87361	9.96828	9.81589	9.73165	9.90341	9.88384	9.86056	9.86866	0.000156817	0.000614343	-0.107665	-0.130838	0.0326077	0.134857	-0.14636	-0.158543	0.00972489	0.0306066	-0.226331	-0.253992	2.7107e-05	0.000470197
gene10316	Vapb	Vapb	Vapb	Vapb	reference	10.6654	10.6097	10.666	10.6092	10.7026	10.6015	10.6312	10.8399	10.7528	10.7812	10.7426	10.76	10.7261	10.8819	10.6516	10.6884	10.9717	10.6789	10.7432	10.7409	10.598	10.5799	10.7286	10.7604	10.6111	10.5999	10.6537	10.6495	10.6654	10.6112	2.4201e-07	2.19509e-06	-0.0403003	-0.0499787	0.431963	0.661415	-0.263447	-0.285933	6.85356e-06	7.68971e-05	-0.132191	-0.151665	0.016419	0.0621902
gene10319	Npepl1	Npepl1	Npepl1	Npepl1	reference	8.40968	8.32039	8.49584	8.38061	8.40932	8.4158	8.35438	8.5863	8.46652	8.45202	8.57813	8.58322	8.53459	8.57875	8.49478	8.47297	8.85825	8.46315	8.46042	8.55364	8.26948	8.33991	8.44914	8.49331	8.38013	8.3833	8.39855	8.4089	8.3716	8.28155	1.57555e-05	8.33141e-05	-0.0775727	-0.12929	0.235708	0.464999	-0.335513	-0.412187	0.000141764	0.000994944	-0.197207	-0.273141	0.0113089	0.0475484
gene10324	Nelfcd	Nelfcd	Nelfcd	Nelfcd	reference	9.28508	9.2597	9.3515	9.29874	9.37664	9.35776	9.34659	9.48608	9.44583	9.42502	9.44563	9.43457	9.38216	9.36572	9.34678	9.38221	9.32726	9.31807	9.34827	9.34251	9.21857	9.32674	9.36827	9.44797	9.423	9.22235	9.39902	9.34326	9.31568	9.38261	4.15035e-05	0.000194304	-0.12035	-0.144279	0.0146258	0.079608	-0.279891	-0.300026	3.02097e-07	5.13522e-06	-0.169553	-0.190152	0.00110815	0.00863976
gene10327	Atp5e	Atp5e	Atp5e	Atp5e	reference	10.719	10.6863	10.8239	10.7739	10.848	10.8524	10.7538	11.0556	10.8206	11.1009	10.9872	10.9476	11.002	11.0008	10.9496	10.9115	11.0261	10.9371	10.8803	10.8847	10.7862	10.7871	10.7244	10.8947	10.7598	10.6423	10.7028	10.9401	10.8328	10.8075	9.22745e-07	7.04631e-06	-0.0977525	-0.135663	0.10085	0.27598	-0.336719	-0.382656	3.90879e-06	4.7684e-05	-0.340001	-0.402631	9.86419e-07	3.11719e-05
gene10330	Edn3	Edn3	Edn3	Edn3	reference	7.10633	7.05631	7.0807	7.18088	7.3144	7.17529	7.15266	7.31235	7.16211	7.3907	7.59014	7.23351	7.48839	7.39268	7.46354	7.39586	7.70626	7.50348	7.46074	7.55839	7.30555	7.27359	7.45167	7.50634	7.34943	7.27968	7.34185	7.44476	7.09832	7.16908	2.11022e-08	2.40399e-07	0.0256314	0.0692426	0.695913	0.840582	-0.26262	-0.420325	0.0163467	0.0465559	-0.367967	-0.621152	0.000315537	0.00328362
gene10336	Ttpal	Ttpal	Ttpal	Ttpal	reference	9.55809	9.5409	9.69114	9.64118	9.53808	9.52502	9.57095	9.4708	9.46739	9.46259	9.37628	9.33499	9.48824	9.41161	9.50999	9.4393	9.3787	9.39463	9.44432	9.44644	9.52724	9.53212	9.36456	9.43446	9.56186	9.47458	9.4856	9.54912	9.56726	9.41579	2.89292e-06	1.91497e-05	-0.0902361	-0.111989	0.0825081	0.242304	0.17585	0.192443	0.00335969	0.0130756	0.0976682	0.113098	0.0803129	0.193737
gene10368	Ubn1	Ubn1	Ubn1	Ubn1	reference	9.82293	9.87094	9.78123	9.91606	9.82074	9.77006	9.80717	9.44886	9.63362	9.48746	9.527	9.45824	9.56814	9.5921	9.58235	9.58382	9.3797	9.61116	9.58635	9.61834	9.76974	9.73979	9.65335	9.55784	9.73822	9.77497	9.78107	9.56634	9.80126	9.76316	1.97535e-12	4.94129e-11	-0.029089	-0.041201	0.625529	0.799593	0.387376	0.440903	2.78478e-07	4.79546e-06	0.317801	0.382702	6.61259e-06	0.000150808
gene10370	Sec14l5	Sec14l5	Sec14l5	Sec14l5	reference	9.22115	9.22013	9.22654	9.40006	9.42535	9.25584	9.25688	8.84034	9.29336	9.11906	9.24913	8.89471	9.26327	9.35809	9.4574	9.17073	9.21052	9.4745	9.72525	9.68529	9.40399	9.09143	9.51276	9.73506	9.65727	9.4019	9.68853	9.60638	9.7945	9.85088	1.77059e-08	2.04651e-07	-0.0266864	-0.0725374	0.683824	0.833926	0.129035	0.216962	0.227125	0.357538	-0.0279887	-0.0589046	0.740556	0.845841
gene10384	CUNH16orf72	CUNH16orf72	CUNH16orf72	CUNH16orf72	reference	10.1143	10.1623	10.1131	10.1235	10.1527	10.0339	10.0147	9.98091	9.99909	9.95668	9.96696	10.0148	9.83533	9.99354	9.94043	9.94979	9.94357	9.98328	9.8682	9.96759	10.1165	10.1178	10.0259	10.0022	9.92832	10.1297	9.96972	9.89868	10.0525	10.0006	7.7346e-10	1.18891e-08	0.0524762	0.0624812	0.269707	0.505147	0.215851	0.231121	5.27043e-05	0.00043129	0.288809	0.317255	2.35821e-08	1.53958e-06
gene10390	Nubp1	Nubp1	Nubp1	Nubp1	reference	7.48726	7.43916	7.43755	7.46743	7.43455	7.44192	7.45021	7.59366	7.67938	7.50725	7.52982	7.57601	7.67106	7.65405	7.48152	7.52249	7.60227	7.47593	7.56146	7.58549	7.42185	7.37161	7.42973	7.60027	7.38883	7.4395	7.51791	7.39643	7.456	7.4551	3.90936e-05	0.00018411	-0.0203905	-0.0339018	0.752506	0.875695	-0.342019	-0.414768	7.4267e-05	0.00057903	-0.183406	-0.251104	0.0163468	0.0620422
gene10399	Litaf	Litaf	Litaf	Litaf	reference	7.8594	7.96426	7.74682	7.73162	7.79072	7.81279	7.69067	7.89465	7.87588	7.72675	7.81343	7.89908	7.88754	7.94334	7.73303	7.8116	7.81453	7.67457	7.77051	7.73388	7.82636	7.86047	7.82393	7.76712	7.62366	7.89435	7.58109	7.72768	7.67894	7.7615	1.79735e-06	1.26893e-05	0.186842	0.274294	0.00423808	0.0343733	0.000801031	0.000958978	0.991857	0.995123	0.180686	0.235815	0.0125468	0.0512304
gene10402	Zc3h7a	Zc3h7a	Zc3h7a	Zc3h7a	reference	10.7075	10.7274	10.5284	10.5704	10.5027	10.6071	10.5677	10.5795	10.6253	10.5788	10.544	10.5834	10.5763	10.6072	10.5556	10.642	10.4834	10.61	10.6488	10.7015	10.7197	10.6805	10.6624	10.5757	10.7268	10.6966	10.6584	10.6639	10.6363	10.6326	4.74549e-05	0.00021906	0.206396	0.23632	7.62033e-06	0.000315487	0.172052	0.182647	0.000552141	0.00303729	0.162066	0.178153	0.000670537	0.00584973
gene10403	Rsl1d1	Rsl1d1	Rsl1d1	Rsl1d1	reference	10.2926	10.2008	10.1351	10.0763	10.0217	10.0534	10.0592	10.1491	10.1	10.1508	10.1291	10.1729	10.2108	10.1973	10.1128	10.0724	10.137	10.0703	10.2219	10.0907	10.2195	10.2056	10.138	10.0749	10.0265	10.2514	10.0191	10.0014	10.0843	10.0235	2.64174e-08	2.94734e-07	0.234454	0.269338	8.59665e-07	5.97342e-05	0.124807	0.13308	0.0146564	0.0426531	0.158588	0.175406	0.00118087	0.00894842
gene10404	Gspt1	Gspt1	Gspt1	Gspt1	reference	11.2175	11.3173	11.1712	11.0972	11.001	11.0761	11.154	11.1002	11.2367	11.3026	11.1653	11.2528	11.1168	11.1028	11.113	11.2075	11.1486	11.1977	11.1573	11.1889	11.2951	11.2454	11.2815	11.1314	11.0783	11.2978	11.0617	11.1264	11.1178	11.0415	1.37045e-05	7.3582e-05	0.225686	0.269483	1.52649e-05	0.000518221	0.155084	0.168465	0.00704714	0.0235605	0.114209	0.130636	0.0350628	0.108522
gene10410	Fbxl17	Fbxl17	Fbxl17	Fbxl17	reference	10.5251	10.5484	10.7224	10.5791	10.6316	10.7503	10.7926	10.8141	10.842	10.8628	10.9633	10.8538	10.5355	10.9318	10.7861	10.7166	10.8262	10.9257	10.7223	10.8773	10.6688	10.6403	10.971	10.8735	10.7178	10.6402	10.7612	10.7851	10.6232	10.6679	2.25168e-05	0.000113655	-0.0971185	-0.144923	0.12156	0.310618	-0.366372	-0.428059	5.15532e-06	6.05291e-05	-0.203941	-0.263158	0.00480824	0.0255508
gene10413	Fer	Fer	Fer	Fer	reference	7.59332	7.61442	7.86221	7.88438	7.90673	7.82496	7.83324	7.85247	7.92051	7.99296	7.89218	7.89981	7.87245	7.80504	7.93367	7.9568	8.14625	7.86084	7.90298	7.91904	7.67207	7.79138	7.92877	7.95099	7.84967	7.7468	7.80411	7.97176	7.76719	7.76171	4.14174e-07	3.51014e-06	-0.265468	-0.405724	0.000320765	0.00530825	-0.351428	-0.436748	0.000108604	0.000793135	-0.423638	-0.538931	1.24836e-06	3.77429e-05
gene10424	Stard4	Stard4	Stard4	Stard4	reference	7.4276	7.56008	7.72598	7.70024	7.78341	7.63769	7.73778	7.5598	7.50718	7.64319	7.44323	7.47869	7.51955	7.43645	7.50394	7.56436	7.33194	7.54157	7.5691	7.56892	7.60131	7.63467	7.62096	7.49702	7.55797	7.58456	7.74237	7.66142	7.61441	7.60184	2.80102e-05	0.000138732	-0.222172	-0.354329	0.00177534	0.0182511	0.131716	0.170944	0.143914	0.253443	0.00993327	0.0147679	0.897472	0.943278
gene10425	Nrep	Nrep	Nrep	Nrep	reference	9.98358	10.0953	10.2427	10.0991	10.4014	10.1543	10.1106	10.1873	9.96513	10.3213	10.0783	9.80155	10.1498	10.2087	10.1684	10.1602	10.584	10.2912	10.1963	10.3601	9.93503	9.95891	10.1098	10.3492	10.2066	9.83239	10.2876	10.4445	10.3271	10.2826	9.53775e-06	5.37774e-05	-0.230839	-0.402486	0.00202219	0.0201069	-0.110824	-0.15244	0.246114	0.380424	-0.285101	-0.422812	0.00116458	0.00891594
gene10431	Reep5	Reep5	Reep5	Reep5	reference	11.1731	11.208	11.1642	11.0541	11.1409	11.1165	11.1879	11.3334	11.3183	11.2039	11.3104	11.3242	11.129	11.2587	11.2884	11.2119	11.3475	11.1717	11.1424	11.1473	11.1579	11.1969	11.2631	11.2365	11.1153	11.1349	11.168	11.2122	11.1021	11.0981	9.59718e-06	5.40444e-05	0.0538133	0.0638807	0.254635	0.487288	-0.183762	-0.196417	0.00045799	0.00260874	-0.0388102	-0.0435289	0.434953	0.613657
gene10440	Brd8	Brd8	Brd8	Brd8	reference	11.2968	11.3139	11.1277	11.0431	11.0485	11.0599	11.0891	11.216	11.3697	11.2762	11.2668	11.3734	11.3721	11.3034	11.2051	11.3399	11.1916	11.2608	11.3517	11.2637	11.2341	11.2096	11.3516	11.2389	11.2728	11.2798	11.1903	11.1449	11.1185	11.1077	2.45089e-09	3.40602e-08	0.253407	0.301415	1.8648e-06	0.000110788	-0.0523197	-0.0570188	0.366775	0.511145	-0.0338833	-0.0390649	0.533193	0.697664
gene10447	Fam53c	Fam53c	Fam53c	Fam53c	reference	10.3811	10.3002	10.3963	10.3908	10.3239	10.2915	10.3424	10.1327	10.2051	10.1901	10.1613	10.0926	10.2037	10.1441	10.1722	10.1355	9.93617	10.0787	10.1835	10.1183	10.2792	10.3016	10.2095	10.1889	10.2146	10.2843	10.2344	10.1662	10.3367	10.2416	1.85585e-08	2.13882e-07	-0.0485083	-0.0621763	0.368602	0.606779	0.236303	0.261071	0.000193632	0.00129226	0.210737	0.245033	0.000414006	0.00407557
gene10450	Egr1	Egr1	Egr1	Egr1	reference	10.8852	10.4347	10.8407	11.0904	10.8885	10.5221	10.4384	9.9746	10.1628	9.91961	9.67919	9.84462	10.1567	9.95489	10.014	9.95885	9.1854	10.0772	10.2433	10.2433	10.6736	10.5953	9.9564	10.0047	10.5365	10.5587	10.8073	10.4002	10.9811	10.9267	2.48348e-11	5.1679e-10	-0.0457433	-0.208242	0.432612	0.661812	0.711855	1.1142	3.16467e-05	0.000279782	0.431255	0.977444	0.000235445	0.0026121
gene10452	Etf1	Etf1	Etf1	Etf1	reference	10.9031	10.9645	10.7343	10.7469	10.7959	10.846	10.8399	10.9253	10.9352	10.977	10.9124	10.9927	10.7152	10.896	10.8784	10.8574	10.7696	10.8997	10.7638	10.774	10.9828	11.0409	10.9416	10.8667	10.8038	10.9528	10.8137	10.8733	10.7455	10.7976	4.92778e-05	0.00022589	0.223245	0.274285	5.11501e-05	0.00128764	0.0553178	0.0610348	0.368187	0.512772	0.134648	0.157048	0.0197298	0.071407
gene10454	Hspa9	Hspa9	Hspa9	Hspa9	reference	12.2791	12.2128	11.9447	12.0165	11.9586	11.9179	11.9806	12.1995	12.1874	12.2363	12.1811	12.2273	12.1477	12.159	12.0603	12.2209	12.463	12.113	12.1051	12.1104	12.0854	12.1522	12.2264	12.1348	11.8326	12.1606	11.9922	12.0088	11.9542	11.9519	1.38525e-10	2.4677e-09	0.256599	0.325558	2.03231e-05	0.000635472	-0.000406328	-0.000460063	0.995216	0.997314	0.0255281	0.0312267	0.681883	0.806696
gene10455	Ctnna1	Ctnna1	Ctnna1	Ctnna1	reference	10.9073	10.9868	10.8862	10.9278	10.9173	10.966	10.8228	11.1005	10.9531	11.0025	11.0765	11.0874	11.0462	11.0339	10.9946	11.0837	11.127	11.0311	10.987	11.0277	10.9642	10.9706	11.0111	11.0007	10.8854	10.9742	10.8833	10.9752	10.8387	10.9153	4.87744e-07	4.04154e-06	0.0745402	0.0874736	0.106714	0.286032	-0.134425	-0.143188	0.00816353	0.0265605	-0.0999394	-0.110915	0.0388807	0.116955
gene10458	Sil1	Sil1	Sil1	Sil1	reference	7.50218	7.35028	7.48984	7.44247	7.49635	7.55516	7.47609	7.77421	7.64022	7.78909	7.83929	7.73904	7.71173	7.77399	7.66859	7.80774	7.93907	7.60848	7.74195	7.71008	7.49563	7.39	7.67565	7.67897	7.51913	7.54593	7.50931	7.53959	7.55162	7.4971	8.86931e-15	3.22279e-13	-0.0410247	-0.0765686	0.537217	0.738029	-0.602095	-0.69861	4.92346e-09	1.49236e-07	-0.485488	-0.615279	2.42747e-07	1.00499e-05
gene10482	ANKHD1_gene10482	ANKHD1	ANKHD1	LOC101974202	human_blastn	10.6812	10.7304	10.5656	10.6593	10.4824	10.5501	10.5121	10.4465	10.5337	10.4074	10.415	10.505	10.564	10.3932	10.464	10.5323	10.5203	10.5408	10.5556	10.4463	10.5933	10.6261	10.5693	10.4502	10.5304	10.639	10.5425	10.4788	10.5967	10.5092	1.67589e-05	8.7877e-05	0.125804	0.153653	0.014094	0.0777327	0.292531	0.316716	5.18248e-07	8.31015e-06	0.209835	0.237652	0.000140457	0.00174026
gene10484	Sra1	Sra1	Sra1	Sra1	reference	8.43223	8.42302	8.41115	8.37781	8.45377	8.35879	8.39769	8.58104	8.55995	8.54086	8.47354	8.53749	8.49473	8.44914	8.56047	8.55288	8.65178	8.48015	8.53898	8.44198	8.34651	8.41062	8.49413	8.4471	8.43193	8.44665	8.31836	8.43604	8.44196	8.32134	0.000155781	0.00061109	0.0186178	0.0259827	0.751725	0.875171	-0.17612	-0.20128	0.0129076	0.0384575	-0.180552	-0.220655	0.00583494	0.0294148
gene10489	Tmco6	Tmco6	Tmco6	Tmco6	reference	7.56921	7.6051	7.51738	7.64977	7.70037	7.56251	7.50324	7.27104	7.3582	7.21499	7.27664	7.24414	7.27882	7.35595	7.32417	7.43739	7.2835	7.35901	7.38962	7.51155	7.47291	7.59802	7.34831	7.29406	7.57338	7.44435	7.54748	7.31867	7.5536	7.53228	8.78841e-09	1.07543e-07	-0.0575357	-0.114091	0.391365	0.626627	0.439123	0.574361	3.07701e-05	0.000273085	0.360603	0.524315	0.0001147	0.00148947
gene10491	Ik	Ik	Ik	Ik	reference	10.6178	10.5273	10.5611	10.5605	10.498	10.5045	10.4677	10.611	10.6866	10.7291	10.6525	10.6619	10.734	10.5948	10.5362	10.5981	10.7102	10.5709	10.6576	10.5982	10.4871	10.4914	10.5522	10.5901	10.4727	10.5263	10.5207	10.5151	10.5129	10.5103	7.59947e-05	0.000328114	0.016886	0.0208265	0.738995	0.867319	-0.160193	-0.173976	0.00535862	0.0189833	-0.147413	-0.168019	0.00668556	0.0324369
gene10496	HARS2_like	HARS2_like	HARS2	LOC101955201	human_blastn	9.18169	9.22227	9.11587	9.13718	9.04052	9.11925	9.14	9.06844	9.09187	9.06946	8.9289	9.07155	9.0468	8.93345	9.02111	9.01197	8.97803	9.04267	8.96663	9.0145	9.21848	9.25795	9.09145	8.96667	9.14971	9.27045	9.16019	9.03275	9.16641	9.12231	1.41313e-09	2.05296e-08	0.166217	0.206804	0.00209563	0.0206128	0.340247	0.371659	4.5499e-08	1.003e-06	0.296481	0.336337	5.32258e-07	1.95035e-05
gene10500	Acp1	Acp1	Acp1	Acp1	reference	10.4858	10.491	10.556	10.3617	10.4128	10.4243	10.3851	10.6478	10.5537	10.5732	10.6546	10.642	10.4739	10.5667	10.5501	10.547	10.5374	10.4392	10.4299	10.5475	10.5054	10.5174	10.5233	10.5259	10.4049	10.401	10.3211	10.442	10.3963	10.3908	5.45057e-08	5.7313e-07	0.06978	0.0847466	0.160406	0.368583	-0.190563	-0.205611	0.000627258	0.00337396	-0.0525601	-0.0598603	0.317043	0.498307
gene10502	Tmem18	Tmem18	Tmem18	Tmem18	reference	9.37659	9.41303	9.47857	9.35632	9.16456	9.35098	9.38623	9.61665	9.60241	9.55961	9.63356	9.49988	9.45317	9.62256	9.64111	9.53157	9.56487	9.3719	9.56624	9.55402	9.29235	9.29038	9.47112	9.4988	9.60951	9.16219	9.49176	9.499	9.32354	9.26602	9.80956e-06	5.50577e-05	-0.0433053	-0.0723925	0.50496	0.716239	-0.409154	-0.494827	5.19007e-06	6.07571e-05	-0.261777	-0.35413	0.0010219	0.00811646
gene10512	Rps7	Rps7	Rps7	Rps7	reference	11.1875	11.1523	11.5036	11.3762	11.4626	11.4061	11.3347	11.6421	11.3572	11.5964	11.5283	11.4356	11.4553	11.5367	11.4234	11.3006	11.4842	11.4214	11.2994	11.3623	11.2581	11.2745	11.231	11.3573	11.3363	11.2355	11.3284	11.5446	11.2698	11.2775	3.34611e-05	0.000161554	-0.218995	-0.303792	0.000658547	0.00896318	-0.388185	-0.446452	6.37178e-07	9.89667e-06	-0.274449	-0.34051	0.0001316	0.00164424
gene10522	Id2	Id2	Id2	Id2	reference	10.2574	10.1806	10.446	10.3175	10.3513	10.5499	10.3878	10.5839	10.5511	10.6475	10.7359	10.5526	10.4161	10.5122	10.5582	10.4312	10.1784	10.4373	10.4872	10.5843	10.2704	10.33	10.3638	10.5548	10.4051	10.1214	10.3347	10.4784	10.3216	10.3914	6.12079e-07	4.91733e-06	-0.193217	-0.290996	0.00381114	0.0318346	-0.509293	-0.58583	6.32969e-09	1.86624e-07	-0.337338	-0.428318	1.92721e-05	0.000362098
gene1053	Clk3	Clk3	Clk3	Clk3	reference	9.50007	9.628	9.28938	9.48447	9.45867	9.30721	9.27986	9.27972	9.45875	9.29899	9.28944	9.37215	9.41397	9.27176	9.27916	9.33021	9.38735	9.24864	9.32857	9.3752	9.52533	9.50452	9.33308	9.24857	9.36381	9.52702	9.35982	9.2523	9.43422	9.38136	3.15626e-05	0.000153637	0.212813	0.285918	0.00058492	0.00827383	0.293177	0.335207	5.99998e-05	0.00048116	0.313815	0.375436	5.93343e-06	0.000138509
gene10551	Ntsr2	Ntsr2	Ntsr2	Ntsr2	reference	7.65275	7.56849	7.71656	7.67989	7.72611	7.77357	7.78904	7.83187	7.59595	7.61364	7.66789	7.73045	7.61113	7.79538	7.65759	7.59716	7.7181	7.5445	7.70962	7.79509	7.57108	7.59806	7.69245	7.73459	7.80505	7.61529	7.79222	7.75714	7.81712	7.75707	1.29578e-06	9.55116e-06	-0.221025	-0.314374	0.000790931	0.0102709	-0.251957	-0.298377	0.00145859	0.00671744	-0.00541009	-0.00724858	0.93905	0.968279
gene10564	Ldlrad3	Ldlrad3	Ldlrad3	Ldlrad3	reference	8.74647	8.74108	8.69904	8.6389	8.76838	8.6867	8.68795	8.92297	8.95834	8.90951	9.00318	8.86262	8.88941	9.03867	9.08172	8.86558	8.90681	9.01994	8.90049	8.86435	8.83767	8.79325	8.92572	8.98019	8.80405	8.91216	8.83448	8.86725	8.73412	8.73252	3.93179e-10	6.4438e-09	0.153127	0.214196	0.0128476	0.0727623	-0.246718	-0.283807	0.00076775	0.00396282	-0.21599	-0.266002	0.00145839	0.0105281
gene10565	Trim44	Trim44	Trim44	Trim44	reference	11.795	11.8597	11.769	11.7664	11.6957	11.7501	11.8116	11.9049	11.8136	11.895	11.7806	11.8081	11.8034	11.8625	11.8253	11.844	11.8613	11.853	11.8653	11.868	11.7648	11.7312	11.8435	11.8759	11.6942	11.7154	11.7562	11.8045	11.7705	11.7362	4.06752e-05	0.000190727	0.0192929	0.0215024	0.620549	0.797269	-0.0808724	-0.0843258	0.0527118	0.116655	-0.101271	-0.108504	0.0119086	0.0493406
gene10569	Cd44	Cd44	Cd44	Cd44	reference	8.22169	8.16509	7.79707	7.73601	7.65292	7.74272	7.65799	7.92523	8.01298	7.87566	7.94062	8.21491	7.92814	7.71534	7.91665	7.87285	8.38337	7.70883	7.78489	7.77691	8.27864	8.20607	7.81073	7.74349	7.56862	8.29019	7.8174	7.81945	7.79815	7.72614	5.20877e-08	5.50139e-07	0.833881	1.0854	3.39454e-08	4.97949e-06	0.3116	0.528745	0.0068788	0.0230952	0.421877	0.743371	0.000134636	0.00167162
gene10580	Fbxo3	Fbxo3	Fbxo3	Fbxo3	reference	10.8954	10.9399	10.8045	10.7603	10.7629	10.8045	10.8192	10.9281	10.8971	10.9713	10.9469	10.965	10.7562	10.8456	10.9329	10.8509	10.8502	10.8958	10.813	10.8796	10.8778	10.912	10.9309	10.9364	10.7339	10.8682	10.7774	10.8426	10.6654	10.7414	1.76314e-05	9.17236e-05	0.141376	0.169202	0.00436792	0.0349492	-0.0226359	-0.0244406	0.680896	0.779348	0.0200632	0.0227947	0.699106	0.81929
gene10584	Hipk3	Hipk3	Hipk3	Hipk3	reference	10.5751	10.71	10.7413	10.6807	10.6538	10.7399	10.6727	10.499	10.5111	10.6884	10.5162	10.5858	10.4429	10.3971	10.6075	10.6537	10.5357	10.6917	10.4319	10.5541	10.8097	10.8015	10.6178	10.4703	10.7267	10.7485	10.6484	10.7037	10.5629	10.6404	6.79139e-06	4.00473e-05	0.038117	0.0523907	0.51248	0.721027	0.316863	0.358686	9.02092e-06	9.70893e-05	0.141554	0.174139	0.0293686	0.0953436
gene10585	Cstf3	Cstf3	Cstf3	Cstf3	reference	8.99356	9.20749	8.87385	8.849	8.74355	8.796	8.79793	8.88044	8.70746	8.88452	8.90313	8.79766	8.82899	8.84646	8.95283	8.87242	8.73473	8.89626	8.80274	8.92175	9.0901	9.03926	8.85761	8.84513	8.98219	8.97469	8.85814	8.87587	8.87673	8.93399	1.21699e-07	1.18139e-06	0.370353	0.450239	7.59042e-08	9.26431e-06	0.363101	0.412357	8.54616e-07	1.28539e-05	0.255951	0.31074	0.000166882	0.00199486
gene10586	Tcp11l1	Tcp11l1	Tcp11l1	Tcp11l1	reference	10.6665	10.68	10.7849	10.7042	10.7315	10.8096	10.8144	10.7423	10.7256	10.7254	10.7572	10.6776	10.724	10.7131	10.7954	10.7385	10.6692	10.7436	10.7489	10.7534	10.6509	10.6472	10.7657	10.7706	10.7745	10.6133	10.7514	10.7567	10.7795	10.7359	0.000145757	0.00057595	-0.169702	-0.186282	1.00434e-05	0.000373562	-0.108562	-0.112939	0.00771671	0.0253848	-0.13936	-0.148475	0.000394833	0.00392586
gene10620	Hivep1	Hivep1	Hivep1	Hivep1	reference	8.94124	8.94098	8.97659	9.16482	9.10762	9.04793	8.90274	8.65468	8.7912	8.79212	8.61874	8.67418	8.9015	8.74375	8.81811	8.95215	8.81003	8.97699	8.96098	8.92599	8.81734	8.90059	8.90102	8.86415	8.89087	8.93978	8.88312	8.86046	9.04735	8.87807	6.65111e-09	8.38943e-08	-0.168065	-0.242764	0.00832889	0.0544655	0.340494	0.400103	2.28947e-05	0.000214539	0.0266529	0.0352438	0.702605	0.821769
gene10637	GCNT2_like_gene10637	GCNT2_like	GCNT2	LOC101978685	human_blastn	8.72325	8.79007	8.85587	8.7568	8.74309	8.69353	8.7833	8.54924	8.7087	8.5253	8.54402	8.55805	8.53463	8.61503	8.55067	8.66324	8.20481	8.48191	8.63928	8.66784	8.79844	8.81218	8.57344	8.59633	8.62139	8.70362	8.78141	8.58115	8.6658	8.69645	0.000165114	0.000641979	-0.00182932	-0.00329026	0.977846	0.991277	0.240146	0.311977	0.00930273	0.0295311	0.284055	0.400632	0.00077135	0.00646802
gene1064	Fam219b	Fam219b	Fam219b	Fam219b	reference	9.70938	9.66096	9.81957	9.90504	9.96437	9.98856	9.78435	9.91647	9.8688	9.93907	9.897	9.75355	9.78866	9.52978	9.99226	9.92763	9.79836	9.86421	9.91864	9.99237	9.6856	9.65467	9.80174	9.8887	10.058	9.55964	9.99672	9.80529	9.79376	9.8817	6.74891e-06	3.98562e-05	-0.291838	-0.395335	2.52025e-05	0.000752403	-0.22901	-0.27244	0.00396251	0.0149849	-0.335652	-0.415304	8.97155e-06	0.000195596
gene10650	Bmp6	Bmp6	Bmp6	Bmp6	reference	7.4146	7.57509	7.34137	7.59194	7.53141	7.35694	7.35305	7.48608	7.80314	7.53947	8.1286	8.35213	7.84002	7.70062	7.58857	7.57988	7.82864	7.71039	7.74657	7.42878	7.55905	7.59268	7.59656	7.64093	7.67675	7.85374	7.51854	7.54138	7.56994	7.67562	0.000256378	0.000939553	0.112158	0.426816	0.0803245	0.238247	-0.378193	-0.721775	0.00285575	0.0115219	-0.0393033	-0.11548	0.632513	0.772186
gene10656	Rreb1	Rreb1	Rreb1	Rreb1	reference	9.22083	9.16878	9.06031	9.36776	9.17426	9.13442	9.24319	8.78454	8.76833	8.79784	8.85387	8.81495	8.84118	8.61658	9.02261	9.16678	8.97884	8.75868	8.81758	8.99105	9.1424	9.12656	8.82091	8.77748	9.29056	9.33857	9.19536	9.06276	9.36066	9.34651	2.51261e-14	8.38618e-13	0.000266509	0.000533282	0.996812	0.999158	0.667327	0.780159	8.773e-09	2.47603e-07	0.329079	0.483249	0.000300038	0.00316051
gene10662	Nrn1	Nrn1	Nrn1	Nrn1	reference	9.49442	9.37872	9.63941	9.64693	9.70852	9.64491	9.65043	9.69339	9.53545	9.5818	9.64144	9.54635	9.68717	9.56847	9.77503	9.59536	9.41652	9.61459	9.64496	9.59303	9.46427	9.50986	9.44271	9.62327	9.72968	9.36782	9.60332	9.63046	9.64488	9.66181	6.03427e-07	4.86096e-06	-0.295036	-0.363161	1.03131e-06	6.76065e-05	-0.251519	-0.281289	0.000169181	0.00115529	-0.303837	-0.352573	1.86508e-06	5.1899e-05
gene10663	Fars2	Fars2	Fars2	Fars2	reference	7.54033	7.57366	7.77299	7.72337	7.80361	7.79376	7.6972	7.86357	7.77868	7.86813	7.9555	7.73848	7.83401	7.70575	7.94181	7.83549	7.86754	7.75068	7.87363	7.81247	7.69133	7.54389	7.8003	7.95562	7.79967	7.47474	7.74191	7.78593	7.8029	7.86106	2.12942e-10	3.65105e-09	-0.325233	-0.461617	2.85625e-05	0.000819757	-0.506127	-0.595687	5.6625e-08	1.21887e-06	-0.555759	-0.658877	1.14911e-09	1.2225e-07
gene10672	Eci2	Eci2	Eci2	Eci2	reference	8.92716	8.88333	8.76538	8.65223	8.47723	8.6657	8.59238	9.05034	8.82491	9.01536	9.05321	9.01028	9.07698	8.96817	8.9472	8.95693	9.36894	8.83346	8.9426	8.8882	8.67484	8.73574	8.92877	8.8455	8.84911	8.82383	8.70297	8.76014	8.62169	8.52885	2.35353e-07	2.13961e-06	0.165276	0.344799	0.0210982	0.101699	-0.211038	-0.307942	0.038477	0.0918224	-0.164142	-0.282123	0.0560778	0.151308
gene1068	Ppcdc	Ppcdc	Ppcdc	Ppcdc	reference	7.89556	7.74033	7.76203	7.5682	7.6809	7.73834	7.70133	7.9928	7.89343	7.78102	7.95752	7.90085	7.81164	7.99609	7.94184	7.90299	8.02675	7.89573	7.78774	7.77606	7.72876	7.68881	7.80923	7.81535	7.77908	7.69734	7.70442	7.66931	7.66553	7.74534	1.54454e-07	1.46818e-06	0.0881979	0.149287	0.181137	0.396806	-0.329967	-0.406132	0.000183867	0.00124131	-0.180671	-0.252137	0.0199099	0.0719275
gene10680	Slc22a23	Slc22a23	Slc22a23	Slc22a23	reference	10.9946	11.0465	10.9011	10.8867	10.9015	10.7625	10.8927	10.695	10.8168	10.7248	10.7606	10.7222	10.8161	10.8478	10.8251	10.7566	11.2373	10.8661	10.984	10.9042	10.9167	10.8664	10.9157	10.8624	10.9287	10.9833	10.8546	10.9329	10.8966	10.8927	2.21701e-05	0.000112239	0.105653	0.143015	0.070409	0.219695	0.28057	0.317537	6.71969e-05	0.000531581	0.210656	0.254696	0.00126055	0.00938464
gene10681	Psmg4	Psmg4	Psmg4	Psmg4	reference	7.42086	7.43746	7.36565	7.45992	7.42338	7.4394	7.37239	7.57115	7.58796	7.64568	7.53065	7.51731	7.49849	7.57103	7.50618	7.51735	7.62078	7.53818	7.60801	7.44336	7.38808	7.36527	7.48238	7.4846	7.39585	7.39419	7.44251	7.45736	7.37506	7.28648	2.34834e-06	1.59446e-05	-0.019444	-0.0317109	0.762145	0.881344	-0.316559	-0.381889	0.000174808	0.00118758	-0.261893	-0.343496	0.000668571	0.00583903
gene10684	TUBB2A	TUBB2A	TUBB2A	LOC101963042	human_blastn	13.8026	13.51	13.3757	13.3746	13.3968	13.39	13.3877	13.8016	13.7074	13.6231	13.6447	13.5343	13.7616	13.6525	13.7251	13.7633	13.7222	13.4748	13.6988	13.6283	13.5339	13.4972	13.6012	13.5915	13.3984	13.513	13.433	13.427	13.48	13.4667	4.78485e-09	6.22031e-08	0.214324	0.29097	0.00062572	0.00867539	-0.118942	-0.138202	0.106338	0.201293	-0.113292	-0.14329	0.0917743	0.21269
gene10705	Znf827	Znf827	Znf827	Znf827	reference	9.25359	9.29987	9.24808	9.21671	9.19751	9.10727	9.15534	8.91044	9.08301	9.03598	8.94381	8.84683	9.03546	9.06319	9.13147	9.09599	9.08566	9.07592	9.25938	9.15462	9.14818	9.10968	9.14108	9.14253	9.17013	9.04747	9.28288	9.16176	9.32674	9.16026	6.21094e-06	3.71968e-05	-0.0145066	-0.0213452	0.812425	0.911198	0.317807	0.371129	4.94439e-05	0.000408548	0.134402	0.173536	0.0540134	0.147266
gene10710	Otud4	Otud4	Otud4	Otud4	reference	9.77744	9.86953	9.7993	9.8285	9.62313	9.70532	9.71979	9.41267	9.4759	9.53555	9.4087	9.44501	9.49078	9.33711	9.58511	9.61153	9.26852	9.67043	9.38972	9.50197	9.79275	9.80987	9.46425	9.45593	9.72809	9.94566	9.6166	9.52959	9.77298	9.66093	1.3422e-21	1.1991e-19	0.117989	0.167039	0.0532533	0.184423	0.669074	0.716647	3.98742e-16	5.84921e-14	0.359856	0.430131	6.81478e-07	2.33352e-05
gene10711	Abce1	Abce1	Abce1	Abce1	reference	10.4818	10.4722	10.3545	10.323	10.3207	10.3655	10.3893	10.4942	10.4112	10.6714	10.3811	10.5107	10.4834	10.3911	10.4228	10.4331	10.4282	10.5012	10.435	10.3821	10.5091	10.5347	10.4341	10.3856	10.3038	10.4746	10.3773	10.4302	10.3913	10.3215	8.64898e-05	0.000367157	0.189414	0.229584	0.000295722	0.00503626	0.0818243	0.0892101	0.15973	0.273357	-0.0161	-0.0185725	0.767177	0.86412
gene10721	Usp38	Usp38	Usp38	Usp38	reference	9.45746	9.54676	9.31374	9.30236	9.25663	9.31013	9.29637	8.9863	9.14261	9.30161	8.97985	9.07822	9.07632	8.93453	9.13216	9.12835	8.82412	9.25284	8.96278	9.09568	9.66334	9.45782	9.12365	9.12667	9.29994	9.50022	9.1999	9.25147	9.20983	9.23936	7.97977e-22	7.40747e-20	0.27488	0.385215	8.21787e-05	0.00185636	0.822698	0.869174	2.51995e-18	5.44401e-16	0.496267	0.584685	2.32819e-09	2.19552e-07
gene10727	Tbc1d9	Tbc1d9	Tbc1d9	Tbc1d9	reference	11.3591	11.4462	11.5396	11.4428	11.4262	11.436	11.5294	11.3358	11.439	11.4739	11.5157	11.4084	11.4089	11.5491	11.508	11.5102	11.5454	11.4443	11.5556	11.5059	11.3572	11.3611	11.5559	11.6473	11.4796	11.3384	11.5457	11.5132	11.4744	11.5234	1.72543e-05	9.00771e-05	-0.135997	-0.158051	0.0032032	0.0284671	-0.105431	-0.112296	0.037323	0.0897474	-0.135925	-0.150321	0.00492722	0.0259154
gene1073	Commd4	Commd4	Commd4	Commd4	reference	9.75704	9.687	9.84894	9.71497	9.86109	9.85215	9.76188	9.98341	9.98167	9.82195	10.0095	9.96768	9.77706	9.954	9.96555	9.80428	9.78709	9.78326	9.75864	9.74939	9.76222	9.72293	9.79599	9.84613	9.85905	9.69088	9.84061	9.82997	9.70936	9.7415	9.1301e-10	1.37321e-08	-0.112478	-0.138957	0.0305248	0.129442	-0.395286	-0.425701	2.44982e-11	1.288e-09	-0.15618	-0.179043	0.00494858	0.0259828
gene10737	Setd7	Setd7	Setd7	Setd7	reference	11.7742	11.7946	11.6773	11.7584	11.9366	11.7063	11.7799	11.5076	11.4352	11.6266	11.3856	11.4368	11.5052	11.5729	11.5	11.63	11.6354	11.7194	11.4308	11.5219	11.5965	11.6763	11.5129	11.5189	11.7168	11.7422	11.7296	11.7107	11.7293	11.7769	6.4729e-13	1.73223e-11	-0.0670939	-0.0887287	0.233302	0.46202	0.356694	0.396205	1.37531e-07	2.59387e-06	0.15196	0.182212	0.0144519	0.0566725
gene10738	Rab33b	Rab33b	Rab33b	Rab33b	reference	8.54344	8.59545	8.45853	8.46772	8.42754	8.61124	8.52234	8.77876	8.67639	8.58417	8.67891	8.8005	8.46186	8.6513	8.63424	8.56054	8.55387	8.66408	8.46584	8.5483	8.70069	8.62873	8.67812	8.67568	8.55466	8.60187	8.53913	8.58636	8.38292	8.37556	0.000230613	0.000858443	0.142038	0.222623	0.0306769	0.129716	-0.156102	-0.191323	0.0602835	0.129786	0.0448962	0.0622248	0.54068	0.703308
gene10740	Naa15	Naa15	Naa15	Naa15	reference	10.2043	10.3201	10.2404	10.25	10.2404	10.2873	10.2632	10.1014	10.18	10.2586	10.0541	10.1578	10.1577	10.0307	10.0979	10.218	10.1483	10.2862	10.0462	10.1365	10.2946	10.3163	10.1351	10.0828	10.1818	10.2928	10.188	10.2323	10.206	10.1973	1.51968e-08	1.77724e-07	0.0387393	0.0462017	0.415761	0.646566	0.280512	0.299972	1.83848e-07	3.33775e-06	0.115296	0.129178	0.0224744	0.0784721
gene10743	Elf2	Elf2	Elf2	Elf2	reference	8.85704	8.86518	8.84386	8.86639	8.73916	8.7387	8.68727	8.46764	8.48076	8.64302	8.53113	8.5085	8.68374	8.62391	8.67019	8.68509	8.47426	8.66908	8.6631	8.69354	8.76435	8.79167	8.60451	8.53059	8.83798	8.77522	8.81221	8.62857	8.87376	8.83557	4.43524e-11	8.79792e-10	0.0426917	0.062851	0.486425	0.703812	0.470021	0.535465	6.96381e-09	2.03302e-07	0.20409	0.259806	0.00404324	0.0225442
gene10746	Cd200	Cd200	Cd200	Cd200	reference	10.3343	10.3533	10.2733	10.044	10.0215	10.0177	10.2291	10.4055	10.2933	10.505	10.3134	10.3261	10.486	10.2258	10.3072	10.3467	10.3289	10.2131	10.2746	10.3495	10.311	10.2318	10.4018	10.3814	10.2949	10.2305	10.1878	10.2203	10.2003	10.1159	2.88902e-05	0.000142496	0.197261	0.279804	0.00213538	0.0208325	-0.0247446	-0.0293403	0.747605	0.83159	-0.104388	-0.135646	0.133215	0.277596
gene10749	Slc35a5	Slc35a5	Slc35a5	Slc35a5	reference	9.62436	9.69518	9.64894	9.62394	9.62023	9.77033	9.67347	9.78729	9.76235	9.94653	9.8007	9.90429	9.74406	9.75679	9.85885	9.84952	9.83214	9.91715	9.59808	9.69639	9.74495	9.7483	9.86199	9.75101	9.66035	9.73026	9.69404	9.7876	9.57168	9.58959	0.000186844	0.000713852	0.048681	0.0693169	0.417282	0.647165	-0.128986	-0.149728	0.0794883	0.160217	-0.206423	-0.255801	0.00246172	0.0154789
gene10755	Boc	Boc	Boc	Boc	reference	8.25755	8.18747	8.1211	8.22419	8.21351	8.19544	8.13133	7.81139	8.05648	7.94564	7.87197	7.94129	7.98152	7.95855	7.92545	7.97108	7.80386	8.03493	8.11	7.98128	8.01861	8.09829	7.8913	7.87066	8.27555	8.04266	8.15606	8.07247	8.15825	8.23742	1.37625e-08	1.61907e-07	-0.0622026	-0.11025	0.347358	0.585601	0.321195	0.411774	0.000608796	0.00329855	0.221308	0.320053	0.00691453	0.0331685
gene10762	Usf3	Usf3	Usf3	Usf3	reference	9.34009	9.33623	9.6986	9.58273	9.6196	9.60895	9.67136	9.33149	9.39662	9.53183	9.26328	9.23215	9.508	9.2964	9.3977	9.53306	8.91312	9.59869	9.31903	9.3834	9.65877	9.63991	9.39364	9.39734	9.65052	9.61496	9.5847	9.45247	9.65347	9.59049	2.26513e-06	1.54413e-05	-0.0992163	-0.188412	0.143375	0.344266	0.271647	0.365008	0.00512721	0.0183124	0.00867223	0.0139296	0.913874	0.954096
gene10768	Qtrt2	Qtrt2	Qtrt2	Qtrt2	reference	7.80377	7.81586	7.91297	7.86934	7.84685	7.87852	7.95375	7.73464	7.78135	7.75217	7.78514	7.80461	7.81339	7.68254	7.81582	7.84947	7.545	7.80693	7.72137	7.78351	7.95558	7.90833	7.82735	7.69839	7.81475	7.86396	7.9607	7.87754	7.91525	7.82256	0.000255248	0.000936357	-0.0306882	-0.04819	0.628118	0.801004	0.201757	0.246217	0.0152462	0.0439912	0.101736	0.1385	0.164428	0.323841
gene1077	Ptpn9	Ptpn9	Ptpn9	Ptpn9	reference	9.45857	9.57176	9.4982	9.63603	9.61658	9.55921	9.46715	9.31522	9.40476	9.39304	9.26209	9.28021	9.30678	9.30337	9.38202	9.31047	9.21814	9.36365	9.35037	9.31916	9.46219	9.5299	9.31099	9.39754	9.37806	9.40015	9.45812	9.28531	9.44276	9.41121	2.94485e-09	4.03118e-08	-0.0926888	-0.121532	0.0988515	0.273215	0.25668	0.287185	0.000129905	0.00092041	0.192285	0.228641	0.00204035	0.0134387
gene10771	Zbtb20	Zbtb20	Zbtb20	Zbtb20	reference	11.0416	10.8534	10.5447	10.8699	10.7812	10.7962	10.7601	10.3434	10.4924	10.5226	10.5326	10.5049	10.6581	10.5269	10.4454	10.6004	10.762	10.8409	10.4309	10.5898	10.6378	10.7437	10.6583	10.3554	10.6361	10.845	10.7031	10.591	10.8319	10.8392	2.23629e-05	0.000113071	0.0574987	0.106576	0.388257	0.624347	0.460117	0.573854	4.23152e-06	5.10964e-05	0.220949	0.327607	0.00801685	0.0368069
gene10774	Gap43	Gap43	Gap43	Gap43	reference	11.6141	11.6873	11.9952	11.8577	11.9424	11.8289	11.8851	11.955	11.7181	12.0085	11.8487	11.771	11.8301	11.8398	11.9444	11.7623	11.7593	11.8986	11.7299	11.8955	11.7295	11.7376	11.8026	11.8736	11.7381	11.62	11.8929	11.8864	11.7868	11.7973	8.66192e-05	0.000367575	-0.275265	-0.343126	4.41828e-06	0.000203481	-0.213615	-0.239678	0.00145041	0.00668753	-0.277169	-0.324507	1.38543e-05	0.000276666
gene10788	Adprh	Adprh	Adprh	Adprh	reference	8.38366	8.1975	8.21244	8.16832	7.96562	8.09246	8.32678	8.39652	8.36463	8.55163	8.52003	8.3645	8.40902	8.54952	8.26335	8.37808	8.69392	8.23771	8.3509	8.34455	8.13411	8.18055	8.20171	8.42416	8.28053	8.22318	8.1696	8.29456	8.04786	8.13997	0.000202518	0.000764883	0.062037	0.14604	0.355531	0.593818	-0.275998	-0.410146	0.00904465	0.0288042	-0.165862	-0.297773	0.0565109	0.152121
gene108	Acvr1c	Acvr1c	Acvr1c	Acvr1c	reference	8.01745	8.10567	8.5264	8.41898	8.54739	8.53114	8.62479	8.3537	8.34228	8.36566	8.55684	8.25555	8.16318	8.36938	8.467	8.46019	8.19727	8.61365	8.33282	8.31413	8.26033	8.35185	8.33667	8.4195	8.45027	8.08152	8.42098	8.4332	8.52255	8.51356	9.83543e-06	5.51508e-05	-0.577202	-0.724881	3.26156e-07	2.78804e-05	-0.310432	-0.433804	0.00249464	0.0102778	-0.342493	-0.517169	0.000270852	0.0029257
gene10801	Ndufb4	Ndufb4	Ndufb4	Ndufb4	reference	10.0912	10.0483	10.2145	10.1676	10.1022	10.1351	10.1182	10.4024	10.2415	10.4097	10.3139	10.2868	10.302	10.2851	10.2602	10.1751	10.4812	10.2274	10.2442	10.2148	10.1428	10.0739	10.0962	10.1752	10.0317	10.0082	10.0406	10.1389	10.1489	10.146	4.89903e-06	3.01764e-05	-0.0839654	-0.121156	0.169521	0.38127	-0.327632	-0.37853	1.80019e-05	0.000175904	-0.267317	-0.330431	0.000163362	0.00196265
gene10803	Rabl3	Rabl3	Rabl3	Rabl3	reference	7.98731	8.14259	8.31597	8.23012	8.23736	8.25941	8.27748	8.28254	8.30603	8.29185	8.43444	8.45602	8.29916	8.26486	8.31819	8.37651	8.62161	8.3886	8.26062	8.25703	8.06535	8.15189	8.21282	8.28498	8.32967	8.14003	8.29423	8.40827	8.21767	8.22061	0.000259179	0.000948141	-0.203428	-0.346624	0.00446169	0.0354134	-0.40489	-0.510316	2.7501e-05	0.000249441	-0.356713	-0.487839	5.32164e-05	0.000810663
gene10841	Dpyd	Dpyd	Dpyd	Dpyd	reference	8.87927	8.78171	8.98798	9.01002	8.99588	9.07797	9.10239	9.04413	8.99258	9.11024	9.24381	9.16312	9.01083	9.08515	9.20355	9.22387	9.16339	9.12282	9.01916	9.01198	8.85088	8.84648	9.05746	9.11595	9.01461	8.87419	9.04195	9.22173	8.99584	9.02065	1.98446e-07	1.8307e-06	-0.252407	-0.348249	0.000146948	0.00296944	-0.407395	-0.469583	3.0364e-07	5.15407e-06	-0.445237	-0.523346	8.04598e-09	6.41626e-07
gene10846	Alg14	Alg14	Alg14	Alg14	reference	8.76638	8.78524	8.89204	8.87623	8.96869	8.95056	8.86056	9.04033	8.94762	9.04948	9.09843	9.04079	8.91927	9.04872	8.98482	9.01186	9.179	8.94815	8.92803	9.00446	8.85956	8.88667	8.90123	8.98497	8.86832	8.8606	8.9341	9.0639	8.9173	8.88622	0.000195719	0.000742983	-0.100513	-0.143304	0.0990683	0.273497	-0.32795	-0.376766	1.28326e-05	0.000131806	-0.223147	-0.277048	0.00124951	0.00932582
gene10848	Cnn3	Cnn3	Cnn3	Cnn3	reference	10.7737	10.6966	10.5073	10.4967	10.505	10.5494	10.4855	10.5653	10.6485	10.6999	10.738	10.826	10.6008	10.5074	10.6654	10.5884	10.4946	10.5038	10.4634	10.5353	10.7834	10.7408	10.5116	10.4786	10.5119	10.7682	10.5012	10.6284	10.4458	10.4454	4.0969e-09	5.39085e-08	0.314465	0.383512	2.96101e-07	2.60613e-05	0.117159	0.131743	0.0785201	0.158831	0.182001	0.217028	0.00352034	0.0204242
gene10852	LOC106144960	LOC106144960	LOC106144960	LOC106144960	reference	7.56307	7.49872	7.5884	7.55366	7.6164	7.61158	7.56052	7.53596	7.44009	7.66866	7.45902	7.31762	7.55488	7.4795	7.47108	7.60992	7.53217	7.53556	7.59188	7.5122	7.58577	7.48117	7.40315	7.47427	7.748	7.59216	7.71691	7.72167	7.65	7.69199	5.00827e-08	5.31798e-07	-0.0591593	-0.0930263	0.353051	0.591255	0.179431	0.2203	0.0320139	0.0798465	-0.0433578	-0.0593244	0.549821	0.710497
gene10854	F3	F3	F3	F3	reference	9.18627	9.1592	8.82235	8.69194	8.74619	8.65333	8.64293	8.81117	8.74363	9.1537	8.91326	8.78988	9.00967	8.88188	8.98034	8.85223	9.09903	8.83039	8.74724	9.07517	9.14574	8.96517	8.63562	8.66975	8.9899	9.15284	8.80887	8.93778	8.79733	8.94691	6.55855e-06	3.89449e-05	0.61107	0.749402	1.11318e-07	1.23615e-05	0.375973	0.51025	0.00030488	0.00187504	0.164721	0.271409	0.0519664	0.14353
gene10874	Mtf2	Mtf2	Mtf2	Mtf2	reference	9.97262	10.0314	9.98105	9.94229	10.0026	10.0704	9.99557	9.74766	9.73908	9.90178	9.82192	9.89551	9.85891	9.81552	9.86081	9.90585	9.69494	9.96445	9.82686	9.89814	10.1106	10.0393	9.86239	9.77767	10.0915	10.0818	10.0186	9.984	10.0224	10.0134	1.50474e-14	5.25864e-13	0.0632386	0.077996	0.215314	0.440841	0.360016	0.388953	1.16883e-09	4.10178e-08	0.213955	0.242633	0.0001157	0.00149917
gene10882	Glmn	Glmn	Glmn	Glmn	reference	7.98764	8.04098	8.10017	7.91524	7.97013	8.01029	8.03081	8.24091	8.18572	8.39006	8.1918	8.25644	8.12905	8.1184	8.20413	8.09353	8.1052	8.22044	7.99727	8.11141	8.1179	8.03132	8.03976	8.0857	8.20299	8.02494	8.09498	8.15659	7.95102	7.98555	6.94317e-05	0.000303975	0.0452759	0.0768187	0.487812	0.704274	-0.270302	-0.336475	0.00205616	0.00883909	-0.259316	-0.351574	0.00114338	0.00879805
gene10885	KIAA1107_like	KIAA1107_like	KIAA1107	LOC101959342	human_blastn	11.0134	10.9908	11.2825	11.2723	11.3621	11.2857	11.2954	11.2223	11.2073	11.4515	11.0549	11.1488	11.0735	11.1731	11.0755	11.1765	10.9493	11.2748	11.0329	11.0546	11.0358	11.0685	11.2124	11.1235	11.0513	10.9847	11.1467	11.1838	11.0377	11.1203	6.84537e-06	4.03256e-05	-0.341864	-0.433342	9.41894e-07	6.32293e-05	-0.187332	-0.219496	0.0137251	0.0405072	-0.249573	-0.310993	0.000431006	0.00419085
gene1089	Tspan3	Tspan3	Tspan3	Tspan3	reference	12.8007	12.8246	12.7057	12.6649	12.7425	12.7199	12.7163	12.9692	12.8519	13.0033	12.982	12.9466	12.8182	12.922	12.9512	12.8822	12.9448	12.9056	12.7705	12.8215	12.7855	12.8068	12.8475	12.9131	12.6639	12.7676	12.6952	12.8741	12.6646	12.7195	1.64088e-10	2.8871e-09	0.108209	0.130977	0.0304846	0.129348	-0.185264	-0.200248	0.000989495	0.00486236	-0.153648	-0.173949	0.00395834	0.0221958
gene10894	Znf644	Znf644	Znf644	Znf644	reference	10.0244	10.0716	10.0118	10.0422	10.0426	9.99999	10.0714	9.61218	9.67843	10.0463	9.54884	9.76234	9.86803	9.57424	9.82382	9.9868	9.44606	10.0416	9.69432	9.78385	10.0867	10.0896	9.84026	9.63647	10.0397	10.1278	9.97131	10.0112	9.99029	9.96239	5.00872e-21	4.16179e-19	0.0491274	0.0735704	0.4284	0.6574	0.686285	0.739326	5.29311e-15	6.16595e-13	0.152529	0.198828	0.0321894	0.101939
gene10897	Znf326	Znf326	Znf326	Znf326	reference	8.97928	9.15738	9.08871	9.21268	9.0684	9.1818	9.07212	8.91534	9.00477	9.10643	8.92118	8.96278	8.98883	8.89666	9.00185	9.05552	8.94888	9.0332	8.99823	8.96446	9.35449	9.2882	9.02675	8.82689	9.11725	9.19673	9.02473	9.00203	9.04039	9.05185	1.2441e-06	9.19874e-06	0.0884415	0.126931	0.146944	0.349338	0.381581	0.438612	8.4689e-07	1.27864e-05	0.225935	0.282484	0.00126401	0.00939276
gene10900	Lrrc8c	Lrrc8c	Lrrc8c	Lrrc8c	reference	8.9154	8.92122	9.0226	8.95068	8.90697	8.91381	8.94452	8.59045	8.81624	8.73095	8.71582	8.67845	8.73999	8.65589	8.76854	8.79093	8.8906	8.81773	8.71825	8.81308	8.94791	8.90157	8.77848	8.75533	8.73327	8.91666	8.8735	8.83227	8.87835	8.86698	4.54658e-13	1.25052e-11	-0.0366572	-0.0467065	0.492512	0.707923	0.400673	0.437701	4.76864e-10	1.85006e-08	0.2405	0.277473	5.45342e-05	0.000825446
gene10905	Rffl	Rffl	Rffl	Rffl	reference	9.41809	9.38356	9.2557	9.2401	9.16821	9.21932	9.12138	8.91936	8.9964	9.18159	8.99381	9.02393	9.20769	8.92357	9.2756	9.13483	9.36606	9.14369	8.99261	8.9739	9.26797	9.33594	8.9643	8.95524	9.30932	9.4468	9.25365	9.3208	9.16992	9.13517	7.68385e-10	1.18417e-08	0.184105	0.290958	0.00678042	0.0473603	0.62954	0.70746	8.56235e-11	3.97414e-09	0.227893	0.311199	0.00365605	0.020976
gene10909	Znf830	Znf830	Znf830	Znf830	reference	7.42974	7.38444	7.43991	7.51531	7.43779	7.43513	7.44242	7.30703	7.35335	7.41099	7.16067	7.23483	7.50124	7.18351	7.28544	7.36175	7.10062	7.44379	7.2077	7.19791	7.50314	7.43499	7.11078	7.20292	7.43241	7.49741	7.50221	7.4005	7.44699	7.43214	6.52115e-15	2.47554e-13	-0.00598192	-0.00979583	0.92587	0.967392	0.409933	0.497102	5.69633e-06	6.55851e-05	0.0803925	0.112876	0.282267	0.46299
gene10917	Myo1d	Myo1d	Myo1d	Myo1d	reference	9.07588	9.16385	9.0246	9.17423	9.1455	9.01915	8.9841	9.19077	9.14408	9.04107	9.29414	9.3954	9.24994	9.28075	9.20411	9.27801	9.87545	9.24567	9.4056	9.21282	8.95196	9.03715	9.20857	9.2905	9.02639	9.21815	9.07075	9.16696	8.9407	8.98135	4.99932e-05	0.000228645	0.0157239	0.0362726	0.813516	0.911561	-0.192404	-0.287773	0.061826	0.132197	-0.110929	-0.200181	0.190904	0.357621
gene10937	Nf1	Nf1	Nf1	Nf1	reference	11.3132	11.3757	11.6016	11.6164	11.6832	11.623	11.708	11.5557	11.5742	11.6496	11.5418	11.569	11.6129	11.6464	11.5623	11.7822	11.6447	11.7611	11.6379	11.6413	11.5072	11.5527	11.6978	11.6467	11.6699	11.5831	11.634	11.7261	11.6304	11.7158	3.55931e-05	0.000170462	-0.214144	-0.269031	0.000162059	0.00319864	-0.142382	-0.158606	0.0272305	0.0700938	-0.269917	-0.312431	1.14023e-05	0.000234804
gene10938	Evi2a	Evi2a	Evi2a	Evi2a	reference	9.21901	9.17551	9.62668	9.71923	9.84448	9.77836	9.6161	9.64032	9.38456	9.881	9.75021	9.82424	9.77457	9.6207	9.94088	9.71266	10.391	9.84692	9.58672	9.7717	9.3331	9.36519	9.53419	9.71913	9.65246	9.32469	9.68486	9.9443	9.66359	9.75264	1.062e-06	7.96129e-06	-0.487336	-0.761103	2.30848e-05	0.000699729	-0.438106	-0.656671	0.000286945	0.00178041	-0.707226	-0.946734	1.33052e-07	6.1276e-06
gene10940	Omg	Omg	Omg	Omg	reference	11.5066	11.5148	11.5876	11.4538	11.5934	11.5941	11.5527	11.8061	11.6603	11.819	11.8309	11.7807	11.8185	11.7804	11.7299	11.7603	12.0529	11.7014	11.7751	11.7658	11.4299	11.4486	11.6384	11.7134	11.5825	11.3452	11.5403	11.7671	11.5802	11.5725	4.78401e-11	9.39563e-10	-0.115852	-0.166859	0.060721	0.201477	-0.42929	-0.489637	4.26623e-08	9.5644e-07	-0.411154	-0.486187	4.24269e-08	2.45911e-06
gene10941	Wsb1	Wsb1	Wsb1	Wsb1	reference	10.7158	10.8018	10.9888	11.1235	11.0404	11.1622	11.0581	10.9348	10.9717	10.9963	11.2073	11.0589	10.9916	10.9461	11.1432	11.1212	11.1069	11.0357	11.0034	11.0303	10.8081	10.8509	11.119	11.0581	11.4062	10.7526	11.1888	11.1793	11.0368	11.0645	1.28421e-10	2.30498e-09	-0.36954	-0.455901	1.8048e-07	1.83287e-05	-0.345801	-0.398499	6.17936e-06	7.01942e-05	-0.360113	-0.431424	7.65458e-07	2.54055e-05
gene10945	Lyrm9	Lyrm9	Lyrm9	Lyrm9	reference	9.94734	9.87453	10.0214	9.91535	9.9393	9.94865	10.021	10.2613	10.1032	10.1022	10.1826	10.1335	10.2198	10.1845	10.1207	10.0889	10.123	10.087	10.1389	10.0452	9.96158	9.9276	10.0041	10.133	10.0268	9.87251	9.937	10.06	9.90066	9.94766	4.1617e-13	1.15267e-11	-0.0690279	-0.0862395	0.186087	0.403926	-0.391432	-0.422629	6.78179e-11	3.24924e-09	-0.303395	-0.340545	1.19372e-07	5.64529e-06
gene1096	Etfa	Etfa	Etfa	Etfa	reference	9.40714	9.32709	9.23767	9.13899	9.03712	9.15097	9.05713	9.32193	9.45264	9.53374	9.44383	9.47878	9.37065	9.37054	9.35193	9.36491	9.80116	9.41623	9.17475	9.30306	9.31332	9.24703	9.4366	9.35156	9.08265	9.34675	9.15229	9.24227	9.18418	9.17943	4.67141e-07	3.8924e-06	0.220228	0.361762	0.00219937	0.0213156	-0.0891425	-0.116258	0.323212	0.464042	-0.0940587	-0.140159	0.22989	0.404854
gene10967	Kiaa0100	Kiaa0100	Kiaa0100	Kiaa0100	reference	12.4478	12.388	12.3353	12.3905	12.338	12.3275	12.3867	12.3683	12.4575	12.3739	12.3381	12.3837	12.4208	12.397	12.3898	12.4438	12.498	12.3939	12.5041	12.4372	12.3478	12.331	12.491	12.4725	12.3201	12.4047	12.39	12.3842	12.3541	12.3357	1.77654e-06	1.25773e-05	0.0393365	0.0425048	0.24304	0.473877	0.00156282	0.00161022	0.964859	0.97804	-0.0287349	-0.0302366	0.403859	0.584727
gene10970	Proca1	Proca1	Proca1	Proca1	reference	9.30268	9.29568	9.6352	9.59956	9.707	9.64465	9.51471	9.58991	9.45006	9.4619	9.44894	9.37268	9.51076	9.37433	9.34019	9.33777	9.80158	9.32733	9.42076	9.37504	9.3339	9.30064	9.30264	9.26482	9.58721	9.25178	9.47058	9.41453	9.60471	9.58158	0.000138977	0.000551728	-0.408529	-0.554372	4.74208e-06	0.000212624	-0.210328	-0.276655	0.0236694	0.0627067	-0.116307	-0.176857	0.145436	0.295981
gene10976	Fam222b	Fam222b	Fam222b	Fam222b	reference	9.4547	9.55519	9.42344	9.46921	9.37976	9.22247	9.33629	8.92935	9.1145	9.03186	8.90779	8.9646	9.16966	9.06097	9.0261	9.18468	9.20831	9.02838	9.22382	9.19858	9.37801	9.41386	9.0593	9.01859	9.15099	9.4807	9.30513	9.08147	9.4453	9.32955	2.63155e-15	1.03881e-13	0.0873872	0.145455	0.182821	0.399005	0.750996	0.816788	2.16134e-13	1.7711e-11	0.523038	0.631823	8.91109e-09	6.9095e-07
gene10986	Nufip2	Nufip2	Nufip2	Nufip2	reference	10.2101	10.3005	10.2873	10.3193	10.4459	10.3649	10.2641	9.90692	10.072	10.1087	10.0593	10.1073	10.0533	10.0732	10.0789	10.1377	9.98077	10.2614	10.019	10.1558	10.3695	10.3787	10.2042	10.0626	10.2577	10.4098	10.2664	10.1859	10.3378	10.3409	8.49774e-12	1.91958e-10	-0.00227139	-0.00321126	0.969511	0.987716	0.415434	0.469717	3.3142e-08	7.66134e-07	0.272579	0.331643	8.14462e-05	0.00113452
gene10989	Abhd15	Abhd15	Abhd15	Abhd15	reference	8.26873	8.34571	7.99535	8.30781	8.10007	8.20449	8.10919	8.14364	8.07629	8.05803	8.00504	8.11394	8.15341	8.02244	8.01594	8.11792	7.9254	8.08342	8.01681	7.95361	8.16167	8.22418	8.14564	7.99296	8.01263	8.43343	8.10451	8.24737	8.20143	8.05519	7.38577e-05	0.000320986	0.158694	0.276865	0.0216216	0.103093	0.346077	0.443474	0.000267562	0.00168567	0.288808	0.408669	0.000685794	0.00594788
gene10994	Ssh2	Ssh2	Ssh2	Ssh2	reference	10.3952	10.43	10.2406	10.4005	10.1701	10.2797	10.2268	10.047	10.0381	10.0664	9.97319	10.0443	10.1269	10.0731	10.0721	10.1266	10.0246	10.1565	10.2059	10.1617	10.3638	10.328	10.1827	10.1063	10.3339	10.3501	10.2104	10.3564	10.313	10.2323	4.81354e-19	3.02617e-17	0.134976	0.168	0.0111281	0.0658816	0.512761	0.548167	3.54979e-16	5.27233e-14	0.379267	0.421747	2.03216e-10	3.01827e-08
gene11	Xrcc4	Xrcc4	Xrcc4	Xrcc4	reference	7.14302	7.21419	7.31161	7.2333	7.34996	7.29283	7.2111	7.48607	7.3204	7.57185	7.43122	7.39495	7.39841	7.37451	7.30103	7.43905	7.48972	7.41028	7.29399	7.39512	7.25187	7.25456	7.34836	7.42276	7.23553	7.14532	7.24843	7.35913	7.31472	7.24116	1.4626e-06	1.06226e-05	-0.113675	-0.208695	0.0941942	0.264966	-0.410164	-0.517463	2.41949e-05	0.000223897	-0.442493	-0.577407	1.78844e-06	5.0452e-05
gene11018	Gemin4	Gemin4	Gemin4	Gemin4	reference	8.48275	8.5288	8.39108	8.37467	8.29456	8.34406	8.32963	8.27379	8.3016	8.16896	8.34231	8.22877	8.23338	8.16247	8.35859	8.20486	8.38528	8.2745	8.26164	8.19544	8.45808	8.56065	8.30945	8.19761	8.50903	8.39878	8.30405	8.38624	8.3253	8.3042	1.94506e-06	1.3539e-05	0.182556	0.268951	0.00515404	0.0389569	0.369678	0.435857	7.26363e-06	8.06602e-05	0.378804	0.465754	1.31823e-06	3.91855e-05
gene11019	Fam57a	Fam57a	Fam57a	Fam57a	reference	7.38972	7.39084	7.34404	7.24703	7.21085	7.21004	7.18118	7.05743	6.95916	7.16039	7.01589	7.11032	7.17283	7.07769	7.12127	7.12167	7.20699	7.07249	7.11007	7.09964	7.3667	7.38274	7.12417	7.01875	7.36487	7.45272	7.19893	7.19831	7.25984	7.25488	4.41857e-17	2.22464e-15	0.253398	0.380387	0.000394505	0.00620041	0.840899	0.900029	1.31368e-15	1.73435e-13	0.553168	0.65673	1.35719e-09	1.40227e-07
gene11025	Ywhae	Ywhae	Ywhae	Ywhae	reference	13.9241	13.955	14.0785	13.9985	14.0104	13.9901	14.0643	14.0964	14.0336	14.1529	14.0615	14.054	14.0825	13.9935	14.0654	13.9953	13.9616	14.0494	14.0124	14.0536	13.9436	13.9476	13.9355	14.034	13.9648	13.8925	13.9858	14.037	14.0673	14.027	0.000199107	0.000754156	-0.128176	-0.143183	0.00155794	0.016662	-0.165538	-0.17313	0.000144003	0.00100709	-0.19044	-0.204165	6.31481e-06	0.000145131
gene11028	Inpp5k	Inpp5k	Inpp5k	Inpp5k	reference	9.92244	9.87421	9.79262	9.78841	9.74715	9.74237	9.77759	9.88914	9.90227	9.87444	9.96191	9.92485	9.96317	9.90722	9.8229	9.94746	10.0939	9.81059	9.92025	9.94701	9.79173	9.82233	9.90782	9.86786	9.82737	9.86335	9.81102	9.82441	9.82768	9.8076	2.62484e-05	0.000130441	0.117939	0.144414	0.0215281	0.102828	-0.0882451	-0.0959335	0.123947	0.226401	-0.0444573	-0.0510648	0.409133	0.589888
gene11033	Prpf8	Prpf8	Prpf8	Prpf8	reference	12.7604	12.719	12.475	12.5005	12.3886	12.4152	12.4547	12.5993	12.7836	12.5875	12.6336	12.6678	12.6952	12.6625	12.5887	12.7011	12.7715	12.5484	12.7865	12.6493	12.5374	12.5515	12.7609	12.6537	12.4974	12.596	12.4919	12.4524	12.4393	12.4501	3.96004e-13	1.09937e-11	0.235372	0.282685	1.0092e-05	0.000373562	-0.0364079	-0.0397983	0.535944	0.666676	0.0110736	0.0128343	0.840691	0.909505
gene11035	Wdr81	Wdr81	Wdr81	Wdr81	reference	10.413	10.3521	9.96913	10.0495	9.94916	9.95909	10.0038	9.95056	10.1783	9.87158	10.222	10.1744	10.1045	10.1975	10.2062	10.0491	10.2834	10.1219	10.2382	10.046	10.2755	10.255	10.1271	10.1841	10.2651	10.4169	10.1043	10.114	10.031	10.0474	1.54812e-07	1.4704e-06	0.502693	0.580232	3.29655e-09	9.49109e-07	0.26449	0.317474	0.00123072	0.00581911	0.344809	0.431957	9.61783e-06	0.000207403
gene11049	Mnt	Mnt	Mnt	Mnt	reference	9.73107	9.69846	9.54931	9.57301	9.45573	9.49711	9.53475	9.29226	9.51714	9.33876	9.44017	9.40557	9.53346	9.52596	9.45678	9.49527	9.48519	9.42152	9.5007	9.49743	9.67531	9.59715	9.45601	9.39242	9.70107	9.67692	9.60719	9.51715	9.58568	9.60508	1.23265e-08	1.4661e-07	0.197698	0.256608	0.000753612	0.00989671	0.3595	0.400874	1.79625e-07	3.27347e-06	0.325409	0.378373	6.46516e-07	2.23962e-05
gene11050	Mettl16	Mettl16	Mettl16	Mettl16	reference	10.5049	10.5141	10.3535	10.4025	10.4234	10.3589	10.4403	10.2931	10.4038	10.4285	10.241	10.2861	10.4092	10.2882	10.2406	10.3831	10.4078	10.4355	10.2439	10.2434	10.5106	10.5104	10.416	10.234	10.4274	10.5769	10.4389	10.4477	10.3997	10.3614	1.77641e-07	1.65938e-06	0.161916	0.199856	0.00233053	0.0222778	0.330688	0.360006	5.65337e-08	1.21887e-06	0.195456	0.22437	0.000607747	0.00545411
gene11053	Cluh	Cluh	Cluh	Cluh	reference	10.9861	10.9757	10.7015	10.7764	10.6461	10.6978	10.6895	10.7295	10.9299	10.7657	10.801	10.8026	10.8589	10.7776	10.7639	10.8125	10.8839	10.7923	10.9998	10.8607	10.9023	10.8352	10.8803	10.8655	10.6892	10.913	10.8178	10.7424	10.8637	10.7519	1.14412e-07	1.11981e-06	0.293928	0.34418	4.91626e-08	6.63806e-06	0.168081	0.182825	0.00379924	0.0144456	0.168331	0.191894	0.00219198	0.0141396
gene11071	Kiaa2026	Kiaa2026	Kiaa2026	Kiaa2026	reference	10.3098	10.3807	10.3045	10.3841	10.2836	10.3853	10.3359	10.1245	10.2095	10.3766	10.0787	10.2288	10.3192	10.0775	10.229	10.346	9.98738	10.3408	10.1879	10.2296	10.2783	10.2658	10.2474	10.1216	10.251	10.3041	10.2899	10.243	10.3471	10.2912	4.17867e-07	3.53639e-06	-0.0397653	-0.0513261	0.464566	0.688447	0.241591	0.26759	0.000166785	0.00114155	-0.0211152	-0.0251212	0.719657	0.833019
gene11085	Ptprd	Ptprd	Ptprd	Ptprd	reference	12.5454	12.5825	12.74	12.7073	12.6487	12.7355	12.701	12.6476	12.7055	12.774	12.6366	12.6925	12.7871	12.7805	12.7656	12.8059	12.7879	12.8043	12.8093	12.8591	12.6589	12.621	12.791	12.7605	12.9726	12.63	12.713	12.8888	12.7028	12.7459	1.00692e-06	7.60113e-06	-0.122064	-0.149092	0.0170496	0.0881565	-0.122198	-0.132958	0.0345291	0.0845754	-0.239006	-0.269479	1.56838e-05	0.00030351
gene1109	Ireb2	Ireb2	Ireb2	Ireb2	reference	10.5702	10.6696	10.4286	10.3843	10.3329	10.4333	10.4649	10.1123	10.2392	10.4804	10.1877	10.2424	10.3532	10.1225	10.34	10.3761	10.1905	10.4564	10.1732	10.3324	10.5612	10.582	10.3056	10.173	10.4531	10.5713	10.3395	10.4108	10.3746	10.3647	1.34571e-26	2.05683e-24	0.235975	0.282791	8.80479e-06	0.000340777	0.63153	0.659307	1.83098e-24	8.70227e-22	0.26068	0.293873	3.51111e-06	8.87638e-05
gene11102	Psip1	Psip1	Psip1	Psip1	reference	11.4954	11.5221	11.588	11.5689	11.5122	11.6217	11.5661	11.6431	11.6291	11.7733	11.6329	11.6347	11.6941	11.5524	11.5457	11.6348	11.6373	11.6429	11.6421	11.5609	11.5483	11.5377	11.5942	11.5761	11.4962	11.4449	11.5711	11.5628	11.5763	11.5502	0.000218426	0.000818461	-0.0814202	-0.0946679	0.0717749	0.222381	-0.15784	-0.167583	0.00151267	0.00691227	-0.210666	-0.230433	1.0726e-05	0.000225968
gene11116	Faim	Faim	Faim	Faim	reference	8.41355	8.3577	8.65437	8.55943	8.63484	8.72314	8.66151	8.57359	8.48926	8.67553	8.59528	8.6391	8.54607	8.62058	8.53042	8.44009	8.67964	8.55732	8.52315	8.59325	8.46696	8.46875	8.59237	8.55883	8.5385	8.48207	8.67913	8.64255	8.57017	8.5905	8.95891e-05	0.00037869	-0.315114	-0.402207	2.29781e-06	0.000128768	-0.254512	-0.293886	0.000613411	0.00331448	-0.178213	-0.222973	0.00887674	0.0394839
gene11137	Zbtb38	Zbtb38	Zbtb38	Zbtb38	reference	11.4563	11.4708	11.3891	11.4371	11.4284	11.3944	11.4232	11.2364	11.3477	11.3428	11.2321	11.3016	11.2734	11.3006	11.1953	11.416	11.2007	11.3782	11.2912	11.3051	11.3269	11.3968	11.3405	11.2266	11.3276	11.4052	11.3683	11.2417	11.4247	11.4102	7.14185e-05	0.00031164	-0.00464652	-0.00564935	0.925005	0.967254	0.193388	0.208852	0.000561095	0.00307799	0.119721	0.135811	0.0235708	0.081132
gene11156	U2surp	U2surp	U2surp	U2surp	reference	10.6771	10.7318	10.7669	10.849	10.774	10.8243	10.8279	10.7326	10.6186	10.8482	10.5905	10.6943	10.7336	10.6107	10.6626	10.7505	10.5918	10.7962	10.6261	10.6808	10.8053	10.7785	10.7215	10.6186	10.741	10.7908	10.8078	10.7576	10.8237	10.8203	2.50434e-06	1.68592e-05	-0.0676975	-0.0811191	0.161598	0.370464	0.153839	0.16551	0.00472277	0.0171714	-0.0037985	-0.00429689	0.940765	0.968645
gene11157	Chst2	Chst2	Chst2	Chst2	reference	10.7161	10.5576	10.8356	10.8609	10.9527	10.8683	10.8977	10.8313	10.717	10.7935	11.0018	10.8079	10.8372	10.9197	10.9283	10.6967	10.8095	10.8543	10.9329	10.839	10.6205	10.5394	10.7913	10.9379	10.8376	10.6723	10.8322	10.8373	10.9682	10.9285	3.67603e-07	3.16282e-06	-0.334681	-0.41127	2.47993e-07	2.3202e-05	-0.338042	-0.381244	2.00038e-06	2.65274e-05	-0.265874	-0.318207	6.44809e-05	0.000935485
gene11158	Slc9a9	Slc9a9	Slc9a9	Slc9a9	reference	7.31281	7.34508	7.65018	7.53513	7.54707	7.57985	7.56125	7.47842	7.3342	7.69233	7.68481	7.68823	7.72008	7.56808	7.70782	7.47886	7.73615	7.64456	7.60344	7.52966	7.48204	7.34164	7.57864	7.59019	7.62593	7.39291	7.58456	7.78801	7.6136	7.70295	1.24888e-05	6.76971e-05	-0.284099	-0.501328	0.00056513	0.00807076	-0.336291	-0.470584	0.00127193	0.00598535	-0.493294	-0.677596	2.40744e-06	6.50119e-05
gene1116	Idh3a	Idh3a	Idh3a	Idh3a	reference	12.1695	12.2449	12.1201	12.072	12.0851	12.0795	12.1216	12.2829	12.2872	12.2476	12.2959	12.2734	12.1177	12.2391	12.2656	12.1824	12.3661	12.1641	12.1115	12.2033	12.2341	12.246	12.2709	12.1994	12.1215	12.1617	12.04	12.1689	11.9895	12.0674	3.8714e-07	3.29985e-06	0.146463	0.175623	0.00335102	0.0294068	-0.0843507	-0.0911815	0.129109	0.233488	0.0194768	0.0221913	0.710041	0.826399
gene11161	Bdnf	Bdnf	Bdnf	Bdnf	reference	7.29035	7.39078	7.3951	7.48757	7.53761	7.64176	7.46668	7.50483	7.38441	7.33819	7.43777	7.37184	7.35607	7.31314	7.5035	7.39935	7.25561	7.44779	7.29613	7.25349	7.1309	7.28752	7.35636	7.4975	7.2824	7.1415	7.23488	7.28733	7.34065	7.34562	5.61578e-05	0.000252752	-0.471137	-0.644498	4.4164e-06	0.000203481	-0.271793	-0.381788	0.00725274	0.0241012	-0.257231	-0.407369	0.00381531	0.0216493
gene11177	Arl4d	Arl4d	Arl4d	Arl4d	reference	7.79957	7.68736	8.00876	7.86225	7.93494	7.74243	7.63791	7.30567	7.27414	7.39622	7.26702	7.1609	7.38908	7.26248	7.40177	7.27986	6.96249	7.44252	7.32164	7.37098	7.85188	7.67349	7.31613	7.2735	7.90951	7.61574	7.86375	7.65894	7.84943	7.84437	6.67161e-30	1.55435e-27	-0.0970365	-0.237951	0.153239	0.358494	1.01071	1.14411	5.18752e-11	2.58984e-09	0.565257	0.810112	1.99871e-06	5.49738e-05
gene11178	Dhx8	Dhx8	Dhx8	Dhx8	reference	10.0793	10.141	9.85027	9.85303	9.79692	9.88334	9.86453	9.95476	9.94431	9.87907	9.96723	9.93464	9.94155	9.92161	9.96726	9.90138	9.87519	9.87253	10.0061	9.91864	9.96626	9.94625	9.97597	9.91563	9.86971	9.98897	9.86443	9.86373	9.91741	9.77054	7.24111e-06	4.23004e-05	0.244595	0.287381	1.72817e-06	0.000105303	0.123349	0.133186	0.0260363	0.0676056	0.161685	0.182193	0.0021448	0.0139641
gene11182	Dusp3	Dusp3	Dusp3	Dusp3	reference	12.9896	12.9975	12.9037	12.8657	12.8586	12.8936	12.9434	13.1444	13.0234	13.1307	13.0378	13.0178	13.0078	13.1541	13.0167	12.9825	12.8875	12.9881	13.0362	12.9931	12.957	12.9089	12.9903	13.0742	12.8736	12.8874	12.8742	12.9178	12.8595	12.8344	1.74945e-08	2.028e-07	0.0701646	0.0831429	0.137377	0.333912	-0.177901	-0.190253	0.000715577	0.00373892	-0.103584	-0.115833	0.038046	0.115293
gene1119	Tbc1d2b	Tbc1d2b	Tbc1d2b	Tbc1d2b	reference	8.92377	8.8713	8.91512	8.88748	8.84912	8.8991	8.90978	8.72797	8.78132	8.78211	8.66043	8.69714	8.8355	8.68872	8.71795	8.76884	8.83795	8.86094	8.77489	8.75863	8.93896	8.98499	8.75168	8.68957	8.92112	8.99804	8.95815	8.90115	8.94571	8.971	4.7897e-15	1.84679e-13	0.0778385	0.0967642	0.133773	0.328407	0.402264	0.435297	4.92552e-11	2.49043e-09	0.243281	0.276281	1.89937e-05	0.000359942
gene11194	Hdac5	Hdac5	Hdac5	Hdac5	reference	10.7748	10.7226	10.8425	11.011	11.2762	10.9386	10.9378	10.7319	10.7918	10.5852	10.7038	10.697	10.7134	10.8405	10.7564	10.7033	10.912	10.6974	10.856	10.8365	10.7196	10.7337	10.8004	10.8533	10.8959	10.7794	10.962	10.7473	10.9237	11.0541	4.71154e-08	5.02996e-07	-0.310358	-0.4106	8.23929e-06	0.000329385	-0.0162918	-0.0194372	0.834402	0.893701	0.064943	0.0856633	0.353675	0.535196
gene11198	Atxn7l3	Atxn7l3	Atxn7l3	Atxn7l3	reference	12.098	12.1261	12.3016	12.2307	12.2654	12.2757	12.2608	12.2291	12.119	12.1142	12.0673	12.0774	12.124	12.174	12.1368	12.0499	12.1081	12.117	12.1453	12.1333	12.0817	12.073	12.0757	12.1438	12.2725	12.0254	12.262	12.1168	12.1804	12.2515	2.20757e-09	3.08593e-08	-0.250093	-0.279253	1.1869e-08	2.19886e-06	-0.0819622	-0.0864597	0.0799628	0.161092	-0.0380208	-0.041616	0.395887	0.57717
gene11203	Grn	Grn	Grn	Grn	reference	9.19058	9.02868	8.94076	8.94114	9.03838	8.89223	8.88277	9.0686	9.20259	8.90956	9.20406	9.12879	9.02408	9.0466	8.96959	9.05785	9.06479	8.88139	9.13379	9.09401	9.107	9.08325	9.05688	8.94865	9.0574	9.10223	8.94626	9.02584	8.9506	8.87947	1.43608e-05	7.67587e-05	0.221998	0.298264	0.000377087	0.00604663	-0.0507301	-0.0585361	0.48036	0.618179	0.19402	0.239601	0.00391493	0.0220147
gene11206	Gpatch8	Gpatch8	Gpatch8	Gpatch8	reference	11.2679	11.2998	10.8481	10.9912	10.8827	10.9054	10.8976	10.7506	10.9348	10.7701	10.6805	10.7763	10.9956	10.7956	10.8332	10.9562	10.7067	10.9265	10.9822	10.8949	10.9642	11.021	10.8771	10.7353	10.9537	10.9906	10.938	10.7277	10.9971	10.9721	3.79903e-05	0.0001802	0.207382	0.31993	0.00252401	0.023485	0.431261	0.51568	1.36109e-06	1.9139e-05	0.246376	0.332212	0.00169173	0.0117345
gene11219	Gfap	Gfap	Gfap	Gfap	reference	13.3884	13.0848	12.8587	13.1186	12.9228	13.0315	12.641	13.5252	13.6044	13.3933	13.6908	13.8094	13.5153	13.1284	13.5137	13.4162	13.3818	13.1424	13.3326	13.3027	13.1789	13.166	13.1572	13.18	13.1855	13.2819	13.0661	13.2904	13.0888	13.1779	4.82296e-11	9.45649e-10	0.26596	0.463621	0.000788998	0.0102682	-0.399398	-0.533014	0.000125071	0.000890942	-0.15739	-0.257842	0.061723	0.162471
gene11226	Plcd3	Plcd3	Plcd3	Plcd3	reference	8.78243	8.75514	8.5268	8.59	8.45432	8.62251	8.47736	8.7072	8.77339	8.62286	8.74189	8.6943	8.7046	8.78027	8.67528	8.55769	8.88148	8.46828	8.70613	8.55799	8.78671	8.70486	8.66489	8.54006	8.62724	8.79575	8.57536	8.544	8.56511	8.45059	5.33592e-06	3.24802e-05	0.315624	0.435478	1.99267e-05	0.000626374	0.0260358	0.0319429	0.751694	0.835044	0.219152	0.29157	0.00385443	0.0217998
gene11227	Acbd4	Acbd4	Acbd4	Acbd4	reference	8.42833	8.33922	8.31047	8.3706	8.29102	8.29148	8.16347	8.10229	8.2516	8.07408	8.15432	8.13082	8.14673	8.09919	8.26423	8.1531	8.15328	8.25264	8.16056	8.27716	8.36756	8.2288	8.21717	8.11629	8.39672	8.34825	8.3825	8.27121	8.34652	8.32433	2.67414e-06	1.78766e-05	0.0749658	0.113853	0.233279	0.46202	0.32948	0.391067	5.77006e-05	0.000467029	0.260531	0.334014	0.000482418	0.00456014
gene11228	Hexim1	Hexim1	Hexim1	Hexim1	reference	10.114	10.0124	10.1156	10.301	10.303	10.2249	10.19	10.0308	9.95392	10.0612	10.0902	9.95135	9.88933	9.97729	9.97886	9.92811	10.0458	9.93919	10.0493	10.0111	10.0048	10.0664	9.9035	9.98816	9.95075	10.0475	10.0087	10.0029	10.078	10.0844	2.04797e-10	3.52156e-09	-0.236499	-0.286387	1.31904e-05	0.000460967	0.0624775	0.068722	0.302973	0.442143	0.127095	0.147697	0.0257957	0.0868531
gene11233	Map3k14	Map3k14	Map3k14	Map3k14	reference	8.73281	8.72706	8.93478	9.01075	9.06236	8.95833	8.95563	8.456	8.59471	8.4555	8.48711	8.43598	8.54097	8.46559	8.54644	8.49436	8.25329	8.56659	8.58905	8.61675	8.70398	8.61514	8.56165	8.56731	8.809	8.55067	8.97083	8.77907	8.98335	8.89463	1.85402e-27	3.19268e-25	-0.468362	-0.569182	9.09429e-08	1.0594e-05	0.276485	0.34471	0.00170362	0.00761281	0.2043	0.283346	0.00907535	0.0401166
gene11235	Plekhm1	Plekhm1	Plekhm1	Plekhm1	reference	9.56029	9.59831	9.41235	9.338	9.32354	9.25541	9.25334	9.15099	9.32584	9.11502	9.20068	9.14615	9.32833	9.25006	9.25073	9.19397	9.14613	9.21509	9.3385	9.28041	9.44533	9.40151	9.23362	9.21211	9.32576	9.49863	9.29568	9.26917	9.3609	9.27191	6.05679e-10	9.60838e-09	0.23703	0.312837	0.000136196	0.00279013	0.438345	0.490953	3.14865e-09	9.8713e-08	0.411653	0.47617	6.36735e-09	5.40406e-07
gene11240	Gosr2	Gosr2	Gosr2	Gosr2	reference	10.3304	10.3286	10.2509	10.2021	10.2025	10.1845	10.1994	10.297	10.2794	10.2893	10.2788	10.34	10.3239	10.2072	10.2452	10.265	10.2841	10.2434	10.145	10.2059	10.2558	10.2933	10.2639	10.1787	10.1909	10.2913	10.1436	10.2441	10.1621	10.1982	0.000248096	0.000913786	0.13141	0.149331	0.0022989	0.0220464	0.0377487	0.0397817	0.414947	0.557737	0.0364281	0.0397764	0.410248	0.590919
gene11251	Cdc27	Cdc27	Cdc27	Cdc27	reference	11.0858	11.11	11.006	10.9579	10.8358	10.9647	11.0379	11.0396	10.9872	11.1288	11.0007	10.9759	10.9626	10.9482	10.9624	11.0149	11.2039	11.0545	11.0634	11.0689	11.1499	11.1041	11.032	11.0355	10.9203	11.062	10.8786	11.0303	11.0054	10.8832	0.000192513	0.000731981	0.178472	0.218213	0.000728403	0.00965947	0.166269	0.181647	0.00509941	0.0182486	0.101512	0.117313	0.0679104	0.173003
gene11259	Mrc2	Mrc2	Mrc2	Mrc2	reference	8.53252	8.56304	8.44144	8.59753	8.41211	8.3863	8.27471	8.12787	8.34104	8.17624	8.40482	8.29556	8.35668	8.30316	8.33839	8.40539	8.43374	8.20152	8.58814	8.31257	8.68734	8.5733	8.42369	8.37722	8.43396	8.63222	8.5504	8.39685	8.50309	8.48923	1.82754e-06	1.28719e-05	0.194615	0.324939	0.00564961	0.0414631	0.459485	0.563536	2.10798e-06	2.77069e-05	0.450082	0.578296	9.03133e-07	2.9421e-05
gene11264	ACE_like	ACE_like	ACE	LOC101968921	human_blastn	8.90839	8.92232	8.7933	9.08193	8.93239	8.83513	8.797	8.74055	8.93541	8.79265	8.82846	8.71728	8.88266	8.96715	8.87198	8.83981	9.00456	8.76586	9.20966	9.00917	9.05519	8.87296	9.02393	8.92585	9.05788	9.06182	9.13533	9.01426	9.13037	9.02564	7.21074e-06	4.21644e-05	0.082566	0.135177	0.204923	0.427171	0.158561	0.198134	0.0647424	0.137125	0.179536	0.248297	0.019618	0.0711451
gene11267	Dcaf7	Dcaf7	Dcaf7	Dcaf7	reference	11.9395	11.9226	11.7801	11.7946	11.7308	11.7837	11.8234	11.7355	11.7859	11.7356	11.6903	11.7058	11.6886	11.7373	11.7196	11.6297	11.8286	11.6987	11.765	11.7777	11.8879	11.8896	11.712	11.7571	11.7327	11.909	11.7581	11.7001	11.7551	11.7739	1.81575e-16	8.52755e-15	0.175628	0.190483	1.29041e-06	8.11252e-05	0.262681	0.271474	7.57309e-12	4.36813e-10	0.310144	0.324409	1.57322e-16	1.16831e-13
gene11268	TACO1_containing	TACO1_containing	NA	LOC101970652	human_blastn	8.9624	9.03537	8.87431	8.99587	8.84512	8.84669	8.88565	8.64198	8.75371	8.75555	8.54711	8.64111	8.76924	8.61562	8.64793	8.7253	8.77648	8.84593	8.64738	8.65951	8.87264	8.89039	8.73621	8.56691	8.82597	8.90595	8.78142	8.79155	8.87726	8.84841	1.19264e-14	4.23013e-13	0.0516391	0.070848	0.375189	0.613373	0.510082	0.561983	7.46725e-12	4.32809e-10	0.276979	0.331364	3.64264e-05	0.000587979
gene11269	Map3k3	Map3k3	Map3k3	Map3k3	reference	9.81628	9.9303	9.69462	9.73091	9.70332	9.70135	9.66135	9.51822	9.63814	9.43496	9.5263	9.51933	9.69999	9.6661	9.5967	9.61193	9.51779	9.52577	9.67915	9.57296	9.75341	9.69484	9.58542	9.51485	9.76993	9.77954	9.80114	9.59649	9.77341	9.71362	1.39564e-06	1.02049e-05	0.114949	0.162603	0.0591988	0.198029	0.32	0.368635	2.25575e-05	0.000212048	0.301506	0.366762	2.11053e-05	0.000388194
gene11272	Ccdc47	Ccdc47	Ccdc47	Ccdc47	reference	11.7198	11.7457	11.6625	11.5614	11.5294	11.6364	11.6459	11.7702	11.8017	11.8913	11.8147	11.9082	11.7555	11.8019	11.767	11.78	11.6884	11.8343	11.7427	11.7437	11.7131	11.7344	11.7767	11.7036	11.6293	11.7123	11.5727	11.7051	11.5467	11.5261	1.18159e-13	3.55434e-12	0.154275	0.17972	0.000994204	0.0120665	-0.129337	-0.137932	0.0115644	0.0352058	-0.111214	-0.123555	0.0226379	0.0787821
gene11285	Ern1	Ern1	Ern1	Ern1	reference	8.7453	8.77143	8.64643	8.6911	8.54947	8.55178	8.61265	8.17235	8.39235	8.50881	8.34172	8.42079	8.56912	8.34919	8.51605	8.66465	8.27341	8.52068	8.52154	8.43671	8.72787	8.71313	8.47994	8.35216	8.76453	8.75327	8.6886	8.57377	8.55256	8.54728	7.66544e-15	2.83741e-13	0.155773	0.238238	0.0173476	0.0893858	0.713205	0.772824	5.32418e-14	4.8663e-12	0.260878	0.340641	0.000648349	0.0057319
gene11294	Smurf2	Smurf2	Smurf2	Smurf2	reference	8.37735	8.42914	8.41155	8.39867	8.4474	8.46234	8.40185	8.23228	8.34202	8.28104	8.25076	8.28096	8.28554	8.2387	8.34659	8.4024	8.15413	8.35588	8.20836	8.35133	8.45413	8.39239	8.32885	8.26637	8.46744	8.37943	8.37453	8.3918	8.39712	8.3838	2.48753e-06	1.67556e-05	-0.0278513	-0.0371366	0.621499	0.797651	0.243899	0.274578	0.00036149	0.00215192	0.117185	0.141707	0.0598534	0.158887
gene11295	Kpna2	Kpna2	Kpna2	Kpna2	reference	8.45617	8.61552	8.39103	8.31105	8.28429	8.27466	8.2883	8.28661	8.15816	8.38115	8.30089	8.25998	8.29218	8.16138	8.38091	8.31617	8.62038	8.28849	8.21921	8.26992	8.54839	8.58246	8.1463	8.2232	8.2055	8.58466	8.35395	8.2902	8.24487	8.38411	5.12466e-06	3.1346e-05	0.311317	0.475302	0.000105754	0.00228052	0.517983	0.628935	3.65374e-07	6.08036e-06	0.303813	0.429349	0.000422236	0.00414628
gene11302	Helz	Helz	Helz	Helz	reference	10.2212	10.3341	10.2507	10.358	10.249	10.3261	10.3133	10.0277	10.1926	10.1112	9.9396	10.1306	10.127	10.0472	10.012	10.1832	10.093	10.2975	10.1056	10.1662	10.4023	10.3341	10.1976	10.079	10.2198	10.4102	10.2441	10.2359	10.1882	10.2615	3.27861e-09	4.43191e-08	0.0488123	0.0660176	0.395221	0.629746	0.402616	0.44874	1.16245e-08	3.16068e-07	0.261269	0.310731	6.44354e-05	0.000935485
gene11309	Cep112	Cep112	Cep112	Cep112	reference	7.19921	7.15391	7.35193	7.23591	7.28754	7.38149	7.26758	7.45472	7.41767	7.51539	7.54391	7.52008	7.46998	7.46003	7.30154	7.4512	7.51037	7.42397	7.3938	7.3665	7.11204	7.1845	7.42297	7.41382	7.13303	7.30705	7.32475	7.28095	7.31093	7.14091	1.09027e-10	1.99302e-09	-0.16323	-0.296836	0.0198154	0.0971236	-0.616988	-0.720036	8.08858e-09	2.30476e-07	-0.477813	-0.618542	6.30084e-07	2.18908e-05
gene11311	Axin2	Axin2	Axin2	Axin2	reference	8.92703	8.87554	8.79478	8.95325	8.74749	8.75224	8.80666	8.55499	8.61812	8.66923	8.63731	8.51801	8.87038	8.74661	8.69978	8.82057	8.71362	8.74587	8.8609	8.77689	8.83348	8.81881	8.61738	8.68145	8.93673	8.84295	8.85843	8.8767	8.89092	8.75404	2.35089e-05	0.000117912	0.0540699	0.0842211	0.393468	0.628614	0.374371	0.44507	8.96799e-06	9.66071e-05	0.130707	0.176	0.0740275	0.183249
gene11324	ABCA8	ABCA8	ABCA8	LOC101960680	human_blastn	9.24213	9.23636	9.84429	9.661	9.70168	9.87175	9.60633	9.243	9.22309	9.26451	9.40694	9.45718	9.75755	9.48806	9.84205	9.41541	9.59491	10.1805	9.26015	9.42518	9.25154	9.42162	9.50626	9.54545	9.68445	9.3472	9.904	9.74485	9.75739	9.91088	6.54835e-08	6.73075e-07	-0.475219	-0.749304	2.75473e-05	0.00079446	-0.0550071	-0.09352	0.604519	0.720957	-0.462716	-0.739167	3.48475e-05	0.000571114
gene11339	Bud13	Bud13	Bud13	Bud13	reference	7.39286	7.40376	7.41266	7.41817	7.3126	7.4188	7.45319	6.99092	7.04718	7.10544	6.89135	6.98026	7.01392	6.91817	7.04316	7.04327	6.82428	7.1048	7.0629	7.09583	7.42277	7.37757	7.00923	6.93495	7.32433	7.2656	7.29768	7.10564	7.42472	7.33832	2.14436e-27	3.58862e-25	-0.036253	-0.0730419	0.587904	0.775276	0.996872	1.08672	4.29045e-14	3.95187e-12	0.630815	0.790029	1.50177e-08	1.06214e-06
gene11340	Zpr1	Zpr1	Zpr1	Zpr1	reference	10.3642	10.4113	10.2041	10.2065	10.1667	10.1031	10.1588	10.3248	10.3464	10.3142	10.3412	10.3254	10.2851	10.2998	10.2798	10.2449	10.3841	10.1902	10.2268	10.2766	10.3397	10.3263	10.2803	10.2361	10.2545	10.3538	10.1722	10.2323	10.1545	10.1356	9.29815e-10	1.39672e-08	0.27169	0.307081	7.23128e-09	1.56222e-06	0.0463915	0.0492906	0.348796	0.49143	0.135991	0.149788	0.00418616	0.0231026
gene11375	Kmt2a	Kmt2a	Kmt2a	Kmt2a	reference	11.7036	11.8325	11.7354	11.8309	11.632	11.6732	11.6961	11.4443	11.5106	11.4646	11.255	11.3598	11.7341	11.4505	11.4846	11.6859	11.5466	11.6574	11.6938	11.6127	11.8202	11.7651	11.6792	11.4573	11.8036	11.8353	11.7378	11.6722	11.7702	11.7139	8.45579e-11	1.58723e-09	0.0802503	0.115179	0.18703	0.405065	0.532314	0.590914	2.004e-11	1.06301e-09	0.219533	0.274539	0.00165951	0.0115899
gene11378	Ift46	Ift46	Ift46	Ift46	reference	9.48636	9.5779	9.61133	9.67845	9.67647	9.60536	9.65452	9.70159	9.64321	9.63811	9.68626	9.72138	9.65073	9.73129	9.70715	9.67963	9.85545	9.62964	9.6396	9.68146	9.46654	9.5361	9.63326	9.6769	9.53234	9.51549	9.62556	9.65389	9.73072	9.6729	3.51519e-05	0.000168758	-0.181787	-0.223035	0.000643461	0.00882864	-0.273204	-0.297647	5.12882e-06	6.02776e-05	-0.217111	-0.247796	0.000131522	0.00164424
gene11379	Arcn1	Arcn1	Arcn1	Arcn1	reference	11.3076	11.3542	11.2506	11.1696	11.1704	11.2052	11.1891	11.2803	11.3018	11.3421	11.3024	11.3172	11.2349	11.2289	11.241	11.2266	11.2781	11.2143	11.2249	11.1979	11.2632	11.2991	11.2524	11.2111	11.1246	11.2481	11.1114	11.2242	11.1486	11.1136	6.49922e-07	5.18626e-06	0.134619	0.150495	0.00095646	0.0117161	0.0178804	0.0187213	0.681149	0.779547	0.05764	0.0622612	0.168484	0.328924
gene1138	Nipa2	Nipa2	Nipa2	Nipa2	reference	9.59592	9.66075	9.53642	9.46132	9.43243	9.54331	9.51079	9.70523	9.64685	9.70515	9.63576	9.69208	9.46785	9.6506	9.60959	9.595	9.62093	9.59553	9.50852	9.59826	9.62793	9.63184	9.5704	9.57781	9.49805	9.57901	9.43411	9.58379	9.3928	9.48914	5.55907e-06	3.37521e-05	0.166852	0.207158	0.00195099	0.0195706	-0.0653641	-0.0718129	0.278676	0.41635	0.0309648	0.0361915	0.583132	0.73709
gene11382	Ddx6	Ddx6	Ddx6	Ddx6	reference	11.042	11.0352	10.9948	10.9395	11.017	11.0115	11.0754	10.8094	10.9222	11.1112	10.8028	10.9021	10.8935	10.9576	10.8302	10.9492	10.9767	11.1311	10.7107	10.8119	11.0583	11.0801	10.8742	10.9275	10.8778	11.0688	10.9679	10.9386	10.9299	10.9688	1.2559e-05	6.80156e-05	0.0582707	0.0762788	0.293917	0.530426	0.269065	0.29938	4.41891e-05	0.000372644	0.0896101	0.107377	0.138792	0.286059
gene11389	Rps25	Rps25	Rps25	Rps25	reference	11.4957	11.4766	11.8405	11.738	11.8666	11.7973	11.689	11.975	11.6594	11.8386	11.9061	11.8093	11.6804	11.7811	11.7065	11.7395	11.8198	11.671	11.6579	11.6827	11.5624	11.5434	11.6469	11.6965	11.4884	11.5191	11.5832	11.7397	11.561	11.6568	5.7544e-09	7.35201e-08	-0.332022	-0.410338	3.57834e-07	2.97327e-05	-0.431137	-0.481343	2.90857e-09	9.14275e-08	-0.267581	-0.321302	6.66446e-05	0.000961008
gene11395	H2AFX_containing	H2AFX_containing	NA	LOC101966907	human_blastn	9.21837	9.1657	9.41604	9.49558	9.55433	9.40732	9.39672	9.27435	9.16617	9.2072	9.26996	9.28416	9.22805	9.29158	9.31572	9.2089	9.30061	9.26333	9.24033	9.24537	9.36489	9.33848	9.28078	9.26673	9.31864	9.29752	9.23354	9.31388	9.32476	9.4384	1.78481e-06	1.26157e-05	-0.23972	-0.300823	3.64548e-05	0.000993478	0.0259396	0.0291378	0.694054	0.788627	0.0513878	0.0620065	0.398475	0.579449
gene11403	Cbl	Cbl	Cbl	Cbl	reference	10.438	10.5303	10.3377	10.4767	10.382	10.4329	10.4563	10.0657	10.1649	10.2766	10.0643	10.1385	10.2381	10.08	10.222	10.2796	10.1312	10.353	10.2929	10.2616	10.4382	10.4604	10.2683	10.1888	10.3987	10.4594	10.3779	10.3159	10.3479	10.4023	5.19417e-28	9.49494e-26	0.0592326	0.0704458	0.212326	0.436741	0.558832	0.584177	4.94515e-24	2.17623e-21	0.275081	0.302569	9.01843e-08	4.50239e-06
gene11406	Rnf26	Rnf26	Rnf26	Rnf26	reference	9.26548	9.26031	9.15898	9.07706	9.05589	9.04231	9.1611	9.37028	9.31471	9.09979	9.30654	9.29384	9.34213	9.3465	9.27521	9.307	9.36785	9.21089	9.29598	9.31608	9.18966	9.12807	9.20596	9.345	9.13299	9.20717	9.2422	9.16698	9.1215	9.17643	2.975e-07	2.62233e-06	0.152504	0.199981	0.00819194	0.0538366	-0.170601	-0.19131	0.0102013	0.0318392	-0.0579509	-0.0701102	0.34415	0.526212
gene11412	Nectin1	Nectin1	Nectin1	Nectin1	reference	10.4534	10.4883	10.3746	10.5873	10.6412	10.4716	10.6217	10.1886	10.3273	10.2086	10.2453	10.239	10.313	10.3398	10.4277	10.2857	10.2774	10.2653	10.4224	10.4966	10.4206	10.3796	10.278	10.4845	10.4949	10.4475	10.4116	10.377	10.5443	10.5278	1.15629e-06	8.59436e-06	-0.117511	-0.167153	0.0550558	0.188391	0.230101	0.26813	0.0023558	0.00981128	0.172341	0.218054	0.0125861	0.0513557
gene11419	Tbcel	Tbcel	Tbcel	Tbcel	reference	10.2387	10.2979	10.0963	10.0808	10.0225	10.0566	10.0384	10.1033	10.0564	10.2816	10.1642	10.0508	10.2172	10.0225	10.1604	10.1806	10.2127	10.2117	10.2005	10.1878	10.2256	10.1553	10.1436	10.0293	10.1697	10.2637	10.1436	10.1823	10.1849	10.154	4.83135e-07	4.01161e-06	0.24795	0.288922	7.95594e-07	5.75142e-05	0.230817	0.247897	2.38015e-05	0.000220772	0.0356803	0.0403085	0.484145	0.656016
gene11422	Sorl1	Sorl1	Sorl1	Sorl1	reference	11.962	11.9391	11.9767	12.1385	12.1041	11.9916	12.1461	11.7337	11.9101	11.7993	11.6563	11.7109	11.8751	11.7541	11.861	12.0005	11.7488	11.9963	11.9231	11.8853	11.8873	11.9022	11.9285	11.8945	11.9726	11.8411	11.9818	11.9856	12.0495	12.0486	1.12009e-11	2.483e-10	-0.202884	-0.25255	0.000252305	0.00446114	0.224472	0.247901	0.000375885	0.00221586	-0.00127399	-0.00150975	0.982554	0.990641
gene11423	MIR100HG_like	MIR100HG_like	MIR100HG	LOC110598452	human_blastn	7.94884	7.82216	7.69555	7.83849	7.79013	7.72567	7.58764	7.41085	7.39736	7.81787	7.35326	7.48149	7.65827	7.28413	7.53386	7.57506	7.78506	7.61944	7.67065	7.7369	7.84457	7.83158	7.76255	7.35846	7.67859	7.82696	7.69965	7.67862	7.65947	7.71474	1.24039e-10	2.23987e-09	0.127824	0.26906	0.0657734	0.211221	1.00314	1.10305	3.42418e-13	2.65922e-11	0.288131	0.459667	0.00168102	0.0116943
gene11427	Ubash3b	Ubash3b	Ubash3b	Ubash3b	reference	8.4954	8.39933	8.35652	8.6057	8.56016	8.42715	8.57937	8.22965	8.28601	8.26841	8.22126	8.26421	8.39953	8.22605	8.37795	8.41522	8.63044	8.24848	8.50369	8.38084	8.31343	8.39944	8.43232	8.33045	8.28716	8.39128	8.49698	8.47133	8.50324	8.51427	1.92381e-05	9.92561e-05	-0.1302	-0.214795	0.0507774	0.178714	0.261205	0.329382	0.00341734	0.0132609	0.0773192	0.111824	0.311758	0.492948
gene11429	JHY	JHY	JHY	CUNH11orf63	human_blastn	8.02688	8.12131	8.39138	8.25488	8.07272	8.26605	8.26407	8.30017	8.28554	8.35426	8.32818	8.29266	8.29691	8.31308	8.31517	8.39419	8.42217	8.25853	8.35709	8.26713	8.03359	8.03955	8.31447	8.29626	8.24392	8.02622	8.18643	8.29824	8.27835	8.22906	1.00686e-11	2.24878e-10	-0.340111	-0.430157	8.8534e-07	6.0749e-05	-0.462673	-0.520946	2.12099e-09	6.86694e-08	-0.512012	-0.579746	1.45815e-11	3.0396e-09
gene11435	Znf202	Znf202	Znf202	Znf202	reference	7.68286	7.71915	7.57695	7.51598	7.61925	7.66164	7.51496	7.5207	7.54839	7.52782	7.54414	7.50873	7.71054	7.41922	7.53669	7.53648	7.6236	7.56883	7.44643	7.48758	7.64998	7.6723	7.4447	7.50377	7.70924	7.64535	7.6928	7.58933	7.63868	7.70752	4.25678e-05	0.000198895	0.138808	0.217954	0.0344933	0.140027	0.312925	0.380846	0.000260642	0.00165229	0.157673	0.214502	0.035189	0.108743
gene11465	Zkscan1	Zkscan1	Zkscan1	Zkscan1	reference	11.6864	11.7914	11.617	11.7127	11.6686	11.6157	11.6467	11.5261	11.5183	11.6603	11.4798	11.5979	11.5757	11.598	11.4665	11.5605	11.6459	11.6629	11.5014	11.5334	11.7191	11.6498	11.5522	11.4968	11.5667	11.6967	11.6105	11.6305	11.5727	11.582	4.72159e-06	2.92807e-05	0.0708079	0.0839031	0.133852	0.328416	0.242781	0.259325	4.31696e-06	5.18648e-05	0.165879	0.184504	0.000962647	0.00772043
gene11466	Znf3	Znf3	Znf3	Znf3	reference	8.58735	8.60725	8.54739	8.60804	8.56113	8.50642	8.55713	8.40025	8.41652	8.52524	8.27452	8.36394	8.58307	8.39906	8.51864	8.47893	8.41144	8.56277	8.35887	8.35618	8.71839	8.65525	8.44892	8.26176	8.52678	8.621	8.47668	8.57267	8.49993	8.48934	2.86117e-14	9.39126e-13	0.115805	0.151891	0.0410159	0.155815	0.469057	0.51477	1.73308e-11	9.36019e-10	0.163692	0.195374	0.00815837	0.0372265
gene11475	COX6B1_gene11475	COX6B1	COX6B1	LOC101972214	human_blastn	10.231	10.1553	10.2656	10.2506	10.4214	10.2876	10.1777	10.541	10.4399	10.3	10.5324	10.4028	10.3799	10.4236	10.422	10.2724	10.5647	10.1767	10.2747	10.2752	10.25	10.3231	10.2733	10.3627	10.3657	10.217	10.2704	10.2858	10.217	10.3259	0.000124082	0.00050103	-0.0520866	-0.0741404	0.385634	0.622345	-0.338574	-0.387528	5.81705e-06	6.67809e-05	-0.096597	-0.122552	0.150045	0.302741
gene11476	Lamtor4	Lamtor4	Lamtor4	Lamtor4	reference	9.12593	9.08054	9.36541	9.19227	9.40704	9.23236	9.26282	9.28418	9.27778	9.2319	9.3884	9.35332	9.24343	9.29969	9.33366	9.27442	9.33192	9.2924	9.13788	9.14788	9.146	9.16121	9.13662	9.26666	9.24827	9.1359	9.27024	9.27624	9.18875	9.229	0.000128504	0.000516099	-0.223291	-0.286292	0.000153731	0.00307514	-0.296735	-0.331725	1.17182e-05	0.000121922	-0.214089	-0.254653	0.000710987	0.00611137
gene11489	Agfg2	Agfg2	Agfg2	Agfg2	reference	9.39032	9.45432	9.34589	9.3987	9.29986	9.30324	9.32549	9.13272	9.22738	8.98654	9.14265	9.13479	9.20873	9.10724	9.22609	9.10913	9.06502	9.13287	9.26915	9.2028	9.3467	9.32931	9.09915	9.10153	9.29666	9.40352	9.31025	9.21599	9.40422	9.33063	3.95966e-11	7.88085e-10	0.0613711	0.0841676	0.292731	0.529169	0.358522	0.404577	6.35875e-07	9.88935e-06	0.372415	0.434048	7.09021e-08	3.69499e-06
gene11500	Pop7	Pop7	Pop7	Pop7	reference	8.36954	8.28242	8.20896	8.135	8.17445	8.18819	8.16181	8.57572	8.43954	8.33738	8.37878	8.44412	8.48112	8.49144	8.38766	8.31369	8.34289	8.28793	8.38657	8.21846	8.301	8.21976	8.29495	8.32394	8.24641	8.19604	8.22922	8.30702	8.16275	8.13617	4.89931e-10	7.84549e-09	0.145553	0.215489	0.022637	0.106513	-0.319759	-0.373587	4.60864e-05	0.000385905	-0.136101	-0.176963	0.0533505	0.146029
gene11515	Trim56	Trim56	Trim56	Trim56	reference	9.07864	9.06725	8.90064	8.94764	8.90306	8.79908	8.76223	8.95537	8.97362	8.96593	8.95825	9.0453	9.05069	8.93846	8.78472	9.00622	9.3593	8.96402	8.96249	8.991	8.96647	9.0565	9.00823	8.96393	8.75783	9.14272	8.78847	9.00189	8.78126	8.79266	0.000251818	0.000925772	0.221466	0.358937	0.00197779	0.019748	0.135812	0.175586	0.130226	0.235195	0.128251	0.188029	0.102339	0.230826
gene11527	Ift22	Ift22	Ift22	Ift22	reference	8.25514	8.22311	8.29536	8.32507	8.25814	8.35013	8.24509	8.41259	8.45405	8.40085	8.42752	8.38006	8.3093	8.38428	8.31906	8.35586	8.36856	8.37828	8.23617	8.3673	8.24345	8.22844	8.28988	8.44805	8.28092	8.21184	8.35378	8.34571	8.28149	8.25058	0.000168022	0.000651688	-0.0941972	-0.127594	0.105497	0.284116	-0.316632	-0.35515	4.56739e-06	5.46523e-05	-0.202374	-0.243281	0.00162733	0.0114346
gene11530	Cux1	Cux1	Cux1	Cux1	reference	10.4865	10.445	10.2743	10.4477	10.3506	10.2292	10.2357	10.0328	10.1358	10.2304	9.93639	10.0006	10.2023	10.2902	10.0289	10.1308	10.184	10.3351	10.2649	10.168	10.4061	10.2599	10.1879	10.1407	10.2817	10.3673	10.361	10.1816	10.2406	10.3058	9.82437e-06	5.51148e-05	0.0839912	0.131062	0.188801	0.406858	0.429148	0.504851	5.45375e-07	8.67489e-06	0.249298	0.326662	0.00105826	0.0083328
gene11533	Prkrip1	Prkrip1	Prkrip1	Prkrip1	reference	8.8631	8.66088	8.75514	8.739	8.6472	8.72972	8.65652	8.32116	8.49082	8.51731	8.39541	8.40592	8.62766	8.42663	8.60143	8.49876	8.53964	8.4899	8.4758	8.51461	8.70644	8.70556	8.48645	8.38913	8.6998	8.7906	8.72633	8.63803	8.6549	8.67555	2.01462e-19	1.36787e-17	0.0586048	0.0803979	0.314866	0.552293	0.597769	0.645988	6.45758e-15	6.97537e-13	0.315564	0.374028	3.43599e-06	8.74228e-05
gene11547	LOC110598458	LOC110598458	LOC110598458	LOC110598458	reference	7.56066	7.6073	7.42949	7.59367	7.33319	7.40348	7.50971	7.222	7.36331	7.21235	7.34063	7.20618	7.50445	7.2856	7.31705	7.42914	7.44167	7.47962	7.57627	7.40789	7.55979	7.55896	7.34929	7.2764	7.61197	7.61675	7.59599	7.4309	7.57161	7.55614	4.45769e-06	2.78917e-05	0.13622	0.281767	0.0510574	0.179282	0.57069	0.718665	1.13186e-06	1.63536e-05	0.276552	0.44035	0.00228544	0.014608
gene11548	Mdh2	Mdh2	Mdh2	Mdh2	reference	12.0596	11.9517	11.967	11.9137	11.9176	11.8933	11.8727	12.1661	12.0839	11.9879	12.1093	12.0778	12.0726	12.1019	12.09	12.0152	12.3093	11.9535	12.0728	12.0772	11.9576	11.9734	12.0084	12.0803	11.8643	11.9876	11.943	11.9067	11.9564	12.0008	2.59234e-07	2.32997e-06	0.0905323	0.11254	0.0823501	0.242199	-0.164925	-0.180253	0.00555563	0.0195186	-0.0500904	-0.0581681	0.367755	0.549735
gene11552	POR_like	POR_like	POR	LOC101965545	human_blastn	10.312	10.283	10.2677	10.2256	10.2046	10.1097	10.2133	10.2885	10.3687	10.1239	10.3739	10.3607	10.2249	10.2289	10.1948	10.195	10.2803	10.1281	10.3438	10.2113	10.2796	10.2418	10.3083	10.2791	10.2486	10.3753	10.2327	10.1648	10.2334	10.1952	5.18617e-05	0.0002361	0.128035	0.153352	0.00949891	0.0594658	-0.0379316	-0.0409036	0.487674	0.623672	0.18007	0.202105	0.000594921	0.00535114
gene11558	Pom121c	Pom121c	Pom121c	Pom121c	reference	10.4812	10.5108	10.2987	10.3568	10.3041	10.2434	10.2539	10.1755	10.3895	10.1306	10.2297	10.2652	10.3527	10.3283	10.2282	10.2674	10.2081	10.2036	10.4594	10.2986	10.4297	10.4264	10.3555	10.3355	10.2902	10.5083	10.2399	10.1706	10.3597	10.3244	1.83861e-05	9.53155e-05	0.21888	0.284056	0.000247475	0.00440251	0.272394	0.306937	8.18444e-05	0.000626708	0.315357	0.369434	1.7982e-06	5.0452e-05
gene11559	Nsun5	Nsun5	Nsun5	Nsun5	reference	8.5318	8.42508	8.15798	8.37275	8.31462	8.22566	8.19452	8.18035	8.29781	8.19117	8.14658	8.21188	8.19341	8.18654	8.11294	8.34498	8.00407	8.19915	8.21697	8.22207	8.42417	8.43624	8.36195	8.14379	8.27114	8.46015	8.29725	8.18629	8.29908	8.23175	4.2258e-06	2.65948e-05	0.255742	0.385918	0.000383964	0.00609114	0.405771	0.492446	6.82223e-06	7.66179e-05	0.372134	0.480385	9.25239e-06	0.00020135
gene11563	Baz1b	Baz1b	Baz1b	Baz1b	reference	11.7903	11.8986	11.6899	11.6921	11.5907	11.6391	11.6624	11.6692	11.7391	11.6852	11.6233	11.6628	11.6715	11.6814	11.6257	11.7036	11.7132	11.682	11.7229	11.6381	11.7886	11.7351	11.7216	11.6592	11.6021	11.737	11.6943	11.6426	11.6369	11.5936	1.33228e-06	9.80193e-06	0.183923	0.204282	6.57291e-06	0.000279926	0.175589	0.183604	5.47673e-05	0.000446327	0.163576	0.175669	9.89347e-05	0.0013283
gene11565	Bcl7b	Bcl7b	Bcl7b	Bcl7b	reference	9.58217	9.49665	9.42305	9.48898	9.39631	9.40951	9.42085	9.3215	9.44277	9.28563	9.41278	9.30455	9.39716	9.27953	9.36584	9.31266	9.31184	9.2376	9.25367	9.2869	9.55517	9.48606	9.2418	9.13651	9.54366	9.56515	9.29181	9.24086	9.44951	9.39659	8.86337e-08	8.84254e-07	0.134387	0.184219	0.0247525	0.11278	0.262539	0.300149	0.000283107	0.00176119	0.308799	0.368832	7.0156e-06	0.00015878
gene11566	Tbl2	Tbl2	Tbl2	Tbl2	reference	9.60474	9.66811	9.41562	9.47173	9.4036	9.3723	9.37882	9.40549	9.43715	9.32932	9.24764	9.27954	9.29295	9.23801	9.33548	9.29201	9.35448	9.25542	9.28929	9.30186	9.57826	9.65095	9.37064	9.26234	9.35092	9.608	9.3647	9.31037	9.30529	9.37337	1.8681e-21	1.64421e-19	0.303122	0.354746	2.82303e-08	4.35626e-06	0.470047	0.502976	6.4287e-15	6.97537e-13	0.502152	0.540366	2.94605e-17	2.91708e-14
gene11592	Rcc1l	Rcc1l	Rcc1l	Rcc1l	reference	7.74309	7.60856	7.59082	7.81486	7.70781	7.67081	7.56731	7.39299	7.53786	7.38843	7.29405	7.40302	7.45557	7.36451	7.5223	7.46917	7.23189	7.45676	7.40665	7.36867	7.65153	7.65007	7.38477	7.35426	7.54283	7.75497	7.67582	7.46421	7.65377	7.62415	4.00735e-14	1.30097e-12	0.0108367	0.0197194	0.869628	0.941161	0.544109	0.65471	1.4567e-07	2.72147e-06	0.383508	0.519805	2.0975e-05	0.000387596
gene11593	Castor2	Castor2	Castor2	Castor2	reference	10.3772	10.2599	10.2725	10.3949	10.4449	10.3521	10.2912	10.0927	10.1127	9.90097	9.98898	10.042	10.1225	10.2074	10.1146	10.0732	10.0838	10.1691	10.1933	10.0729	10.1697	10.2077	10.1304	10.2578	10.2615	10.3383	10.2579	10.0663	10.2209	10.3285	9.0354e-07	6.91298e-06	-0.0862612	-0.127523	0.165114	0.375269	0.253756	0.299686	0.00126301	0.00595049	0.247682	0.314038	0.000661338	0.00580328
gene11602	TYW1_like	TYW1_like	TYW1	LOC101974766	human_blastn	9.29277	9.24435	9.19036	9.21445	9.01558	9.09812	9.05523	9.1209	9.19071	9.09355	9.12741	9.15984	9.15051	9.0917	9.13861	9.11995	9.18027	9.06118	9.17794	9.11993	9.29048	9.18902	9.13536	9.08207	9.14307	9.3162	9.0876	9.07465	9.17805	9.04254	0.000153025	0.000601471	0.214572	0.265781	0.000110399	0.00237637	0.202694	0.223423	0.00114049	0.00547506	0.233332	0.268885	7.872e-05	0.001108
gene11603	Sbds	Sbds	Sbds	Sbds	reference	11.6163	11.565	11.5933	11.477	11.432	11.5473	11.5878	11.8562	11.7687	11.9185	11.8173	11.8642	11.7221	11.7764	11.6668	11.7362	11.8546	11.7151	11.6002	11.6286	11.5893	11.6635	11.6982	11.6826	11.4406	11.5976	11.4946	11.6271	11.4454	11.4459	4.63896e-13	1.26713e-11	0.0918852	0.122154	0.107145	0.286824	-0.276228	-0.309516	4.66644e-05	0.000389238	-0.18906	-0.226226	0.00273094	0.0167695
gene11604	Tmem248	Tmem248	Tmem248	Tmem248	reference	11.8761	11.939	11.7892	11.7908	11.7464	11.807	11.8132	11.9703	11.9545	11.9365	11.9101	11.9709	11.8181	11.9055	11.879	11.8438	11.9497	11.9081	11.8579	11.9104	11.9031	11.9115	11.9634	11.9543	11.8162	11.8727	11.8203	11.8644	11.773	11.7509	9.97317e-10	1.48871e-08	0.153365	0.168516	6.10848e-05	0.00148124	-0.0563393	-0.0585883	0.163176	0.277852	0.0318982	0.0341014	0.413936	0.593793
gene11607	Tpst1	Tpst1	Tpst1	Tpst1	reference	9.1402	9.19493	9.07398	9.06605	8.98302	9.05853	9.01659	8.95828	9.01876	9.02432	8.96307	8.93722	8.87218	8.95224	9.0118	8.94338	9.00554	8.95294	8.98752	8.84047	9.1884	9.19785	8.98777	8.93723	8.9759	9.10809	8.97881	8.88485	8.99722	9.0421	4.22465e-09	5.54575e-08	0.177307	0.22041	0.0010991	0.0130204	0.325378	0.355935	1.74798e-07	3.21013e-06	0.318052	0.359637	9.59757e-08	4.70085e-06
gene11608	Crcp	Crcp	Crcp	Crcp	reference	10.128	10.1223	10.0294	9.99287	9.93063	9.94459	10.016	10.2133	10.1988	10.2902	10.1105	10.2047	10.2971	10.2516	10.1156	10.2361	10.3136	10.055	10.1177	10.09	10.0856	10.1327	10.0618	10.1365	9.99657	10.078	10.0028	10.1837	10.0442	9.98397	8.25949e-06	4.74332e-05	0.155493	0.208929	0.00880602	0.0564669	-0.11265	-0.128454	0.106243	0.201191	-0.125012	-0.153422	0.0516595	0.142914
gene11610	Gusb	Gusb	Gusb	Gusb	reference	8.54726	8.55848	8.45048	8.29278	8.25252	8.32797	8.30035	8.5422	8.52435	8.48815	8.52916	8.51671	8.59474	8.63297	8.56621	8.5187	8.6243	8.41584	8.66054	8.52098	8.47003	8.53054	8.49156	8.49827	8.43459	8.57394	8.48808	8.52386	8.3314	8.38334	2.12806e-07	1.95023e-06	0.328816	0.425492	2.66044e-06	0.000141755	-0.0268645	-0.0315441	0.720786	0.810714	0.0256888	0.0331506	0.704472	0.822738
gene11614	Chchd2	Chchd2	Chchd2	Chchd2	reference	10.3262	10.2345	10.1553	10.1602	10.2597	10.1781	10.2225	10.4472	10.2686	10.1751	10.3767	10.4344	10.2617	10.4096	10.2686	10.2686	10.4942	10.2535	10.2811	10.2377	10.1813	10.2939	10.2721	10.4513	10.0319	10.2675	10.1431	10.228	10.1815	10.2042	1.39831e-06	1.02182e-05	0.0804265	0.106066	0.153274	0.358504	-0.167012	-0.187085	0.0115265	0.0351354	0.0215073	0.0260262	0.724341	0.83637
gene11619	Nipsnap2	Nipsnap2	Nipsnap2	Nipsnap2	reference	10.9533	10.9657	10.9841	10.9169	10.9058	10.9245	10.9013	11.1193	11.0808	11.0414	11.0706	11.0939	11.0791	11.1066	11.0726	11.0268	11.0528	10.9963	11.0417	11.0618	10.9955	10.9102	11.0651	11.0093	10.9453	10.8923	10.9388	10.9906	10.8617	10.8948	7.50355e-15	2.7939e-13	0.0255535	0.0282652	0.498964	0.712926	-0.226989	-0.235436	1.36568e-08	3.61403e-07	-0.14724	-0.156482	0.000145179	0.00178873
gene11628	CUNH16orf58	CUNH16orf58	CUNH16orf58	CUNH16orf58	reference	11.5667	11.5403	11.4745	11.4977	11.3033	11.4221	11.412	11.6419	11.6062	11.4349	11.6147	11.5487	11.6467	11.5646	11.6189	11.6087	11.5798	11.4293	11.6972	11.5875	11.4898	11.4751	11.5876	11.5485	11.5566	11.4737	11.5119	11.4028	11.4348	11.4456	0.000100334	0.000417136	0.10514	0.133033	0.050817	0.178747	-0.125312	-0.138296	0.0429114	0.0999751	-0.0537239	-0.0632399	0.351186	0.532985
gene11636	Itgam	Itgam	Itgam	Itgam	reference	7.60403	7.62592	7.48446	7.52087	7.48284	7.44833	7.32873	7.61829	7.5402	7.8271	7.73963	7.58762	7.83787	7.72771	7.71526	7.73222	7.66161	7.6927	7.61406	7.77322	7.49899	7.63028	7.64574	7.65624	7.56928	7.61159	7.71449	7.68034	7.5334	7.61223	3.11494e-09	4.2396e-08	0.227394	0.360871	0.00144242	0.0158546	-0.114058	-0.144063	0.188402	0.310226	-0.280591	-0.375169	0.00044976	0.0043377
gene11649	Wwp1	Wwp1	Wwp1	Wwp1	reference	10.4426	10.4998	10.6289	10.5375	10.6453	10.6376	10.6002	10.7011	10.6049	10.7673	10.6303	10.6432	10.5812	10.6801	10.654	10.6546	10.7092	10.6983	10.6366	10.7506	10.525	10.498	10.6178	10.6804	10.6699	10.5057	10.6474	10.7099	10.6011	10.6441	9.14593e-08	9.09729e-07	-0.159152	-0.185194	0.000680744	0.00916212	-0.240814	-0.256197	2.69595e-06	3.41659e-05	-0.259353	-0.28361	1.55348e-07	6.86188e-06
gene11660	Nbn	Nbn	Nbn	Nbn	reference	8.01384	8.0194	8.03404	8.03092	8.15358	8.14605	8.13707	8.24715	8.22605	8.32437	8.24011	8.24471	8.10596	8.13568	8.19349	8.18229	8.13225	8.26084	8.127	8.17388	8.06751	8.0744	8.17025	8.19203	8.03409	8.01276	8.16705	8.12953	8.1736	8.15968	5.43575e-05	0.00024633	-0.096766	-0.139968	0.115553	0.301153	-0.32622	-0.376238	1.75394e-05	0.000171949	-0.304266	-0.370447	1.92203e-05	0.000362098
gene11663	Calb1	Calb1	Calb1	Calb1	reference	10.9204	11.076	11.36	11.243	11.438	11.3376	11.3397	11.2195	11.032	11.1827	11.1928	11.2109	11.0992	10.9882	11.2807	11.1362	10.7454	11.258	11.1205	11.0745	11.0772	11.11	11.1988	11.1496	11.1593	10.9035	11.1799	11.2037	11.3006	11.3198	1.85327e-05	9.6034e-05	-0.380854	-0.500255	2.23835e-06	0.000126648	-0.143758	-0.179362	0.0924839	0.181126	-0.196175	-0.269103	0.0109582	0.0465516
gene11674	Runx1t1	Runx1t1	Runx1t1	Runx1t1	reference	10.1007	10.0888	10.1486	10.2026	10.1491	10.0864	10.1766	9.70894	9.89697	9.89101	9.73952	9.7095	9.89103	9.78653	9.84074	9.95237	9.54269	10.0548	9.87515	9.9735	10.1833	10.139	9.91672	9.79301	10.0638	10.0691	10.1513	9.99833	10.1705	10.2061	2.66507e-14	8.79622e-13	-0.0373009	-0.0583262	0.555618	0.751714	0.497795	0.574075	1.10409e-08	3.03676e-07	0.233419	0.306748	0.00199222	0.0131728
gene11678	Rbm12b	Rbm12b	Rbm12b	Rbm12b	reference	8.76435	8.74953	8.98666	9.22656	9.10127	9.13201	9.07525	8.74628	8.72809	9.02497	8.64817	8.79894	8.78831	8.64398	8.79518	8.92998	8.63255	9.03024	8.74685	8.88203	9.05012	8.9102	8.83569	8.87071	8.91539	8.89161	8.90843	8.87709	8.95682	8.88395	9.91901e-09	1.19652e-07	-0.273171	-0.405242	0.000187836	0.00358822	0.233933	0.29472	0.00811062	0.0264174	-0.0526915	-0.0758282	0.486708	0.658663
gene11679	Tmem67	Tmem67	Tmem67	Tmem67	reference	8.86277	8.94918	9.06888	9.17175	9.21102	9.15681	9.19331	8.91908	8.94046	9.12218	8.8711	9.03412	9.04194	8.86356	9.04007	9.11818	8.73593	9.05754	8.98509	9.01144	9.04157	9.10515	9.12064	8.91304	8.96994	9.06917	9.09804	9.13227	9.11443	9.15694	0.000234059	0.000868818	-0.178373	-0.271444	0.00718573	0.0490977	0.115879	0.142674	0.164205	0.279271	-0.0884831	-0.121521	0.228563	0.403534
gene11687	Virma	Virma	Virma	Virma	reference	9.90812	9.95135	9.89158	9.83104	9.80787	9.86354	9.88858	9.83531	9.83087	9.8046	9.78469	9.85652	9.72562	9.81358	9.70588	9.7439	9.76231	9.83581	9.88951	9.75771	9.91962	9.92978	9.84691	9.7449	9.78436	9.93649	9.84319	9.80762	9.89464	9.8656	8.45691e-06	4.84498e-05	0.101794	0.118411	0.0255491	0.114903	0.168848	0.179454	0.00077493	0.00399294	0.249785	0.272627	2.78369e-07	1.13663e-05
gene11690	Dpy19l4	Dpy19l4	Dpy19l4	Dpy19l4	reference	8.46031	8.48894	8.58838	8.37956	8.48198	8.62721	8.62118	8.71441	8.6548	8.74058	8.70004	8.78699	8.5506	8.62067	8.64583	8.70385	8.6671	8.80124	8.60444	8.6772	8.49315	8.51909	8.70375	8.67525	8.62644	8.5651	8.6029	8.69927	8.5999	8.60925	7.61962e-05	0.000328745	-0.0465833	-0.0691348	0.450111	0.676477	-0.297927	-0.347723	0.000122765	0.000877674	-0.282245	-0.350235	9.4047e-05	0.00127274
gene11696	Ndufaf6	Ndufaf6	Ndufaf6	Ndufaf6	reference	7.73758	7.66749	7.62557	7.55945	7.60139	7.64888	7.48183	7.8258	7.71179	7.77612	7.76261	7.89188	7.75085	7.7432	7.66449	7.69908	7.91207	7.74346	7.66802	7.62632	7.6904	7.75397	7.76633	7.71963	7.56948	7.65246	7.56238	7.68214	7.52194	7.53701	8.48328e-06	4.85541e-05	0.16964	0.280201	0.0132139	0.0743759	-0.143335	-0.181192	0.100034	0.192205	-0.040664	-0.0587975	0.591987	0.742923
gene11706	Ppm1h	Ppm1h	Ppm1h	Ppm1h	reference	10.8109	10.8559	10.9107	10.8543	10.9758	11.0133	11.0751	10.7363	10.866	10.8419	10.7494	10.6772	10.6787	10.7591	10.834	10.7683	10.4878	10.8783	10.7888	10.7394	10.847	10.9468	10.7649	10.8385	10.8669	10.8508	10.9179	10.8204	10.8189	11.0148	0.000233237	0.000866309	-0.112824	-0.163058	0.0680822	0.215548	0.138289	0.163002	0.0707153	0.14669	0.0733129	0.0952308	0.286986	0.468106
gene1171	Lamp1	Lamp1	Lamp1	Lamp1	reference	12.4753	12.4827	12.2914	12.3139	12.2626	12.242	12.2808	12.5776	12.5987	12.4302	12.6658	12.6455	12.5363	12.5796	12.5913	12.5342	12.7524	12.5128	12.5403	12.5765	12.4973	12.489	12.5389	12.5805	12.3613	12.4944	12.3739	12.459	12.3239	12.3058	6.54417e-25	8.45194e-23	0.27852	0.318055	1.33412e-08	2.36597e-06	-0.173106	-0.185076	0.000963817	0.00475387	-0.0457363	-0.0512769	0.357311	0.538981
gene11713	Tmem5	Tmem5	Tmem5	Tmem5	reference	8.07786	8.05	8.23938	8.10322	8.16071	8.25624	8.20131	8.30718	8.21246	8.43461	8.29063	8.28781	8.32729	8.29075	8.24549	8.24261	8.36743	8.30175	8.22994	8.18875	8.12489	8.13445	8.24551	8.21716	8.13132	8.00548	8.13264	8.14105	8.05223	8.16655	2.01917e-08	2.30469e-07	-0.166266	-0.237813	0.00847855	0.055171	-0.358274	-0.413753	3.76715e-06	4.62888e-05	-0.407699	-0.481915	4.69524e-08	2.66932e-06
gene1172	Cul4a	Cul4a	Cul4a	Cul4a	reference	10.8192	10.7451	10.5663	10.6615	10.6738	10.642	10.6335	10.6764	10.7105	10.7244	10.671	10.7448	10.6961	10.6874	10.674	10.7149	10.7005	10.7066	10.715	10.6303	10.7442	10.7445	10.7116	10.6073	10.6732	10.8031	10.6981	10.6521	10.6031	10.5973	3.25713e-05	0.0001579	0.190803	0.212175	3.60763e-06	0.000174489	0.107923	0.112975	0.0134159	0.0397328	0.100099	0.107947	0.0169825	0.0636951
gene1173	Pcid2	Pcid2	Pcid2	Pcid2	reference	9.78033	9.72915	9.60977	9.58509	9.59619	9.53684	9.55557	9.63691	9.74772	9.75838	9.69154	9.76129	9.77271	9.76263	9.6166	9.73846	9.58676	9.70253	9.72125	9.75404	9.74768	9.70858	9.67306	9.63307	9.74917	9.76574	9.66778	9.66668	9.60363	9.66175	5.65686e-05	0.00025412	0.242976	0.288481	3.47098e-06	0.000169721	0.0339723	0.0368687	0.54881	0.676659	0.0389379	0.0445624	0.464445	0.638827
gene11745	YWHAQ_gene11745	YWHAQ	YWHAQ	LOC101955790	human_blastn	11.9906	11.9532	11.9489	11.9433	11.9016	11.9438	11.9581	12.0609	11.9387	11.9619	12.019	12.0332	12.0166	12.0462	11.9824	11.9916	12.0958	11.951	12.0218	11.9839	11.9081	11.9247	11.9721	12.1353	11.8437	11.852	11.906	11.9611	11.9507	11.9362	0.00012429	0.000501483	-0.0174825	-0.0199094	0.67768	0.83097	-0.126358	-0.132873	0.00569805	0.019913	-0.0768758	-0.0836672	0.0795362	0.192675
gene11750	Mdm1	Mdm1	Mdm1	Mdm1	reference	7.33306	7.31699	7.38473	7.52762	7.58232	7.52371	7.51523	7.29653	7.40491	7.31677	7.2973	7.47326	7.30737	7.1866	7.3267	7.43211	7.12078	7.4081	7.18558	7.19681	7.51955	7.55097	7.39761	7.3315	7.47337	7.42103	7.54601	7.40122	7.38475	7.51119	0.000230108	0.000857098	-0.0837	-0.180713	0.21753	0.443191	0.161264	0.237983	0.111999	0.209459	0.102192	0.179542	0.223927	0.398667
gene11755	Mdm2	Mdm2	Mdm2	Mdm2	reference	8.69942	8.70295	8.64964	8.62465	8.5802	8.54252	8.55482	8.50567	8.44677	8.67018	8.54843	8.59107	8.56834	8.40052	8.5624	8.52831	8.45138	8.56946	8.43931	8.53209	8.72028	8.68567	8.53048	8.38048	8.51343	8.70041	8.62073	8.61918	8.57975	8.51989	2.52373e-07	2.27691e-06	0.158014	0.208104	0.00658379	0.0463559	0.335744	0.37596	1.22699e-06	1.75019e-05	0.186849	0.224012	0.00314593	0.0186434
gene11757	Cpm	Cpm	Cpm	Cpm	reference	7.3728	7.32698	7.06577	7.30843	7.18886	7.23674	7.16492	6.90703	6.93749	7.01487	6.89688	7.08558	7.06091	6.75802	7.00971	7.0089	7.18484	7.10365	6.83436	6.92052	7.23638	7.3699	6.92547	6.85532	7.15031	7.36985	7.16334	7.03413	7.02989	7.03779	4.90058e-12	1.16714e-10	0.141579	0.324622	0.0441368	0.163885	0.96538	1.09046	6.92937e-11	3.29339e-09	0.504666	0.736195	6.11651e-06	0.000141669
gene1177	Atp11a	Atp11a	Atp11a	Atp11a	reference	10.6507	10.6023	10.3539	10.5945	10.4237	10.4914	10.4153	10.2195	10.3866	10.2488	10.3448	10.4163	10.4321	10.2624	10.4279	10.3885	10.5451	10.4384	10.3465	10.2229	10.5962	10.5153	10.4196	10.3258	10.5345	10.7643	10.533	10.43	10.3991	10.4026	5.81683e-06	3.51197e-05	0.182645	0.264911	0.00467296	0.036505	0.409953	0.475882	4.67171e-07	7.55228e-06	0.300784	0.376952	5.62001e-05	0.000845277
gene11785	Ispd	Ispd	Ispd	Ispd	reference	7.2878	7.37904	7.44269	7.37921	7.51364	7.44646	7.52536	7.57578	7.50029	7.58602	7.63686	7.66371	7.384	7.59622	7.51011	7.54301	7.64882	7.58063	7.45773	7.47621	7.35888	7.37151	7.49471	7.48641	7.33618	7.24684	7.40767	7.55828	7.44653	7.32668	2.61818e-06	1.75758e-05	-0.200629	-0.343814	0.00499162	0.0379951	-0.526497	-0.632283	1.64447e-07	3.04356e-06	-0.353078	-0.483301	6.01704e-05	0.00089046
gene11798	Ahr	Ahr	Ahr	Ahr	reference	8.09113	8.25988	8.22647	8.13807	8.14883	8.20467	8.13483	7.89863	7.98629	8.06136	7.97134	7.94417	7.98349	7.84987	8.12712	8.1469	7.9088	8.17127	7.8674	8.01049	8.30115	8.26201	8.00562	7.93194	8.30261	8.26964	8.24249	8.19394	8.15079	8.1004	1.73183e-14	5.96451e-13	0.0875503	0.133638	0.166657	0.377542	0.566124	0.637814	1.59968e-10	7.00469e-09	0.21439	0.279905	0.00373135	0.0213523
gene11806	Twistnb	Twistnb	Twistnb	Twistnb	reference	8.29145	8.3562	8.26198	8.35852	8.37185	8.24558	8.16285	7.72991	7.79447	8.07805	7.79119	7.98349	8.00858	7.64433	8.01069	8.06247	7.86127	8.03656	7.75585	7.95764	8.37951	8.33671	7.87577	7.66611	8.12035	8.2265	8.12792	8.08734	8.18826	8.23501	1.01145e-28	2.03695e-26	0.0365141	0.0657693	0.580475	0.770121	1.04435	1.11052	4.63069e-19	1.07886e-16	0.41953	0.553147	4.23728e-06	0.000104024
gene11809	ATL2_containing	ATL2_containing	NA	LOC101959631	human_blastn	8.3495	8.50937	8.41339	8.47444	8.3887	8.46281	8.37548	8.25129	8.19381	8.32358	8.217	8.19484	8.28519	8.17493	8.15696	8.33905	8.37639	8.3396	8.21999	8.22082	8.44113	8.39663	8.18311	8.26145	8.42717	8.44269	8.3375	8.47148	8.45897	8.47597	2.63559e-11	5.43682e-10	0.00355606	0.0049791	0.951916	0.980212	0.401802	0.455367	8.63832e-08	1.74262e-06	0.218473	0.268335	0.0012393	0.00928461
gene1181	LOC110598614	LOC110598614	LOC110598614	LOC110598614	reference	9.54239	9.47593	9.72139	9.78786	9.65763	9.72096	9.81159	9.3807	9.23465	9.58804	9.39533	9.60571	9.77822	9.46672	9.55807	9.75325	9.38358	9.68702	9.62315	9.61792	9.48361	9.61482	9.39188	9.56447	9.74167	9.60151	9.9296	9.86403	9.84274	9.92402	8.636e-13	2.26519e-11	-0.21367	-0.328455	0.00195179	0.0195706	0.169985	0.212672	0.0485595	0.109559	-0.159089	-0.22082	0.0371655	0.113551
gene11825	Taf9b	Taf9b	Taf9b	Taf9b	reference	9.40108	9.4804	9.59805	9.55508	9.54082	9.66045	9.61136	9.72062	9.59956	9.76797	9.79756	9.70811	9.61126	9.74723	9.66876	9.71699	9.66444	9.68783	9.65814	9.63058	9.56346	9.57001	9.71012	9.62451	9.57	9.35742	9.51925	9.74221	9.47441	9.4389	1.20223e-05	6.54372e-05	-0.140968	-0.200499	0.0228753	0.107009	-0.355329	-0.408914	3.4765e-06	4.29841e-05	-0.297589	-0.364182	3.11939e-05	0.000522036
gene1184	Ing1	Ing1	Ing1	Ing1	reference	8.8893	8.90687	9.01127	8.99844	8.979	8.93043	8.917	8.90025	8.88182	8.86663	8.83938	8.82829	8.92857	8.81762	8.90601	8.79662	8.78884	8.84308	8.84548	8.86552	8.9528	8.97877	8.75966	8.84529	8.89122	8.89992	8.92731	8.91037	8.91211	8.98403	0.000201214	0.000760681	-0.0600241	-0.0727417	0.224243	0.451067	0.112663	0.121946	0.0447701	0.103273	0.0897889	0.102081	0.088484	0.20737
gene11888	Bex3	Bex3	Bex3	Bex3	reference	11.0437	11.0397	11.237	11.1698	11.2333	11.2071	11.218	11.2976	11.1557	11.1306	11.299	11.2529	11.1922	11.1778	11.3052	11.1417	11.2576	11.1274	11.1735	11.1531	11.087	11.1332	11.164	11.2408	11.1706	11.0414	11.2407	11.2757	11.1782	11.1773	6.4365e-05	0.00028508	-0.190486	-0.22305	8.65316e-05	0.00193629	-0.249867	-0.2672	2.80542e-06	3.53361e-05	-0.155592	-0.17373	0.00217303	0.0140785
gene11890	Tceal7	Tceal7	Tceal7	Tceal7	reference	9.06059	9.19734	9.20174	8.97344	9.0515	9.13506	9.12077	9.40869	9.23435	9.49988	9.37082	9.23914	9.36544	9.4015	9.29043	9.28473	9.22823	9.40233	9.27368	9.38076	9.15017	9.15894	9.31207	9.47245	9.10607	8.98244	9.1186	9.27745	9.14492	9.07878	2.78776e-09	3.83381e-08	0.0164275	0.0262483	0.796609	0.901201	-0.320592	-0.385854	0.00013785	0.00097149	-0.360997	-0.453878	5.97572e-06	0.000139222
gene11899	BEX1	BEX1	BEX1	LOC101975127	human_blastn	10.9356	10.9547	11.0137	11.0088	10.8966	11.0138	11.0194	11.2704	11.0341	11.1786	11.1887	11.2014	11.1228	11.181	11.1767	11.0969	11.1179	11.0762	10.9908	11.0406	10.9888	11.0222	11.0352	11.1675	10.9975	10.9282	10.9649	11.0535	10.9215	10.9999	1.33997e-08	1.57795e-07	-0.0315621	-0.0391785	0.538405	0.738806	-0.303236	-0.328595	2.48346e-07	4.36516e-06	-0.225331	-0.25539	5.40786e-05	0.000820642
gene11912	Itpr2	Itpr2	Itpr2	Itpr2	reference	9.70133	9.83846	9.75142	9.92426	10.0423	10.0413	10.0063	9.9982	9.92303	10.0863	9.98965	10.0396	10.0444	10.1008	9.93573	10.091	10.208	10.1661	10.0212	10.0428	9.80228	9.89973	10.0902	10.0297	9.89687	9.95807	9.8179	10.0538	9.84979	9.88072	0.000207647	0.000782018	-0.12657	-0.192891	0.048923	0.174147	-0.228634	-0.275463	0.00509927	0.0182486	-0.286509	-0.366791	0.000167384	0.00199885
gene11947	Pyroxd1	Pyroxd1	Pyroxd1	Pyroxd1	reference	7.34665	7.41407	7.58521	7.54597	7.4759	7.69873	7.68138	7.76458	7.68143	8.03099	7.84628	7.87304	7.73683	7.88306	7.74052	7.66751	7.82894	7.85551	7.8367	7.85972	7.63207	7.54232	7.74988	7.81055	7.62213	7.65479	7.51516	7.76216	7.47778	7.43227	1.3426e-07	1.29277e-06	-0.0802784	-0.192882	0.23429	0.463047	-0.518315	-0.697197	1.55046e-05	0.000155334	-0.444049	-0.670606	2.75212e-05	0.000473754
gene11950	Slco1a2	Slco1a2	Slco1a2	Slco1a2	reference	8.25304	8.29093	8.56973	8.348	8.43762	8.6362	8.44334	8.59067	8.57743	8.79627	8.84145	8.86118	8.80617	8.69386	8.88289	8.85569	9.0386	8.91784	8.68768	8.58934	8.50361	8.50055	8.63066	8.70078	8.81689	8.36508	8.66348	8.8889	8.46755	8.44242	3.91849e-07	3.33521e-06	-0.0856522	-0.21342	0.204161	0.42596	-0.463447	-0.656603	9.25621e-05	0.000689977	-0.674916	-0.88905	8.90293e-08	4.4824e-06
gene1197	Lig4	Lig4	Lig4	Lig4	reference	8.06152	7.96265	8.11096	8.07249	8.07578	8.0046	7.89617	7.40838	7.33163	7.56109	7.47681	7.51863	7.57344	7.43763	7.45878	7.58541	7.37713	7.67495	7.48059	7.48402	8.0527	7.97563	7.48523	7.45764	7.93205	8.02187	7.89957	7.72273	8.00077	7.98438	1.51037e-58	1.63148e-55	-0.0215415	-0.0367882	0.741003	0.868817	1.26459	1.32377	3.29087e-28	2.30013e-25	0.884651	0.965129	8.6794e-17	7.36633e-14
gene11980	Polk	Polk	Polk	Polk	reference	7.56197	7.70476	7.59731	7.61236	7.51323	7.74375	7.61412	7.45539	7.50244	7.57266	7.40226	7.53337	7.53996	7.39079	7.46067	7.55758	7.55684	7.67996	7.46181	7.48733	7.6636	7.74531	7.56864	7.39691	7.5789	7.67007	7.53595	7.58229	7.58671	7.49591	6.378e-05	0.000283091	0.0671333	0.113769	0.305768	0.542996	0.417301	0.511981	7.29714e-06	8.08812e-05	0.171342	0.2431	0.028583	0.0936495
gene11991	Hexb	Hexb	Hexb	Hexb	reference	8.75999	8.91985	8.8348	8.81219	8.76939	8.68016	8.74502	8.53429	8.70411	8.69538	8.71608	8.75317	8.74057	8.59448	8.59989	8.70982	8.74634	8.6305	8.61671	8.58327	8.87769	8.91152	8.65675	8.57385	8.57309	8.87903	8.68097	8.67532	8.80709	8.67573	2.01849e-06	1.39765e-05	0.127545	0.183515	0.0398505	0.15378	0.337944	0.392297	1.39756e-05	0.000141809	0.285443	0.35328	7.60381e-05	0.00107558
gene11996	Utp15	Utp15	Utp15	Utp15	reference	8.11075	8.20696	8.18839	8.06143	8.08322	8.08753	8.1485	8.01084	8.05124	8.12756	8.01659	8.05505	8.0075	7.95627	7.99144	7.96741	8.14386	8.0926	7.96837	7.97224	8.22667	8.30447	8.06751	8.00034	7.99612	8.25032	8.06048	8.05537	8.05055	8.04867	2.4774e-06	1.67121e-05	0.153638	0.217946	0.0136106	0.0757829	0.370651	0.427402	1.83803e-06	2.46217e-05	0.303621	0.372063	2.49324e-05	0.000441789
gene11998	Btf3	Btf3	Btf3	Btf3	reference	10.0059	9.91332	9.93768	9.88248	9.91974	9.91223	9.85053	10.2036	10.0785	10.1247	10.1653	10.173	10.0634	10.2298	9.99136	10.0694	10.1978	9.97597	9.9313	10.0288	9.96588	10.0415	10.0407	10.1315	9.79296	9.99608	9.83269	9.98781	9.88423	9.87062	7.753e-12	1.76477e-10	0.109428	0.142909	0.0516761	0.180658	-0.261217	-0.290468	6.77088e-05	0.000533853	-0.0826927	-0.0991808	0.171927	0.333197
gene12	Vcan	Vcan	Vcan	Vcan	reference	8.35435	8.28969	8.58577	8.51706	8.67329	8.62919	8.61273	8.43265	8.36354	8.6447	8.5614	8.51359	8.50138	8.41077	8.62344	8.59207	8.66064	8.60909	8.38977	8.64292	8.21325	8.28876	8.40296	8.51328	8.55821	8.16168	8.62737	8.48601	8.63398	8.75484	1.78525e-10	3.11946e-09	-0.599754	-0.683185	1.19986e-09	4.10836e-07	-0.316949	-0.397894	0.000470102	0.00266369	-0.553138	-0.663391	3.0389e-09	2.73547e-07
gene12006	Znf366	Znf366	Znf366	Znf366	reference	7.56028	7.60889	7.43382	7.35596	7.25675	7.30245	7.2373	7.06558	7.06856	7.22016	7.0618	7.12331	7.23064	7.02607	7.16004	7.31882	7.22364	7.37449	7.19963	7.23401	7.55608	7.55691	7.13043	7.14205	7.33264	7.63019	7.2065	7.15888	7.25028	7.39179	2.39489e-27	3.8981e-25	0.487954	0.599289	1.63561e-07	1.70477e-05	1.23595	1.29643	7.65043e-27	5.05014e-24	0.632167	0.739345	9.65992e-11	1.73908e-08
gene12010	Map1b	Map1b	Map1b	Map1b	reference	14.8891	14.9365	14.8946	14.8679	14.7228	14.7317	14.8941	14.9002	14.9314	14.8579	14.9253	14.8925	14.9754	14.9297	14.9834	14.9893	15.2396	15.0009	15.0918	15.019	14.8773	14.8697	15.0153	15.0475	14.8397	14.8922	14.8729	14.8235	14.8491	14.8437	6.18386e-12	1.42673e-10	0.0868213	0.102602	0.0656398	0.210963	-0.0205884	-0.0220525	0.694253	0.788709	-0.0911904	-0.102008	0.0670553	0.171492
gene12013	Mccc2	Mccc2	Mccc2	Mccc2	reference	7.70539	7.62851	7.58072	7.50425	7.46717	7.45807	7.54817	7.56761	7.70594	7.68831	7.66592	7.64639	7.76401	7.65808	7.66272	7.74709	7.83533	7.60627	7.76075	7.67468	7.50625	7.4859	7.69647	7.65493	7.72438	7.6897	7.69371	7.68983	7.65696	7.56956	0.000238958	0.000883964	0.141062	0.238215	0.0369146	0.145915	-0.0685932	-0.0875055	0.433529	0.575231	-0.144431	-0.205305	0.0617667	0.16255
gene12025	Tbca	Tbca	Tbca	Tbca	reference	9.76272	9.80385	9.87211	9.79863	9.77556	9.88385	9.96599	10.1815	10.0374	10.1193	10.1325	10.0949	10.0319	10.0212	10.0679	9.91769	10.2212	10.0414	9.85043	9.95251	9.97757	9.91554	9.89343	9.99742	9.84368	9.85121	9.76935	9.96673	9.64555	9.76289	3.99138e-06	2.52936e-05	0.00293151	0.00479294	0.96361	0.986039	-0.310826	-0.379399	0.000305792	0.00187968	-0.208409	-0.282875	0.00673478	0.0326091
gene12030	Lhfpl2	Lhfpl2	Lhfpl2	Lhfpl2	reference	9.43512	9.52905	9.39178	9.44468	9.43833	9.38944	9.38943	9.24869	9.2895	9.59556	9.33181	9.34214	9.41923	9.44276	9.41565	9.44202	9.40064	9.54766	9.26949	9.28297	9.49217	9.50265	9.29252	9.32784	9.29335	9.55466	9.37316	9.38453	9.39761	9.32736	3.32065e-07	2.8873e-06	0.121472	0.15499	0.0267679	0.118397	0.266106	0.293983	3.10759e-05	0.000275555	0.0239022	0.0283255	0.68191	0.806696
gene12031	Arsb	Arsb	Arsb	Arsb	reference	10.1626	10.2804	10.3495	10.281	10.2824	10.3193	10.4206	10.3833	10.284	10.2785	10.4114	10.3802	10.3305	10.3755	10.3854	10.3634	10.4399	10.3695	10.368	10.4018	10.1776	10.1934	10.2615	10.4689	10.3686	10.1585	10.3866	10.4707	10.3428	10.423	1.25047e-06	9.24009e-06	-0.18563	-0.223065	0.000297007	0.0050487	-0.251808	-0.272259	1.05448e-05	0.00011167	-0.21805	-0.245666	6.13408e-05	0.000902043
gene12039	Jmy	Jmy	Jmy	Jmy	reference	9.59713	9.72295	9.61498	9.54545	9.5237	9.53046	9.55392	9.27337	9.30875	9.57509	9.39915	9.43192	9.44604	9.34354	9.33686	9.52559	9.36878	9.65242	9.32742	9.43049	9.62588	9.6347	9.41364	9.41833	9.54956	9.6977	9.52615	9.48376	9.52919	9.57797	4.53489e-13	1.2502e-11	0.131152	0.170468	0.0201395	0.0981131	0.484854	0.528434	1.41061e-12	9.5232e-11	0.204852	0.241991	0.000931114	0.00753131
gene12040	Homer1	Homer1	Homer1	Homer1	reference	10.4792	10.4511	10.9183	11.219	11.2634	11.1316	11.2208	10.7698	10.7904	10.9374	10.6637	10.7202	10.7366	10.8192	10.7979	10.7996	10.232	10.9734	10.9334	10.9036	10.8093	10.7742	10.849	10.87	10.8336	10.6974	10.816	10.8788	10.932	11.0667	3.42598e-06	2.22811e-05	-0.634985	-0.786679	1.33325e-07	1.44015e-05	-0.129944	-0.192979	0.19955	0.323914	-0.191036	-0.327	0.0284913	0.093466
gene12048	Serinc5	Serinc5	Serinc5	Serinc5	reference	10.2678	10.3884	10.0177	10.2075	10.2557	10.1158	10.1097	9.80113	9.8843	10.0482	9.83652	9.91641	9.84159	9.89733	9.95617	9.92597	10.0571	10.0646	9.95105	10.0195	10.2601	10.2929	9.97773	9.93507	10.0065	10.4051	10.0558	10.0181	10.0617	10.1103	6.39037e-24	7.301e-22	0.219384	0.280429	0.000178075	0.00345217	0.706914	0.739478	2.37586e-22	8.55454e-20	0.51527	0.567068	4.07962e-14	1.79534e-11
gene12069	Esco1	Esco1	Esco1	Esco1	reference	8.77713	8.85797	8.98197	8.74857	8.79611	8.82547	8.73377	8.52377	8.55831	8.61219	8.50031	8.55584	8.59753	8.50335	8.56074	8.63667	8.44285	8.76855	8.52491	8.56121	8.82442	8.87017	8.56031	8.42463	8.70521	8.82353	8.68031	8.68903	8.72452	8.72319	4.25046e-21	3.58184e-19	0.0166016	0.0228147	0.774922	0.889087	0.529617	0.581364	1.75969e-12	1.15518e-10	0.303352	0.360692	7.42704e-06	0.000166506
gene12078	Cables1	Cables1	Cables1	Cables1	reference	8.10706	8.21614	8.38645	8.41838	8.44071	8.38047	8.33833	8.00055	8.23157	8.20852	8.10787	8.08342	8.177	8.14209	8.10346	8.24637	7.95199	8.21897	8.18171	8.2438	8.1429	8.12056	8.11248	8.10985	8.22277	8.16945	8.31698	8.15395	8.32698	8.43393	2.93912e-08	3.26075e-07	-0.356818	-0.482354	6.27486e-06	0.00027112	0.0578386	0.0731971	0.503966	0.638809	-0.0594257	-0.0848742	0.430752	0.610181
gene12080	Riok3	Riok3	Riok3	Riok3	reference	10.4456	10.5351	10.2922	10.3361	10.2392	10.3469	10.2508	10.395	10.4082	10.5437	10.4406	10.4569	10.3157	10.3918	10.395	10.3872	10.5651	10.4493	10.3511	10.3376	10.4971	10.4845	10.4471	10.3556	10.3215	10.4474	10.2815	10.3715	10.2577	10.2455	1.31377e-05	7.09553e-05	0.244198	0.300747	1.54333e-05	0.000520962	0.0939723	0.104129	0.134419	0.241045	0.0817276	0.0964887	0.161773	0.319938
gene12082	Npc1	Npc1	Npc1	Npc1	reference	10.9584	10.968	10.5371	10.6886	10.5952	10.5946	10.5692	10.5393	10.6332	10.7134	10.6687	10.6954	10.68	10.6062	10.6419	10.6817	10.9509	10.6888	10.6289	10.6713	10.8634	10.9479	10.6441	10.5582	10.7522	11.0592	10.6312	10.6895	10.5497	10.6068	2.42279e-11	5.05045e-10	0.504334	0.563331	7.57839e-11	4.28793e-08	0.453122	0.511202	4.16489e-09	1.28205e-07	0.361459	0.431208	5.68732e-07	2.04159e-05
gene12085	Ttc39c	Ttc39c	Ttc39c	Ttc39c	reference	8.22198	8.28946	8.24934	8.15453	8.01479	8.12797	8.14514	8.40669	8.31635	8.29596	8.46163	8.37511	8.24844	8.26745	8.32133	8.35722	8.28219	8.1996	8.25909	8.19344	8.18009	8.28383	8.25585	8.26573	8.22396	8.28798	8.06744	8.19697	8.13901	8.09525	8.27268e-07	6.39531e-06	0.16384	0.238838	0.0103806	0.0632849	-0.187254	-0.2207	0.0151606	0.0437547	-0.0504527	-0.0660595	0.466015	0.640396
gene12088	Impact	Impact	Impact	Impact	reference	9.71958	9.66503	9.69228	9.62825	9.6615	9.74088	9.74337	9.94996	9.86449	10.0558	9.89139	9.95958	9.83664	9.8159	9.68361	9.94324	10.0743	9.96462	9.83586	9.84953	9.7533	9.81382	9.98081	9.80637	9.86238	9.73032	9.74639	9.91688	9.67737	9.68332	0.000274705	0.000999703	0.0470697	0.0752301	0.46192	0.686193	-0.211804	-0.258955	0.0113082	0.034601	-0.204808	-0.274366	0.00681417	0.0328596
gene1209	ERCC5_containing	ERCC5_containing	NA	LOC101968680	human_blastn	8.87397	8.80494	8.709	8.69015	8.56634	8.58855	8.57375	8.70738	8.76368	8.83311	8.7204	8.83363	8.79812	8.75091	8.63152	8.83327	8.75883	8.85039	8.79215	8.75327	8.65255	8.74829	8.70261	8.72217	8.63524	8.76804	8.71395	8.59248	8.59018	8.66837	0.000136119	0.000542558	0.204088	0.276096	0.000970633	0.0118444	0.036071	0.0416066	0.61525	0.729872	-0.0294408	-0.0369438	0.650953	0.786119
gene12099	Taf4b	Taf4b	Taf4b	Taf4b	reference	7.26204	7.2939	7.34271	7.29246	7.2784	7.13439	7.17875	7.00681	7.14836	7.1354	7.14413	7.11704	7.09487	7.06751	7.22988	7.04071	7.00513	7.064	7.13444	7.16845	7.27577	7.20905	7.11259	7.14056	7.14353	7.25299	7.21728	7.18449	7.22045	7.12621	0.000223159	0.000834091	0.0167786	0.0293629	0.797955	0.902001	0.321875	0.409606	0.000519727	0.002887	0.265998	0.373339	0.00131822	0.00971656
gene12110	NPAT	NPAT	NPAT	LOC101974563	human_blastn	9.4054	9.51878	9.36071	9.40451	9.27676	9.38583	9.32728	9.31337	9.43248	9.53407	9.39052	9.43984	9.41299	9.27035	9.51164	9.50397	9.3276	9.47202	9.38239	9.41668	9.63389	9.59015	9.49267	9.32814	9.46009	9.61538	9.35948	9.50405	9.31269	9.33404	0.000104552	0.000432185	0.26627	0.346215	2.51067e-05	0.00075143	0.2642	0.301719	0.000248522	0.0015825	0.0903975	0.112594	0.164925	0.324551
gene12111	Acat1	Acat1	Acat1	Acat1	reference	10.2889	10.2957	10.447	10.4122	10.4736	10.4649	10.4691	10.5125	10.3536	10.6018	10.62	10.5408	10.4163	10.5094	10.5654	10.5133	10.7215	10.4876	10.389	10.5252	10.2005	10.2636	10.4265	10.5394	10.3631	10.2556	10.451	10.4201	10.4479	10.4843	5.43804e-07	4.43783e-06	-0.236891	-0.31154	0.000128099	0.0026703	-0.351793	-0.397746	1.1111e-06	1.61989e-05	-0.353025	-0.414523	3.0905e-07	1.24479e-05
gene12123	Msantd4	Msantd4	Msantd4	Msantd4	reference	9.80169	9.85899	9.82846	10.109	10.2115	10.0352	9.98084	9.57015	9.61768	9.90397	9.55303	9.67222	9.71411	9.50164	9.60059	9.72114	9.9766	9.86305	9.51923	9.57939	9.79747	9.94288	9.71045	9.62782	9.71959	9.88378	9.9065	9.80306	9.92587	9.97149	1.93827e-08	2.22088e-07	-0.166476	-0.295472	0.0171472	0.0885456	0.365927	0.472894	0.00016995	0.00115921	0.0988646	0.153255	0.217687	0.391011
gene1213	Ccdc168	Ccdc168	Ccdc168	Ccdc168	reference	6.73431	6.8201	7.08651	7.64263	7.59749	7.38927	7.37051	6.92865	6.93425	7.11327	6.87545	7.08134	6.96218	6.94162	7.03346	7.14738	6.96043	7.2269	7.10632	7.07707	7.19524	7.15071	7.03823	7.04273	7.07962	7.06598	7.04326	7.03011	7.23508	7.42372	2.88435e-06	1.91043e-05	-0.635601	-1.0593	8.60034e-06	0.000338375	0.0489782	0.109882	0.652748	0.758826	-0.100214	-0.286378	0.233053	0.408247
gene12132	Dync2h1	Dync2h1	Dync2h1	Dync2h1	reference	8.49183	8.55106	9.07716	8.97211	9.03737	9.07623	9.00716	8.86933	8.79375	8.96022	8.84591	8.76362	8.82436	8.8625	8.95634	9.03981	8.89579	9.04755	8.89685	8.88549	8.93514	8.86639	8.92647	8.9156	8.92163	8.8328	9.00318	9.07193	9.03738	8.91848	2.81979e-05	0.000139429	-0.385479	-0.526175	6.19626e-06	0.000269685	-0.125758	-0.16387	0.164672	0.279799	-0.295903	-0.409687	0.000426712	0.00416614
gene12151	Birc3	Birc3	Birc3	Birc3	reference	7.34192	7.44512	7.49276	7.55909	7.58834	7.58166	7.53878	7.19994	7.26364	7.37164	7.23293	7.34462	7.19933	7.22212	7.34962	7.40618	7.18412	7.38087	7.10868	7.20287	7.46982	7.53922	7.34727	7.11268	7.48089	7.49773	7.44658	7.50197	7.40214	7.46164	6.62262e-16	2.88242e-14	-0.12358	-0.212609	0.0662785	0.212327	0.41933	0.525256	1.47101e-05	0.000148374	0.196941	0.286796	0.0150635	0.0584344
gene12162	Cntn5	Cntn5	Cntn5	Cntn5	reference	7.7926	7.86697	8.1214	8.10778	7.98035	8.12927	8.15784	8.0486	7.76028	8.17897	7.93922	7.95677	8.00852	7.94528	8.06381	8.09359	7.97835	8.02285	7.91666	8.1083	7.89525	7.82803	7.90714	8.13437	8.00153	7.85388	8.02918	7.93668	8.09224	7.97572	7.11193e-06	4.16481e-05	-0.425451	-0.549567	1.1165e-06	7.24933e-05	-0.15737	-0.202285	0.0782899	0.158447	-0.379067	-0.495354	1.03671e-05	0.000220362
gene12164	Gfod1	Gfod1	Gfod1	Gfod1	reference	11.6983	11.691	11.7111	11.8369	11.8895	11.8795	11.9223	11.4949	11.6115	11.5755	11.3536	11.5791	11.5303	11.6234	11.5761	11.6347	11.0641	11.7458	11.6576	11.5252	11.6381	11.7545	11.4723	11.6161	11.6268	11.6154	11.578	11.5043	11.5802	11.8246	0.000102662	0.000425621	-0.143546	-0.254786	0.0365085	0.144743	0.172034	0.227649	0.0638061	0.135601	0.0652958	0.100518	0.409589	0.590336
gene12168	Nol7	Nol7	Nol7	Nol7	reference	8.34125	8.33089	8.30856	8.20345	8.26803	8.29373	8.30821	8.58192	8.49586	8.46076	8.37012	8.45633	8.57188	8.59302	8.29105	8.47944	8.64932	8.38339	8.4409	8.41876	8.22394	8.40597	8.35126	8.44361	8.27677	8.36811	8.36699	8.29646	8.27515	8.32221	3.09321e-05	0.000151001	0.0741723	0.123694	0.256482	0.48909	-0.254923	-0.316064	0.00327321	0.0128357	-0.149845	-0.209465	0.0500281	0.13965
gene12171	Cd83	Cd83	Cd83	Cd83	reference	10.9961	10.9724	11.1444	11.0053	11.0555	11.0405	11.1226	11.2394	11.1376	11.0842	11.1383	11.2375	11.1512	11.1718	11.0769	11.0712	11.3343	11.0407	11.1386	11.0457	10.9735	11.0207	11.0488	11.1752	11.1164	10.9898	11.0711	11.0417	11.0585	11.1122	0.000173676	0.000670658	-0.104402	-0.129892	0.0465038	0.169133	-0.271299	-0.295698	6.17915e-06	7.01942e-05	-0.128417	-0.148472	0.022423	0.0783848
gene12174	Jarid2	Jarid2	Jarid2	Jarid2	reference	9.15091	9.1679	9.07972	9.10454	8.8633	8.96551	8.98012	8.85194	8.88149	8.88772	8.83279	8.82345	9.10306	8.94909	8.8576	8.95655	9.08102	9.07979	9.01208	8.96262	9.07733	8.99862	8.96893	8.97927	9.0261	9.13118	9.00714	9.00977	9.0632	9.0695	3.71028e-05	0.000176625	0.13232	0.184902	0.0295607	0.126801	0.391282	0.445429	2.30571e-07	4.08293e-06	0.176894	0.220697	0.00902322	0.0400052
gene12175	Dtnbp1	Dtnbp1	Dtnbp1	Dtnbp1	reference	9.65441	9.56179	9.94429	9.80297	9.94991	9.87107	9.92503	9.81362	9.65493	9.60807	9.79886	9.77804	9.67407	9.73514	9.75679	9.6208	9.68961	9.66992	9.5943	9.68799	9.64865	9.68388	9.76197	9.71989	9.92725	9.58067	9.86898	9.75519	9.77909	9.86406	3.67913e-12	8.93977e-11	-0.396754	-0.452088	1.69749e-10	9.16798e-08	-0.201583	-0.223956	0.00175122	0.00776981	-0.0558856	-0.0667718	0.348901	0.531085
gene12176	Mylip	Mylip	Mylip	Mylip	reference	7.93935	7.86727	7.95676	7.97838	7.86018	7.88867	7.80645	7.58809	7.51338	7.60357	7.51605	7.65602	7.75244	7.57308	7.69552	7.58475	7.48267	7.80827	7.49122	7.57655	7.88465	7.84083	7.60876	7.53625	7.92099	7.92411	7.96468	7.87402	7.95139	7.89278	3.28668e-29	7.10042e-27	-0.00923416	-0.014437	0.883707	0.947356	0.669682	0.735974	1.45079e-12	9.73913e-11	0.348448	0.44091	1.15678e-05	0.000236573
gene12186	Nup153	Nup153	Nup153	Nup153	reference	10.7988	10.9044	10.5987	10.5669	10.4779	10.4966	10.5633	10.4965	10.668	10.6224	10.5875	10.5568	10.6377	10.5763	10.5693	10.6186	10.5523	10.6191	10.6664	10.6073	10.7177	10.6851	10.6692	10.5582	10.5742	10.7971	10.4739	10.5275	10.5242	10.4956	1.15946e-12	3.00145e-11	0.332409	0.376629	1.77969e-10	9.19401e-08	0.305058	0.327143	3.34933e-08	7.72752e-07	0.233885	0.260453	8.82239e-06	0.000192698
gene12208	Pcdh9	Pcdh9	Pcdh9	Pcdh9	reference	11.083	11.1601	11.4197	11.4485	11.5057	11.4632	11.4598	11.3628	11.2755	11.4995	11.2969	11.2559	11.3621	11.4206	11.4071	11.516	11.4253	11.6183	11.381	11.5081	11.1396	11.105	11.4249	11.5225	11.4603	11.0839	11.4476	11.5482	11.4433	11.5202	9.39412e-25	1.17496e-22	-0.509189	-0.538098	9.38709e-18	2.95687e-14	-0.295839	-0.320473	4.30171e-07	7.04035e-06	-0.536851	-0.572243	5.7404e-20	9.74392e-17
gene12240	Dmd	Dmd	Dmd	Dmd	reference	10.6398	10.7215	10.732	10.7219	10.7544	10.6719	10.7006	10.5771	10.5701	10.6426	10.5541	10.509	10.4743	10.495	10.6144	10.6155	10.4827	10.7036	10.5719	10.6228	10.7078	10.7322	10.6228	10.5729	10.7234	10.7911	10.7552	10.728	10.6731	10.6841	1.31684e-08	1.55689e-07	0.00375073	0.00450455	0.937943	0.972736	0.25766	0.276489	2.45023e-06	3.15766e-05	0.150368	0.168766	0.00358475	0.0206608
gene12242	Asah1	Asah1	Asah1	Asah1	reference	8.95013	8.98168	9.08465	8.99595	9.08663	9.0829	9.11509	9.29014	9.17358	9.31801	9.34471	9.36604	9.13945	9.09073	9.26535	9.21638	9.45081	9.29297	9.08486	9.24801	9.1612	9.12387	9.19596	9.20929	9.15062	9.05331	9.05363	9.13927	8.9801	8.93781	3.90862e-05	0.00018411	-0.0185584	-0.0315469	0.775509	0.889097	-0.291447	-0.363226	0.00100009	0.00490428	-0.246874	-0.338561	0.00199005	0.0131677
gene12248	Fat1	Fat1	Fat1	Fat1	reference	10.414	10.5561	10.8521	11.087	10.9863	10.9808	10.9212	10.9098	10.6311	10.9505	10.6547	10.746	10.7806	10.6114	10.8457	10.84	11.2805	10.9275	10.9432	10.8672	10.752	10.8016	10.8873	10.8349	10.804	10.8712	10.8954	10.9452	10.8812	10.8244	0.000166369	0.000646644	-0.275758	-0.438165	0.000341294	0.00557807	-0.0492176	-0.0657216	0.59424	0.713108	-0.195545	-0.291163	0.0172947	0.064662
gene12266	Slc25a4	Slc25a4	Slc25a4	Slc25a4	reference	12.152	12.1122	12.1494	12.1068	12.1078	12.0453	12.1181	12.3255	12.2375	12.2456	12.3539	12.2814	12.2732	12.2498	12.2804	12.2005	12.5533	12.1656	12.246	12.1935	12.154	12.1575	12.2023	12.1917	12.0403	12.0855	12.0949	12.2091	12.098	12.0482	2.04809e-05	0.000104803	0.0300157	0.0407949	0.601847	0.784633	-0.207594	-0.235231	0.0027557	0.0111523	-0.12514	-0.15302	0.0498921	0.139421
gene12273	Irf2	Irf2	Irf2	Irf2	reference	9.16522	9.29806	9.18302	9.21196	9.21871	9.17089	9.19937	9.00798	9.07753	9.06633	8.98553	9.02999	9.21284	8.98135	9.02592	9.087	8.83207	9.13027	8.99394	9.06728	9.26889	9.28153	9.00022	8.93907	9.2418	9.2467	9.19776	9.21256	9.19129	9.18841	6.7011e-16	2.90593e-14	0.0732854	0.0930901	0.171386	0.383504	0.371934	0.406654	4.73718e-09	1.44326e-07	0.21794	0.251746	0.000214636	0.00242887
gene12279	Rwdd4	Rwdd4	Rwdd4	Rwdd4	reference	7.59625	7.69565	7.50709	7.48221	7.47985	7.47059	7.50206	7.52971	7.48119	7.54104	7.57032	7.52798	7.41405	7.47094	7.4298	7.54787	7.36733	7.45079	7.34151	7.55359	7.58531	7.69006	7.50344	7.37547	7.5027	7.64072	7.44908	7.44808	7.34487	7.41011	1.093e-05	6.03207e-05	0.236778	0.35177	0.00064144	0.00882313	0.226886	0.277132	0.00676533	0.0227829	0.287814	0.375002	0.000225627	0.00252357
gene12280	Ing2	Ing2	Ing2	Ing2	reference	7.42344	7.58719	7.59317	7.51118	7.63677	7.59023	7.62492	7.21703	7.31238	7.46677	7.25413	7.37396	7.21912	7.24997	7.33077	7.37341	7.09801	7.36421	7.12698	7.47638	7.61176	7.56683	7.34539	7.34872	7.56504	7.49325	7.61664	7.55604	7.55684	7.63838	3.57777e-11	7.19307e-10	-0.0565253	-0.122867	0.400735	0.634448	0.478515	0.639111	2.34641e-05	0.000218154	0.273855	0.445157	0.00269832	0.0166639
gene12282	Cdkn2aip	Cdkn2aip	Cdkn2aip	Cdkn2aip	reference	8.55331	8.57152	8.6881	8.61335	8.61065	8.7165	8.63933	8.48277	8.47193	8.48495	8.45533	8.45575	8.36958	8.39182	8.44388	8.37461	8.32313	8.43383	8.27201	8.37349	8.68266	8.68757	8.3609	8.26856	8.63925	8.58208	8.46618	8.64725	8.48263	8.53341	3.60711e-18	2.03127e-16	-0.0504904	-0.0684744	0.380604	0.61859	0.27179	0.308125	0.000118184	0.000849526	0.316793	0.373804	2.53481e-06	6.77625e-05
gene12286	Dctd	Dctd	Dctd	Dctd	reference	8.29595	8.31148	8.35477	8.21234	8.17639	8.21943	8.26422	8.57269	8.44648	8.40979	8.42653	8.39953	8.39784	8.50519	8.44791	8.33936	8.29515	8.31106	8.41684	8.40833	8.19512	8.25785	8.35618	8.33539	8.46702	8.22605	8.25992	8.3421	8.2749	8.27133	6.70061e-07	5.31132e-06	0.01897	0.0280609	0.757162	0.877922	-0.372546	-0.428279	1.34567e-06	1.89533e-05	-0.198063	-0.25031	0.0046493	0.0249629
gene123	Prpf40a	Prpf40a	Prpf40a	Prpf40a	reference	9.70275	9.86354	9.74989	9.72579	9.68004	9.78225	9.76562	9.94137	9.87772	10.1446	9.89638	10.0108	9.88248	9.88406	9.89176	9.90592	9.91765	9.98689	9.89219	9.88738	9.90648	9.87164	9.87114	9.85109	9.72549	9.93189	9.74296	9.93689	9.76652	9.759	4.46064e-05	0.000206956	0.141277	0.195316	0.0195941	0.0966046	-0.0944399	-0.109071	0.191352	0.31404	-0.143296	-0.178417	0.0308765	0.0987995
gene12324	Npy5r	Npy5r	Npy5r	Npy5r	reference	6.76773	6.81034	6.96486	6.97099	7.04706	6.97151	6.98108	6.68044	6.7598	6.76099	6.71991	6.6291	6.67377	6.60524	6.81143	6.65979	6.44054	6.82624	6.59705	6.75707	6.88743	6.8756	6.78918	6.63904	6.8905	6.83325	6.89422	6.75976	6.97862	6.93203	4.70319e-10	7.6009e-09	-0.188054	-0.4095	0.010912	0.0651007	0.301648	0.463581	0.00581972	0.0202371	0.136622	0.259604	0.114395	0.249432
gene12325	Npy1r	Npy1r	Npy1r	Npy1r	reference	9.22025	9.39297	9.37057	9.40417	9.27802	9.47491	9.2874	9.09338	9.078	9.27681	9.1238	9.19572	9.13126	9.0026	9.38058	9.25743	8.40033	9.36368	9.04682	9.09094	9.40237	9.49433	9.11161	9.15131	9.36092	9.31699	9.43002	9.28276	9.25701	9.2974	0.000147781	0.000582594	0.00178272	0.0044507	0.978502	0.991457	0.289777	0.445099	0.00763427	0.0251345	0.0711473	0.13861	0.401185	0.582181
gene12344	Xpo7	Xpo7	Xpo7	Xpo7	reference	11.3187	11.3765	11.3052	11.3028	11.2747	11.3301	11.301	11.2305	11.2059	11.1695	11.1215	11.2005	11.2594	11.1136	11.2034	11.2158	11.1363	11.1475	11.1985	11.2723	11.276	11.3163	11.1958	11.183	11.2558	11.2678	11.2857	11.2466	11.3269	11.292	2.59781e-07	2.33312e-06	0.0110844	0.0125507	0.788215	0.896021	0.200242	0.209977	8.554e-06	9.2736e-05	0.157829	0.17039	0.00026395	0.00287203
gene12347	Dmtn	Dmtn	Dmtn	Dmtn	reference	12.8272	12.8845	13.0591	13.0816	13.1173	13.09	13.0876	12.865	12.9572	12.8054	12.8197	12.7825	12.9849	12.9437	12.945	12.8063	12.4236	12.8532	13.0678	13.0068	12.8957	12.8382	12.8507	12.9914	13.0662	12.81	13.0761	12.9809	13.1855	13.1707	0.00021829	0.000818208	-0.223362	-0.350094	0.00154211	0.0165224	-0.0394711	-0.0503146	0.651388	0.757837	-0.0299112	-0.0434837	0.694143	0.815482
gene12348	Fam160b2	Fam160b2	Fam160b2	Fam160b2	reference	10.2307	10.1831	10.0058	10.1183	10.1185	10.072	10.1271	9.95493	10.0739	9.84142	9.97888	9.96396	10.0224	10.0568	10.0028	10.0155	10.2073	9.90069	10.0917	10.0573	10.1292	10.1181	10.0437	10.0041	10.136	10.1474	10.1985	10.0458	10.1172	10.1612	9.02972e-06	5.12864e-05	0.0898506	0.115433	0.100417	0.275443	0.23016	0.25489	0.000319884	0.00195016	0.287944	0.331017	2.53781e-06	6.77625e-05
gene12350	Hr	Hr	Hr	Hr	reference	9.97911	9.79249	9.37047	9.58327	9.48719	9.35414	9.46406	9.52976	9.69113	9.57004	9.69599	9.46366	9.90539	10.0045	9.62996	9.7589	10.1991	9.81468	10.1161	9.9694	9.7657	9.66514	9.79486	9.86987	9.87029	9.90705	9.75922	9.84679	9.83559	9.83912	5.40694e-08	5.69849e-07	0.445638	0.636442	1.07294e-05	0.000393478	0.160596	0.232259	0.108748	0.204648	0.0808208	0.139668	0.330819	0.513225
gene12353	Lgi3	Lgi3	Lgi3	Lgi3	reference	11.1431	11.0712	11.252	11.289	11.2264	11.1411	11.1455	11.28	11.2363	11.1436	11.389	11.3106	11.3357	11.3775	11.361	11.2539	11.9304	11.2987	11.4082	11.3828	11.0343	11.0452	11.2614	11.4176	11.2957	11.1361	11.2984	11.3503	11.274	11.2729	8.61671e-06	4.91757e-05	-0.113275	-0.197042	0.0915459	0.259792	-0.277697	-0.35552	0.00246965	0.0101997	-0.210865	-0.30343	0.00927836	0.0408468
gene12371	R3hcc1	R3hcc1	R3hcc1	R3hcc1	reference	8.71391	8.59911	8.59492	8.52343	8.46634	8.49223	8.54074	8.77606	8.79142	8.68845	8.80799	8.78999	8.78342	8.80305	8.69513	8.67208	8.69513	8.65075	8.72676	8.66752	8.58855	8.61993	8.63798	8.71955	8.63091	8.61376	8.65659	8.62998	8.52452	8.53794	6.15453e-13	1.65448e-11	0.165981	0.210546	0.00286	0.0259408	-0.27922	-0.306042	6.36672e-06	7.2047e-05	-0.113424	-0.132853	0.0500564	0.13965
gene12388	Dguok	Dguok	Dguok	Dguok	reference	8.15314	8.15451	8.23822	7.92652	8.13555	8.14592	8.08908	8.37581	8.30478	8.31272	8.36193	8.28603	8.3117	8.24223	8.29123	8.23721	8.35473	8.27832	8.29489	8.20889	8.09642	8.13948	8.36631	8.25596	8.2121	8.21978	8.10794	8.13058	8.10148	7.95603	1.99052e-07	1.83486e-06	0.0598941	0.0962972	0.35159	0.589722	-0.270774	-0.328553	0.00123498	0.00583692	-0.201419	-0.269221	0.00751187	0.0351842
gene12389	Tet3	Tet3	Tet3	Tet3	reference	10.2826	10.2434	10.0986	10.3736	10.1673	10.1682	10.217	9.88097	10.1052	9.83572	9.84322	9.79806	10.0749	10.1259	9.91996	10.0416	9.99756	10.1636	10.2804	10.142	10.1952	10.1936	10.0884	10.0271	10.2271	10.3121	10.1495	10.2715	10.2339	10.2616	1.04167e-05	5.78912e-05	0.0336782	0.0574133	0.605631	0.787234	0.387131	0.476337	2.24389e-05	0.0002111	0.27757	0.379087	0.000664623	0.00581595
gene12391	Mob1a	Mob1a	Mob1a	Mob1a	reference	9.25839	9.33073	9.14971	9.10643	9.1642	9.18897	9.19251	8.97487	9.01614	9.21299	9.04182	9.09538	9.03092	9.00626	9.00634	9.09344	9.0234	9.25047	8.83435	8.9912	9.28562	9.28509	9.0138	8.89823	9.0977	9.31908	9.1265	9.25795	9.11598	9.16691	7.5244e-15	2.7939e-13	0.175999	0.231163	0.00267881	0.0245599	0.43961	0.486543	4.54434e-10	1.78204e-08	0.253241	0.300438	8.88857e-05	0.00121675
gene12398	Rtkn	Rtkn	Rtkn	Rtkn	reference	9.61804	9.62461	9.82035	9.91645	9.77533	9.79477	9.8534	9.75539	9.85159	9.67441	9.86168	10.0018	9.9265	9.90323	9.81206	9.80228	10.2211	9.87988	9.88348	9.89273	9.5609	9.51309	9.81633	9.88319	9.93164	9.69985	9.85128	9.8311	9.97907	9.79776	3.73041e-06	2.38698e-05	-0.268179	-0.387787	0.00016057	0.00317982	-0.370679	-0.444983	1.61379e-05	0.000160729	-0.281302	-0.368752	0.000320662	0.00331767
gene12401	Mogs	Mogs	Mogs	Mogs	reference	8.23876	8.25333	8.13236	8.33756	8.18334	8.23251	8.17479	7.93954	8.01579	7.87333	7.91415	7.92173	8.03409	7.93381	8.02985	7.94209	7.70013	7.93605	7.94594	7.99204	8.26077	8.19214	7.96542	7.89343	8.25488	8.28266	8.24026	8.13846	8.2799	8.23817	6.56342e-23	6.72298e-21	0.0382496	0.0583992	0.541034	0.741334	0.531476	0.604207	9.68156e-10	3.47542e-08	0.492822	0.580756	2.58546e-09	2.41894e-07
gene12404	Ttc31	Ttc31	Ttc31	Ttc31	reference	8.00866	7.91438	7.77849	7.98521	7.84361	7.87309	7.90484	7.67461	7.78121	7.72943	7.80026	7.81937	7.93395	7.66761	7.71414	7.85602	7.69679	7.89362	7.80357	7.71992	7.91499	7.96376	7.88057	7.68702	7.90928	7.91693	7.96574	7.8491	7.93892	7.83389	0.000254741	0.000934784	0.0796793	0.134218	0.225034	0.45184	0.344382	0.428251	0.000142068	0.000996048	0.176349	0.248926	0.0240591	0.0823243
gene12423	Eva1a	Eva1a	Eva1a	Eva1a	reference	7.16951	7.33468	7.09228	7.19985	7.22113	7.20901	7.05739	7.40542	7.33709	7.44338	7.38473	7.36448	7.36353	7.38184	7.33639	7.33222	7.5017	7.35184	7.22483	7.37321	7.2903	7.26926	7.40448	7.38719	7.19139	7.25571	7.08704	7.16449	7.03088	7.3153	6.05646e-08	6.30052e-07	0.150847	0.28975	0.0313062	0.131395	-0.207109	-0.281313	0.0311728	0.0782415	-0.162953	-0.254483	0.0489647	0.137724
gene12428	Lrrtm4	Lrrtm4	Lrrtm4	Lrrtm4	reference	9.07814	9.17277	9.36643	9.3506	9.27082	9.42628	9.30092	9.33645	9.49989	9.58243	9.40715	9.32889	9.31775	9.45864	9.12362	9.41639	9.14641	9.39707	9.43412	9.43472	9.1025	9.05985	9.47521	9.42675	9.37104	9.0114	9.23906	9.3009	9.25801	9.34986	3.78974e-06	2.41576e-05	-0.321464	-0.464682	4.168e-05	0.00111541	-0.472845	-0.568835	5.51444e-07	8.72471e-06	-0.402333	-0.520432	3.92721e-06	9.78262e-05
gene12433	Ctnna2	Ctnna2	Ctnna2	Ctnna2	reference	10.2562	10.3905	10.5595	10.4723	10.4199	10.4613	10.5552	10.4865	10.3547	10.5359	10.5572	10.3594	10.3448	10.4834	10.5383	10.3349	10.4662	10.4143	10.5218	10.5024	10.3761	10.3102	10.4167	10.541	10.6001	10.3019	10.5128	10.5458	10.4957	10.5577	6.43722e-05	0.00028508	-0.212468	-0.269567	0.000222593	0.0041133	-0.186473	-0.208398	0.00456451	0.0167187	-0.147797	-0.176123	0.015699	0.0602309
gene12443	Angel2	Angel2	Angel2	Angel2	reference	8.83918	8.92388	8.9716	8.88246	8.94134	8.95118	8.96221	8.73702	8.76045	8.94708	8.82632	8.85291	8.82638	8.6633	8.80938	8.80039	8.48159	8.88809	8.67057	8.724	8.9989	8.96859	8.8169	8.74385	8.92535	8.99071	8.84847	8.89205	8.98789	8.89959	3.30871e-07	2.88015e-06	0.00392185	0.0058676	0.949337	0.978574	0.269116	0.318074	0.000680674	0.00361222	0.123702	0.161745	0.0796121	0.192688
gene12448	Tatdn3	Tatdn3	Tatdn3	Tatdn3	reference	7.55359	7.61227	7.68374	7.66841	7.53626	7.68967	7.75829	7.95752	7.81998	7.90554	7.8939	7.92658	7.82806	7.8165	7.82471	7.80322	7.95472	7.81741	7.75486	7.75738	7.5422	7.65355	7.70747	7.75104	7.72274	7.55805	7.66633	7.85894	7.68133	7.60534	7.15664e-09	8.9605e-08	-0.117304	-0.206927	0.0822196	0.241995	-0.580395	-0.675432	7.42936e-09	2.15307e-07	-0.457231	-0.581765	5.33465e-07	1.95035e-05
gene12453	Nenf	Nenf	Nenf	Nenf	reference	8.94503	8.95857	9.00742	8.96788	8.98809	9.02728	8.91401	9.20833	9.06792	8.95976	9.13624	9.07266	9.00999	9.09694	9.12882	8.96932	8.9418	8.82473	9.06832	9.00823	8.90788	8.98913	8.90913	9.04405	8.97941	8.94624	8.92799	9.00847	8.98796	8.9643	0.000238134	0.000882046	-0.0412601	-0.0544631	0.460311	0.684961	-0.283336	-0.314658	1.59176e-05	0.000158936	-0.0494661	-0.0596005	0.414802	0.594676
gene12484	Cd34	Cd34	Cd34	Cd34	reference	9.19698	9.25777	9.3153	9.24296	9.09393	9.25294	9.20071	9.29923	9.22732	9.31294	9.44578	9.38576	9.34439	9.30752	9.50956	9.32659	9.4067	9.3031	9.49261	9.45836	9.33194	9.28467	9.33803	9.46795	9.47557	9.31488	9.4841	9.37859	9.29336	9.22952	6.84701e-05	0.000300429	0.0679865	0.096492	0.258113	0.491255	-0.109546	-0.127099	0.135026	0.241746	-0.115508	-0.14549	0.083911	0.199758
gene1249	Dzip1	Dzip1	Dzip1	Dzip1	reference	11.0257	11.0481	10.9869	11.0238	11.0277	11.0641	11.041	10.961	10.9256	11.1198	10.9188	10.9211	11.067	10.9224	11.0293	11.0337	11.1742	11.0551	11.0538	11.1272	11.0022	11.0427	11.0481	10.9883	11.141	11.0048	11.0746	11.211	11.0892	11.125	1.52195e-08	1.77816e-07	-0.00660718	-0.00757417	0.87762	0.943962	0.139841	0.147498	0.00295083	0.0118173	-0.052681	-0.057612	0.238526	0.414378
gene12495	Pfkfb2	Pfkfb2	Pfkfb2	Pfkfb2	reference	11.1799	11.2432	11.2702	11.3483	11.1638	11.2373	11.2393	11.3324	11.4107	11.377	11.6566	11.5662	11.4563	11.3576	11.6197	11.4054	11.3847	11.3603	11.6672	11.5649	11.3276	11.212	11.5517	11.5292	11.6372	11.3118	11.4351	11.4291	11.4117	11.3463	1.12126e-08	1.34303e-07	0.00193108	0.00284999	0.974838	0.989917	-0.30782	-0.359052	7.52665e-05	0.000586053	-0.23355	-0.294498	0.00107118	0.00840674
gene12496	Yod1	Yod1	Yod1	Yod1	reference	9.23569	9.28149	9.43441	9.39572	9.44918	9.39509	9.37528	8.92763	8.9917	9.12441	8.91965	9.04003	8.92192	8.95744	8.92243	9.04111	8.81644	9.19658	8.83018	8.93969	9.37262	9.28168	8.92572	8.94269	9.20955	9.29261	9.24924	9.23215	9.22617	9.24193	4.40281e-42	1.86836e-39	-0.147383	-0.194984	0.0112021	0.0662111	0.539393	0.587428	1.59188e-13	1.34147e-11	0.377226	0.435688	2.59394e-08	1.67507e-06
gene125	Stam2	Stam2	Stam2	Stam2	reference	8.47707	8.53754	8.42739	8.41725	8.43611	8.49673	8.44916	8.49301	8.43379	8.60535	8.40762	8.46192	8.48639	8.37617	8.44159	8.48643	8.41584	8.52598	8.38355	8.33461	8.57394	8.6077	8.49525	8.40932	8.40952	8.62512	8.39579	8.43068	8.4352	8.40415	0.000127458	0.000512506	0.177485	0.229224	0.0020098	0.0200171	0.225587	0.252279	0.000685111	0.0036309	0.0860095	0.103137	0.155564	0.310553
gene12506	Dyrk3	Dyrk3	Dyrk3	Dyrk3	reference	7.19624	7.1801	7.27805	7.25497	7.25056	7.27207	7.40167	7.12827	6.95552	7.25945	7.10067	7.06294	7.18881	7.09973	7.24892	7.0484	6.8853	7.24972	7.10606	6.97671	7.25273	7.18087	6.94659	7.2555	7.4603	7.0983	7.37355	7.39666	7.41727	7.35977	1.42841e-09	2.0698e-08	-0.126153	-0.281738	0.0694134	0.218078	0.198233	0.302823	0.0576064	0.125065	-0.0263769	-0.049082	0.752329	0.853137
gene12508	Rassf5	Rassf5	Rassf5	Rassf5	reference	8.64226	8.71697	8.7696	8.62073	8.796	8.65303	8.68414	8.32927	8.34442	8.31237	8.24259	8.15642	8.40806	8.43534	8.3009	8.36231	8.28406	8.52776	8.42347	8.46681	8.56295	8.50621	8.2362	8.3559	8.56833	8.52689	8.70066	8.43141	8.81639	8.80241	4.57376e-13	1.2522e-11	-0.110922	-0.210393	0.103692	0.280654	0.452843	0.579224	1.20936e-05	0.000125171	0.268372	0.40235	0.00206353	0.0135505
gene12510	Srgap2	Srgap2	Srgap2	Srgap2	reference	10.6672	10.827	10.6851	10.8008	10.6224	10.6249	10.6668	10.4684	10.5678	10.5186	10.4711	10.3998	10.5362	10.5669	10.5337	10.5402	10.585	10.4642	10.6947	10.6641	10.6732	10.6982	10.563	10.6395	10.641	10.6193	10.6681	10.6141	10.7523	10.7274	8.24852e-08	8.29179e-07	0.0191795	0.0244588	0.71936	0.85534	0.292082	0.320796	3.20923e-06	3.98871e-05	0.245378	0.282316	3.53744e-05	0.000574991
gene12519	Slc41a1	Slc41a1	Slc41a1	Slc41a1	reference	11.7563	11.7994	11.4138	11.6888	11.3625	11.4306	11.5299	11.552	11.7077	11.5437	11.6189	11.6867	11.6719	11.4726	11.5722	11.7	11.6234	11.4818	11.7257	11.5252	11.6832	11.6525	11.6484	11.5266	11.3874	11.8198	11.5206	11.3757	11.5096	11.439	1.57179e-05	8.31525e-05	0.28335	0.383065	3.18405e-05	0.000900782	0.170051	0.201745	0.0293303	0.0746258	0.171382	0.221503	0.0159574	0.0609357
gene1252	Abcc4	Abcc4	Abcc4	Abcc4	reference	8.36154	8.34683	7.97022	8.23905	8.14112	8.06924	8.14602	8.05985	8.04547	8.05883	8.02052	7.98849	8.11334	7.93138	8.07423	8.07509	8.29691	8.04784	8.15989	8.0562	8.21436	8.28456	8.15487	8.05045	7.95173	8.37908	8.05079	8.09951	8.09396	8.27563	6.52993e-07	5.20031e-06	0.255665	0.394856	0.000472692	0.00710054	0.545326	0.640008	2.2815e-08	5.601e-07	0.372514	0.488781	1.40416e-05	0.000279937
gene12524	Elk4	Elk4	Elk4	Elk4	reference	8.16193	8.38348	8.21022	8.2028	8.19251	8.26388	8.13922	8.08438	8.07968	8.1776	8.01122	8.01726	8.12384	7.9328	8.20478	8.17301	7.81614	8.23753	8.16024	8.10998	8.40525	8.2942	8.03184	8.06762	8.24746	8.29547	8.12616	8.10224	8.15646	8.15929	1.85449e-07	1.72553e-06	0.135209	0.211213	0.0385916	0.150343	0.479038	0.560952	7.39314e-08	1.52775e-06	0.183844	0.247918	0.0145716	0.0570102
gene12535	Rbbp5	Rbbp5	Rbbp5	Rbbp5	reference	9.72713	9.83071	9.84924	9.82911	9.93827	9.85862	9.9372	9.69178	9.70853	9.77555	9.64439	9.75719	9.67319	9.61723	9.71804	9.71928	9.65186	9.80643	9.67521	9.67842	9.69584	9.83246	9.79617	9.68833	9.72628	9.73537	9.84128	9.66713	9.82453	9.88972	1.61105e-05	8.48893e-05	-0.153402	-0.195694	0.00588372	0.0428373	0.130456	0.145481	0.0436294	0.101328	0.0363918	0.04351	0.54122	0.70374
gene12538	Nfasc	Nfasc	Nfasc	Nfasc	reference	12.6348	12.5742	12.3562	12.5034	12.4004	12.3749	12.3567	12.2741	12.416	12.3533	12.3597	12.3521	12.582	12.4593	12.4814	12.4726	12.9288	12.5385	12.7078	12.5962	12.4346	12.3495	12.5364	12.51	12.575	12.5444	12.5302	12.5191	12.5145	12.5189	4.95432e-05	0.000226936	0.111574	0.166631	0.0771036	0.232642	0.182015	0.217474	0.0219261	0.0589158	0.0257107	0.0343214	0.715527	0.830263
gene12544	Dhx37	Dhx37	Dhx37	Dhx37	reference	7.9898	7.93281	7.74	7.76262	7.64813	7.63912	7.75421	7.78123	7.89724	7.72266	7.74186	7.81353	7.74424	7.87964	7.76188	7.83276	7.67344	7.79045	7.91174	7.84262	7.90268	7.84689	7.75305	7.90351	7.92097	7.97176	7.82041	7.75461	7.89283	7.81381	0.000202024	0.000763504	0.368626	0.488958	3.30898e-06	0.000164507	0.192563	0.236759	0.0220474	0.0591483	0.262275	0.347081	0.000751849	0.00636741
gene12550	Ubc	Ubc	Ubc	Ubc	reference	13.389	13.311	13.2741	13.1917	13.3227	13.1332	13.1874	13.5703	13.5304	13.2509	13.3813	13.3827	13.5195	13.4221	13.346	13.394	13.7715	13.3181	13.5853	13.411	13.1779	13.1894	13.4091	13.3604	13.2568	13.2937	13.2365	13.295	13.3856	13.3194	2.37521e-05	0.00011893	0.0491433	0.0756701	0.435035	0.663384	-0.221626	-0.266436	0.00630069	0.021482	-0.106321	-0.142648	0.140887	0.289272
gene12556	Atp6v0a2	Atp6v0a2	Atp6v0a2	Atp6v0a2	reference	10.5427	10.6701	10.3224	10.4086	10.4892	10.4842	10.4487	10.218	10.2686	10.3959	10.2641	10.2731	10.2503	10.2348	10.3226	10.2642	10.211	10.4569	10.1604	10.2174	10.651	10.5367	10.3205	10.2375	10.329	10.6302	10.3647	10.3147	10.3782	10.4019	1.06353e-22	1.07092e-20	0.222175	0.269445	3.55208e-05	0.000976986	0.531574	0.565284	1.03978e-17	2.05911e-15	0.377525	0.418494	1.31057e-10	2.13115e-08
gene12558	Gtf2h3	Gtf2h3	Gtf2h3	Gtf2h3	reference	9.28648	9.28363	9.13586	9.12364	8.99917	9.02143	9.13776	9.30446	9.29162	9.29121	9.21075	9.2799	9.29172	9.1735	9.21168	9.17387	9.28011	9.2148	9.19772	9.19299	9.20629	9.1218	9.33476	9.13716	9.13286	9.31803	9.11018	9.14469	9.06968	8.97505	3.02514e-05	0.000148187	0.210598	0.283266	0.000660751	0.00898114	-0.00695276	-0.0080236	0.922884	0.95205	0.00827973	0.010422	0.899095	0.944316
gene1256	Tgds	Tgds	Tgds	Tgds	reference	6.98877	7.0587	7.00092	7.06205	6.98768	7.07984	6.96485	6.77398	6.79802	6.91165	6.85293	6.7904	6.82313	6.80734	6.75169	6.96444	6.69108	6.94155	6.75902	6.80483	7.14925	7.0263	6.86135	6.76623	7.0716	7.17281	7.0083	7.00671	6.88917	7.03957	9.78276e-14	2.9908e-12	0.0815058	0.153084	0.22541	0.452343	0.654948	0.76421	7.47844e-09	2.16202e-07	0.390294	0.539875	2.56589e-05	0.000451005
gene12561	Tmed2	Tmed2	Tmed2	Tmed2	reference	10.1177	10.2113	10.006	10.04	9.96547	10.0242	10.0313	10.2477	10.1865	10.2318	10.2027	10.2254	10.135	10.1848	10.116	10.1246	10.2501	10.1021	10.1127	10.1486	10.1058	10.1371	10.1737	10.1359	9.89964	10.1343	9.89699	10.0396	9.96522	10.0245	8.21992e-15	3.01448e-13	0.177309	0.206701	0.000193738	0.00365978	-0.0951056	-0.101517	0.0640903	0.136086	-0.00499204	-0.00557591	0.918531	0.955942
gene12565	Kmt5a	Kmt5a	Kmt5a	Kmt5a	reference	8.81851	8.81944	8.79159	8.8808	8.73701	8.89273	8.73436	8.48362	8.41705	8.58759	8.53656	8.61226	8.6955	8.5354	8.59224	8.65933	8.5796	8.638	8.61399	8.56426	8.84267	8.76333	8.57645	8.56721	8.86184	8.82483	8.82228	8.61644	8.87334	8.84254	4.12421e-16	1.83535e-14	0.00553652	0.00780909	0.92564	0.967363	0.492988	0.550186	1.6763e-10	7.19054e-09	0.271445	0.330425	8.72053e-05	0.00119789
gene12569	Mphosph9	Mphosph9	Mphosph9	Mphosph9	reference	9.09534	9.23521	9.10441	9.17725	9.12712	9.13004	9.07847	8.91242	9.02636	9.03289	8.8999	8.95885	9.0189	8.94372	8.86238	9.04742	9.02908	9.13575	8.987	8.96045	9.19472	9.17875	8.94327	8.85939	9.13278	9.23055	9.02869	9.10644	9.11365	9.13733	8.85035e-10	1.34132e-08	0.0813101	0.108438	0.153973	0.359501	0.387128	0.43099	2.58171e-08	6.23494e-07	0.245236	0.29083	0.000132802	0.00165404
gene12575	Hip1r	Hip1r	Hip1r	Hip1r	reference	10.5742	10.5238	10.507	10.5598	10.5765	10.4505	10.4443	10.5318	10.6072	10.4965	10.6737	10.7061	10.6783	10.6962	10.6265	10.7596	11.0271	10.6876	10.6955	10.7246	10.5416	10.4624	10.6983	10.6566	10.66	10.6225	10.6089	10.5742	10.6199	10.546	0.000228326	0.000851261	0.0403421	0.0595164	0.511126	0.720401	-0.124046	-0.146616	0.106595	0.201649	-0.129418	-0.167315	0.063439	0.165622
gene12576	Ccdc62	Ccdc62	Ccdc62	Ccdc62	reference	7.28477	7.18966	7.16953	7.2359	7.1024	7.17422	7.21194	7.26637	7.33453	7.37576	7.41266	7.40004	7.32087	7.4518	7.3132	7.25957	7.50294	7.32057	7.34674	7.34219	7.27381	7.23793	7.3264	7.38349	7.32455	7.25795	7.26233	7.33734	7.12194	7.21932	1.16447e-05	6.36442e-05	0.110182	0.193799	0.101168	0.276466	-0.251446	-0.319138	0.00510835	0.0182658	-0.120177	-0.175361	0.123378	0.263098
gene12583	Clip1	Clip1	Clip1	Clip1	reference	11.0843	11.2026	10.992	11.0101	10.9532	11.0363	11.0066	10.9618	11.0742	11.0322	10.9183	10.9464	10.9607	10.9709	10.9444	11.1311	10.8581	11.0197	10.9901	11.0245	11.1415	11.0773	11.0411	10.9637	11.0081	11.1303	11.0254	10.9901	11.014	10.9887	0.000261076	0.000954494	0.165459	0.19609	0.000765747	0.0100315	0.224195	0.240802	3.97868e-05	0.000338887	0.148255	0.166485	0.00412062	0.0228257
gene12590	Bcl7a	Bcl7a	Bcl7a	Bcl7a	reference	10.396	10.4514	10.4494	10.3836	10.2462	10.353	10.4633	10.2129	10.2742	10.102	10.2521	10.1902	10.2997	10.259	10.3001	10.2044	9.85379	10.251	10.2673	10.2243	10.3613	10.3177	10.2284	10.3207	10.4245	10.3254	10.4139	10.3319	10.463	10.4272	0.000273745	0.000996926	-0.0105806	-0.0165083	0.866783	0.939604	0.180207	0.218561	0.0276602	0.0710459	0.164184	0.219354	0.0259266	0.0871455
gene12592	Psmd9	Psmd9	Psmd9	Psmd9	reference	9.13262	9.12105	8.99557	8.95659	8.9507	9.05927	9.04505	9.13776	9.14743	9.15849	9.15843	9.17765	9.08116	9.04465	9.06609	9.04464	9.20612	9.0702	9.05979	8.95927	9.09942	9.17143	9.07372	9.05446	8.97423	9.14424	8.91128	8.85846	8.92907	8.95192	1.0135e-07	1.0027e-06	0.185561	0.235115	0.000974032	0.0118702	0.00391056	0.00434806	0.950823	0.969627	0.072413	0.0859563	0.219789	0.393768
gene12597	Setd1b	Setd1b	Setd1b	Setd1b	reference	9.6422	9.64207	9.62466	9.71239	9.56157	9.44855	9.48276	9.20826	9.41685	9.24723	9.24444	9.12042	9.47338	9.43162	9.41742	9.44722	9.14991	9.51494	9.55324	9.53022	9.52272	9.37061	9.24417	9.38766	9.65566	9.56462	9.62407	9.43429	9.58598	9.66785	0.00026188	0.000957139	-0.0144189	-0.0289208	0.828929	0.92136	0.333999	0.450545	0.00088831	0.00445543	0.135467	0.218991	0.102284	0.23079
gene12604	LOC110598592	LOC110598592	LOC110598592	LOC110598592	reference	7.73841	7.74147	7.71963	7.68964	7.7161	7.7477	7.66802	7.92469	8.0004	7.8869	7.83677	7.79313	7.85691	7.96002	7.78952	7.82655	7.86392	7.73647	7.86659	7.74006	7.7312	7.66126	7.65539	7.75708	7.75601	7.72515	7.5532	7.78236	7.75274	7.61665	5.27823e-05	0.000239831	0.0163668	0.0282937	0.802247	0.905178	-0.328741	-0.407434	0.000230068	0.00148488	-0.161055	-0.228416	0.0384799	0.116104
gene12605	Kdm2b	Kdm2b	Kdm2b	Kdm2b	reference	9.42086	9.47398	9.41236	9.41633	9.44765	9.42088	9.40548	9.28049	9.31731	9.3252	9.21408	9.23699	9.32858	9.32745	9.37452	9.31619	9.06736	9.28119	9.35653	9.36327	9.50932	9.45593	9.32752	9.34048	9.4915	9.4415	9.45122	9.38447	9.52456	9.48502	2.01317e-07	1.8543e-06	0.0512537	0.0667941	0.352634	0.590832	0.276002	0.306574	2.55272e-05	0.000234401	0.196002	0.230724	0.00131956	0.0097204
gene12606	Rnf34	Rnf34	Rnf34	Rnf34	reference	9.88645	9.90204	9.8715	9.86542	9.78822	9.81665	9.86167	9.79827	9.78948	9.7786	9.83969	9.87523	9.79639	9.71926	9.86718	9.7536	9.69984	9.72866	9.72522	9.75271	9.95223	9.92149	9.75291	9.75187	9.78154	9.89402	9.79393	9.76477	9.79023	9.77493	8.32807e-07	6.42977e-06	0.100091	0.114873	0.0225276	0.106268	0.160941	0.170053	0.000777845	0.00400275	0.188815	0.205528	4.1525e-05	0.000652806
gene1261	Gpc5	Gpc5	Gpc5	Gpc5	reference	7.47251	7.58377	7.92391	7.99648	7.87605	7.97777	8.16517	7.71571	7.787	7.75619	7.88607	7.91327	7.62202	7.74915	7.94448	7.65862	7.55437	7.78796	7.94779	7.73919	7.78965	7.8477	7.76422	7.84038	8.03741	7.68454	8.01787	8.11161	7.9817	7.95203	1.90232e-06	1.33196e-05	-0.46047	-0.696833	2.08878e-05	0.000644645	-0.21521	-0.336343	0.042625	0.0994555	-0.0963351	-0.186325	0.25883	0.437532
gene12613	Ift81	Ift81	Ift81	Ift81	reference	7.54881	7.52123	7.58484	7.42538	7.41916	7.5532	7.53619	7.71449	7.64473	7.93847	7.82379	7.73784	7.70803	7.8035	7.6537	7.93145	7.88032	7.67326	7.63972	7.71446	7.43745	7.52671	7.74881	7.64284	7.58736	7.49734	7.48985	7.58471	7.44795	7.36852	2.94071e-10	4.94222e-09	0.00438732	0.00933876	0.947636	0.978008	-0.410744	-0.546716	8.93952e-05	0.000670154	-0.473725	-0.645382	2.86335e-06	7.52707e-05
gene12629	Sh2b3	Sh2b3	Sh2b3	Sh2b3	reference	8.87733	8.73887	8.77099	8.68802	8.70303	8.72956	8.56655	8.27539	8.41013	8.4189	8.3763	8.39149	8.54749	8.42507	8.44851	8.44351	8.28698	8.47575	8.485	8.41499	8.72521	8.77913	8.37195	8.30083	8.69059	8.81992	8.62672	8.45229	8.77677	8.64055	4.64396e-22	4.44997e-20	0.114664	0.175153	0.0731634	0.22539	0.718349	0.774811	1.27812e-14	1.3092e-12	0.511942	0.600956	1.15233e-09	1.2225e-07
gene12630	Atxn2	Atxn2	Atxn2	Atxn2	reference	10.706	10.8719	10.5616	10.7371	10.5907	10.4879	10.5592	10.3302	10.5048	10.3744	10.3766	10.3787	10.5951	10.3902	10.4001	10.4834	10.5596	10.5138	10.6335	10.5844	10.6683	10.6886	10.5649	10.4066	10.5713	10.734	10.5811	10.4558	10.6987	10.6424	3.3612e-08	3.6877e-07	0.15921	0.224385	0.0104234	0.0634484	0.477858	0.53811	1.17849e-09	4.11847e-08	0.336004	0.40636	3.51052e-06	8.87638e-05
gene12632	Brap	Brap	Brap	Brap	reference	10.3913	10.5116	10.2515	10.0821	10.0328	10.174	10.2303	10.4242	10.4539	10.4389	10.3553	10.4599	10.4107	10.3722	10.3522	10.3391	10.4339	10.3455	10.3851	10.3053	10.4438	10.3507	10.3846	10.2591	10.2928	10.4049	10.2073	10.2955	10.1988	10.1579	2.02511e-11	4.28964e-10	0.369963	0.428447	1.27932e-09	4.10836e-07	0.0184759	0.0205234	0.769932	0.847774	0.0557439	0.0661347	0.342514	0.524837
gene12633	Acad10	Acad10	Acad10	Acad10	reference	8.53895	8.16761	8.50103	8.53224	8.46125	8.48448	8.26734	8.62868	8.60419	8.62403	8.54152	8.66783	8.59796	8.57074	8.47093	8.6872	8.6372	8.65472	8.78759	8.71992	8.24133	8.45039	8.63456	8.75363	8.41584	8.35807	8.54266	8.61992	8.56095	8.52705	3.71169e-07	3.18198e-06	-0.101548	-0.184043	0.131764	0.324812	-0.370091	-0.47138	0.000107944	0.000789289	-0.35568	-0.486443	5.4894e-05	0.000828781
gene12634	Aldh2	Aldh2	Aldh2	Aldh2	reference	10.9266	10.8752	10.9488	11.0395	10.9406	10.8873	10.8551	11.187	11.1932	11.0452	11.0764	11.1854	11.0184	11.1582	11.1452	11.0485	11.229	11.0286	11.1039	11.0721	10.9887	10.9549	10.9753	11.0941	11.0638	10.8799	10.9138	11.0855	10.8102	10.977	5.02696e-07	4.15082e-06	-0.0114371	-0.0154125	0.840879	0.927022	-0.32946	-0.368528	1.64053e-06	2.24571e-05	-0.170732	-0.205781	0.00708661	0.0337352
gene12639	Erp29	Erp29	Erp29	Erp29	reference	10.6428	10.5114	10.5919	10.5617	10.6084	10.5099	10.497	10.7388	10.6152	10.7319	10.6862	10.6173	10.7265	10.6306	10.6325	10.6239	10.7724	10.5958	10.5346	10.5404	10.5454	10.4844	10.5326	10.5908	10.4601	10.4903	10.5027	10.5042	10.5085	10.4821	0.000159013	0.000622126	-0.0214032	-0.0275425	0.692086	0.83929	-0.173221	-0.191634	0.00594194	0.0205239	-0.171535	-0.200474	0.00370809	0.0212438
gene12640	Naa25	Naa25	Naa25	Naa25	reference	9.57974	9.64245	9.48786	9.44109	9.36054	9.50275	9.52885	9.49482	9.55325	9.61007	9.5111	9.53892	9.46125	9.57563	9.47392	9.55202	9.62029	9.51455	9.52852	9.55637	9.69818	9.61468	9.55972	9.5324	9.48642	9.64366	9.48388	9.50475	9.46391	9.38529	9.27243e-06	5.24643e-05	0.243578	0.289116	3.28036e-06	0.00016377	0.159988	0.173483	0.00503527	0.0180707	0.16588	0.188161	0.00212917	0.0138963
gene12643	Rfc5	Rfc5	Rfc5	Rfc5	reference	8.29371	8.40488	8.33781	8.38176	8.27169	8.30737	8.32207	8.45145	8.54142	8.48736	8.52543	8.47292	8.41641	8.46677	8.34521	8.49371	8.4983	8.38954	8.45665	8.41765	8.33685	8.33657	8.3391	8.475	8.21502	8.3889	8.3037	8.47821	8.31643	8.28865	0.000174287	0.000672583	0.0383213	0.055371	0.526795	0.730924	-0.227333	-0.263229	0.00222803	0.00938444	-0.119413	-0.151377	0.0772143	0.18871
gene12646	Ksr2	Ksr2	Ksr2	Ksr2	reference	9.6948	9.61323	9.58915	9.79069	9.5254	9.62172	9.66942	9.12757	9.47637	9.27898	9.22595	9.17835	9.5267	9.3706	9.541	9.40302	9.169	9.49656	9.69673	9.52018	9.48981	9.44089	9.48633	9.42719	9.68265	9.50521	9.58109	9.48302	9.65927	9.64337	8.20055e-05	0.000350752	-0.0753356	-0.151506	0.264621	0.499413	0.347226	0.469873	0.00063762	0.00342041	0.101708	0.167804	0.217318	0.390705
gene12648	Fbxo21	Fbxo21	Fbxo21	Fbxo21	reference	11.7697	11.8165	11.6609	11.6603	11.5301	11.6748	11.6859	11.7586	11.869	11.7147	11.789	11.8179	11.7093	11.7387	11.7689	11.705	11.7603	11.7706	11.7026	11.6565	11.863	11.8578	11.7755	11.6874	11.7416	11.8004	11.6499	11.7318	11.5683	11.5953	1.40862e-06	1.02872e-05	0.232493	0.270901	2.63189e-06	0.000141503	0.0393776	0.0423467	0.463868	0.602897	0.118448	0.133081	0.0204728	0.0734799
gene12651	Fbxw8	Fbxw8	Fbxw8	Fbxw8	reference	9.27882	9.22321	9.12066	9.10329	9.06202	9.06099	9.06667	9.16605	9.23968	9.13156	9.16478	9.18854	9.15769	9.24268	9.17932	9.14125	9.30116	9.15802	9.10658	9.12703	9.32338	9.18455	9.21183	9.13822	9.23255	9.24935	9.12953	9.15489	9.11837	9.11324	0.000160948	0.000628454	0.253447	0.302731	2.32366e-06	0.000129017	0.0884452	0.0963675	0.127534	0.231205	0.152152	0.173929	0.00565266	0.0285808
gene12655	Med13l	Med13l	Med13l	Med13l	reference	10.5445	10.5304	10.5297	10.5603	10.4591	10.499	10.5025	10.1967	10.4756	10.3263	10.1804	10.1833	10.4019	10.2616	10.3723	10.4068	10.1854	10.3771	10.4812	10.3658	10.5262	10.4599	10.4595	10.3508	10.4825	10.5394	10.4509	10.4704	10.4853	10.4228	4.06886e-07	3.4533e-06	0.011035	0.0151603	0.849174	0.930458	0.367442	0.413588	2.9665e-07	5.04985e-06	0.186028	0.226834	0.00445949	0.0241402
gene12661	Pole3	Pole3	Pole3	Pole3	reference	9.07658	9.03401	8.80184	8.93283	8.78088	8.74058	8.79458	9.01718	8.94739	9.06324	8.89338	9.0233	9.03963	8.82526	8.8036	8.94016	9.0438	8.8873	8.85344	8.77172	9.02917	8.93105	8.87821	8.78688	8.78163	8.96189	8.70423	8.82209	8.83418	8.70097	7.48178e-05	0.000323856	0.239293	0.354791	0.000574361	0.00816559	0.0992876	0.122377	0.23334	0.365001	0.0706923	0.0977272	0.336707	0.519242
gene12664	Bspry	Bspry	Bspry	Bspry	reference	7.41016	7.39976	7.63766	7.53136	7.49608	7.59872	7.51282	7.5845	7.63687	7.52813	7.65807	7.66622	7.60142	7.64885	7.56771	7.54462	7.50882	7.56562	7.57112	7.55349	7.53837	7.43827	7.57792	7.54408	7.58783	7.34719	7.53767	7.57664	7.59113	7.61529	4.14472e-06	2.61677e-05	-0.217301	-0.308505	0.000908868	0.011297	-0.444855	-0.508208	2.5423e-08	6.15226e-07	-0.262173	-0.329892	0.000311504	0.00324675
gene1267	LOC110598690	LOC110598690	LOC110598690	LOC110598690	reference	7.57307	7.72889	7.81214	7.96235	7.97971	7.89816	8.06457	7.91537	7.98823	7.98199	7.94707	7.7146	7.95508	7.79966	7.95474	8.06714	7.87326	7.97155	7.96686	7.97733	7.89298	7.84818	7.77803	8.0953	8.17023	7.84488	8.06869	8.09466	7.97005	8.03792	9.83571e-05	0.000410207	-0.20292	-0.376616	0.00568522	0.0416472	-0.17487	-0.246145	0.0756427	0.154274	-0.307354	-0.462341	0.000682203	0.00592973
gene12674	Slc31a2	Slc31a2	Slc31a2	Slc31a2	reference	7.33722	7.23532	7.29254	7.33546	7.17055	7.2768	7.23923	6.98191	7.12656	7.06986	7.14161	7.1071	7.28951	7.12634	7.10696	7.20577	7.01509	7.13029	7.13884	7.02214	7.27225	7.24341	7.10558	7.10171	7.22209	7.38317	7.29738	7.15999	7.19406	7.21917	1.85903e-06	1.3055e-05	0.0436986	0.0788562	0.508963	0.718462	0.401402	0.508829	3.60999e-05	0.000313552	0.230963	0.335546	0.00527062	0.0272403
gene12679	Snx30	Snx30	Snx30	Snx30	reference	10.7049	10.8232	10.6631	10.5953	10.4434	10.5428	10.6392	10.615	10.6574	10.6782	10.507	10.6003	10.5281	10.6077	10.6095	10.6332	10.6874	10.6389	10.5787	10.599	10.7776	10.7047	10.6504	10.5606	10.6262	10.6854	10.5952	10.6182	10.568	10.5988	7.88344e-05	0.000338774	0.215397	0.253172	1.57126e-05	0.000527392	0.220313	0.236779	5.69153e-05	0.000461302	0.168239	0.188664	0.00119768	0.00902973
gene12686	Ugcg	Ugcg	Ugcg	Ugcg	reference	9.19561	9.23193	9.05681	9.09465	9.06695	9.10075	9.21203	9.03054	9.03841	9.12647	9.10894	9.21303	8.97873	9.02358	9.07831	9.09758	8.92667	9.20645	8.88466	8.99432	9.28419	9.23903	9.06283	9.08753	9.07212	9.30414	9.00917	9.05809	8.93531	9.00533	5.76498e-07	4.663e-06	0.1818	0.248548	0.00308228	0.0275366	0.261595	0.300638	0.000368144	0.00218169	0.216786	0.266856	0.00139549	0.010176
gene12701	Txn	Txn	Txn	Txn	reference	10.0736	10.0307	10.0531	9.90899	9.96323	9.92728	9.93604	10.2486	10.2236	10.2506	10.2464	10.2439	10.0415	10.1458	10.2168	10.1464	10.1974	10.0746	9.96726	10.1827	10.1509	10.1679	10.0935	10.1252	10.0338	10.0724	9.90173	9.97062	9.99607	9.9317	6.9934e-10	1.09625e-08	0.18191	0.235544	0.00165592	0.0173966	-0.176248	-0.19755	0.0079051	0.0258608	-0.0644658	-0.0779005	0.292162	0.47405
gene12703	Akap2	Akap2	Akap2	Akap2	reference	11.0643	11.0965	11.0429	11.0464	11.0522	10.8525	10.9949	11.1397	10.9534	11.0362	11.0642	11.0474	11.1848	11.1096	11.0864	11.1035	11.3049	11.1938	11.191	11.1036	10.9119	10.9827	11.186	11.2053	10.9898	11.0685	11.0827	11.0297	11.0411	11.0461	0.000100527	0.00041779	0.0317814	0.0411207	0.559678	0.754934	-0.045707	-0.0508521	0.472525	0.611031	-0.126212	-0.149075	0.0335421	0.104936
gene12715	Rad23b	Rad23b	Rad23b	Rad23b	reference	11.2141	11.2798	11.1237	11.065	11.1493	11.118	11.208	11.174	11.2381	11.1977	11.1957	11.2456	11.0681	11.2499	11.1488	11.2224	11.126	11.2261	11.0598	11.1909	11.1974	11.2582	11.1672	11.2521	11.054	11.1739	11.1015	11.0951	11.057	11.1649	0.000172207	0.000665636	0.122373	0.14019	0.00544449	0.0404322	0.0218135	0.0230721	0.647755	0.754941	0.072453	0.0795222	0.112746	0.246803
gene12723	Abca1	Abca1	Abca1	Abca1	reference	10.4771	10.5663	10.3347	10.4942	10.4053	10.5582	10.5551	10.7695	10.5524	10.6603	10.8988	10.7631	10.7061	10.7419	10.5721	10.846	11.1576	10.7296	10.6363	10.7116	10.4927	10.5186	10.5941	10.6692	10.5023	10.6443	10.4592	10.6864	10.3472	10.4733	0.000135191	0.000539702	0.0558512	0.110249	0.405037	0.637753	-0.236737	-0.323135	0.0150623	0.0435028	-0.163172	-0.258494	0.0502194	0.139908
gene12729	Ctgf	Ctgf	Ctgf	Ctgf	reference	8.67416	8.6257	8.69637	9.09559	8.82925	8.78375	8.97524	8.66678	8.98428	8.60751	8.61795	8.74811	8.52816	9.06885	8.62146	8.71798	8.58398	8.57053	8.73349	8.76275	8.48714	8.66372	8.65897	8.65248	8.96991	8.47652	8.81029	8.65737	8.79707	8.7701	0.000161969	0.00063161	-0.337572	-0.55602	0.000146695	0.00296944	-0.316471	-0.448028	0.00238212	0.00990355	-0.0249699	-0.0443783	0.763092	0.860906
gene1273	Rpl21	Rpl21	Rpl21	Rpl21	reference	10.5215	10.6407	10.8167	10.5865	10.6003	10.6315	10.6606	10.8967	10.8213	11.066	10.8178	10.79	10.7728	10.8998	10.7495	10.6873	10.8813	10.8122	10.733	10.614	10.5817	10.6865	10.6403	10.6451	10.5693	10.5262	10.5458	10.7258	10.6859	10.5923	2.81218e-05	0.00013911	-0.0695355	-0.107585	0.272672	0.508526	-0.326564	-0.389127	7.60025e-05	0.000591396	-0.285979	-0.366522	0.000174984	0.00206793
gene12732	Stx7	Stx7	Stx7	Stx7	reference	10.861	10.8902	10.869	10.7826	10.8998	11.0162	10.9413	11.0986	11.146	11.1632	11.0596	11.1522	10.9004	11.0677	11.0461	11.0524	10.7533	11.0545	10.8561	11.0358	11.0408	11.006	11.0586	10.9637	10.849	10.8341	10.8536	10.9537	10.7217	10.7642	3.78068e-05	0.000179401	0.0257106	0.038626	0.678092	0.83097	-0.232875	-0.275891	0.00313357	0.0124069	-0.138935	-0.181587	0.0503329	0.140158
gene1274	Rasl11a	Rasl11a	Rasl11a	Rasl11a	reference	7.19277	7.09492	7.37387	7.30145	7.52233	7.35303	7.35886	7.07218	7.01561	7.0012	7.05867	7.17671	7.14816	7.18995	7.00511	7.16538	6.59439	7.15725	6.96596	7.12106	7.18533	7.28587	7.01685	7.05158	7.38098	7.24522	7.34063	7.13889	7.46299	7.43817	1.09285e-06	8.18228e-06	-0.133381	-0.44072	0.0480425	0.172251	0.120992	0.249515	0.271571	0.408737	0.104248	0.275857	0.220528	0.394804
gene12748	Rps12	Rps12	Rps12	Rps12	reference	10.5636	10.4075	10.3731	10.5415	10.5252	10.5162	10.3881	10.8558	10.5915	10.7629	10.7612	10.6164	10.5132	10.9991	10.6324	10.5542	10.7852	10.6986	10.43	10.5566	10.3822	10.5306	10.4923	10.7735	10.4287	10.4354	10.3514	10.5718	10.3514	10.4553	1.13935e-05	6.25879e-05	-0.00494913	-0.00898282	0.94021	0.973898	-0.379971	-0.480104	6.42579e-05	0.000510029	-0.182498	-0.269069	0.0242276	0.0827535
gene1275	Gtf3a	Gtf3a	Gtf3a	Gtf3a	reference	9.04199	8.97992	9.05993	9.01536	9.10399	9.11495	9.03998	9.25675	9.15675	9.28067	9.18447	9.23395	9.19136	9.19908	9.2101	9.08542	9.20134	9.20954	9.08909	9.14375	9.06777	9.06671	9.1654	9.09229	9.08799	9.05391	9.02131	9.1263	9.10936	9.10439	8.84921e-07	6.78363e-06	-0.0329877	-0.0413352	0.526536	0.730791	-0.26957	-0.293022	5.17763e-06	6.06711e-05	-0.240319	-0.272137	1.92002e-05	0.000362098
gene12752	Tbpl1	Tbpl1	Tbpl1	Tbpl1	reference	8.87239	8.89164	8.79646	8.80945	8.81853	8.7952	8.79738	8.67723	8.69269	8.86196	8.60071	8.69771	8.70421	8.61449	8.73015	8.79213	8.44195	8.81685	8.57406	8.67673	8.81099	8.86721	8.65948	8.66345	8.83715	8.72574	8.81391	8.77448	8.7873	8.72865	3.76454e-08	4.09618e-07	0.0400473	0.0549578	0.490865	0.706522	0.295178	0.335047	3.5937e-05	0.000312594	0.0765071	0.0946261	0.232528	0.407567
gene12754	Sgk1	Sgk1	Sgk1	Sgk1	reference	10.5384	10.5187	11.0124	11.1962	10.8115	11.104	11.1722	10.5514	11.0153	10.7312	10.6269	11.0485	10.5485	10.9409	10.5938	10.8148	11.1374	11.0329	10.5236	10.7177	10.5351	10.6015	10.7368	10.4389	10.8845	10.65	10.6875	10.5438	10.8412	10.6449	0.00012584	0.000507081	-0.556178	-0.769491	3.39758e-06	0.000167511	-0.249824	-0.388652	0.0198847	0.0545102	-0.147895	-0.28165	0.0893486	0.208924
gene12764	Bclaf1	Bclaf1	Bclaf1	Bclaf1	reference	11.7957	11.8417	11.8631	11.7524	11.7205	11.8394	11.8894	12.0107	12.001	12.1956	11.9783	12.0655	11.9444	11.9758	11.9412	12.0266	11.8416	12.0873	11.9734	11.9826	11.8001	11.7959	12.0198	11.996	11.7975	11.8037	11.8143	11.9098	11.8238	11.8428	1.06475e-11	2.36918e-10	-0.00806918	-0.0100656	0.875782	0.943896	-0.267948	-0.291501	6.41599e-06	7.25355e-05	-0.318553	-0.356257	2.71313e-08	1.72393e-06
gene12766	Map7	Map7	Map7	Map7	reference	10.6405	10.5879	10.5264	10.5121	10.4758	10.5054	10.5036	10.5785	10.7111	10.6513	10.5925	10.7061	10.6968	10.6417	10.5066	10.6958	10.7734	10.6871	10.6966	10.6726	10.5427	10.5432	10.6526	10.6019	10.6317	10.6646	10.6114	10.5588	10.5144	10.4601	0.000235113	0.000872186	0.118231	0.14804	0.02646	0.117664	-0.0669343	-0.0736156	0.269655	0.406397	-0.0709642	-0.0828434	0.21026	0.381755
gene12768	Pex7	Pex7	Pex7	Pex7	reference	7.44123	7.43946	7.55146	7.40403	7.55362	7.56688	7.53057	7.66528	7.5243	7.69678	7.6361	7.68851	7.49309	7.65703	7.69335	7.61072	7.4746	7.61652	7.56953	7.50528	7.43061	7.49036	7.59049	7.55628	7.62153	7.42851	7.51128	7.50809	7.3755	7.48371	0.000133581	0.000534593	-0.10974	-0.185575	0.0989381	0.273328	-0.376461	-0.461964	2.98766e-05	0.000266512	-0.31833	-0.423885	0.000112384	0.00147065
gene12772	Ifngr1	Ifngr1	Ifngr1	Ifngr1	reference	7.7565	7.85371	7.47504	7.67198	7.53667	7.64695	7.54121	7.53545	7.46493	7.68843	7.56581	7.63709	7.60608	7.45488	7.61635	7.62297	7.59492	7.63903	7.44733	7.48702	7.7043	7.69279	7.59397	7.44396	7.51752	7.68703	7.50529	7.57735	7.53726	7.49315	1.26252e-06	9.31752e-06	0.2343	0.355766	0.00084124	0.0107504	0.391993	0.4744	9.961e-06	0.000106245	0.16534	0.227469	0.0295318	0.0956642
gene12794	Top1	Top1	Top1	Top1	reference	11.0986	11.2361	11.031	11.1864	11.1038	11.0642	11.124	10.7367	10.8075	11.0469	10.6857	10.8487	10.8432	10.7478	10.8514	10.9339	10.6413	11.0454	10.7745	10.8455	11.1246	11.1255	10.8591	10.8106	10.8691	11.1116	10.9712	10.9284	11.0303	11.1281	8.71234e-19	5.28163e-17	0.0393456	0.0536443	0.495845	0.710421	0.546938	0.59479	8.71703e-14	7.67228e-12	0.246423	0.295363	0.000178927	0.0021008
gene12801	Slc32a1	Slc32a1	Slc32a1	Slc32a1	reference	10.2172	10.3064	10.2617	10.3747	10.3851	10.303	10.3455	10.3729	10.3419	10.2738	10.3434	10.3081	10.3525	10.4195	10.2015	9.99789	10.7976	10.2491	10.5511	10.4124	10.3549	10.1792	10.5479	10.4454	10.1609	10.4261	10.3834	10.3605	10.4403	10.4069	5.09618e-05	0.000232716	-0.0334541	-0.0558715	0.605893	0.787316	-0.0740836	-0.0934916	0.390578	0.534106	0.0899375	0.128289	0.236188	0.411681
gene12812	Rprd1b	Rprd1b	Rprd1b	Rprd1b	reference	9.4765	9.59324	9.43974	9.48521	9.55826	9.43525	9.4706	9.26336	9.34784	9.27223	9.169	9.34883	9.34156	9.19899	9.22896	9.37013	9.3311	9.36058	9.26727	9.18998	9.57568	9.59935	9.36082	9.26243	9.33697	9.56126	9.42882	9.3053	9.42191	9.43553	2.98764e-15	1.1724e-13	0.105134	0.13709	0.0606441	0.201277	0.475244	0.51868	3.3048e-12	2.03459e-10	0.368394	0.419867	1.08386e-08	8.20279e-07
gene12821	Manbal	Manbal	Manbal	Manbal	reference	9.19757	9.16134	9.36858	9.21322	9.32769	9.3398	9.22859	9.3519	9.28917	9.21536	9.4136	9.27194	9.25464	9.34914	9.30046	9.25449	9.2801	9.17314	9.25863	9.24776	9.1195	9.17526	9.24851	9.27066	9.221	9.1169	9.23456	9.33398	9.28385	9.27923	3.92505e-05	0.000184776	-0.203615	-0.246904	0.000119229	0.00252612	-0.294111	-0.319083	6.14845e-07	9.61261e-06	-0.133431	-0.15349	0.016311	0.061959
gene12826	Samhd1	Samhd1	Samhd1	Samhd1	reference	8.58135	8.70078	8.48169	8.62411	8.5972	8.61684	8.57406	8.49197	8.48416	8.53657	8.51905	8.46837	8.51514	8.45691	8.4926	8.56503	8.61287	8.37587	8.56546	8.5545	8.71109	8.61834	8.4957	8.40867	8.48494	8.72168	8.59665	8.55175	8.44899	8.50502	0.000146969	0.00058016	0.118894	0.158876	0.040179	0.154301	0.289775	0.326361	2.9912e-05	0.000266628	0.265391	0.314918	4.76556e-05	0.000738257
gene12828	Soga1	Soga1	Soga1	Soga1	reference	10.1952	10.3319	10.0758	10.1802	10.0207	10.1088	10.0377	9.76296	9.91771	9.74229	9.74684	9.74154	10.038	9.83982	9.84984	9.93681	10.0972	9.939	10.1771	10.0274	10.148	10.0853	9.88628	9.96881	9.97465	10.1965	10.1246	9.91959	10.1954	10.0118	2.99124e-09	4.08998e-08	0.108415	0.170247	0.0937045	0.264151	0.567381	0.643248	3.9858e-10	1.59459e-08	0.370307	0.466376	4.56296e-06	0.000110197
gene12839	Epb41l1	Epb41l1	Epb41l1	Epb41l1	reference	13.4135	13.4856	13.545	13.5496	13.5349	13.5036	13.5537	13.3962	13.5061	13.4419	13.3487	13.3818	13.4657	13.4589	13.4351	13.3876	13.7875	13.4722	13.6036	13.5366	13.4808	13.4146	13.4748	13.502	13.5191	13.437	13.5331	13.5054	13.5462	13.5608	0.000108254	0.000445693	-0.110693	-0.134854	0.0289573	0.125071	0.0430685	0.0468205	0.451509	0.591775	0.00730432	0.0083926	0.891867	0.94064
gene12846	Nfs1	Nfs1	Nfs1	Nfs1	reference	8.11243	8.11003	7.92097	8.02246	7.9175	7.92858	7.92002	8.10214	8.06876	8.12997	8.12901	8.04872	8.09767	8.24624	8.14777	8.14931	8.45487	8.0551	8.19381	8.12363	7.97868	7.96597	8.12531	8.15927	7.878	7.96328	8.01701	8.07765	8.00007	7.89775	2.69064e-06	1.79608e-05	0.104658	0.182773	0.117916	0.305378	-0.142489	-0.183593	0.111164	0.208173	-0.12986	-0.189414	0.0971654	0.222194
gene12857	Eif6	Eif6	Eif6	Eif6	reference	9.09593	8.96494	9.0259	9.1166	9.08764	9.03873	9.06302	9.27908	9.14368	9.01171	9.17952	9.13723	9.03142	9.13456	8.9965	9.01466	9.07419	9.02119	8.98622	8.92421	9.00349	9.09179	8.99825	9.05096	9.01179	9.13752	8.96845	9.01133	9.02334	8.99989	6.24065e-06	3.73246e-05	-0.00674071	-0.00846276	0.897137	0.95475	-0.180385	-0.196956	0.00236413	0.00983907	0.0743149	0.0863885	0.184946	0.350315
gene12858	Mmp24	Mmp24	Mmp24	Mmp24	reference	9.83541	9.91434	9.92408	9.86064	9.79047	9.77269	9.81517	9.73546	9.75284	9.64515	9.66901	9.65496	9.67181	9.66078	9.81138	9.60388	9.80459	9.66567	9.71334	9.75672	9.7439	9.76971	9.71539	9.72941	9.87247	9.78391	9.87439	9.73067	9.87389	9.77273	0.000143324	0.000567282	-0.0290389	-0.03763	0.594648	0.779783	0.174319	0.193836	0.00672957	0.0226839	0.182817	0.214875	0.00244467	0.0154099
gene12861	Trpc4ap	Trpc4ap	Trpc4ap	Trpc4ap	reference	11.6622	11.6304	11.5834	11.5583	11.5519	11.5318	11.5566	11.7272	11.7502	11.6033	11.7173	11.7378	11.6501	11.7192	11.7089	11.6404	11.8918	11.6289	11.6745	11.651	11.6079	11.6104	11.7046	11.6976	11.6314	11.6167	11.5724	11.6092	11.5399	11.5676	9.39573e-09	1.14503e-07	0.0929897	0.106536	0.0326833	0.135037	-0.144135	-0.152103	0.00229421	0.00958841	-0.0296869	-0.0325627	0.511301	0.680169
gene12866	Ggt7	Ggt7	Ggt7	Ggt7	reference	10.5739	10.5025	10.6091	10.5564	10.6121	10.5768	10.6161	10.5439	10.5013	10.4603	10.6148	10.4292	10.5667	10.5838	10.6349	10.4545	10.6641	10.4836	10.6365	10.6008	10.5497	10.4753	10.6139	10.6138	10.7276	10.4953	10.6804	10.574	10.6573	10.6675	6.70317e-05	0.000295427	-0.0974118	-0.117207	0.047814	0.171998	-0.0322747	-0.0348624	0.558682	0.684639	-0.00204497	-0.00232517	0.968631	0.983867
gene12868	Tp53inp2	Tp53inp2	Tp53inp2	Tp53inp2	reference	10.6914	10.7163	10.8665	10.9577	10.9823	10.8456	10.8406	10.4415	10.4467	10.7626	10.489	10.5748	10.6785	10.5024	10.7417	10.5779	10.9176	10.7805	10.6522	10.7966	10.7088	10.7116	10.6312	10.7378	10.926	10.8909	10.9587	10.9512	11.0464	11.0686	1.32935e-20	1.06009e-18	-0.174974	-0.238701	0.00413212	0.0337442	0.357806	0.407358	1.40026e-06	1.9574e-05	0.0448163	0.0566536	0.496716	0.667267
gene12882	Pxmp4	Pxmp4	Pxmp4	Pxmp4	reference	9.55247	9.52093	9.4332	9.51007	9.41228	9.31	9.42499	9.28115	9.39768	9.3405	9.28421	9.24343	9.45144	9.33191	9.39775	9.40894	9.31825	9.39214	9.51631	9.40921	9.44983	9.37613	9.37333	9.28513	9.58485	9.53868	9.55607	9.49276	9.64827	9.61727	1.12173e-07	1.0988e-06	0.086428	0.11807	0.139678	0.338222	0.274892	0.312244	0.000110907	0.000805991	0.125619	0.154669	0.051943	0.143498
gene12888	Cdk5rap1	Cdk5rap1	Cdk5rap1	Cdk5rap1	reference	8.49203	8.56653	8.5558	8.54301	8.45125	8.50666	8.42658	8.59055	8.61663	8.57401	8.52562	8.6455	8.5277	8.53518	8.47986	8.52466	8.58887	8.52313	8.59496	8.47713	8.52954	8.55312	8.56566	8.5677	8.37098	8.64122	8.46339	8.40553	8.4242	8.4224	0.000176259	0.000678868	0.0912757	0.119261	0.102501	0.2787	-0.0410915	-0.0458934	0.524585	0.656947	0.048551	0.0581689	0.417934	0.597817
gene1293	Slc7a1	Slc7a1	Slc7a1	Slc7a1	reference	10.9323	10.8849	10.7726	10.7109	10.4962	10.5531	10.5772	10.4512	10.6282	10.4636	10.4535	10.4727	10.5918	10.6326	10.5754	10.5761	10.6294	10.5538	10.5852	10.5131	10.7394	10.6931	10.5531	10.5435	10.67	10.767	10.5859	10.4669	10.6497	10.5839	8.71064e-08	8.70478e-07	0.20886	0.278066	0.000624318	0.00866606	0.399724	0.449443	4.11227e-08	9.27173e-07	0.331607	0.392176	1.37306e-06	4.0383e-05
gene1296	Hmgb1	Hmgb1	Hmgb1	Hmgb1	reference	10.7421	10.7567	10.5919	10.6448	10.5788	10.6821	10.6423	10.8658	10.7784	11.0333	10.8257	10.7503	10.8522	10.7535	10.7845	10.6823	10.8104	10.8606	10.8371	10.7307	10.6882	10.6422	10.6557	10.692	10.5923	10.6188	10.5623	10.6843	10.5904	10.5767	3.24664e-07	2.84069e-06	0.0739014	0.0991956	0.197153	0.417617	-0.150158	-0.169752	0.0274995	0.0706943	-0.204142	-0.24442	0.00136443	0.010007
gene12974	Ndufs3	Ndufs3	Ndufs3	Ndufs3	reference	10.1424	10.1314	10.1874	10.1379	10.2367	10.1779	10.1427	10.3728	10.3229	10.2371	10.3348	10.2968	10.1978	10.3693	10.2948	10.174	10.3636	10.1594	10.1739	10.1626	10.2363	10.1949	10.2116	10.2457	10.1344	10.1417	10.1428	10.2683	10.1677	10.1346	1.95406e-05	0.000100424	-0.0082937	-0.0102073	0.869479	0.941161	-0.251664	-0.27213	1.07828e-05	0.000113784	-0.0616738	-0.070722	0.2513	0.429314
gene12985	Nr1h3	Nr1h3	Nr1h3	Nr1h3	reference	7.73496	7.67275	8.03204	7.96427	7.99257	7.93049	7.96208	7.68056	7.85751	7.6831	7.75753	7.82728	7.73212	7.90648	7.70737	7.71459	7.59823	7.82495	7.94264	7.7588	7.80162	7.83336	7.77035	7.7862	7.77341	7.73714	7.995	7.87094	7.99453	7.85427	2.10897e-05	0.000107456	-0.314939	-0.476276	8.83346e-05	0.00196553	-0.0865095	-0.115194	0.348906	0.49143	0.0376029	0.0583346	0.634558	0.77395
gene12990	CUNH11orf49	CUNH11orf49	CUNH11orf49	CUNH11orf49	reference	10.5926	10.6	10.8761	10.8185	10.8209	10.8003	10.8004	10.6454	10.6424	10.6214	10.6846	10.591	10.7435	10.635	10.8411	10.6732	10.4644	10.6265	10.7928	10.766	10.6636	10.6234	10.6276	10.6782	10.8594	10.5177	10.9042	10.8529	10.929	10.8655	1.43676e-11	3.13241e-10	-0.287835	-0.351057	9.1913e-07	6.20923e-05	-0.0708542	-0.0791247	0.273086	0.41032	-0.137848	-0.163509	0.0221804	0.0779264
gene12991	Lrp4	Lrp4	Lrp4	Lrp4	reference	10.2016	10.2449	10.2117	10.3006	10.379	10.2348	10.3594	10.1659	10.2875	10.1115	10.1707	10.1195	10.1787	10.1661	10.152	10.1006	10.0873	10.1442	10.1988	10.0902	10.1284	10.0328	10.1186	10.0451	10.1883	10.1849	10.3385	10.207	10.3843	10.3068	1.25133e-05	6.77988e-05	-0.174435	-0.224771	0.00228137	0.0219315	-0.030302	-0.0340641	0.64681	0.754153	0.029791	0.0360457	0.625362	0.768244
gene13010	Cry2	Cry2	Cry2	Cry2	reference	11.2893	11.3112	11.2006	11.2407	11.161	11.1279	11.0421	11.0643	11.1451	10.9387	11.0803	10.9605	11.0142	11.0556	11.1961	10.9439	11.1563	10.9632	11.1325	11.0282	11.288	11.0885	11.0577	10.9715	11.2403	11.2148	11.2401	11.1549	11.119	11.066	0.000229033	0.000853363	0.0947524	0.13162	0.111647	0.29421	0.230445	0.264548	0.00150252	0.00687443	0.291564	0.350894	2.24338e-05	0.000408121
gene13017	Tp53i11	Tp53i11	Tp53i11	Tp53i11	reference	9.06691	9.12139	9.27828	9.25024	9.10136	9.18911	9.25911	9.07122	8.95546	8.72629	8.90301	8.95327	9.05583	9.12174	9.04784	8.96794	8.82509	9.01056	8.98333	8.85131	8.97302	9.01527	8.97212	9.1953	9.26376	8.92045	9.13506	9.08828	9.20238	9.35104	1.03875e-05	5.77561e-05	-0.206919	-0.345718	0.00370234	0.0313999	0.0392937	0.0519244	0.666991	0.769435	0.0617128	0.0939701	0.432734	0.611603
gene13033	Ttc17	Ttc17	Ttc17	Ttc17	reference	9.71817	9.75577	9.54055	9.57495	9.56967	9.58098	9.60411	9.43026	9.48523	9.55648	9.40759	9.41905	9.61601	9.46446	9.47128	9.48823	9.6169	9.53499	9.53559	9.45372	9.58489	9.6083	9.48713	9.42997	9.52126	9.68228	9.59994	9.56917	9.56915	9.56916	3.48845e-08	3.82378e-07	0.129301	0.158323	0.0121563	0.069846	0.365536	0.394827	6.8864e-10	2.57309e-08	0.197828	0.224776	0.000346563	0.00353465
gene13036	Col25a1	Col25a1	Col25a1	Col25a1	reference	7.27259	7.2997	7.50599	7.63574	7.52658	7.58135	7.56612	7.44205	7.39231	7.42934	7.51249	7.33101	7.50912	7.44139	7.45581	7.46848	7.3419	7.50921	7.48276	7.47185	7.56853	7.5077	7.47901	7.51966	7.6917	7.48085	7.58311	7.62867	7.61689	7.56594	3.28409e-05	0.000159077	-0.201073	-0.32458	0.00396737	0.0327591	-0.0186154	-0.0240757	0.834289	0.893701	-0.0755371	-0.110707	0.327264	0.509572
gene13037	Sec24b	Sec24b	Sec24b	Sec24b	reference	9.83486	9.93277	9.76145	9.78205	9.70182	9.6667	9.66964	9.63349	9.79814	9.79026	9.76959	9.75755	9.68375	9.7373	9.7586	9.72599	9.74083	9.74305	9.83704	9.86632	9.83673	9.82414	9.82068	9.72864	9.68763	9.85121	9.73514	9.69218	9.65041	9.73603	0.000144618	0.000572022	0.192565	0.230073	0.000156119	0.00310722	0.172072	0.186076	0.00223155	0.0093926	0.167463	0.189202	0.00168701	0.0117291
gene1305	Fry	Fry	Fry	Fry	reference	11.3647	11.3493	11.323	11.3641	11.1852	11.2773	11.3701	11.2153	11.4413	11.3498	11.2371	11.2129	11.3848	11.307	11.3219	11.4221	11.6592	11.3566	11.5531	11.413	11.387	11.3172	11.4903	11.4136	11.312	11.3363	11.3863	11.3173	11.339	11.2766	1.3665e-05	7.34364e-05	0.0543161	0.0701769	0.31967	0.556285	0.100882	0.112207	0.113769	0.212048	-0.0209271	-0.0249316	0.722862	0.835348
gene13065	Larp7	Larp7	Larp7	Larp7	reference	9.73268	9.71131	9.88861	9.76381	9.65738	9.74174	9.73187	9.98505	9.92668	10.2235	9.92982	9.98291	10.0468	9.99734	9.95641	9.92717	10.0172	9.94648	10.0051	9.89223	9.78143	9.77253	9.92011	9.84732	9.76227	9.73482	9.79365	9.9311	9.78902	9.7195	3.5945e-10	5.94845e-09	-0.0128048	-0.0183641	0.831236	0.922501	-0.317257	-0.364442	2.219e-05	0.000209089	-0.390099	-0.459049	6.79393e-08	3.57193e-06
gene13066	Ank2	Ank2	Ank2	Ank2	reference	14.0049	14.051	14.1623	14.1257	14.1676	14.1217	14.1948	14.0407	14.1291	14.1472	14.0627	14.0524	14.1005	14.1104	14.1959	14.197	14.1781	14.1792	14.2284	14.1844	14.0732	14.1056	14.1766	14.2259	14.1554	14.0574	14.168	14.1968	14.1392	14.1758	7.69999e-10	1.18512e-08	-0.132257	-0.141936	7.14197e-05	0.00165845	-0.0263182	-0.0270921	0.451691	0.591861	-0.149172	-0.156216	1.20805e-05	0.000245196
gene13073	Ugt8	Ugt8	Ugt8	Ugt8	reference	9.7706	9.8486	9.95746	10.0901	10.2733	10.0053	9.8763	9.51751	9.38277	10.1804	9.70251	9.76767	9.75276	9.28539	10.2731	9.8239	10.2207	10.233	9.70796	10.2675	9.80988	9.9042	9.74469	10.1226	10.1215	9.96331	10.2471	10.4306	10.2871	10.3273	3.94602e-09	5.21542e-08	-0.112155	-0.305164	0.0986752	0.272792	0.326891	0.532796	0.00434591	0.0160866	-0.167305	-0.347964	0.0594956	0.158158
gene13115	Sesn1	Sesn1	Sesn1	Sesn1	reference	9.73081	9.82402	9.93201	9.82332	9.79008	9.88533	9.84279	9.65932	9.66497	9.72999	9.66234	9.76783	9.72774	9.63876	9.78187	9.69517	9.46427	9.78238	9.57663	9.64303	9.82888	9.88456	9.74958	9.66963	9.77235	9.75276	9.71542	9.7376	9.7089	9.71956	8.24288e-07	6.37642e-06	-0.0627952	-0.0813288	0.252284	0.48474	0.190311	0.211743	0.00324689	0.0127578	0.0854922	0.101801	0.151718	0.304924
gene13123	Zbtb24	Zbtb24	Zbtb24	Zbtb24	reference	8.27714	8.20421	8.20176	8.22291	8.0438	8.11812	8.25663	7.98836	8.23642	8.16987	7.9906	8.08364	8.17151	7.90033	8.09209	8.14544	8.02945	8.07795	8.11048	8.06574	8.27979	8.20483	8.00525	7.99982	8.10674	8.28251	8.16482	8.05688	8.17101	8.16591	0.000181847	0.000697459	0.0989617	0.159035	0.128248	0.319799	0.354749	0.430089	4.45217e-05	0.000374752	0.174402	0.237951	0.0213034	0.0756506
gene1313	Stard13	Stard13	Stard13	Stard13	reference	8.67797	8.75513	8.68895	8.95787	8.62022	8.79314	8.75205	8.35849	8.49895	8.64199	8.31453	8.48126	8.60431	8.53961	8.59456	8.59571	8.61518	8.65431	8.55264	8.59018	8.72055	8.70541	8.49357	8.43148	8.74604	8.75202	8.74027	8.82181	8.75235	8.65536	2.41656e-11	5.04631e-10	-0.0562837	-0.0879591	0.375329	0.613517	0.46352	0.542069	1.0643e-07	2.06973e-06	0.143625	0.193885	0.0515704	0.14279
gene13137	Amd1	Amd1	Amd1	Amd1	reference	11.0467	11.1671	11.1025	11.1526	11.2613	11.1992	11.1713	10.5184	10.622	10.9509	10.4783	10.7027	10.7067	10.4606	10.7667	10.7878	10.3037	10.9172	10.5385	10.6108	11.2299	11.2316	10.6816	10.5077	11.0103	11.1423	11.0526	10.9634	11.0757	11.0808	7.97382e-43	3.50907e-40	-0.0132954	-0.020398	0.831747	0.922593	0.902046	0.943414	3.502e-22	1.15586e-19	0.425656	0.513386	9.65332e-08	4.70085e-06
gene13162	Fndc3a	Fndc3a	Fndc3a	Fndc3a	reference	11.0321	11.0815	10.895	10.9674	10.9189	10.9425	10.943	10.8245	10.8381	11	10.8307	10.9106	10.9173	10.7077	10.8058	10.9596	11.0927	11.0273	10.8834	10.8135	11.0074	11.0782	10.9403	10.8095	10.8369	11.1066	10.8817	10.8536	10.8785	10.876	5.97789e-06	3.5946e-05	0.153306	0.197035	0.00643431	0.0455888	0.342891	0.379107	1.98557e-07	3.58548e-06	0.152947	0.181519	0.0118415	0.0491814
gene13166	Cdadc1	Cdadc1	Cdadc1	Cdadc1	reference	8.2014	8.29716	8.53189	8.61772	8.60493	8.66466	8.5557	8.50375	8.41367	8.67258	8.40221	8.3917	8.42589	8.60862	8.43635	8.64012	8.46824	8.63932	8.47302	8.53098	8.39631	8.39463	8.56767	8.64454	8.6009	8.46443	8.6981	8.54188	8.62897	8.50421	0.000117829	0.000478977	-0.330035	-0.475875	3.45262e-05	0.00095458	-0.186773	-0.240754	0.0383922	0.0917075	-0.310636	-0.423832	0.000216202	0.00244194
gene13169	Cab39l	Cab39l	Cab39l	Cab39l	reference	10.0154	10.0906	10.1755	10.1964	10.1453	10.2433	10.2158	10.2735	10.2052	10.337	10.2301	10.2522	10.1984	10.2207	10.1405	10.3052	10.1481	10.2603	10.0628	10.1167	10.1006	10.0589	10.1552	10.1927	10.0354	10.0917	10.1313	10.1616	10.1826	10.0867	2.68102e-07	2.39699e-06	-0.171539	-0.20346	0.000521119	0.00761182	-0.241794	-0.259626	9.77661e-06	0.000104843	-0.262386	-0.290535	5.75102e-07	2.05206e-05
gene13176	Spryd7	Spryd7	Spryd7	Spryd7	reference	9.36554	9.38081	9.39924	9.20537	9.3594	9.34633	9.33228	9.64317	9.64684	9.50674	9.58806	9.70919	9.3541	9.51966	9.54099	9.54954	9.58638	9.413	9.24675	9.50617	9.48273	9.49446	9.54713	9.45677	9.45422	9.36628	9.30586	9.40957	9.17865	9.19823	3.62723e-06	2.33471e-05	0.0963609	0.157271	0.140498	0.339516	-0.274737	-0.338394	0.001451	0.00668765	-0.0673385	-0.0951292	0.368648	0.550653
gene13188	Fam124a	Fam124a	Fam124a	Fam124a	reference	8.5311	8.62081	8.56936	8.55106	8.47634	8.51431	8.57028	8.28193	8.30435	8.34674	8.46322	8.3673	8.51138	8.28727	8.37202	8.40802	8.23784	8.50428	8.34176	8.46308	8.44761	8.53134	8.29075	8.51963	8.47389	8.59277	8.41401	8.41455	8.54473	8.46796	0.000145323	0.000574619	0.0102649	0.0162533	0.871543	0.94211	0.332282	0.400711	9.11799e-05	0.000680955	0.163821	0.221217	0.0279632	0.0923199
gene13200	Thsd1	Thsd1	Thsd1	Thsd1	reference	7.52372	7.5789	7.59141	7.50676	7.41755	7.39388	7.38914	7.58779	7.57824	7.58832	7.7402	7.62007	7.67398	7.70363	7.59852	7.55272	7.59132	7.53309	7.69438	7.50931	7.45705	7.51308	7.60533	7.68183	7.50026	7.48958	7.52906	7.59505	7.42361	7.41857	0.000142713	0.00056505	0.0766386	0.134699	0.247982	0.47949	-0.253636	-0.321328	0.00465386	0.0169879	-0.12946	-0.187781	0.0968427	0.221712
gene13213	Proser1	Proser1	Proser1	Proser1	reference	8.95299	8.91078	8.82821	8.8631	8.86443	8.72074	8.83151	8.46391	8.59376	8.51719	8.51163	8.50829	8.73693	8.54469	8.52079	8.71278	8.39671	8.74548	8.62639	8.69525	8.78195	8.84018	8.59079	8.49961	8.85394	8.88419	8.89221	8.66692	8.93355	8.83596	5.56316e-13	1.50231e-11	0.0554995	0.0924205	0.393397	0.62861	0.576557	0.662731	2.10482e-09	6.83319e-08	0.309131	0.411574	0.00015385	0.001873
gene13217	Mcf2l2	Mcf2l2	Mcf2l2	Mcf2l2	reference	10.3193	10.3385	10.7493	10.7713	10.8822	10.8254	10.8834	10.5791	10.4521	10.5309	10.5423	10.4395	10.4786	10.452	10.5513	10.3904	11.0443	10.5382	10.459	10.4412	10.3586	10.4062	10.4839	10.5217	10.849	10.3715	10.8505	10.8071	10.805	10.8664	6.26383e-13	1.68007e-11	-0.648378	-0.735437	4.60053e-10	1.82212e-07	-0.168565	-0.220001	0.06481	0.137146	-0.154409	-0.228445	0.0533937	0.146054
gene13221	Mccc1	Mccc1	Mccc1	Mccc1	reference	9.16213	9.20273	9.23426	9.22831	9.20749	9.2057	9.27551	9.34366	9.31187	9.31896	9.376	9.41302	9.27769	9.35428	9.3187	9.2635	9.47588	9.29417	9.29302	9.37385	9.23917	9.25944	9.36592	9.31483	9.19876	9.15701	9.28268	9.34768	9.24621	9.19284	6.07163e-06	3.64543e-05	-0.0372214	-0.0465248	0.473404	0.694958	-0.246806	-0.268448	2.86406e-05	0.00025703	-0.138239	-0.158906	0.0128299	0.0520113
gene13234	Ttc14	Ttc14	Ttc14	Ttc14	reference	10.7746	10.8171	10.9188	10.9197	10.9697	11.0325	10.9814	10.8005	10.8938	11.0307	10.8933	10.989	10.939	10.9372	10.8792	11.0126	10.8748	11.0181	11.0009	11.0071	10.7243	10.8191	11.0664	10.9796	11.0948	10.807	11.0569	11.0133	11.089	11.1173	1.82941e-11	3.91659e-10	-0.235883	-0.27845	4.26167e-06	0.000199406	-0.163998	-0.177425	0.00361151	0.0138964	-0.265602	-0.296105	9.17069e-07	2.97454e-05
gene1325	Ccdc169	Ccdc169	Ccdc169	Ccdc169	reference	7.04281	6.99357	7.20022	7.159	7.2721	7.34776	7.22479	7.30791	7.19596	7.46579	7.32184	7.37939	7.26116	7.27974	7.24827	7.39949	7.22149	7.2129	7.17945	7.27574	6.96625	7.14025	7.30755	7.1664	7.38772	6.99016	7.21439	7.34008	7.23105	7.21627	6.63642e-08	6.8115e-07	-0.413446	-0.604649	1.86887e-05	0.000597785	-0.630545	-0.757701	7.17602e-08	1.48805e-06	-0.647201	-0.802742	7.61222e-09	6.1951e-07
gene13257	Mdm4	Mdm4	Mdm4	Mdm4	reference	9.06067	9.05736	9.06405	9.00599	9.02507	9.02079	9.15034	9.18651	9.24922	9.16525	9.14225	9.28364	9.09525	9.1996	9.10078	9.19062	9.33402	9.22665	9.26153	9.16587	9.15992	9.00852	9.28441	9.18447	8.99731	9.21145	8.9401	9.04582	8.90038	8.95627	1.88692e-10	3.27476e-09	0.0654154	0.0881258	0.254351	0.487058	-0.15622	-0.176265	0.0210851	0.057082	-0.0763062	-0.0929992	0.221395	0.395701
gene13261	Ppp1r15b	Ppp1r15b	Ppp1r15b	Ppp1r15b	reference	9.79615	9.83359	9.81749	9.76573	9.79859	9.73914	9.68836	9.51695	9.40779	9.64559	9.47293	9.50418	9.50838	9.43948	9.53181	9.48531	9.36156	9.62641	9.46083	9.47515	9.80272	9.73032	9.54986	9.42159	9.7331	9.84053	9.74604	9.69688	9.72089	9.7112	4.11452e-32	1.11111e-29	0.0518729	0.0638861	0.307061	0.54417	0.522005	0.554198	5.85673e-18	1.22087e-15	0.360651	0.398709	2.49687e-10	3.53188e-08
gene13269	Zc3h11a	Zc3h11a	Zc3h11a	Zc3h11a	reference	11.3525	11.4142	11.2749	11.431	11.5037	11.4132	11.4204	11.172	11.1707	11.3072	11.1467	11.2356	11.2006	11.1129	11.2064	11.2309	11.1286	11.3419	11.1464	11.2203	11.3153	11.4016	11.2685	11.1843	11.362	11.3218	11.3645	11.3227	11.3692	11.4281	5.24862e-13	1.42384e-11	-0.0633923	-0.0769169	0.200711	0.422322	0.278652	0.300254	7.91217e-07	1.20374e-05	0.139286	0.157817	0.00872328	0.0390837
gene13274	Prelp	Prelp	Prelp	Prelp	reference	8.96175	8.89641	9.31817	9.60032	9.62985	9.41936	9.35883	8.99901	9.11834	9.01932	8.93579	9.15663	9.13108	8.81865	9.05871	9.15342	8.49447	8.93822	9.03399	9.00861	8.96091	8.92578	9.10082	8.97465	9.07651	9.12375	9.30294	8.91639	9.32717	9.29025	3.02812e-08	3.3501e-07	-0.660233	-0.850044	3.3543e-07	2.84684e-05	-0.0572994	-0.0924961	0.583494	0.706241	-0.0806157	-0.158567	0.343194	0.525494
gene13276	Btg2	Btg2	Btg2	Btg2	reference	8.11295	7.60787	7.92423	7.86373	7.8334	7.82731	7.66659	7.2765	7.048	7.10585	6.97753	7.06663	7.15484	6.93441	7.08316	7.21893	7.06636	7.15862	7.04172	7.07723	8.06425	7.97835	7.0312	6.95605	8.02654	8.08886	8.20689	7.86898	8.35755	8.38502	1.6431e-83	3.25389e-80	0.109266	0.295255	0.107192	0.286824	2.18348	2.2294	3.31269e-30	3.0278e-27	1.88645	1.9536	1.37485e-24	4.29298e-21
gene13287	Adipor1	Adipor1	Adipor1	Adipor1	reference	11.1785	11.2315	11.0455	11.0747	11.0122	11.0013	10.9588	11.1676	11.0964	11.2141	11.1545	11.2043	11.1649	11.0987	11.1546	11.1339	11.3395	11.1144	11.0962	11.1332	11.1483	11.1014	11.0926	11.0846	10.961	11.1788	10.9887	11.1032	11.0576	11.0315	7.5485e-05	0.000326506	0.189019	0.23107	0.00037868	0.00604768	0.0374237	0.0409992	0.529081	0.660609	0.0139936	0.0162695	0.801179	0.888023
gene13288	Klhl12	Klhl12	Klhl12	Klhl12	reference	10.7168	10.7402	10.6025	10.5408	10.5556	10.6138	10.5815	10.6773	10.6741	10.703	10.7485	10.6535	10.6805	10.634	10.669	10.6334	10.791	10.6901	10.63	10.6929	10.7066	10.7424	10.7186	10.6642	10.5746	10.7354	10.5999	10.6225	10.5895	10.6455	2.56994e-07	2.31264e-06	0.213715	0.236557	1.92162e-07	1.92816e-05	0.0770673	0.0806179	0.0745485	0.152695	0.0764043	0.0823598	0.0657896	0.16951
gene13292	Kdm5b	Kdm5b	Kdm5b	Kdm5b	reference	10.3901	10.5386	10.4499	10.3796	10.3392	10.3923	10.4245	10.0256	10.1399	10.2109	10.0355	9.9966	10.228	10.0582	10.1738	10.1906	9.53251	10.2229	10.147	10.2109	10.4119	10.363	10.0944	10.0847	10.3786	10.396	10.3512	10.2409	10.3645	10.4358	3.03024e-09	4.13854e-08	0.0197507	0.0368375	0.765806	0.883919	0.475763	0.590066	2.35099e-06	3.05295e-05	0.232414	0.343261	0.0055562	0.0282252
gene13299	Arl8a	Arl8a	Arl8a	Arl8a	reference	11.3577	11.2984	11.3203	11.3051	11.2708	11.2628	11.2595	11.4101	11.4983	11.3679	11.4822	11.4028	11.3917	11.4261	11.3623	11.348	11.3928	11.3332	11.3405	11.3965	11.4051	11.3278	11.3343	11.3778	11.2751	11.3487	11.2998	11.2592	11.332	11.2685	1.70979e-11	3.68039e-10	0.0930603	0.10111	0.0082403	0.0541245	-0.145277	-0.149953	8.00679e-05	0.000617794	-0.018132	-0.0191662	0.612413	0.758463
gene13308	Nav1	Nav1	Nav1	Nav1	reference	10.6017	10.6847	10.3501	10.635	10.409	10.4694	10.4633	10.1374	10.2361	10.3002	10.1902	10.0549	10.3918	10.1896	10.352	10.4487	10.3035	10.3819	10.4998	10.458	10.5735	10.5065	10.3087	10.3182	10.5849	10.6054	10.5301	10.4148	10.5421	10.5317	1.33413e-16	6.3156e-15	0.145488	0.196857	0.0143971	0.0789053	0.64089	0.684179	5.14343e-17	9.12153e-15	0.289665	0.345607	1.72705e-05	0.000330449
gene13317	Tmem9	Tmem9	Tmem9	Tmem9	reference	10.1916	10.1664	10.154	9.9737	10.0589	10.0981	10.0386	10.2866	10.2846	10.1097	10.3245	10.22	10.171	10.3203	10.2851	10.2507	10.2891	10.1503	10.1633	10.1375	10.1672	10.1474	10.2764	10.1576	10.2332	10.1988	10.1392	10.1752	10.1408	10.1282	4.60397e-06	2.86861e-05	0.147449	0.180731	0.00466981	0.0365044	-0.162378	-0.176756	0.00531122	0.0188603	-0.0284696	-0.0328833	0.60226	0.750819
gene13320	Kif21b	Kif21b	Kif21b	Kif21b	reference	11.5877	11.5591	11.3494	11.7308	11.6406	11.514	11.6112	11.0671	11.3606	11.2117	11.0829	11.1354	11.5091	11.3917	11.4955	11.4985	11.1201	11.5269	11.5854	11.5604	11.5907	11.4525	11.4036	11.4063	11.6455	11.6353	11.5652	11.4212	11.6861	11.7337	4.41574e-05	0.000205193	-0.00752009	-0.0148953	0.91018	0.960291	0.413434	0.538594	5.23079e-05	0.000428932	0.105662	0.170453	0.19673	0.364615
gene1333	Rfxap	Rfxap	Rfxap	Rfxap	reference	8.26627	8.27909	8.27242	8.40775	8.4472	8.39636	8.41948	8.14253	8.11771	8.19984	7.98841	8.14256	8.09682	8.05281	8.08113	8.15851	8.03057	8.29683	8.06072	8.11645	8.38027	8.46141	8.12514	8.17844	8.24313	8.29444	8.29162	8.13894	8.28606	8.37814	2.71982e-11	5.59116e-10	-0.0644007	-0.10308	0.316206	0.553856	0.431972	0.515301	1.16191e-06	1.67344e-05	0.258481	0.344196	0.00094087	0.00759472
gene13330	Znf281	Znf281	Znf281	Znf281	reference	8.82098	8.722	8.82854	8.9204	8.73203	8.80839	8.84559	8.57219	8.50319	8.69235	8.39358	8.42427	8.60623	8.54055	8.69362	8.76113	8.34677	8.71	8.41486	8.63615	8.82751	8.83504	8.53276	8.61026	8.76806	8.79092	8.75398	8.62834	8.72837	8.70218	2.76173e-14	9.09e-13	-0.0339481	-0.051857	0.587342	0.77525	0.518144	0.590807	1.86946e-09	6.18744e-08	0.148552	0.196632	0.0401493	0.119682
gene1335	Alg5	Alg5	Alg5	Alg5	reference	8.65579	8.64089	8.71698	8.51365	8.4478	8.6444	8.62332	8.85076	8.74012	8.95594	8.92599	8.92656	8.85027	8.79157	8.80155	8.74052	9.01832	8.85441	8.76969	8.82203	8.57145	8.61986	8.81583	8.7855	8.60154	8.60135	8.65244	8.76478	8.6566	8.58138	7.82175e-10	1.1992e-08	0.0339127	0.0547712	0.596819	0.780921	-0.350353	-0.420874	3.79308e-05	0.000325646	-0.329204	-0.421221	3.21332e-05	0.000533995
gene13356	Tbc1d15	Tbc1d15	Tbc1d15	Tbc1d15	reference	8.87527	8.91066	8.81422	8.76214	8.84116	8.85794	8.87116	8.52784	8.67132	8.87209	8.71064	8.7816	8.72311	8.67219	8.84675	8.8454	8.6381	8.99028	8.51942	8.60042	8.9956	9.05731	8.73921	8.61911	8.8461	8.99499	8.76741	8.90389	8.6773	8.71575	1.37483e-10	2.4565e-09	0.165658	0.248871	0.0111182	0.0658559	0.473161	0.548123	3.49063e-08	7.97608e-07	0.150438	0.200519	0.0393768	0.11812
gene13365	Kcnc2	Kcnc2	Kcnc2	Kcnc2	reference	11.3938	11.4574	11.7579	11.665	11.8141	11.6201	11.7164	11.6374	11.3696	11.4965	11.5634	11.4236	11.5819	11.5707	11.7556	11.6322	11.5526	11.679	11.5637	11.4986	11.4446	11.4974	11.6376	11.6048	11.7694	11.4012	11.8117	11.8133	11.6521	11.7124	2.98291e-10	4.98494e-09	-0.350504	-0.424681	7.77057e-08	9.32626e-06	-0.109413	-0.12485	0.11734	0.217089	-0.247819	-0.297185	0.000169635	0.00201561
gene13379	Csrp2	Csrp2	Csrp2	Csrp2	reference	8.87733	8.99107	9.10229	9.155	9.19209	9.08239	9.02753	9.06839	8.82693	9.04161	9.01235	8.96882	9.01849	8.98619	9.00282	8.9786	9.10365	9.08762	8.91147	8.89268	8.83109	8.88938	9.01081	8.97702	8.97025	8.90119	9.0797	9.00463	9.11496	9.10053	0.000127365	0.000512306	-0.302831	-0.388474	4.0145e-06	0.000189956	-0.119127	-0.138287	0.104936	0.199431	-0.188025	-0.233699	0.00551673	0.0280968
gene13385	Tns1	Tns1	Tns1	Tns1	reference	9.54084	9.51202	9.34329	9.67419	9.45847	9.24281	9.28317	9.12625	9.28962	9.13516	9.17043	9.28245	9.42064	9.33248	9.35719	9.4748	10.1191	9.43819	9.6754	9.56444	9.36083	9.26231	9.57293	9.4436	9.34935	9.60827	9.32244	9.26794	9.49938	9.29097	6.34997e-05	0.000282158	0.0329453	0.0806215	0.620158	0.797093	0.268135	0.410399	0.0123993	0.0371855	0.0831994	0.159356	0.326866	0.50902
gene13400	Usp37	Usp37	Usp37	Usp37	reference	9.70706	9.83451	9.66706	9.62815	9.57547	9.62921	9.59627	9.34978	9.43998	9.50539	9.27694	9.4314	9.35391	9.25249	9.37698	9.45277	9.19825	9.63796	9.35391	9.40147	9.69655	9.77642	9.49605	9.32073	9.59602	9.70139	9.54499	9.49972	9.55652	9.57072	2.3709e-17	1.22483e-15	0.142616	0.202823	0.0214344	0.102611	0.62013	0.674256	5.4826e-14	4.97284e-12	0.383653	0.457622	2.22411e-07	9.33811e-06
gene13403	Znf142	Znf142	Znf142	Znf142	reference	9.51535	9.48605	9.32924	9.49918	9.3227	9.38502	9.33156	8.93986	9.18466	8.86866	8.95412	8.94785	9.19209	9.00207	8.99572	9.1997	9.00908	8.98764	9.21256	9.12565	9.44892	9.25907	9.10203	9.03951	9.32659	9.47851	9.34191	9.07531	9.32237	9.27818	1.87485e-13	5.44669e-12	0.0606795	0.107951	0.35948	0.597698	0.663366	0.752257	3.42687e-10	1.3897e-08	0.541906	0.666479	1.91825e-08	1.30244e-06
gene13407	Ttll4	Ttll4	Ttll4	Ttll4	reference	8.15474	8.18568	8.05079	8.25779	8.11439	8.10126	8.24708	7.8949	8.03717	7.81202	7.76137	7.90474	8.00728	7.88198	7.96979	8.08449	7.85035	8.08262	8.13166	7.954	8.22431	8.1342	8.23872	8.04221	8.21988	8.27761	8.15388	8.00096	8.10986	8.26092	1.95324e-05	0.000100424	0.0361437	0.0753532	0.589454	0.775883	0.503791	0.647982	5.4709e-06	6.3358e-05	0.266941	0.419305	0.00279643	0.0170746
gene13426	Cnppd1	Cnppd1	Cnppd1	Cnppd1	reference	10.0811	10.1062	9.85198	9.89247	9.78468	9.90006	9.81101	10.0758	10.0929	9.95501	10.1947	10.0876	10.084	10.0247	10.0098	9.91998	10.1263	9.86339	10.002	9.96273	10.1276	10.0503	10.03	10.0072	9.94629	10.1372	9.94447	10.0224	9.88585	9.82092	1.64255e-10	2.8871e-09	0.355905	0.415007	3.16239e-09	9.39388e-07	-0.0030457	-0.00337637	0.961219	0.975588	0.182739	0.213313	0.00205645	0.0135148
gene13427	Retreg2	Retreg2	Retreg2	Retreg2	reference	11.8416	11.883	11.7812	11.8327	11.7718	11.7691	11.8135	11.9886	11.9734	11.8184	11.9113	11.9018	11.9158	11.9603	11.8197	11.8803	11.8939	11.7976	11.9032	11.857	11.8874	11.8283	11.9151	11.9218	11.7902	11.8457	11.8526	11.8241	11.7984	11.7981	4.22474e-09	5.54575e-08	0.0877364	0.0956296	0.014128	0.0778612	-0.131228	-0.135667	0.000489457	0.00274975	0.0132151	0.0140044	0.717544	0.831307
gene13435	Tuba4a	Tuba4a	Tuba4a	Tuba4a	reference	12.6146	12.4745	12.2435	12.3593	12.4529	12.299	12.4301	12.6138	12.6549	12.4413	12.5215	12.484	12.5578	12.6481	12.6029	12.5879	12.672	12.4688	12.6538	12.5696	12.4756	12.4412	12.5367	12.637	12.3882	12.5491	12.5218	12.4656	12.5663	12.5681	9.07487e-06	5.15182e-05	0.179884	0.230825	0.00161832	0.0171041	-0.0925029	-0.103672	0.158739	0.272092	-0.0261723	-0.0315611	0.665729	0.795856
gene13439	Resp18	Resp18	Resp18	Resp18	reference	8.86689	8.80933	8.85175	8.75941	8.7538	8.6586	8.65158	9.05227	8.91435	8.92616	9.13152	8.99024	9.00458	8.99507	8.93856	8.88218	9.06368	8.81603	9.05496	8.87904	8.8073	8.89543	8.95837	8.93522	8.68359	8.78773	8.6783	8.67318	8.74878	8.74891	1.95104e-15	7.91202e-14	0.135168	0.189463	0.0268308	0.118514	-0.296078	-0.338727	5.32598e-05	0.000435536	-0.117693	-0.147808	0.0771217	0.188596
gene13441	Dnpep	Dnpep	Dnpep	Dnpep	reference	8.77211	8.78936	8.80777	8.81201	8.81961	8.8378	8.76129	9.01512	8.91294	8.68081	8.98061	8.91294	8.8428	9.02042	8.81147	8.88028	9.00458	8.7999	8.72113	8.79452	8.74774	8.77728	8.85083	8.86373	8.79647	8.74702	8.88847	8.78417	8.75101	8.76727	7.44749e-05	0.000322842	-0.0554919	-0.0770129	0.345886	0.584406	-0.322753	-0.365155	6.20604e-06	7.043e-05	-0.0571748	-0.0714261	0.378153	0.560703
gene13469	Dock10	Dock10	Dock10	Dock10	reference	10.2125	10.0846	10.1729	10.3479	10.2924	10.3195	10.2933	10.2301	10.2555	10.444	10.3909	10.4492	10.4637	10.2405	10.3458	10.5046	10.5139	10.4593	10.4602	10.4161	10.2969	10.3069	10.423	10.3991	10.3066	10.4152	10.3011	10.3697	10.3325	10.334	0.000271373	0.000990617	-0.0213882	-0.0297487	0.715561	0.852805	-0.0754957	-0.0868155	0.289613	0.428275	-0.232095	-0.281723	0.00051045	0.00477197
gene13477	Tyrobp	Tyrobp	Tyrobp	Tyrobp	reference	8.07836	7.80922	7.97978	8.05829	8.0075	8.05863	7.81625	8.33864	8.11888	8.18432	8.43821	8.46758	8.44495	8.25893	8.35999	8.22576	8.1347	8.21528	8.16752	8.29532	8.0921	8.17282	8.05624	8.16576	8.1088	8.0438	7.94576	8.17419	8.04402	7.96639	1.86266e-09	2.65056e-08	0.0671437	0.136454	0.319125	0.556096	-0.489184	-0.619736	4.15236e-06	5.01916e-05	-0.341696	-0.498132	0.000196199	0.00226554
gene13480	Aplp1	Aplp1	Aplp1	Aplp1	reference	13.7687	13.774	13.8647	13.8905	13.8671	13.854	13.8148	14.0084	13.9272	13.7953	13.9635	13.9977	14.0174	13.9753	13.9987	13.8932	14.0968	13.8738	14.0125	13.9549	13.7938	13.7619	13.9277	14.0547	13.8775	13.7737	13.8652	13.8443	13.9998	13.9506	1.30474e-08	1.54566e-07	-0.105645	-0.126143	0.0296723	0.127056	-0.278816	-0.298746	3.08161e-07	5.22336e-06	-0.193174	-0.215782	0.00019724	0.00227533
gene13485	Proser3	Proser3	Proser3	Proser3	reference	7.32357	7.36162	7.2303	7.33456	7.30866	7.26662	7.32241	7.13388	7.19942	7.06306	7.17465	7.14367	7.26745	7.11522	7.10115	7.25679	7.10513	7.21434	7.29668	7.18343	7.22092	7.2126	7.28098	7.21894	7.37708	7.34939	7.41307	7.1931	7.40123	7.43624	0.00010933	0.000449501	-0.00029701	-0.000572873	0.996437	0.999043	0.280569	0.377704	0.00404416	0.0152065	0.186029	0.287972	0.025875	0.0870462
gene13486	Hspb6	Hspb6	Hspb6	Hspb6	reference	8.57322	8.3701	7.99837	8.16605	7.83809	7.96448	7.89246	8.42952	8.43056	8.38584	8.33118	8.35575	8.53094	8.50788	8.1974	8.46675	8.70215	8.39056	8.62631	8.29971	8.23017	8.26154	8.25003	8.32815	8.05783	8.43785	7.97132	8.06302	8.06304	8.06981	2.36149e-13	6.76127e-12	0.679464	0.853646	1.32397e-07	1.44015e-05	-0.0296216	-0.0459732	0.772999	0.849812	-0.0192687	-0.0363917	0.817981	0.896965
gene13488	Psenen	Psenen	Psenen	Psenen	reference	8.84258	8.73644	8.77137	8.6988	8.83557	8.72069	8.66734	8.937	8.86649	8.90723	8.97919	8.89166	8.93978	8.85091	8.90565	8.95469	9.04652	8.84852	8.805	8.78414	8.7651	8.70114	8.72366	8.78986	8.61063	8.70694	8.76536	8.68033	8.68919	8.70412	1.59825e-06	1.14677e-05	0.0165782	0.0247636	0.788156	0.896021	-0.238775	-0.280841	0.00209558	0.00895995	-0.23138	-0.292473	0.00122175	0.00917629
gene13496	Rbm42	Rbm42	Rbm42	Rbm42	reference	9.52087	9.42345	9.30258	9.31572	9.3095	9.34811	9.20677	9.35299	9.35309	9.21079	9.30853	9.33754	9.21319	9.32845	9.32518	9.269	9.2989	9.23621	9.27096	9.28682	9.40986	9.35178	9.22405	9.30154	9.3683	9.44027	9.24201	9.22662	9.28999	9.36548	1.99511e-05	0.000102225	0.188984	0.230392	0.000354006	0.00573847	0.149422	0.163082	0.0112292	0.0344766	0.275181	0.310297	1.31907e-06	3.91855e-05
gene13501	Tmem147	Tmem147	Tmem147	Tmem147	reference	9.69626	9.64528	9.65216	9.57341	9.69323	9.61471	9.61289	9.87979	9.77965	9.60503	9.85716	9.81371	9.72791	9.75454	9.80031	9.70708	9.87213	9.61645	9.69187	9.69796	9.6584	9.67149	9.65024	9.7831	9.67313	9.71816	9.65329	9.68925	9.64592	9.67243	8.22806e-05	0.000351802	0.065718	0.0841998	0.224627	0.451478	-0.210093	-0.231572	0.00075823	0.0039222	-0.0211503	-0.02501	0.715419	0.830263
gene1352	Fam107a	Fam107a	Fam107a	Fam107a	reference	11.967	11.8696	11.775	11.9063	11.8196	11.8319	11.869	12.0596	12.1196	11.877	12.1978	12.1837	12.0747	12.0584	11.9818	11.9954	11.629	11.9369	11.9528	11.8812	11.8991	11.7892	11.9483	11.9259	11.9178	11.9072	11.7257	11.8585	11.8205	11.6726	1.48438e-08	1.73768e-07	0.0505763	0.0716466	0.397711	0.631682	-0.314539	-0.360531	2.25776e-05	0.000212069	-0.103724	-0.131096	0.120995	0.2596
gene13529	Znf181	Znf181	Znf181	Znf181	reference	7.46024	7.57601	7.54219	7.63953	7.57345	7.46758	7.61615	7.38664	7.38682	7.60841	7.42355	7.3797	7.46673	7.2647	7.51534	7.58037	7.37616	7.54078	7.36212	7.48077	7.57955	7.59699	7.43745	7.47804	7.5162	7.48499	7.49235	7.55355	7.46911	7.47591	9.09396e-06	5.16019e-05	-0.0465566	-0.0744695	0.466918	0.69051	0.347335	0.423006	6.92948e-05	0.000544911	-0.0063586	-0.0088263	0.930816	0.963463
gene13536	Kiaa0355	Kiaa0355	Kiaa0355	Kiaa0355	reference	9.9694	10.0963	9.85042	9.91932	9.8332	9.82311	9.81035	9.74162	9.82188	9.76685	9.73549	9.71963	9.81853	9.79735	9.77235	9.8966	9.85732	9.77283	9.84616	9.7612	9.90693	9.97776	9.90486	9.77301	9.90739	9.99471	9.88519	9.85451	9.82322	9.82742	3.14949e-08	3.47791e-07	0.191421	0.229473	0.000187821	0.00358822	0.349432	0.376137	1.29513e-09	4.49964e-08	0.266933	0.298374	1.07387e-06	3.34984e-05
gene13537	Lsm14a	Lsm14a	Lsm14a	Lsm14a	reference	10.4545	10.4823	10.3661	10.3736	10.2911	10.3292	10.2637	10.3992	10.329	10.5659	10.3676	10.4911	10.4123	10.3399	10.3924	10.291	10.43	10.3773	10.3268	10.336	10.4917	10.4207	10.376	10.3265	10.2386	10.4352	10.2871	10.3186	10.264	10.2073	0.000103051	0.000426788	0.169979	0.210241	0.00152539	0.0164398	0.0977135	0.107367	0.106397	0.201339	0.0608962	0.0710668	0.280828	0.461457
gene13544	Cebpg	Cebpg	Cebpg	Cebpg	reference	8.89163	8.81611	8.87996	8.92918	9.01624	8.9433	8.8153	8.67817	8.68868	8.82287	8.71085	8.88863	8.63883	8.7714	8.71338	8.76629	8.80919	8.91678	8.74643	8.78515	8.98957	9.09732	8.88007	8.74872	8.8885	9.2344	9.10475	9.0856	8.94775	8.94915	8.5395e-06	4.87894e-05	0.0966531	0.172583	0.149388	0.352573	0.375029	0.475593	8.28064e-05	0.000632736	0.312548	0.435848	0.000274015	0.00294914
gene13545	Cebpa	Cebpa	Cebpa	Cebpa	reference	7.04738	7.08927	7.19178	7.05889	7.09635	7.23556	7.07629	7.04253	6.85144	6.86958	6.96728	6.99063	6.98091	6.96698	6.95591	6.97994	6.98888	6.99993	6.91408	6.94701	7.17374	7.219	6.91986	6.99125	7.15559	7.22025	7.1142	7.18207	7.06871	7.10077	4.9074e-09	6.35182e-08	0.0277562	0.0496251	0.67362	0.82831	0.392354	0.496847	4.61813e-05	0.000386426	0.395377	0.529344	1.16745e-05	0.000238345
gene13561	Pdcd5	Pdcd5	Pdcd5	Pdcd5	reference	8.72997	8.69467	8.68924	8.64123	8.62318	8.63031	8.69677	8.82132	8.69574	8.86486	8.78373	8.80511	8.71987	8.84201	8.6169	8.71705	8.92727	8.68376	8.73039	8.75349	8.60747	8.70272	8.74171	8.80763	8.51579	8.60037	8.57398	8.59336	8.67293	8.67598	4.63741e-05	0.000214487	0.0161864	0.0230356	0.786487	0.895601	-0.183549	-0.211771	0.0118452	0.0358495	-0.086167	-0.108751	0.194265	0.361682
gene13563	Znf507	Znf507	Znf507	Znf507	reference	9.23706	9.35375	9.36969	9.38682	9.3769	9.34386	9.33998	8.9155	9.17019	9.23005	9.05858	9.15985	9.08933	9.05985	9.12084	9.22188	9.10995	9.27053	9.14009	9.22965	9.3604	9.41494	9.16839	9.03459	9.33049	9.44904	9.36046	9.26868	9.36791	9.28995	2.20533e-12	5.48194e-11	0.00173423	0.00245435	0.976738	0.991129	0.448731	0.505452	4.13113e-09	1.27496e-07	0.250182	0.306755	0.000286199	0.00304715
gene13568	Uri1	Uri1	Uri1	Uri1	reference	9.84221	9.99467	9.8978	9.68431	9.79214	9.90869	9.87876	10.1263	10.0631	10.2318	10.184	10.1916	9.90667	10.1085	10.0996	10.0798	9.89478	10.111	9.9194	10.0593	9.94643	9.9423	10.0587	10.011	9.95273	9.90994	9.89386	9.99466	9.82758	9.81425	1.41653e-08	1.66481e-07	0.107342	0.155816	0.0828278	0.242916	-0.288778	-0.336253	0.000171153	0.00116675	-0.209569	-0.264571	0.00290158	0.0175275
gene13571	CUNH19orf12	CUNH19orf12	CUNH19orf12	CUNH19orf12	reference	8.32235	8.22559	8.43402	8.40262	8.6344	8.41145	8.46973	8.48272	8.51923	8.46032	8.47078	8.57466	8.34225	8.56577	8.49497	8.45267	8.42972	8.4029	8.44265	8.35136	8.30793	8.38038	8.417	8.39084	8.49933	8.35035	8.39303	8.4537	8.38376	8.52867	0.000242256	0.000895053	-0.223088	-0.30803	0.000519089	0.0076052	-0.349598	-0.403056	5.24028e-06	6.12845e-05	-0.176111	-0.223642	0.0113773	0.0477353
gene13573	Pop4	Pop4	Pop4	Pop4	reference	7.84593	7.85708	7.98093	7.87832	7.86842	7.94038	7.92541	8.18232	8.05595	8.21641	8.18223	8.16332	8.0574	8.1683	8.00998	8.11263	8.21867	8.21813	8.14578	8.1661	7.89642	7.90761	8.10977	8.11268	7.89953	7.92471	7.99381	7.98343	8.00888	7.87941	2.14705e-16	9.92656e-15	-0.0438681	-0.066496	0.482006	0.70049	-0.497471	-0.561596	8.59153e-10	3.13143e-08	-0.430895	-0.509412	2.06427e-08	1.39361e-06
gene13576	UQCRFS1_like_gene13576	UQCRFS1_like	UQCRFS1	LOC101959727	human_blastn	11.0739	11.0454	11.1091	10.9965	11.1413	11.1132	11.1029	11.3311	11.2264	11.2609	11.3324	11.2864	11.0754	11.3076	11.2541	11.1319	11.3804	11.2394	11.0841	11.16	11.1211	11.1652	11.0634	11.2586	11.0556	11.1078	11.0511	11.1901	11.0162	11.0589	5.3151e-05	0.000241322	0.0116282	0.0159596	0.841036	0.927022	-0.260714	-0.295586	0.000211896	0.00138414	-0.114208	-0.140667	0.0760817	0.186952
gene13582	Erich3	Erich3	Erich3	Erich3	reference	9.52507	9.59424	9.86815	9.80396	9.6988	9.66128	9.77961	9.81357	9.62686	9.78449	9.74473	9.72052	9.85748	9.71842	9.78001	9.87837	9.77379	9.86555	10.0568	9.84651	9.5168	9.56448	9.85484	9.98892	9.78184	9.45771	9.85652	9.80137	10.0064	9.79781	3.99199e-12	9.64083e-11	-0.30464	-0.39705	6.30313e-06	0.000271354	-0.283453	-0.329192	0.00019802	0.00131372	-0.43956	-0.512308	4.56197e-09	3.95659e-07
gene13584	Tyw3	Tyw3	Tyw3	Tyw3	reference	7.2716	7.4088	7.56309	7.38059	7.45918	7.39703	7.41392	7.60378	7.55638	7.61003	7.59356	7.52964	7.53395	7.54842	7.48635	7.54603	7.66974	7.54406	7.54104	7.49829	7.36121	7.40829	7.50896	7.55176	7.47825	7.35659	7.57509	7.4165	7.42084	7.41794	8.37818e-07	6.46006e-06	-0.126748	-0.205027	0.0549918	0.188278	-0.43024	-0.511286	9.89488e-07	1.4587e-05	-0.358024	-0.456782	1.05591e-05	0.000223642
gene13597	Zzz3	Zzz3	Zzz3	Zzz3	reference	9.12962	9.15355	9.25087	9.10335	9.17887	9.2374	9.25818	9.01689	9.01289	9.02201	9.01498	9.07521	9.04628	8.85275	9.02982	9.03026	8.89403	9.07496	9.00529	9.0427	9.15158	9.11027	9.10121	8.93484	9.12565	9.20008	9.17055	9.04693	9.10284	9.16674	1.69708e-07	1.59657e-06	-0.0746522	-0.0998158	0.190936	0.41019	0.24326	0.274631	0.000426688	0.00245516	0.159464	0.192812	0.0119512	0.0494441
gene13603	Fubp1	Fubp1	Fubp1	Fubp1	reference	10.8035	10.8816	10.9714	11.1036	11.062	11.0663	11.0288	10.7319	10.8722	10.8981	10.7349	10.8114	10.8512	10.7502	10.8853	10.9344	10.7756	10.8823	10.9627	10.9528	10.9772	11.0052	10.94	10.9299	10.8706	11.0131	11.0138	10.8729	11.1045	11.0876	4.04968e-06	2.56084e-05	-0.126234	-0.167844	0.0290217	0.125185	0.212725	0.240379	0.00198047	0.00856642	0.0608523	0.074566	0.332598	0.515356
gene13616	Ntm	Ntm	Ntm	Ntm	reference	11.426	11.4401	11.4818	11.4202	11.5313	11.4395	11.47	11.53	11.4622	11.5924	11.5766	11.4695	11.613	11.5649	11.577	11.4411	11.6221	11.5418	11.5563	11.5282	11.3805	11.3245	11.4914	11.5304	11.4747	11.32	11.4842	11.4815	11.4728	11.5419	4.58207e-06	2.85646e-05	-0.11857	-0.139078	0.0114263	0.0670784	-0.207441	-0.221178	6.14304e-05	0.000489876	-0.245913	-0.26992	8.06365e-07	2.65408e-05
gene13626	Prdm10	Prdm10	Prdm10	Prdm10	reference	8.79316	8.80873	8.8683	8.92912	8.87547	8.83088	8.90797	8.8185	8.85483	8.90481	8.78845	8.87818	8.94102	8.90176	8.80943	8.95766	8.83906	9.01317	8.95297	8.95909	8.77622	8.81259	8.93953	8.93581	8.91083	8.77951	8.95492	8.88769	9.02336	9.08605	0.000102147	0.000423633	-0.12963	-0.167116	0.0202068	0.0983046	-0.0807142	-0.0901491	0.212421	0.339564	-0.208259	-0.243734	0.000590278	0.00531742
gene1364	Eaf1	Eaf1	Eaf1	Eaf1	reference	10.4765	10.4097	10.2722	10.3246	10.4309	10.3969	10.3551	10.2152	10.343	10.2816	10.1985	10.3219	10.3207	10.2259	10.1755	10.2562	10.4065	10.2975	10.1471	10.1705	10.3355	10.4617	10.3174	10.222	10.2115	10.4795	10.2862	10.1492	10.2625	10.3878	0.000200502	0.000758475	0.0882428	0.119469	0.12846	0.32006	0.254531	0.288217	0.000274869	0.00172075	0.220461	0.265503	0.000724335	0.00618731
gene1365	Mettl6	Mettl6	Mettl6	Mettl6	reference	6.94402	6.96754	6.98722	7.08988	7.20799	6.93629	6.99113	6.70631	6.8342	6.87366	6.764	6.813	6.86316	6.76566	6.74808	6.77827	6.81175	6.80494	6.80881	6.72498	6.9795	7.04309	6.84961	6.69351	6.94258	6.9215	6.93894	6.84514	7.00439	6.95615	4.55126e-11	9.01302e-10	-0.105082	-0.199856	0.12225	0.311346	0.424345	0.556097	4.5687e-05	0.000383371	0.29837	0.445866	0.000837377	0.00691945
gene13659	Ddx25	Ddx25	Ddx25	Ddx25	reference	9.41162	9.46215	9.57682	9.43802	9.58939	9.44534	9.54332	9.66638	9.61012	9.64399	9.68538	9.63813	9.61616	9.53497	9.55068	9.61689	9.78501	9.60928	9.67037	9.62404	9.46301	9.42894	9.59834	9.61829	9.50166	9.447	9.52894	9.51881	9.51875	9.58818	4.30546e-08	4.63803e-07	-0.106109	-0.133284	0.0463924	0.169006	-0.287453	-0.313928	2.38345e-06	3.08499e-05	-0.249392	-0.284325	1.63447e-05	0.000315272
gene13668	Saraf	Saraf	Saraf	Saraf	reference	13.236	13.2728	13.2704	13.1574	13.1978	13.2603	13.2855	13.4897	13.3883	13.4401	13.4686	13.4562	13.3081	13.3989	13.3949	13.3896	13.2485	13.3911	13.2446	13.3152	13.2895	13.2838	13.325	13.3584	13.2103	13.195	13.212	13.2999	13.132	13.1538	2.54116e-13	7.2582e-12	0.0266841	0.0311858	0.555977	0.751818	-0.257347	-0.272849	2.945e-07	5.03886e-06	-0.175151	-0.192607	0.000268217	0.00290516
gene13672	Dusp4	Dusp4	Dusp4	Dusp4	reference	8.55976	8.48055	8.73456	8.86098	9.04619	8.65513	8.68264	8.47382	8.65446	8.42958	8.44335	8.52363	8.4811	8.54171	8.59535	8.504	8.14715	8.64264	8.50333	8.36099	8.40862	8.45601	8.55075	8.60098	8.45539	8.53264	8.40276	8.35293	8.50823	8.52432	2.17626e-06	1.49384e-05	-0.396105	-0.589634	2.71558e-05	0.00079279	-0.0471941	-0.0681443	0.632516	0.743232	-0.0494698	-0.0848723	0.548079	0.709272
gene13702	Mtmr7	Mtmr7	Mtmr7	Mtmr7	reference	10.0428	10.1562	10.1853	9.99502	9.97026	10.0771	10.0757	10.3211	10.2547	10.2305	10.2697	10.2126	10.2002	10.2314	10.2795	10.271	10.352	10.1876	10.1837	10.1851	10.1644	10.1875	10.1848	10.1745	10.1306	10.0668	10.058	10.192	9.98805	9.97027	4.02599e-06	2.54722e-05	0.0768833	0.103206	0.180071	0.395522	-0.189225	-0.213483	0.00544415	0.0192178	-0.146227	-0.176812	0.0203576	0.0732555
gene13711	Epc1	Epc1	Epc1	Epc1	reference	9.57304	9.58847	9.68017	9.64984	9.64704	9.65135	9.63329	9.48834	9.50291	9.6163	9.42271	9.50778	9.67165	9.49567	9.62069	9.62367	9.38358	9.67254	9.51764	9.47951	9.63864	9.64619	9.46646	9.43447	9.69461	9.51616	9.57449	9.56506	9.62652	9.63233	4.90156e-12	1.16714e-10	-0.0833392	-0.0980163	0.0735813	0.226208	0.170983	0.182704	0.00106031	0.00514229	-0.0719564	-0.0801643	0.139887	0.287765
gene13720	Nrp1	Nrp1	Nrp1	Nrp1	reference	9.62335	9.65551	9.52721	9.67281	9.47122	9.52115	9.58823	9.39945	9.35887	9.47985	9.44655	9.41458	9.49916	9.21949	9.66113	9.5809	9.31436	9.49516	9.38522	9.55164	9.48035	9.63811	9.55977	9.38973	9.59826	9.63479	9.54237	9.51216	9.67167	9.53686	8.4445e-05	0.000359246	0.0551639	0.0824301	0.373838	0.612016	0.344596	0.403915	1.68086e-05	0.000166157	0.0803395	0.105801	0.252101	0.430265
gene13732	Fzd8	Fzd8	Fzd8	Fzd8	reference	7.64869	7.55954	7.70279	7.7497	7.83383	7.78124	7.63963	7.54084	7.48156	7.50843	7.51447	7.53146	7.50207	7.54583	7.67352	7.5747	7.02136	7.551	7.50386	7.66515	7.58569	7.4878	7.44298	7.58522	7.7054	7.61498	7.8559	7.67494	7.75497	7.85941	0.000257406	0.000942501	-0.136064	-0.360963	0.0503333	0.177677	0.0657703	0.115073	0.538935	0.669346	0.0192981	0.0423229	0.819344	0.897938
gene1376	Smim4	Smim4	Smim4	Smim4	reference	8.03186	7.89032	7.91492	7.87231	7.92265	7.91752	7.77976	8.05297	8.06122	8.16162	8.10289	7.95192	8.08588	8.05693	8.08135	7.98158	8.01482	7.91853	8.02114	7.97005	7.91985	7.90752	8.03449	7.98096	7.93961	7.8898	7.80588	7.99637	7.88509	7.88388	6.58897e-05	0.000290933	0.0726934	0.114029	0.254907	0.487495	-0.21342	-0.257059	0.00865287	0.0277874	-0.192	-0.252823	0.00913496	0.04035
gene13763	Sncaip	Sncaip	Sncaip	Sncaip	reference	6.9818	6.93435	7.13937	7.20639	7.20331	7.16174	7.06252	6.90821	6.96509	7.00244	6.95126	6.93146	7.02625	6.88889	6.91321	7.04016	6.97741	6.98071	6.95905	6.96199	7.00312	7.07113	7.00312	6.98458	7.01913	6.96348	7.04531	6.98162	6.9912	6.99325	2.6214e-07	2.34898e-06	-0.308187	-0.427178	2.5962e-05	0.000765461	0.137833	0.172617	0.108482	0.204373	-0.00296119	-0.00416306	0.968097	0.9836
gene13775	Gramd2b	Gramd2b	Gramd2b	Gramd2b	reference	10.7514	10.7265	10.5943	10.5093	10.571	10.531	10.5168	10.7641	10.7507	10.8275	10.7952	10.84	10.7013	10.7116	10.702	10.7066	10.8415	10.6782	10.6177	10.7749	10.6956	10.6819	10.6458	10.5839	10.6417	10.7414	10.5813	10.6471	10.5339	10.5511	6.52786e-08	6.7155e-07	0.227354	0.278469	3.58125e-05	0.00098003	-0.0775124	-0.0853575	0.20404	0.329492	-0.00646013	-0.00757951	0.909577	0.95154
gene13779	Tmem131l	Tmem131l	Tmem131l	Tmem131l	reference	8.66692	8.76584	8.66731	8.58276	8.49482	8.46321	8.57857	8.25346	8.37786	8.31459	8.28746	8.41228	8.53847	8.31336	8.37734	8.45513	8.22492	8.42361	8.40036	8.40543	8.56848	8.54931	8.5071	8.24243	8.54901	8.50223	8.44272	8.41511	8.71034	8.57429	1.53897e-07	1.46406e-06	0.0570066	0.0995925	0.38702	0.623667	0.478288	0.580108	7.60815e-07	1.16195e-05	0.253768	0.356751	0.00199629	0.0131924
gene1378	Gnl3	Gnl3	Gnl3	Gnl3	reference	9.98618	10.0205	9.83933	9.77528	9.70964	9.76625	9.80235	9.93334	9.96441	10.0802	9.98047	9.99704	9.88485	9.85941	9.86117	9.90964	9.92442	9.86057	9.82856	9.83384	9.95103	9.96272	9.95904	9.85145	9.76843	9.98291	9.75592	9.86157	9.73706	9.72	1.48357e-08	1.73768e-07	0.275653	0.333669	1.18582e-06	7.61617e-05	0.0548893	0.0606359	0.374439	0.517937	0.0783171	0.0919946	0.174273	0.336647
gene13782	Rnf175	Rnf175	Rnf175	Rnf175	reference	8.6824	8.84661	8.86592	8.80338	8.93623	9.00875	8.92186	8.83519	8.86067	8.794	8.88514	8.81915	8.77156	8.86136	8.90265	8.7199	8.65867	8.76171	8.73398	8.78764	8.77004	8.76035	8.82686	8.82973	8.98433	8.68173	8.94698	8.90786	8.84207	8.86674	6.05075e-05	0.000270587	-0.227079	-0.298974	0.000211998	0.0039544	-0.18123	-0.207271	0.0107574	0.033337	-0.0655728	-0.0817916	0.311775	0.492948
gene1380	Spcs1	Spcs1	Spcs1	Spcs1	reference	10.2431	10.2548	10.3267	10.3065	10.3367	10.3126	10.372	10.4897	10.3304	10.4323	10.5351	10.4561	10.3995	10.4489	10.4227	10.4309	10.5521	10.3509	10.3579	10.4099	10.2666	10.34	10.3798	10.394	10.267	10.269	10.2563	10.3891	10.3411	10.3032	3.92372e-06	2.48914e-05	-0.0736178	-0.0903188	0.146498	0.3489	-0.26385	-0.285345	4.31698e-06	5.18648e-05	-0.187807	-0.212773	0.000561038	0.00513975
gene13818	Etfdh	Etfdh	Etfdh	Etfdh	reference	8.99192	8.97722	8.95374	8.9208	8.89187	8.94816	8.84959	9.13668	9.01434	9.20475	9.2017	9.14509	9.10676	8.97817	9.10351	9.11292	9.2596	9.09125	9.03884	9.07737	8.95193	8.90506	9.13108	9.06216	8.87431	8.93929	8.86757	8.9536	8.98003	8.76965	7.04543e-10	1.10295e-08	0.053133	0.0765454	0.380418	0.61859	-0.223015	-0.258562	0.00276711	0.011188	-0.249003	-0.306558	0.00033432	0.00343633
gene13821	Fnip2	Fnip2	Fnip2	Fnip2	reference	10.8063	10.8691	10.6725	10.6878	10.6133	10.7269	10.6895	10.5018	10.5674	10.6483	10.4337	10.5105	10.4209	10.4209	10.5862	10.5369	9.91038	10.6886	10.4749	10.5966	10.8473	10.835	10.5375	10.5112	10.6489	10.8734	10.6483	10.5481	10.6291	10.7126	3.46439e-06	2.24571e-05	0.14124	0.257783	0.0405299	0.154947	0.436757	0.553105	1.30443e-05	0.0001335	0.283487	0.412405	0.00104815	0.00827513
gene13830	Cntn6	Cntn6	Cntn6	Cntn6	reference	8.23396	8.30707	8.44707	8.43872	8.34879	8.35676	8.4166	8.21487	8.12764	8.24962	8.2887	8.21581	8.34348	8.28464	8.35889	8.32911	8.41178	8.41248	8.20325	8.40307	8.06898	8.18024	8.14413	8.38702	8.26324	8.08196	8.44395	8.29664	8.46865	8.39337	0.000129697	0.000520277	-0.32005	-0.457661	3.57973e-05	0.00098003	-0.07381	-0.094432	0.401387	0.544625	-0.24229	-0.3345	0.00247982	0.0155489
gene13833	Trnt1	Trnt1	Trnt1	Trnt1	reference	9.36878	9.10865	9.16359	9.21707	9.14593	9.10605	9.08619	9.08694	9.07588	9.28174	9.1088	9.04647	9.26103	8.832	9.12748	9.05595	9.0355	9.18376	9.04672	8.96352	9.25189	9.37347	9.02781	9.10927	9.04821	9.31859	9.12478	9.22681	9.16918	9.13881	3.66921e-05	0.000175161	0.167385	0.250385	0.0102012	0.062544	0.373377	0.441887	7.49863e-06	8.28055e-05	0.134305	0.179078	0.0639997	0.166363
gene13834	Crbn	Crbn	Crbn	Crbn	reference	10.2677	10.2468	10.262	10.1378	10.1585	10.1552	10.1716	10.3502	10.3155	10.357	10.3442	10.3563	10.2234	10.2767	10.1678	10.2499	10.3794	10.2452	10.1864	10.1943	10.2829	10.3119	10.3262	10.2467	10.1358	10.2318	10.2066	10.1906	10.1025	10.133	4.37615e-05	0.000203433	0.122947	0.149864	0.0159093	0.0842229	-0.0819182	-0.0889613	0.150749	0.261717	0.0249223	0.0286091	0.642178	0.779563
gene13855	Bcl6	Bcl6	Bcl6	Bcl6	reference	9.63359	9.41723	9.76554	9.95252	9.71214	9.7123	9.7933	9.46376	9.5875	9.41343	9.47812	9.587	9.52611	9.55075	9.46432	9.45352	9.77533	9.59548	9.59265	9.55461	9.43675	9.52091	9.5071	9.47376	9.57927	9.57929	9.55774	9.46179	9.60666	9.56936	2.49513e-07	2.25453e-06	-0.347158	-0.448723	1.83251e-06	0.000109445	-0.0102645	-0.0123465	0.896954	0.936192	0.0383771	0.0513199	0.58768	0.740055
gene1386	Tmem110	Tmem110	Tmem110	Tmem110	reference	10.269	10.2703	10.1076	10.146	10.1422	10.0896	10.0247	9.93859	10.019	9.99594	10.0006	10.0336	10.0423	9.9825	10.0502	10.0577	9.92211	10.1501	10.035	9.98003	10.1627	10.2511	9.99876	9.88897	10.1718	10.267	10.1445	10.0204	10.0351	10.1576	8.27766e-13	2.176e-11	0.188774	0.22708	0.000248721	0.0044109	0.369885	0.39815	2.03406e-10	8.57047e-09	0.265173	0.297192	1.55919e-06	4.50761e-05
gene1388	Sfmbt1	Sfmbt1	Sfmbt1	Sfmbt1	reference	8.67878	8.85447	8.77113	8.81192	8.75688	8.85245	8.80008	8.55822	8.54276	8.73981	8.64723	8.59202	8.60738	8.55682	8.76128	8.64004	8.43545	8.73555	8.68693	8.55298	8.86151	8.75258	8.6979	8.68607	8.77271	8.82449	8.68684	8.75089	8.70463	8.75211	1.84233e-06	1.29453e-05	-0.00586799	-0.00846977	0.922531	0.965957	0.343449	0.396894	8.2418e-06	8.99256e-05	0.141134	0.17956	0.039527	0.118392
gene13885	Map3k13	Map3k13	Map3k13	Map3k13	reference	9.66876	9.65062	9.71584	9.87479	9.83114	9.65203	9.70564	9.32729	9.40518	9.46772	9.24069	9.39343	9.42576	9.25259	9.32271	9.48749	9.35895	9.50007	9.46191	9.3839	9.58068	9.6506	9.48809	9.28772	9.53638	9.59043	9.7413	9.51075	9.67049	9.66938	6.1664e-20	4.44056e-18	-0.151423	-0.215031	0.0149757	0.0807854	0.46348	0.526207	5.95654e-09	1.76939e-07	0.252441	0.315354	0.000402282	0.00398991
gene13886	MAP3K13_containing	MAP3K13_containing	NA	LOC110598727	human_blastn	7.81136	7.61352	7.81785	7.59661	7.50687	7.7582	7.57398	7.95631	7.86001	8.03728	8.04738	7.88669	8.00015	8.01218	7.99126	7.92852	8.04713	7.9075	7.7542	7.84483	7.85689	7.69279	7.85476	7.82163	7.88005	7.65837	7.50276	7.95861	7.56739	7.4755	6.20457e-05	0.000276426	0.0629432	0.179753	0.337427	0.575389	-0.296382	-0.488265	0.00860843	0.0276671	-0.272258	-0.524647	0.00440637	0.0239508
gene13893	Ephb3	Ephb3	Ephb3	Ephb3	reference	8.22837	8.10926	8.4283	8.22392	8.39805	8.22069	8.20744	7.7406	7.98372	7.69087	7.89301	7.77724	7.98282	7.95257	8.04922	7.87721	7.76561	7.93416	7.98811	8.03754	8.08049	7.98213	7.78541	7.93866	8.27528	8.05757	8.26123	8.04615	8.37141	8.33195	2.23096e-12	5.53408e-11	-0.193238	-0.404658	0.00909415	0.0574159	0.328209	0.482696	0.00239406	0.00994276	0.221277	0.387819	0.0136196	0.0541979
gene13901	Eif4g1	Eif4g1	Eif4g1	Eif4g1	reference	12.2297	12.2352	11.9817	12.1238	12.0735	11.9924	12.0313	12.0388	12.1876	12.109	12.0928	12.0728	12.1129	12.1523	12.093	12.1167	12.2444	12.0717	12.2426	12.2179	12.1094	12.0985	12.187	12.2095	11.9618	12.1934	12.0542	11.9844	12.1009	12.1078	2.164e-07	1.98094e-06	0.17137	0.198588	0.000239646	0.00430783	0.0970568	0.103476	0.0567488	0.123655	0.0990203	0.109981	0.0412995	0.121948
gene13902	Psmd2	Psmd2	Psmd2	Psmd2	reference	12.2429	12.186	12.0839	12.0918	12.0246	12.028	12.1129	12.28	12.2668	12.095	12.1893	12.2335	12.1882	12.1695	12.2203	12.1697	12.337	12.0784	12.2022	12.1685	12.2309	12.2252	12.2093	12.1537	12.1305	12.2134	12.0987	12.1223	12.0297	12.0498	2.05774e-07	1.8895e-06	0.198645	0.228687	2.02751e-05	0.000635472	-0.0121007	-0.0128933	0.810666	0.877551	0.0924725	0.102591	0.0550225	0.149298
gene13903	Ece2	Ece2	Ece2	Ece2	reference	10.6561	10.723	10.8688	10.8863	10.9226	10.9066	10.973	10.8201	10.7294	10.6858	10.7792	10.7375	10.7541	10.6852	10.7855	10.7551	11.2459	10.7343	10.8282	10.8351	10.7566	10.8	10.8098	10.8602	10.8058	10.7865	11.0907	10.8992	10.9188	11.0096	9.12516e-05	0.000384534	-0.174625	-0.260811	0.00761737	0.0513967	-0.00770958	-0.0093783	0.924173	0.953049	0.00239289	0.00325599	0.973445	0.986538
gene13906	Vwa5b2	Vwa5b2	Vwa5b2	Vwa5b2	reference	9.31514	9.1662	9.07732	9.3651	9.11692	9.22729	9.41388	9.17954	9.16688	8.77905	9.17747	9.18944	9.13526	9.34995	9.31862	9.11611	9.47995	9.30295	9.37802	9.27633	9.22473	9.43653	9.23196	9.35696	9.7148	9.52359	9.61016	9.46953	9.49551	9.73015	2.39917e-06	1.62618e-05	0.07117	0.161936	0.29155	0.527926	0.145749	0.219812	0.154873	0.266934	0.196637	0.343059	0.0254806	0.0858651
gene13910	Ap2m1	Ap2m1	Ap2m1	Ap2m1	reference	13.3517	13.305	13.3417	13.278	13.3573	13.3731	13.3823	13.5482	13.4479	13.3371	13.5039	13.3883	13.3232	13.5286	13.4619	13.308	13.5238	13.4023	13.3984	13.4303	13.2864	13.3319	13.37	13.4833	13.3548	13.3241	13.4016	13.3862	13.3455	13.4196	1.68669e-05	8.83264e-05	-0.034592	-0.0403736	0.444133	0.671142	-0.230438	-0.244408	4.07684e-06	4.94321e-05	-0.0644431	-0.0714009	0.175499	0.338244
gene13919	Map6d1	Map6d1	Map6d1	Map6d1	reference	9.31726	9.29662	9.67752	9.57553	9.57495	9.68886	9.57699	9.75831	9.58649	9.76228	9.79402	9.76917	9.84191	9.84419	9.79045	9.68375	10.0424	9.77081	9.71122	9.78477	9.40602	9.32028	9.56396	9.76858	9.75706	9.28133	9.60962	9.84151	9.58268	9.65079	8.83452e-14	2.71245e-12	-0.395024	-0.518553	2.03615e-06	0.000117445	-0.672804	-0.745793	9.25781e-12	5.23816e-10	-0.67749	-0.769938	1.27782e-12	3.37402e-10
gene1392	Dcp1a	Dcp1a	Dcp1a	Dcp1a	reference	8.44486	8.54919	8.34976	8.36427	8.31424	8.3092	8.30618	8.12277	8.20763	8.20446	8.08905	8.15172	8.25794	8.10373	8.12696	8.24795	8.09326	8.32761	8.21825	8.20627	8.44683	8.44982	8.14298	8.09601	8.34578	8.48569	8.35793	8.26908	8.26795	8.30304	6.19289e-21	5.10999e-19	0.214538	0.277276	0.000287961	0.00496597	0.633541	0.674642	1.24005e-17	2.33876e-15	0.410233	0.466837	1.11193e-09	1.2225e-07
gene13920	Yeats2	Yeats2	Yeats2	Yeats2	reference	9.92471	10.0063	9.93425	9.98227	9.8802	9.84413	9.83513	9.61745	9.72993	9.67799	9.71212	9.71152	9.80604	9.64608	9.75436	9.72664	9.68943	9.66526	9.80518	9.76297	9.99151	9.95643	9.75328	9.7227	9.92815	9.92436	9.87307	9.8315	9.97439	9.87709	2.84618e-18	1.6104e-16	0.0857918	0.103887	0.0840565	0.244974	0.420852	0.449826	2.13753e-13	1.76376e-11	0.347928	0.382676	2.4428e-10	3.49703e-08
gene13922	Klhl24	Klhl24	Klhl24	Klhl24	reference	10.6502	10.8146	10.6987	10.8381	10.8322	10.7494	10.7134	10.4531	10.5426	10.5868	10.5907	10.5973	10.4366	10.5216	10.5444	10.575	10.6297	10.7608	10.608	10.544	10.9078	10.8751	10.5818	10.555	10.6624	10.9854	10.6885	10.705	10.7029	10.6373	1.29388e-09	1.90036e-08	0.0921175	0.128434	0.122794	0.31222	0.425509	0.479234	1.25389e-08	3.39379e-07	0.34991	0.414751	6.53671e-07	2.25783e-05
gene13932	Wdr91	Wdr91	Wdr91	Wdr91	reference	9.28397	9.26945	9.21119	9.26441	9.14073	9.17478	9.13075	8.99987	9.13447	8.9881	8.9538	9.01137	9.08425	8.93999	9.06053	9.00632	9.17856	9.02719	9.03327	9.05387	9.29999	9.23683	9.0906	9.05937	9.33195	9.32208	9.34069	9.14663	9.20275	9.23825	1.68459e-14	5.83564e-13	0.128919	0.168619	0.0232592	0.108294	0.434297	0.478308	2.51775e-10	1.03874e-08	0.384454	0.438015	4.47141e-09	3.90657e-07
gene13945	EXOC4_like_gene13945	EXOC4_like	EXOC4	LOC106145071	human_blastn	9.50623	9.51125	9.69441	9.56932	9.59989	9.61445	9.62969	9.86195	9.59726	9.66565	9.79693	9.56882	9.71501	9.78562	9.76352	9.62202	9.77921	9.69074	9.71959	9.70463	9.48495	9.483	9.65279	9.77231	9.63396	9.53648	9.66503	9.62677	9.67801	9.628	5.05908e-07	4.16865e-06	-0.154197	-0.201378	0.0072747	0.04962	-0.348791	-0.387393	2.2913e-07	4.06346e-06	-0.273356	-0.319916	1.67744e-05	0.000322513
gene13947	EXOC4_like_gene13947	EXOC4_like	EXOC4	LOC101974301	human_blastn	8.58165	8.63689	8.5237	8.5535	8.60212	8.56621	8.59831	8.82969	8.64981	8.66844	8.74121	8.67716	8.71729	8.71934	8.75247	8.64313	8.73609	8.62701	8.75801	8.7515	8.55135	8.53296	8.73089	8.78053	8.61965	8.52337	8.63087	8.67358	8.60532	8.54873	9.08762e-10	1.36856e-08	-0.00894915	-0.0115263	0.86854	0.940661	-0.282781	-0.310153	5.32116e-06	6.2108e-05	-0.195159	-0.22587	0.000826581	0.00686814
gene13951	Podxl	Podxl	Podxl	Podxl	reference	9.83604	10.0578	10.005	10.0762	9.92232	9.93223	9.96971	9.78789	9.77917	10.0352	10.0925	9.94261	10.1438	10.0643	9.90971	10.1141	10.4652	10.1346	10.2131	10.1324	9.77808	9.88068	10.1923	10.1891	10.0702	9.95331	9.92865	10.0374	10.0366	10.0285	4.19709e-06	2.64281e-05	-0.0786411	-0.129988	0.228223	0.455684	-0.0372079	-0.0469391	0.665536	0.768428	-0.19703	-0.272422	0.0112445	0.0473123
gene13960	Copg2	Copg2	Copg2	Copg2	reference	10.2102	10.2763	10.481	10.3283	10.3639	10.4457	10.4876	10.3855	10.3544	10.3626	10.4962	10.3814	10.4275	10.4178	10.5072	10.4524	10.5528	10.4328	10.4575	10.413	10.2285	10.2451	10.3608	10.4713	10.3888	10.2137	10.5636	10.5139	10.4834	10.5029	6.92157e-09	8.69367e-08	-0.25338	-0.303723	2.79289e-06	0.000144913	-0.253224	-0.27603	2.26055e-05	0.000212164	-0.290975	-0.32756	3.81083e-07	1.45129e-05
gene13961	LOC110598733	LOC110598733	LOC110598733	LOC110598733	reference	10.8381	10.9633	11.4616	11.8196	11.5295	11.4925	11.7306	11.1605	11.2206	11.4199	10.8179	10.9074	11.599	11.2563	11.3296	11.6437	11.9025	11.7254	11.7163	11.6059	11.6491	11.4555	11.5782	11.5163	11.4405	11.6257	11.6633	11.5484	11.734	11.6471	1.9563e-05	0.000100453	-0.145061	-0.401698	0.0380456	0.14885	0.235179	0.411728	0.0349352	0.0852055	-0.140124	-0.309849	0.109549	0.241989
gene13962	Mest	Mest	Mest	Mest	reference	8.12584	8.24123	8.41402	8.52142	8.48628	8.44736	8.57736	8.29499	8.13682	8.40624	8.19319	8.21904	8.24563	8.17335	8.19268	8.31177	8.19494	8.46023	8.3434	8.3471	8.23134	8.18528	8.31829	8.29194	8.12659	8.24848	8.32131	8.28088	8.24836	8.24363	3.39013e-09	4.57744e-08	-0.478996	-0.562356	1.07989e-08	2.13854e-06	0.0035007	0.00429798	0.966097	0.978616	-0.183508	-0.244483	0.0134808	0.0538461
gene13972	Ube2h	Ube2h	Ube2h	Ube2h	reference	11.3693	11.4323	11.2503	11.2844	11.2349	11.3156	11.2408	11.2624	11.2797	11.3654	11.2858	11.2843	11.2153	11.361	11.2372	11.2752	11.4567	11.31	11.2458	11.3147	11.3053	11.3411	11.3245	11.3079	11.2218	11.3478	11.1818	11.2267	11.1864	11.2045	9.44322e-05	0.000395922	0.123533	0.142564	0.00605452	0.0435088	0.10022	0.106325	0.0413704	0.0969745	0.107301	0.118193	0.0222837	0.0780818
gene14010	Aph1a	Aph1a	Aph1a	Aph1a	reference	9.68946	9.59794	9.37635	9.43916	9.49001	9.44818	9.43067	9.55088	9.53143	9.52977	9.56929	9.55871	9.50578	9.59238	9.63176	9.39681	9.59445	9.46721	9.45417	9.49418	9.66959	9.60444	9.46615	9.48923	9.56041	9.69063	9.56242	9.62285	9.46598	9.4569	3.07557e-06	2.02572e-05	0.306178	0.362438	6.04345e-08	7.72132e-06	0.127219	0.139667	0.0353622	0.0859955	0.209976	0.240986	0.000259952	0.00283632
gene14012	Ciart	Ciart	Ciart	Ciart	reference	7.89007	8.01475	7.58846	7.39432	7.2708	7.33205	7.34233	8.17069	7.72581	7.55397	8.00976	7.83325	7.57804	7.74578	7.90151	7.39901	8.00273	7.34452	7.86493	7.47598	7.74412	7.4557	7.78783	7.55062	7.78507	7.75382	7.7776	7.74248	7.47929	7.26947	0.000175919	0.000677997	0.36611	0.971964	0.000356058	0.00575602	-0.101806	-0.252499	0.349988	0.49272	0.162423	0.512532	0.0575412	0.154318
gene14013	Mrps21	Mrps21	Mrps21	Mrps21	reference	9.42656	9.34342	9.47237	9.44758	9.45837	9.46701	9.40506	9.65655	9.51619	9.6938	9.5816	9.56836	9.57093	9.646	9.49421	9.58446	9.73762	9.51896	9.42791	9.46781	9.4095	9.4778	9.56154	9.55636	9.36276	9.35602	9.43286	9.52352	9.43735	9.4768	6.50712e-05	0.00028764	-0.0561962	-0.0785737	0.342896	0.581626	-0.277917	-0.317261	0.000121867	0.000872832	-0.240223	-0.292055	0.000363723	0.00367184
gene14015	Rprd2	Rprd2	Rprd2	Rprd2	reference	10.0808	10.0583	9.89322	10.0004	9.8846	9.82327	9.88444	9.70665	9.9105	9.75661	9.67805	9.71511	9.89609	9.69603	9.74683	9.86702	9.58347	9.81316	9.92316	9.79451	10.0273	9.93616	9.91881	9.7833	9.84305	9.97235	9.87027	9.70082	9.89354	9.89581	6.40012e-05	0.000283967	0.126211	0.188629	0.0470852	0.170465	0.384874	0.450898	2.60749e-06	3.33501e-05	0.252066	0.322978	0.000668821	0.00583903
gene14029	Setdb1	Setdb1	Setdb1	Setdb1	reference	9.63388	9.65169	9.42726	9.59834	9.52202	9.43426	9.46445	9.39396	9.52539	9.40589	9.3856	9.46222	9.49969	9.38979	9.30491	9.46782	9.26403	9.42218	9.52361	9.46405	9.55722	9.64355	9.49274	9.40858	9.56552	9.66953	9.55627	9.3667	9.60125	9.56228	0.000129147	0.00051842	0.168249	0.234779	0.00665427	0.0467253	0.285368	0.330025	0.000152087	0.00105679	0.289178	0.353314	4.32524e-05	0.000674443
gene14036	Cdc42se1	Cdc42se1	Cdc42se1	Cdc42se1	reference	10.0484	10.0253	9.89209	9.99571	9.82581	9.89568	9.73495	9.80133	9.73453	10.02	9.8438	9.94013	10.0437	9.93091	9.8723	9.9322	9.93466	9.92011	9.88331	9.96239	10.066	10.0294	9.88532	9.85254	9.86254	10.1028	9.88161	9.91633	9.82766	9.80873	3.01827e-05	0.00014795	0.23786	0.300328	4.7993e-05	0.00123431	0.284875	0.317496	1.9113e-05	0.000184186	0.12833	0.15361	0.0361362	0.110977
gene14038	Gabpb2	Gabpb2	Gabpb2	Gabpb2	reference	7.64993	7.60963	7.63824	7.71263	7.70423	7.62322	7.79538	7.4043	7.48601	7.55878	7.48476	7.53315	7.61272	7.51316	7.41819	7.6676	7.54509	7.70226	7.55015	7.53034	7.53939	7.5895	7.51746	7.4829	7.5947	7.67534	7.67186	7.56735	7.57534	7.62292	1.28666e-05	6.95863e-05	-0.122693	-0.19334	0.0598764	0.199454	0.265881	0.326219	0.00185604	0.00811683	0.0342758	0.0477396	0.641429	0.779011
gene14051	Rfx5	Rfx5	Rfx5	Rfx5	reference	10.0392	10.1173	9.75645	9.90975	9.75891	9.75511	9.7126	9.88378	9.8766	9.92568	9.76255	9.83774	9.81493	9.80072	9.88699	9.86044	10.1457	9.76265	9.69018	9.79016	9.96474	10.0046	9.8747	9.6861	9.82881	10.0707	9.8011	9.75674	9.66743	9.64901	9.71295e-05	0.000405799	0.29525	0.423639	6.55984e-05	0.00155888	0.272061	0.335553	0.0016394	0.00738413	0.224871	0.30538	0.00385468	0.0217998
gene14053	Psmb4	Psmb4	Psmb4	Psmb4	reference	10.7888	10.6425	10.7245	10.6548	10.6623	10.6563	10.6257	10.9683	10.869	10.8358	10.9079	10.9154	10.8227	10.8843	10.8383	10.7916	11.0028	10.77	10.7728	10.756	10.7196	10.7388	10.783	10.7918	10.7209	10.6812	10.6497	10.7036	10.5672	10.5595	1.06407e-11	2.36918e-10	0.0649418	0.0819028	0.219686	0.445368	-0.277139	-0.30285	5.3835e-06	6.25897e-05	-0.129534	-0.150456	0.0230402	0.0797557
gene1409	Arhgef3	Arhgef3	Arhgef3	Arhgef3	reference	9.86193	9.75904	10.046	10.13	9.99795	9.96396	9.89073	9.75564	9.80162	9.84531	9.74183	9.79006	9.72361	9.69018	9.74744	9.77437	9.3686	9.90058	9.70279	9.82261	9.89961	9.84429	9.73823	9.66603	9.85556	9.84204	9.87241	9.84983	9.84398	9.82458	5.20743e-07	4.26428e-06	-0.185067	-0.268689	0.00425232	0.0344358	0.108611	0.130321	0.170793	0.28798	0.0519403	0.0692449	0.462484	0.637721
gene14098	S100a16	S100a16	S100a16	S100a16	reference	8.43044	8.1585	8.18673	8.30271	8.2823	8.30051	8.25855	8.56574	8.48091	8.3091	8.72128	8.54862	8.532	8.48462	8.44375	8.43675	8.5939	8.30744	8.33725	8.32012	8.28949	8.24409	8.24588	8.30141	8.32069	8.23093	8.21207	8.27393	8.25546	8.26889	3.26976e-07	2.85881e-06	0.0106224	0.0194747	0.872337	0.9425	-0.459068	-0.564437	2.38732e-06	3.08663e-05	-0.179546	-0.265096	0.0265014	0.0885267
gene14112	Slc39a1	Slc39a1	Slc39a1	Slc39a1	reference	9.9284	9.90681	9.75595	9.78937	9.71779	9.82007	9.64071	9.90712	9.78214	9.76211	9.85767	9.88498	9.79686	9.78208	9.84563	9.78706	9.86753	9.69276	9.79291	9.81788	9.91549	9.83365	9.74041	9.7383	9.7315	9.88929	9.73442	9.78526	9.69039	9.61901	2.3967e-05	0.000119836	0.205292	0.248322	9.8857e-05	0.00215526	0.0675965	0.0737239	0.24582	0.380267	0.168998	0.193028	0.0022487	0.0144179
gene14123	Ubap2l	Ubap2l	Ubap2l	Ubap2l	reference	11.2436	11.2049	11.0186	11.0753	10.9199	10.8763	10.9127	11.0103	11.0783	10.8757	10.9804	11.0255	11.0702	11.0223	10.9229	11.0015	10.8791	10.8846	11.1991	11.0927	11.1392	11.0694	11.0273	10.9905	10.9335	11.1831	10.9378	10.8308	10.99	10.955	2.7747e-05	0.000137485	0.243823	0.318645	8.04891e-05	0.00182514	0.192822	0.220364	0.00664676	0.0224621	0.277793	0.332797	3.68952e-05	0.000592418
gene14126	Atp8b2	Atp8b2	Atp8b2	Atp8b2	reference	10.7146	10.7419	10.6395	10.6388	10.5913	10.7032	10.6552	10.4576	10.5774	10.5153	10.4804	10.4708	10.7517	10.555	10.5309	10.682	10.7184	10.6692	10.643	10.5908	10.7232	10.7043	10.6402	10.5503	10.844	10.7022	10.762	10.6544	10.8216	10.7581	8.20656e-08	8.25659e-07	0.0871853	0.110992	0.106208	0.285018	0.305456	0.335617	1.30626e-06	1.85388e-05	0.111612	0.131146	0.055584	0.150434
gene14136	Pmvk	Pmvk	Pmvk	Pmvk	reference	8.31821	8.2529	8.52297	8.44703	8.52298	8.45276	8.40251	8.44573	8.30459	8.4363	8.33301	8.27893	8.36546	8.45103	8.44737	8.31819	8.43848	8.32796	8.32165	8.26369	8.23259	8.18098	8.26121	8.32752	8.43665	8.27598	8.50205	8.45261	8.44581	8.40113	3.75788e-06	2.4006e-05	-0.339367	-0.428526	8.3838e-07	5.87643e-05	-0.199838	-0.23321	0.00806995	0.0263282	-0.205077	-0.257084	0.00313204	0.0185981
gene14139	Pygo2	Pygo2	Pygo2	Pygo2	reference	9.16072	9.03932	9.06828	9.13409	9.14501	9.10514	9.0172	8.83144	8.89381	8.74336	8.84845	8.89491	8.88985	8.76102	8.8649	8.76641	8.70492	8.82467	8.83278	8.7778	9.10787	9.05787	8.80353	8.78817	9.00195	9.11581	9.14072	8.90056	9.16823	9.1365	4.50791e-21	3.77204e-19	0.00379459	0.005282	0.948445	0.978304	0.39275	0.443845	1.05073e-07	2.04669e-06	0.43777	0.503441	1.23103e-09	1.29443e-07
gene14147	Adam15	Adam15	Adam15	Adam15	reference	10.9374	10.7028	10.6612	10.7864	10.6376	10.667	10.6564	10.7443	10.9041	10.5142	10.8793	10.8812	10.8783	10.9126	10.8756	10.9105	10.8634	10.7918	11.0793	11.0161	10.8063	10.672	10.9704	10.9039	10.9989	10.8713	10.9703	10.8012	10.9755	10.8877	0.000147577	0.000582176	0.122282	0.190713	0.0594772	0.198513	-0.0833593	-0.10238	0.313377	0.453648	-0.000504506	-0.00069743	0.994483	0.99691
gene14149	Efna3	Efna3	Efna3	Efna3	reference	9.09327	9.23203	9.2107	9.19706	9.0948	9.15207	9.15331	8.87816	8.9959	8.9392	8.94545	8.9578	8.94844	8.89229	9.20697	8.78467	8.49742	8.87948	8.89573	9.04843	9.28899	9.09448	8.92564	8.98883	9.15401	9.11171	9.06697	9.08092	9.20411	9.1322	7.75248e-05	0.000333992	0.00319449	0.00649789	0.961828	0.985465	0.288348	0.39616	0.00391631	0.0148291	0.235548	0.368989	0.00672327	0.0325666
gene14158	Mtx1	Mtx1	Mtx1	Mtx1	reference	7.963	7.87617	7.99478	7.92974	7.90186	7.92	7.8657	8.17548	8.09196	8.02822	8.10073	8.08767	8.06929	8.07321	8.10184	8.04749	8.16982	8.05176	8.11867	8.00506	7.92748	7.9386	7.93972	8.09215	7.98458	7.8417	7.94924	7.92593	7.91968	7.96293	1.13083e-08	1.35312e-07	-0.0126924	-0.0183701	0.833748	0.92395	-0.36358	-0.414117	1.05965e-06	1.55059e-05	-0.259892	-0.317638	0.000168147	0.00200292
gene14163	Hcn3	Hcn3	Hcn3	Hcn3	reference	8.27589	8.4136	8.08572	8.19865	8.25876	8.11109	8.19892	8.15421	8.30161	8.02841	8.22227	8.02659	8.21318	8.17781	8.12111	8.1811	8.17502	8.15131	8.27442	8.19871	8.39343	8.25903	8.27326	8.29226	8.16886	8.41639	8.21411	8.15222	8.18889	8.19963	0.000152302	0.000599221	0.247104	0.35487	0.000309135	0.00518805	0.282896	0.339625	0.000594955	0.00322945	0.336936	0.424438	1.54792e-05	0.000301514
gene14171	Gon4l	Gon4l	Gon4l	Gon4l	reference	10.2755	10.2052	10.0609	10.1783	10.0751	10.0516	10.1488	9.8793	9.97412	9.88913	9.86373	9.91355	10.1351	9.89622	9.96267	10.0976	9.94031	10.0667	10.1199	9.99455	10.1112	10.0761	10.0789	9.97145	10.0967	10.226	10.0772	9.96433	10.0947	10.1588	7.81559e-07	6.09749e-06	0.0889868	0.121112	0.127298	0.318274	0.410112	0.45852	1.13679e-08	3.098e-07	0.195326	0.237252	0.00277582	0.0170012
gene14175	Kiaa0907	Kiaa0907	Kiaa0907	Kiaa0907	reference	10.34	10.2512	10.0234	10.2688	10.0638	10.1232	10.0924	10.2308	10.308	10.1836	10.1787	10.3121	10.279	10.2491	10.0917	10.2725	10.1033	10.1378	10.2655	10.1838	10.2485	10.2854	10.3023	10.1733	10.1695	10.3224	10.1179	10.0506	10.0923	9.98665	7.99057e-05	0.00034313	0.212439	0.277825	0.000395935	0.0062139	0.0410337	0.0466853	0.551432	0.678813	0.123478	0.150954	0.0527514	0.144763
gene14191	Paqr6	Paqr6	Paqr6	Paqr6	reference	10.198	10.2788	10.6988	10.8076	10.8656	10.7802	10.6359	10.6186	10.4215	10.3242	10.4639	10.5128	10.4907	10.5215	10.5946	10.3084	10.7843	10.4011	10.4735	10.5155	10.3906	10.3898	10.4985	10.6889	10.8319	10.4394	10.7805	10.7698	10.8956	10.8323	2.0738e-18	1.202e-16	-0.602614	-0.664228	1.63588e-11	1.38839e-08	-0.239496	-0.289455	0.00364772	0.0140039	-0.104894	-0.142245	0.150574	0.303406
gene14192	Smg5	Smg5	Smg5	Smg5	reference	10.8855	10.7269	10.8239	10.8226	10.9023	10.8373	10.7996	10.5479	10.5381	10.4255	10.5281	10.4705	10.6575	10.5113	10.5879	10.522	10.806	10.6094	10.6238	10.552	10.7645	10.7743	10.6002	10.5061	10.7374	10.7977	10.8174	10.6548	10.8316	10.8734	1.3274e-13	3.97285e-12	-0.0522434	-0.0716291	0.36939	0.607318	0.384133	0.431603	9.26513e-08	1.83175e-06	0.30239	0.359081	7.32545e-06	0.00016485
gene14194	Glmp	Glmp	Glmp	Glmp	reference	9.35497	9.50528	9.0854	9.26149	9.2014	9.2456	9.13068	9.42042	9.57982	9.09969	9.45625	9.50859	9.33867	9.3786	9.30229	9.24688	9.22593	9.2253	9.33811	9.1707	9.57016	9.47081	9.50516	9.22454	9.1912	9.39012	9.28919	9.18842	9.17159	9.1655	7.19802e-09	9.00283e-08	0.357009	0.473131	3.62723e-06	0.000174489	-0.0215167	-0.0264512	0.794397	0.866681	0.282016	0.367911	0.00028708	0.00305379
gene14195	Cct3	Cct3	Cct3	Cct3	reference	11.3983	11.3975	11.244	11.2633	11.3271	11.2584	11.2654	11.3804	11.4112	11.3774	11.3537	11.3903	11.2954	11.2848	11.2981	11.2789	11.5217	11.2874	11.2284	11.2481	11.4188	11.4075	11.328	11.31	11.1414	11.4004	11.247	11.2563	11.2155	11.2157	4.14364e-05	0.000194067	0.167731	0.202605	0.00107095	0.012766	0.0609655	0.0662594	0.286275	0.424924	0.128794	0.146957	0.0172583	0.0645651
gene14198	LOC110598749	LOC110598749	LOC110598749	LOC110598749	reference	8.75528	8.61111	8.49408	8.58708	8.66941	8.62539	8.57255	8.80102	8.90592	8.70812	8.78046	8.85871	8.84714	8.88655	8.86364	8.73407	8.65463	8.75054	8.86472	8.75138	8.84806	8.80174	8.91029	8.7349	8.92827	8.74922	8.77125	9.00701	8.67919	8.72104	9.94485e-05	0.000414177	0.200904	0.317927	0.00365837	0.0311381	-0.149945	-0.18802	0.0819157	0.164274	-0.033836	-0.0483879	0.652717	0.787209
gene14205	Gpatch4	Gpatch4	Gpatch4	Gpatch4	reference	8.14102	8.10286	8.1782	8.28792	8.27098	8.1914	8.23706	8.10325	8.12077	8.16303	7.98041	8.09828	8.26387	7.97732	8.08983	8.03492	8.14921	8.15617	8.05599	8.0772	8.10575	8.08162	8.06957	8.08038	8.16808	8.08175	8.26794	8.18595	8.34419	8.27396	3.28209e-06	2.146e-05	-0.191919	-0.271379	0.00262448	0.024155	0.0871914	0.103699	0.261596	0.39681	-0.0685133	-0.0894134	0.322008	0.50419
gene14207	Bcan	Bcan	Bcan	Bcan	reference	10.5385	10.5783	10.7104	10.7766	10.6502	10.6336	10.7094	10.8485	10.7035	10.538	11.0039	10.9085	10.6993	10.8911	10.8528	10.5928	10.9547	10.6269	10.8716	10.7598	10.6942	10.6659	10.7591	10.9494	10.7957	10.7798	10.7547	10.8192	10.7556	10.8942	2.62243e-05	0.000130375	-0.0460652	-0.0693916	0.45898	0.684089	-0.30277	-0.357009	0.000146172	0.00101869	-0.015669	-0.0208608	0.8236	0.90069
gene14208	Nes	Nes	Nes	Nes	reference	7.54605	7.57155	7.22768	7.38284	7.34392	7.1809	7.10844	7.30696	7.23904	7.44623	7.2664	7.27967	7.60269	7.33314	7.35259	7.58644	7.52147	7.45797	7.42867	7.47222	7.39867	7.42309	7.46808	7.47459	7.17555	7.48048	7.24469	7.2045	7.32535	7.40078	8.04437e-09	9.92556e-08	0.388098	0.575545	2.75044e-05	0.00079446	0.377455	0.504199	0.000227027	0.00146685	-0.0122751	-0.0200859	0.87922	0.932925
gene14210	Isg20l2	Isg20l2	Isg20l2	Isg20l2	reference	8.44283	8.4743	8.47747	8.39697	8.35593	8.2132	8.30473	8.29106	8.29585	8.18032	8.21887	8.18589	8.21775	8.18838	8.14375	8.19306	8.19244	8.17778	8.22526	8.29171	8.45949	8.41362	8.25667	8.16753	8.31131	8.43461	8.25615	8.28996	8.37357	8.3776	7.53468e-11	1.42332e-09	0.133661	0.182141	0.0246795	0.112699	0.369591	0.417627	3.80609e-07	6.30738e-06	0.455063	0.518438	2.06951e-10	3.03579e-08
gene14224	Etv3	Etv3	Etv3	Etv3	reference	9.04643	9.03769	9.10406	8.90699	8.85209	8.90261	8.91883	8.74986	8.76184	8.81323	8.64325	8.62296	8.76654	8.67339	8.70679	8.70979	8.60696	8.76226	8.70041	8.69303	8.98418	8.96488	8.66288	8.66214	8.95194	9.01353	8.90101	8.92956	8.90575	8.8777	2.34057e-26	3.47633e-24	0.0991914	0.128069	0.0724853	0.223823	0.547467	0.588329	1.14841e-15	1.55062e-13	0.412219	0.46245	1.36616e-10	2.16435e-08
gene1423	Flnb	Flnb	Flnb	Flnb	reference	9.8615	9.866	9.79411	10.0728	9.78617	9.76537	9.76683	9.56233	9.61037	9.62106	9.6984	9.61116	9.80879	9.62178	9.78949	9.85561	10.0534	9.74209	9.91602	9.75003	9.87105	9.79436	9.91221	9.75097	9.90005	9.9179	9.82967	9.78706	9.88816	9.86017	6.46062e-05	0.00028601	0.0194569	0.0302973	0.757626	0.878256	0.339212	0.404706	4.64178e-05	0.000388133	0.11859	0.159737	0.10347	0.232319
gene14234	LOC101959835	LOC101959835	LOC101959835	LOC101959835	reference	8.74792	8.80588	8.60737	8.67971	8.58961	8.69787	8.62345	9.03448	8.8486	8.93647	9.03494	8.97624	8.91848	8.87108	8.7943	8.92742	8.9405	8.73027	8.80813	8.81106	8.72909	8.83565	8.88227	8.82636	8.6643	8.80081	8.66134	8.7969	8.64217	8.61535	1.71361e-12	4.3414e-11	0.197092	0.276747	0.0019711	0.0196977	-0.273792	-0.317234	0.000284446	0.00176767	-0.117027	-0.149417	0.0862343	0.203819
gene14241	Polr2g	Polr2g	Polr2g	Polr2g	reference	8.80722	8.71581	8.64943	8.5851	8.69848	8.71954	8.66487	8.80371	8.80452	8.94936	8.8693	8.84579	8.77229	8.78062	8.73063	8.71782	8.73183	8.7102	8.71776	8.73048	8.71829	8.77878	8.71891	8.75985	8.59718	8.74945	8.69068	8.6896	8.61043	8.62154	3.57754e-05	0.000171266	0.130282	0.17283	0.0241579	0.111344	-0.112885	-0.127131	0.0916446	0.179779	-0.038618	-0.0469375	0.530852	0.695685
gene14248	Ubxn1	Ubxn1	Ubxn1	Ubxn1	reference	9.64855	9.67886	9.61419	9.59916	9.61119	9.49937	9.46079	9.78149	9.69024	9.74019	9.69355	9.77097	9.7779	9.70179	9.72222	9.53815	9.76554	9.66529	9.62923	9.64116	9.6856	9.59726	9.56294	9.63916	9.58299	9.71119	9.52242	9.63872	9.48693	9.52361	0.000109164	0.000448974	0.138705	0.182284	0.0156831	0.0834512	-0.101821	-0.114571	0.126573	0.229885	-0.0367895	-0.0446284	0.548885	0.709809
gene14258	Tut1	Tut1	Tut1	Tut1	reference	12.5184	12.4978	12.5863	12.5095	12.5433	12.5477	12.4833	12.7693	12.6144	12.7303	12.7726	12.6526	12.6331	12.7055	12.5959	12.5968	12.8795	12.6038	12.5663	12.6089	12.489	12.5391	12.5114	12.5419	12.5184	12.5096	12.505	12.5914	12.4833	12.4748	0.000126564	0.000509428	-0.0264985	-0.0353851	0.639018	0.807918	-0.261746	-0.293421	0.000109537	0.000798966	-0.152187	-0.183141	0.0150609	0.0584344
gene14259	Ahnak	Ahnak	Ahnak	Ahnak	reference	10.3371	10.3556	10.1782	10.5354	10.295	10.26	10.2494	9.90358	10.0319	10.1173	10.0685	9.96039	10.289	10.0071	10.168	10.3585	10.1701	10.3198	10.3301	10.1425	10.2081	10.3096	10.1528	10.0797	10.2925	10.4583	10.2307	10.185	10.0835	10.2146	9.84156e-07	7.4435e-06	0.026765	0.0419779	0.672396	0.827457	0.467563	0.543913	6.04994e-08	1.2929e-06	0.0952169	0.129468	0.191701	0.358764
gene14262	Asrgl1	Asrgl1	Asrgl1	Asrgl1	reference	9.57183	9.54463	9.77026	9.9097	9.7226	9.79118	9.70344	9.63355	9.55339	9.70066	9.72102	9.68131	9.71504	9.73546	9.65608	9.57965	9.84544	9.65006	9.5425	9.57771	9.40221	9.55233	9.61307	9.76762	9.71486	9.45026	9.84125	9.84164	9.80483	9.81657	3.69464e-07	3.17424e-06	-0.377031	-0.468266	2.43622e-07	2.29739e-05	-0.228298	-0.26892	0.00329654	0.0128981	-0.210771	-0.26825	0.00310469	0.0184634
gene14268	Fth1	Fth1	Fth1	Fth1	reference	13.5508	13.5782	13.7663	13.6784	13.764	13.7029	13.6412	13.8307	13.7359	13.7226	13.8943	13.9126	13.8733	13.8461	13.7801	13.7397	13.8605	13.7113	13.7462	13.6731	13.5899	13.6329	13.6742	13.7604	13.6313	13.6366	13.5861	13.7523	13.6778	13.6347	6.50668e-08	6.69952e-07	-0.138914	-0.169415	0.00690401	0.0478608	-0.34104	-0.368228	5.34251e-09	1.60708e-07	-0.222208	-0.251432	6.01784e-05	0.00089046
gene1428	Galnt15	Galnt15	Galnt15	Galnt15	reference	7.25206	7.23459	7.54016	7.69417	7.71812	7.65863	7.95287	7.56649	7.52975	7.34306	7.4879	7.76893	7.48942	7.37894	7.53002	7.54099	7.26696	7.61362	7.49125	7.41981	7.34922	7.37194	7.50992	7.74169	7.44404	7.31893	7.67186	7.65211	7.58915	7.72746	7.60692e-06	4.41448e-05	-0.774501	-1.00016	7.64099e-08	9.26431e-06	-0.379489	-0.604159	0.00134024	0.00624988	-0.260242	-0.513527	0.00609166	0.0303482
gene14288	Ddb1	Ddb1	Ddb1	Ddb1	reference	12.4852	12.4917	12.2929	12.2693	12.1694	12.1909	12.2607	12.417	12.4187	12.3324	12.3425	12.3654	12.409	12.3689	12.3854	12.3807	12.4586	12.3405	12.437	12.3408	12.3395	12.3015	12.395	12.3987	12.2759	12.3672	12.2721	12.2205	12.2759	12.2785	2.59209e-09	3.58547e-08	0.216203	0.243203	8.00575e-07	5.75142e-05	0.0326245	0.0344275	0.486111	0.622612	0.0381405	0.0417519	0.394686	0.576032
gene14296	Tmem109	Tmem109	Tmem109	Tmem109	reference	8.9179	8.86752	8.8267	8.86312	8.84492	8.81524	8.74558	8.58115	8.71434	8.53578	8.65665	8.70773	8.74952	8.76198	8.72012	8.75648	8.6565	8.72162	8.73428	8.6688	8.81754	8.79836	8.65829	8.66945	8.79981	8.86344	8.87512	8.65983	8.91707	8.95051	1.58235e-05	8.35787e-05	0.0408419	0.060121	0.505355	0.716372	0.271199	0.318272	0.000501327	0.0028045	0.225502	0.285541	0.00159788	0.011281
gene143	Mmadhc	Mmadhc	Mmadhc	Mmadhc	reference	9.67207	9.72493	9.74772	9.62645	9.72886	9.69864	9.7305	10.0026	9.80382	9.9266	9.94506	9.91165	9.8103	9.83294	9.80429	9.81763	10.0044	9.80788	9.78221	9.80854	9.73101	9.7767	9.88476	9.75273	9.61173	9.63587	9.68528	9.76926	9.5945	9.70009	4.55231e-07	3.80651e-06	0.00290289	0.00401251	0.960309	0.984862	-0.279227	-0.31664	8.06465e-05	0.000621428	-0.171108	-0.209286	0.00873422	0.039118
gene14322	Stx3	Stx3	Stx3	Stx3	reference	9.74818	9.87446	9.74815	9.80822	9.83872	9.76125	9.79773	9.69248	9.76607	9.72733	9.70759	9.69031	9.80887	9.69171	9.78636	9.78146	9.74195	9.76619	9.82883	9.85192	9.86434	9.7949	9.82444	9.7706	9.88993	9.81298	9.87757	9.79596	9.89025	9.84706	8.56748e-05	0.000364087	0.0360997	0.0417117	0.412061	0.643378	0.162508	0.171955	0.000801313	0.0040972	0.0656338	0.0721217	0.152383	0.305801
gene14326	Patl1	Patl1	Patl1	Patl1	reference	9.06737	9.13587	8.96318	9.01575	9.04494	8.93446	8.91683	8.80542	8.93057	8.85163	8.86738	8.92342	8.96475	8.76904	8.84664	8.83919	8.94027	8.79936	8.94599	8.90854	9.07265	9.05292	8.88489	8.75273	8.95462	9.17022	8.9359	8.76917	9.01419	9.01239	1.37832e-06	1.01068e-05	0.156051	0.218847	0.0115473	0.0675002	0.364031	0.417845	1.8597e-06	2.48439e-05	0.355328	0.425638	9.35046e-07	3.01908e-05
gene14363	Zfp91	Zfp91	Zfp91	Zfp91	reference	11.3658	11.384	11.3118	11.3698	11.4033	11.369	11.3376	11.5085	11.4515	11.5412	11.4245	11.4275	11.4447	11.4656	11.4013	11.4298	11.5982	11.5209	11.4695	11.4054	11.3082	11.2562	11.4162	11.4128	11.2441	11.3586	11.3293	11.349	11.336	11.3037	7.99446e-07	6.22478e-06	-0.0312186	-0.0372747	0.512561	0.721027	-0.168451	-0.180531	0.00155768	0.00709406	-0.184276	-0.205069	0.000291053	0.00308225
gene1439	Tbc1d5	Tbc1d5	Tbc1d5	Tbc1d5	reference	10.1847	10.2302	10.444	10.3031	10.4853	10.4311	10.5033	10.4954	10.3053	10.4712	10.4121	10.3755	10.3873	10.5369	10.4046	10.4733	10.4301	10.505	10.4494	10.4919	10.1971	10.211	10.4471	10.5295	10.4364	10.1828	10.5104	10.4516	10.4701	10.4772	4.33181e-12	1.03981e-10	-0.327665	-0.380326	4.24115e-09	1.13647e-06	-0.336357	-0.364938	2.01713e-08	5.07787e-07	-0.361513	-0.401271	4.71433e-10	6.02319e-08
gene14419	Ctnnd1	Ctnnd1	Ctnnd1	Ctnnd1	reference	10.9747	10.9306	10.8684	10.9833	10.9341	10.8518	10.8769	10.7142	10.7771	10.7363	10.6622	10.6844	10.8107	10.7372	10.6355	10.8581	10.7583	10.862	10.7603	10.7785	10.8311	10.8857	10.776	10.75	10.8374	10.9483	10.8185	10.6731	10.9143	10.8945	1.84136e-06	1.29453e-05	0.0120993	0.0154214	0.820474	0.916162	0.293385	0.322037	2.74879e-06	3.47089e-05	0.176777	0.205503	0.0024932	0.0156178
gene14424	Zdhhc5	Zdhhc5	Zdhhc5	Zdhhc5	reference	10.1958	10.2298	10.1478	10.1987	10.109	10.0761	10.0327	9.89587	9.96762	9.84028	9.87888	9.84452	10.0265	9.88201	9.99724	9.97889	10.1565	9.91218	9.96873	9.97743	10.0298	10.0709	9.98652	9.91347	9.91727	10.0888	10.0437	9.8412	10.0598	10.0799	9.93052e-06	5.55791e-05	0.0106418	0.0151463	0.858626	0.935607	0.336385	0.385718	7.34218e-06	8.13045e-05	0.224452	0.277698	0.0011041	0.00861956
gene14425	Clp1	Clp1	Clp1	Clp1	reference	7.64154	7.64801	7.56458	7.49557	7.5131	7.51706	7.4574	7.14663	7.23379	7.4085	7.15162	7.275	7.39768	7.10415	7.3659	7.31429	7.08236	7.30774	7.09636	7.19254	7.67637	7.6293	7.10635	7.13596	7.51903	7.6909	7.56107	7.53405	7.58064	7.48902	9.07398e-60	1.07817e-56	0.235829	0.323284	0.000268386	0.00469656	1.11295	1.153	1.3109e-32	1.55761e-29	0.603688	0.672777	1.00352e-13	3.72619e-11
gene14497	Ythdc1	Ythdc1	Ythdc1	Ythdc1	reference	10.3358	10.3856	10.3175	10.4254	10.3886	10.3046	10.3392	10.0426	10.158	10.2025	10.0447	10.1389	10.1254	10.0132	10.0801	10.1211	10.0841	10.2146	10.0025	10.0978	10.3683	10.436	10.1492	9.98708	10.2071	10.3878	10.3003	10.0782	10.2606	10.2095	1.21808e-19	8.56406e-18	0.032298	0.0412326	0.546237	0.745432	0.445696	0.483306	3.38964e-12	2.07607e-10	0.328272	0.37184	5.96146e-08	3.24927e-06
gene14529	Adgrl3	Adgrl3	Adgrl3	Adgrl3	reference	10.1614	10.2181	10.4392	10.37	10.4679	10.5449	10.5534	10.3778	10.3822	10.349	10.5104	10.4341	10.2768	10.4026	10.4509	10.4738	10.2573	10.4683	10.4317	10.4701	10.2133	10.1852	10.5332	10.5844	10.5317	10.1881	10.3818	10.3868	10.4961	10.5368	1.6525e-07	1.56205e-06	-0.3809	-0.459119	4.07719e-08	5.76728e-06	-0.319964	-0.365656	1.42015e-05	0.000143732	-0.285327	-0.345095	3.64703e-05	0.000587979
gene14537	Rpl36al	Rpl36al	Rpl36al	Rpl36al	reference	9.89175	9.83168	9.87152	9.78256	9.88921	9.83282	9.85131	10.132	9.93536	10.0952	10.0206	10.0045	9.98	10.0614	9.88128	9.9159	9.93479	9.96041	9.86609	9.85542	9.82921	9.8596	9.88623	9.92723	9.79206	9.82965	9.79905	9.97074	10.0172	9.85427	5.74323e-05	0.000257733	0.00447525	0.00592016	0.936127	0.97198	-0.263054	-0.292957	6.73004e-05	0.000532045	-0.167468	-0.199103	0.00643663	0.0314862
gene14539	Rps29	Rps29	Rps29	Rps29	reference	11.1252	11.0782	11.4216	11.276	11.4747	11.3639	11.3056	11.5799	11.3996	11.4556	11.4834	11.441	11.405	11.4599	11.3539	11.2494	11.5686	11.327	11.2408	11.2205	11.2686	11.2236	11.1806	11.1958	11.2252	11.1534	11.2859	11.4496	11.2476	11.2329	9.96525e-05	0.000414591	-0.211205	-0.310068	0.00156795	0.0167128	-0.405221	-0.47639	1.34629e-06	1.89533e-05	-0.223804	-0.293315	0.00275327	0.0168805
gene14559	Togaram1	Togaram1	Togaram1	Togaram1	reference	10.4432	10.4603	10.6649	10.5942	10.6427	10.6958	10.6962	10.4446	10.5336	10.5118	10.4499	10.524	10.3688	10.4312	10.4891	10.5258	10.5161	10.6144	10.5268	10.5165	10.5021	10.5436	10.5733	10.599	10.5621	10.4729	10.6559	10.5842	10.5758	10.6758	8.4657e-08	8.48856e-07	-0.234836	-0.274232	2.50432e-06	0.000136751	0.0229785	0.0247827	0.674319	0.77443	-0.0244527	-0.0277146	0.634969	0.774226
gene1456	Rpl15	Rpl15	Rpl15	Rpl15	reference	13.4701	13.5181	13.5899	13.4667	13.4767	13.5489	13.5451	13.8605	13.6706	13.8026	13.7321	13.7187	13.5872	13.7651	13.6579	13.6004	13.6594	13.6712	13.5708	13.5857	13.5478	13.6093	13.6176	13.6279	13.5214	13.4818	13.4676	13.6639	13.4427	13.4685	2.36959e-08	2.66372e-07	0.00011649	0.000148353	0.998254	0.999565	-0.303719	-0.332765	1.06408e-06	1.55487e-05	-0.179002	-0.207839	0.00215215	0.013989
gene14562	CUNH14orf28	CUNH14orf28	CUNH14orf28	CUNH14orf28	reference	7.13648	7.21519	7.1412	7.15018	7.15461	7.14169	7.10856	6.86436	6.84293	7.12844	6.92065	6.93344	6.99521	6.88348	7.00912	7.12734	6.92819	7.18456	6.80634	7.00959	7.30704	7.17526	6.88325	6.82891	7.27324	7.20733	7.122	7.1825	7.16999	7.16095	1.41711e-19	9.84681e-18	0.0966085	0.170632	0.148619	0.351491	0.806112	0.884067	1.84351e-12	1.19697e-10	0.206463	0.299467	0.0110872	0.0468155
gene14584	Pcdh19	Pcdh19	Pcdh19	Pcdh19	reference	7.78901	7.87276	7.77333	7.85901	7.7191	7.73769	7.84843	7.60439	7.69837	7.78161	7.58822	7.55363	7.7563	7.60422	7.83847	7.87617	7.55231	7.81962	7.73481	7.83742	7.82502	7.75072	7.91739	7.79533	7.80096	7.73738	7.75809	7.77081	7.82396	7.9001	0.000111162	0.000456242	0.0054337	0.00924222	0.933427	0.970393	0.359307	0.446823	8.35134e-05	0.00063732	-0.0301401	-0.0435404	0.690618	0.812951
gene14586	Tspan6	Tspan6	Tspan6	Tspan6	reference	7.40208	7.42399	7.16798	7.25372	7.31227	7.31783	7.26337	7.48671	7.2551	7.67614	7.72701	7.42539	7.49871	7.3763	7.48132	7.5657	7.64175	7.43377	7.3274	7.53869	7.3398	7.46803	7.38033	7.36761	7.205	7.33928	7.26763	7.48513	7.17077	7.14279	0.000257478	0.000942501	0.13258	0.347251	0.0559541	0.190664	-0.106866	-0.180313	0.315949	0.456371	-0.159028	-0.320861	0.0712496	0.178911
gene1459	Nr1d2	Nr1d2	Nr1d2	Nr1d2	reference	11.4818	11.5678	11.5133	11.4673	11.4935	11.4382	11.3819	11.103	11.2935	11.4066	11.1283	11.244	11.0582	11.1283	11.3935	11.2054	11.1662	11.4838	11.0195	11.1112	11.6028	11.5571	11.3146	11.08	11.4966	11.5777	11.5587	11.4539	11.2956	11.3309	4.59826e-11	9.07583e-10	0.092415	0.147728	0.153606	0.358928	0.497024	0.579008	2.95369e-08	7.00514e-07	0.273217	0.360956	0.00049059	0.00462634
gene14590	Cstf2	Cstf2	Cstf2	Cstf2	reference	8.39304	8.38629	8.30892	8.41257	8.25756	8.27991	8.14328	8.22093	8.19704	8.24152	8.11621	8.12822	8.22071	8.01496	8.22774	8.2334	8.24616	8.13575	8.2451	8.18016	8.32371	8.41204	8.32751	8.13408	8.29254	8.39803	8.19684	8.21492	8.22376	8.1753	9.43755e-06	5.32717e-05	0.135113	0.19712	0.0316878	0.132342	0.423574	0.489047	1.69027e-07	3.11376e-06	0.26898	0.337882	0.000225353	0.00252357
gene14593	Nxph1	Nxph1	Nxph1	Nxph1	reference	9.31463	9.35963	9.56486	9.39298	9.40785	9.35068	9.46931	9.63902	9.50103	9.50088	9.67687	9.48978	9.56501	9.60986	9.67962	9.57974	10.0573	9.51644	9.53473	9.54781	9.40654	9.49631	9.71142	9.60953	9.40307	9.2434	9.55675	9.61135	9.4042	9.43912	0.000133398	0.000534042	-0.0649422	-0.122826	0.332048	0.568747	-0.275774	-0.365523	0.00397943	0.0150202	-0.233745	-0.348708	0.00563993	0.0285286
gene14594	Ica1	Ica1	Ica1	Ica1	reference	9.0226	8.98109	9.03549	8.94759	9.02987	9.01248	9.04468	9.18081	9.20092	9.23856	9.13817	9.12063	9.12488	9.25191	9.21704	9.13489	9.05021	9.08896	9.19759	9.21566	9.10556	9.02062	9.16564	9.14729	9.10447	8.90667	9.1124	9.13962	9.09899	9.02473	9.83336e-07	7.4435e-06	-0.00640454	-0.00846842	0.908649	0.959681	-0.28227	-0.313419	1.6777e-05	0.00016612	-0.234057	-0.273959	0.000147791	0.00181597
gene14595	Glcci1	Glcci1	Glcci1	Glcci1	reference	9.66852	9.75595	9.65479	9.70817	9.69322	9.79206	9.76225	9.451	9.5302	9.64729	9.37014	9.58395	9.53603	9.5615	9.49074	9.54119	8.99049	9.66945	9.55384	9.54895	9.65381	9.656	9.58908	9.54283	9.74225	9.62908	9.76069	9.67683	9.81056	9.81031	0.000129893	0.000520887	-0.0438108	-0.0837431	0.511371	0.720431	0.220302	0.296719	0.0212595	0.0574494	0.100158	0.15798	0.215732	0.388619
gene14609	Sem1	Sem1	Sem1	Sem1	reference	9.49276	9.49113	9.44978	9.40573	9.5043	9.45395	9.38033	9.72653	9.53111	9.81147	9.61813	9.58756	9.62782	9.65096	9.54078	9.5885	9.81176	9.64758	9.46865	9.46953	9.49098	9.4978	9.48164	9.46547	9.41486	9.43119	9.38591	9.47963	9.48691	9.42838	8.80523e-05	0.00037299	0.0468558	0.0722514	0.456843	0.682477	-0.200009	-0.240282	0.0131085	0.0389777	-0.215255	-0.280328	0.00350855	0.0203757
gene14615	Pdk4	Pdk4	Pdk4	Pdk4	reference	8.27157	8.21584	8.42271	8.69224	8.58142	8.44742	8.55638	7.64635	7.77249	7.86823	7.53864	7.74396	8.04251	7.62925	7.8496	7.90701	7.8822	8.14052	7.55672	7.68886	8.16979	8.35398	7.69913	7.6233	8.33675	8.38803	8.22761	8.17102	8.32639	8.13845	5.35445e-53	3.74245e-50	-0.274578	-0.474706	0.000619692	0.00861728	1.28697	1.37368	8.66073e-21	2.33879e-18	0.458318	0.639262	6.35379e-06	0.000145745
gene14620	Ppp1r9a	Ppp1r9a	Ppp1r9a	Ppp1r9a	reference	11.5136	11.6634	11.9833	11.8974	11.9756	11.9186	12.0392	11.8875	11.8953	12.0935	11.8358	11.8258	11.865	11.9624	11.9216	11.8197	11.6951	12.0413	11.9753	11.9499	11.7799	11.6894	12.0132	12.0013	11.8695	11.6683	11.952	12.0655	11.992	11.9721	7.48903e-07	5.88134e-06	-0.36291	-0.455885	4.72731e-07	3.76979e-05	-0.283969	-0.332527	0.000263962	0.00166741	-0.36312	-0.439626	1.16905e-06	3.58007e-05
gene14623	Peg10	Peg10	Peg10	Peg10	reference	12.5292	12.6586	12.6109	12.7797	12.8315	12.6757	12.7704	12.5443	12.5883	12.7574	12.6645	12.5607	12.4738	12.4602	12.6049	12.2485	12.8743	12.4724	12.8835	12.7643	12.6872	12.4433	12.9149	12.6969	12.4369	12.5681	12.7969	12.7408	12.8591	12.8106	0.000140566	0.000557294	-0.134617	-0.231891	0.0468671	0.169883	0.0111383	0.0145423	0.901513	0.938685	0.0592263	0.088732	0.447066	0.624948
gene14630	Igfbp5	Igfbp5	Igfbp5	Igfbp5	reference	9.78225	9.8408	10.1775	10.1688	10.0776	10.2549	10.4175	9.82535	9.85589	9.88655	10.1282	9.87856	9.76467	9.93437	10.2547	9.88248	9.51605	10.0204	10.0582	10.1292	9.83331	9.82335	10.0791	9.81835	10.2522	9.65717	10.0109	10.3018	10.165	10.284	7.98984e-06	4.60181e-05	-0.504864	-0.713653	6.56782e-06	0.000279926	-0.157786	-0.242864	0.128449	0.232486	-0.171347	-0.310648	0.0500335	0.13965
gene14639	Xrcc5	Xrcc5	Xrcc5	Xrcc5	reference	8.31701	8.36693	8.59158	8.45187	8.76673	8.59099	8.60525	8.42287	8.48538	8.53064	8.49258	8.55097	8.53071	8.51554	8.52847	8.64929	8.60886	8.64808	8.60197	8.61053	8.21289	8.40886	8.59059	8.59991	8.52513	8.39062	8.59357	8.54379	8.62005	8.76178	2.82244e-08	3.13716e-07	-0.430846	-0.522757	6.88702e-08	8.70549e-06	-0.243003	-0.292128	0.00289415	0.0116295	-0.38007	-0.467441	1.27476e-06	3.8346e-05
gene1464	Top2b	Top2b	Top2b	Top2b	reference	11.262	11.3528	11.2753	11.2621	11.2894	11.3427	11.2232	11.3461	11.3061	11.5778	11.388	11.4221	11.3691	11.351	11.3754	11.3985	11.428	11.4707	11.3425	11.3959	11.3673	11.3499	11.3813	11.3937	11.2004	11.3696	11.2452	11.3743	11.2596	11.2932	6.23304e-05	0.00027759	0.0786879	0.0954198	0.113275	0.297156	-0.032145	-0.034794	0.564868	0.690084	-0.135181	-0.153048	0.0105672	0.0452304
gene14640	Tmem169	Tmem169	Tmem169	Tmem169	reference	7.39456	7.4707	7.55106	7.28482	7.38394	7.40436	7.38807	7.1411	7.16043	7.24594	7.18245	7.07484	7.15142	7.0194	7.18077	7.23383	7.18145	7.20565	7.16891	7.19249	7.47071	7.32689	7.10348	7.13003	7.33014	7.32649	7.34886	7.26339	7.36613	7.44822	4.84466e-15	1.85691e-13	-0.00677562	-0.0118473	0.91761	0.964188	0.649892	0.742078	7.99084e-10	2.93954e-08	0.35886	0.482877	3.70367e-05	0.000593887
gene14645	Atic	Atic	Atic	Atic	reference	9.5767	9.46611	9.44604	9.36317	9.39401	9.4312	9.40296	9.59624	9.53237	9.60145	9.66165	9.61844	9.5732	9.51458	9.58073	9.49704	9.55997	9.50257	9.48924	9.51329	9.46034	9.48797	9.61236	9.50751	9.41528	9.45335	9.40855	9.53305	9.41145	9.37081	2.54111e-06	1.70971e-05	0.116814	0.145725	0.0273175	0.119874	-0.14517	-0.158823	0.0148662	0.0430816	-0.0905693	-0.104957	0.104802	0.23432
gene1465	Ngly1	Ngly1	Ngly1	Ngly1	reference	10.4308	10.5253	10.5539	10.2718	10.3208	10.2158	10.4147	10.4754	10.5375	10.564	10.5824	10.7255	10.437	10.5986	10.5136	10.5121	10.6749	10.4706	10.3734	10.5504	10.6324	10.5502	10.5936	10.4001	10.368	10.4405	10.317	10.3972	10.2323	10.2071	1.92652e-05	9.93529e-05	0.169597	0.256239	0.00978109	0.0606887	-0.0744885	-0.0907936	0.360817	0.5046	0.0213713	0.0292074	0.767375	0.864261
gene14654	SPAG16_like_gene14654	SPAG16_like	SPAG16	LOC101966632	human_blastn	7.55473	7.42677	7.69692	7.67796	7.43673	7.69607	7.63128	7.90485	7.7166	7.80686	7.72541	7.79926	7.75879	7.75446	7.81802	7.86708	7.699	7.80789	7.76812	7.83768	7.50989	7.63434	7.71254	7.93043	7.86045	7.46046	7.73674	7.86947	7.68531	7.58571	5.44972e-07	4.44126e-06	-0.137898	-0.275664	0.0479181	0.172116	-0.486978	-0.624999	6.74296e-06	7.58711e-05	-0.516517	-0.68279	5.96136e-07	2.10187e-05
gene14666	Mgst1	Mgst1	Mgst1	Mgst1	reference	8.93332	8.98487	8.92797	8.76878	8.70519	8.78567	8.8464	9.2539	9.26649	9.12452	9.18617	9.32437	9.12997	9.25473	9.05668	9.0636	9.32688	9.09036	8.93761	8.91166	8.89576	8.99679	9.07522	8.9432	8.67305	9.08239	8.75817	8.81213	8.70548	8.62129	1.91087e-22	1.87644e-20	0.210765	0.325149	0.00222283	0.0215254	-0.379312	-0.456529	1.27851e-05	0.000131526	-0.144349	-0.199439	0.0558267	0.150843
gene14683	Wbp11	Wbp11	Wbp11	Wbp11	reference	10.3463	10.4101	10.2705	10.2043	10.1006	10.1264	10.1769	10.3172	10.3896	10.2619	10.3219	10.2607	10.3718	10.3378	10.1956	10.1997	10.2903	10.1713	10.348	10.2771	10.3182	10.286	10.3092	10.2147	10.1561	10.3402	10.1297	10.2049	10.228	10.1318	3.15223e-06	2.0659e-05	0.218243	0.264078	4.24652e-05	0.00113133	0.0230253	0.0251715	0.695475	0.789721	0.13346	0.153555	0.0163538	0.0620422
gene14684	H2AFJ	H2AFJ	H2AFJ	LOC101977852	human_blastn	8.4148	8.37364	8.25417	8.26577	8.39482	8.32322	8.21636	8.53768	8.51218	8.40987	8.51753	8.44141	8.39668	8.45024	8.44236	8.43804	8.46009	8.37463	8.43079	8.44314	8.33815	8.37828	8.3887	8.36823	8.26253	8.35445	8.3304	8.36633	8.3731	8.39609	2.62289e-06	1.75975e-05	0.124437	0.163488	0.0290257	0.125185	-0.209604	-0.233293	0.00125985	0.00594114	-0.0653393	-0.0784092	0.278878	0.45946
gene14709	Dusp16	Dusp16	Dusp16	Dusp16	reference	8.14926	8.25084	8.07609	8.13278	8.03491	8.1331	7.9827	7.9096	7.77736	8.01803	7.81396	7.77022	8.03322	7.86723	7.89721	8.08083	8.19235	8.09772	7.86057	7.82953	8.09048	8.15381	7.83906	7.81955	8.07296	8.197	8.16459	8.2731	8.16529	7.93058	9.14935e-08	9.09729e-07	0.0960706	0.189876	0.157667	0.365186	0.617714	0.741216	6.87363e-08	1.4379e-06	0.181692	0.288839	0.0312339	0.0996835
gene14711	Mansc1	Mansc1	Mansc1	Mansc1	reference	8.48475	8.48326	8.44352	8.31449	8.33656	8.33689	8.33606	8.55949	8.38305	8.43237	8.56064	8.47529	8.52508	8.55199	8.45182	8.4452	8.60986	8.43629	8.54064	8.43038	8.36102	8.484	8.53671	8.502	8.31583	8.54579	8.34251	8.36002	8.3736	8.43562	2.84775e-05	0.000140694	0.178228	0.243868	0.00365716	0.0311381	-0.0536579	-0.0617936	0.452965	0.592877	0.0221796	0.027869	0.733584	0.842168
gene14712	Lrp6	Lrp6	Lrp6	Lrp6	reference	8.97631	9.14523	9.07929	9.19219	9.13083	9.17732	9.07804	8.74507	8.62517	9.01654	8.64427	8.72901	9.00185	8.67091	8.8825	9.05947	8.84448	9.07501	8.89383	8.80985	9.14309	8.99989	8.78034	8.79552	9.07644	9.13862	9.12903	9.1526	9.10239	9.06734	6.22327e-35	1.89602e-32	-0.0678636	-0.0901194	0.230214	0.458038	0.702684	0.738015	7.34096e-21	2.02849e-18	0.105823	0.12813	0.088718	0.207837
gene14737	Bsg	Bsg	Bsg	Bsg	reference	13.2017	13.1143	12.962	12.9692	13.0942	12.9489	12.9497	13.2425	13.2051	12.9915	13.3597	13.2651	13.2246	13.3221	13.2803	13.1655	13.5708	13.1125	13.2799	13.2954	13.1401	13.0948	13.3115	13.2951	13.0633	13.1929	13.0743	13.0723	13.0554	13.0538	5.32382e-13	1.44095e-11	0.187012	0.246107	0.00158489	0.0168592	-0.170846	-0.193759	0.01338	0.0396461	-0.0116806	-0.0144011	0.853174	0.91733
gene14751	Med16	Med16	Med16	Med16	reference	9.40065	9.28616	9.10663	9.24278	9.28114	9.05312	9.15922	9.03782	9.14834	8.86517	8.99122	9.08434	9.04571	9.1442	9.11537	9.0408	8.92477	9.07806	9.15804	9.15491	9.23156	9.3295	9.19634	9.04325	9.08666	9.3106	9.15872	9.03693	9.20222	9.23748	1.59094e-05	8.3941e-05	0.157386	0.240971	0.0163968	0.0858644	0.338293	0.406095	6.07507e-05	0.00048576	0.398076	0.493246	9.48755e-07	3.04925e-05
gene14763	Polr2e	Polr2e	Polr2e	Polr2e	reference	9.20551	9.06945	9.02472	9.0285	9.12201	9.03032	9.0138	9.29957	9.22629	9.08646	9.20485	9.17829	9.12573	9.20623	9.16441	9.15263	9.18276	9.07228	9.07621	9.12226	9.11544	9.1148	9.11866	9.13989	9.06738	9.11127	9.0949	9.12044	8.97666	9.02242	6.34345e-06	3.78378e-05	0.119045	0.146351	0.0212972	0.102285	-0.157574	-0.171049	0.00600933	0.0207272	0.00787724	0.00906993	0.88416	0.935928
gene14765	Sbno2	Sbno2	Sbno2	Sbno2	reference	9.04796	8.86976	8.52278	8.81334	8.59196	8.59484	8.64586	8.38168	8.51555	8.34528	8.37837	8.38817	8.72809	8.58826	8.54885	8.77467	8.39253	8.66651	8.71221	8.6161	8.87326	8.81685	8.57896	8.59576	8.79937	9.05605	8.81374	8.70869	8.74543	8.73372	8.18194e-10	1.25281e-08	0.347701	0.547012	8.46083e-05	0.00189682	0.820205	0.918233	6.87888e-11	3.28252e-09	0.405119	0.578716	3.00546e-05	0.000507978
gene14770	Midn	Midn	Midn	Midn	reference	9.62168	9.40229	9.50561	9.7568	9.80242	9.40572	9.42608	9.14894	9.20263	9.09058	9.12134	9.18801	9.2672	9.26633	9.2126	9.22047	9.30072	9.16111	9.26856	9.26578	9.50583	9.49059	9.18603	9.32215	9.28805	9.58117	9.40508	9.28962	9.58645	9.50022	1.92556e-12	4.84735e-11	-0.0652365	-0.114851	0.324023	0.560715	0.478171	0.581745	8.97013e-07	1.34067e-05	0.443872	0.571517	1.12766e-06	3.48929e-05
gene14771	Cirbp	Cirbp	Cirbp	Cirbp	reference	11.8699	11.7623	11.8878	11.7163	11.6071	11.7774	11.8258	12.1685	12.1011	12.047	12.1013	12.0623	12.0493	12.1562	12.0831	11.9297	11.9776	12.0003	11.9651	11.9054	11.9556	11.8296	11.9775	12.0072	12.0498	11.8421	11.8488	11.9855	11.7324	11.6118	2.26716e-08	2.56196e-07	0.0882109	0.132085	0.159185	0.367412	-0.345258	-0.405084	1.71e-05	0.000168476	-0.197554	-0.255653	0.00629941	0.0310759
gene14786	Adamtsl5	Adamtsl5	Adamtsl5	Adamtsl5	reference	6.90676	6.96577	7.06209	7.0947	7.06877	7.16215	7.13848	7.18279	7.16244	7.23546	7.12434	7.15715	7.17433	7.05303	7.28413	7.26846	7.16672	7.05886	7.38049	7.19006	7.12285	7.03759	7.32838	7.24927	7.36711	6.94301	7.38235	7.13495	7.19452	7.21579	3.40867e-09	4.58165e-08	-0.176724	-0.332181	0.0133667	0.0749383	-0.332405	-0.44841	0.000930023	0.00461979	-0.4306	-0.592689	8.80055e-06	0.000192575
gene14789	Mex3d	Mex3d	Mex3d	Mex3d	reference	7.98196	7.92543	7.82679	7.78816	7.90171	7.7875	7.71874	7.53353	7.46054	7.38093	7.42776	7.42573	7.72482	7.67734	7.57553	7.64427	7.32328	7.63109	7.56024	7.46872	7.75228	7.78395	7.38004	7.65848	7.84849	7.88455	7.71675	7.75528	7.77689	7.83829	3.34506e-11	6.74805e-10	0.0540917	0.124771	0.42003	0.649504	0.675539	0.827536	1.83995e-07	3.33775e-06	0.383632	0.597182	0.000129891	0.00163666
gene14790	Mbd3	Mbd3	Mbd3	Mbd3	reference	10.9859	10.8504	11.1353	11.016	11.2125	11.0508	11.0452	11.1292	11.0369	10.8433	10.9852	11.0339	11.0583	11.1322	10.9362	10.925	10.9823	10.9442	10.9928	10.9152	10.9039	10.8812	10.9053	10.9708	11.0653	10.9127	10.9846	10.9581	10.9837	10.9947	1.56195e-05	8.26686e-05	-0.237982	-0.287983	1.16521e-05	0.000419274	-0.22453	-0.245624	0.000201947	0.00133455	-0.0476042	-0.0555591	0.39812	0.579075
gene148	Epc2	Epc2	Epc2	Epc2	reference	9.99865	10.0004	10.0555	9.98467	9.93986	10.0888	10.0585	10.1836	10.2629	10.2679	10.1721	10.2599	10.1383	10.2236	10.1159	10.1981	9.81314	10.1342	10.2406	10.1641	9.96096	9.95847	10.2057	10.1995	9.97217	9.91265	9.95463	10.0724	10.0517	10.0188	2.87582e-06	1.90897e-05	-0.0681782	-0.0993922	0.265855	0.500689	-0.350885	-0.405463	5.65885e-06	6.52182e-05	-0.271373	-0.336521	0.000148553	0.00182157
gene14802	Mknk2	Mknk2	Mknk2	Mknk2	reference	9.46124	9.50548	9.55995	9.56832	9.58716	9.36475	9.4012	9.13341	9.21571	9.09287	9.08672	9.1148	9.32434	9.21487	9.23173	9.26021	9.11657	9.21906	9.34609	9.28367	9.37065	9.37563	9.23693	9.21727	9.49641	9.40461	9.48675	9.31892	9.50498	9.56805	6.02996e-14	1.89045e-12	-0.0848112	-0.127232	0.17586	0.389844	0.405504	0.473067	8.07252e-07	1.22344e-05	0.266391	0.339359	0.000337945	0.00346161
gene14806	Dot1l	Dot1l	Dot1l	Dot1l	reference	10.3334	10.1601	9.92037	10.1418	9.92619	9.87813	9.96433	9.76574	9.93592	9.78448	9.61857	9.67609	10.2079	9.91869	9.96709	10.1387	9.69496	10.0906	10.2349	10.1081	10.1991	10.1788	9.99235	9.9105	10.2554	10.3764	10.0862	9.96618	10.1329	10.1187	1.59979e-05	8.43705e-05	0.248788	0.454239	0.00146757	0.0160273	0.607289	0.743818	2.40684e-07	4.24304e-06	0.197463	0.325435	0.0223807	0.0783062
gene14817	Timm13	Timm13	Timm13	Timm13	reference	9.88563	9.77286	9.78817	9.77518	9.88774	9.86271	9.74538	10.0453	9.94172	9.8168	10.0418	9.96726	9.88354	10.0403	9.98111	9.80175	9.89455	9.85661	9.82233	9.84238	9.82273	9.78121	9.80903	9.9142	9.85428	9.79941	9.81077	9.73033	9.74374	9.80268	6.95215e-09	8.72286e-08	0.0025812	0.00319152	0.959532	0.984471	-0.303941	-0.328251	1.36414e-07	2.581e-06	-0.079059	-0.090774	0.144615	0.294989
gene14819	Gadd45b	Gadd45b	Gadd45b	Gadd45b	reference	8.10663	7.94472	7.98048	7.87715	7.94693	7.94628	8.06802	8.3866	8.33864	8.04139	8.29821	8.22365	8.00676	8.3892	8.05458	8.00093	8.31106	7.9402	8.2502	8.05945	8.05966	8.022	8.10825	8.04579	8.10922	8.07063	7.9444	8.09097	8.05135	7.95853	1.50126e-12	3.8197e-11	0.101952	0.171712	0.123572	0.313334	-0.481112	-0.569065	1.4961e-07	2.79068e-06	0.0495497	0.0717059	0.514531	0.682701
gene14825	Thop1	Thop1	Thop1	Thop1	reference	9.58923	9.55358	9.24713	9.20243	9.38759	9.18618	9.27345	9.53884	9.49967	9.21909	9.26581	9.43847	9.29264	9.37408	9.30809	9.24296	9.11071	9.30669	9.29711	9.28611	9.50116	9.40516	9.46765	9.33524	9.17714	9.37324	9.20777	9.21612	9.27743	9.25988	1.92362e-06	1.34371e-05	0.275836	0.383315	6.92654e-05	0.0016233	0.0955899	0.115128	0.230973	0.362138	0.283535	0.36089	0.000166282	0.00198969
gene14837	Nfic	Nfic	Nfic	Nfic	reference	11.1421	11.0798	11.1395	11.2577	11.2674	11.1917	11.2235	10.7635	10.7954	10.7008	10.6342	10.7841	11.0469	11.0424	10.9658	10.7608	10.7251	11.0159	11.0219	10.9377	11.0136	10.9848	10.9492	11.0755	11.3099	11.1232	11.2181	11.1662	11.3394	11.3159	3.78148e-12	9.15102e-11	-0.134367	-0.2249	0.0453546	0.166998	0.330628	0.413595	0.000268504	0.00168981	0.178315	0.254361	0.023832	0.0818415
gene14854	LOC106145104	LOC106145104	LOC106145104	LOC106145104	reference	8.95734	8.80733	8.60115	8.92833	8.73139	8.68161	8.62913	8.4828	8.60534	8.51117	8.55905	8.72039	8.6127	8.61635	8.39973	8.64193	8.32017	8.51697	8.60501	8.55827	8.85913	8.91679	8.66111	8.62751	8.66877	8.97791	8.67904	8.36864	8.69838	8.61549	8.97697e-07	6.8727e-06	0.177104	0.330509	0.0130693	0.073772	0.418708	0.5465	4.77783e-05	0.000396717	0.512954	0.672344	4.86734e-07	1.80167e-05
gene14857	Dapk3	Dapk3	Dapk3	Dapk3	reference	9.23885	9.28845	9.11297	9.22889	9.18018	9.10683	9.15308	9.24266	9.19532	8.99522	9.09118	9.13067	9.10001	9.23154	9.13987	9.08588	9.23715	9.0853	9.14268	9.11125	9.18336	9.21456	9.13184	9.26997	9.07069	9.29303	9.13016	9.0745	9.06278	9.07576	0.000123795	0.000500319	0.116445	0.148504	0.0332335	0.136401	0.105632	0.117081	0.093165	0.18222	0.247392	0.285988	4.00503e-05	0.000635351
gene14859	Pias4	Pias4	Pias4	Pias4	reference	7.83656	7.77585	7.672	7.7558	7.89102	7.82358	7.66429	7.66856	7.62814	7.55213	7.47125	7.55979	7.68943	7.55397	7.71072	7.66812	7.49496	7.56506	7.70653	7.63115	7.8062	7.76498	7.63555	7.62326	7.67468	7.81791	7.66403	7.49265	7.72198	7.78294	0.000159236	0.000622791	0.0441367	0.0788305	0.503929	0.715545	0.387352	0.489377	5.06408e-05	0.000416849	0.253442	0.361737	0.00229221	0.0146195
gene14860	Zbtb7a	Zbtb7a	Zbtb7a	Zbtb7a	reference	9.32445	9.20251	9.31767	9.35487	9.45279	9.2474	9.26084	9.01078	9.01732	8.96797	8.81106	8.83001	9.25459	9.23249	9.04765	9.01039	9.01131	9.03285	9.14857	8.98033	9.08527	9.19311	8.87942	9.14365	9.29147	9.20941	9.31456	9.13147	9.38114	9.41722	5.63774e-07	4.57565e-06	-0.11033	-0.212982	0.106207	0.285018	0.285264	0.387623	0.00386474	0.0146525	0.152873	0.243554	0.0658049	0.16951
gene14862	Map2k2	Map2k2	Map2k2	Map2k2	reference	10.4675	10.3242	10.37	10.3372	10.4141	10.2753	10.2734	10.5789	10.516	10.3079	10.5005	10.3991	10.4758	10.5594	10.3891	10.3882	10.6678	10.3976	10.4592	10.469	10.3346	10.4122	10.3442	10.5606	10.2244	10.3789	10.3457	10.2708	10.3384	10.3965	6.87585e-05	0.000301472	0.0585253	0.0808264	0.318413	0.555809	-0.172856	-0.197638	0.0147602	0.0428595	-0.0100929	-0.0126102	0.87573	0.931323
gene14871	Mpnd	Mpnd	Mpnd	Mpnd	reference	10.711	10.6301	10.7907	10.8051	10.8809	10.8442	10.7978	10.8574	10.8947	10.6824	10.8028	10.8192	10.7785	10.9153	10.7948	10.7738	10.7463	10.7509	10.7581	10.8206	10.7302	10.6698	10.7893	10.8453	10.881	10.7076	10.8379	10.8388	10.8061	10.8587	4.65812e-08	4.98322e-07	-0.187159	-0.210059	1.10597e-05	0.000403104	-0.253847	-0.266256	2.65111e-08	6.37662e-07	-0.0951887	-0.103497	0.0299629	0.0965868
gene14873	Chaf1a	Chaf1a	Chaf1a	Chaf1a	reference	7.85773	7.80423	7.63733	7.64439	7.65299	7.70916	7.7125	7.83722	7.92232	7.77757	7.87712	7.80549	7.89079	7.91177	7.87134	7.79075	7.67678	7.74015	7.77402	7.70484	7.73596	7.80872	7.8431	7.73384	7.80941	7.82663	7.72025	7.76138	7.69668	7.67438	1.34396e-05	7.24187e-05	0.219133	0.312135	0.000868968	0.0109725	-0.122074	-0.144037	0.110769	0.207695	-0.0141398	-0.0184901	0.837229	0.908051
gene1488	Cmtm6	Cmtm6	Cmtm6	Cmtm6	reference	8.30024	8.32937	8.24597	8.13753	8.15162	8.26715	8.24171	8.15632	7.95232	8.30681	8.12362	8.11396	8.30413	7.99196	8.10178	8.19965	8.08667	8.23877	7.97489	7.95138	8.32032	8.16035	8.05339	8.06102	8.12758	8.20985	7.95702	8.07825	8.13731	8.21324	7.54483e-07	5.91734e-06	0.0667267	0.108845	0.302771	0.539926	0.337536	0.413175	0.000118338	0.000850113	0.0427154	0.0601307	0.565605	0.722948
gene14889	Plin3	Plin3	Plin3	Plin3	reference	8.84222	8.65841	8.9332	8.98664	9.25678	8.92326	9.18994	9.46662	9.53164	9.05046	9.10479	9.57225	9.25122	9.24749	9.00524	9.01785	9.39381	9.03818	9.34181	9.19025	8.88054	8.98598	9.2446	9.20562	8.97186	8.9131	8.82201	9.00503	8.96293	8.9195	7.961e-12	1.8052e-10	-0.191985	-0.380557	0.00888485	0.0567274	-0.847279	-0.949108	6.63087e-11	3.1898e-09	-0.243997	-0.397494	0.00614815	0.0305849
gene14894	PTPRS_containing	PTPRS_containing	NA	LOC110598817	human_blastn	7.34499	7.22807	7.10238	7.45099	7.03779	7.13291	7.25299	6.82518	6.89556	7.0156	6.72739	6.70534	7.31474	6.97283	6.99823	7.40649	6.89905	7.37523	7.1919	7.18686	7.32416	7.42541	7.11933	6.78506	7.50682	7.6121	7.27171	7.17599	7.25246	7.24608	5.39535e-08	5.69339e-07	0.109871	0.439995	0.0824027	0.242234	1.30425	1.56525	1.98344e-09	6.47452e-08	0.116934	0.351497	0.16368	0.322688
gene14901	Rpl36	Rpl36	Rpl36	Rpl36	reference	10.3509	10.1731	10.1648	10.1665	10.2142	10.1801	10.1503	10.4223	10.3078	10.3653	10.5148	10.4252	10.3504	10.5461	10.3848	10.2868	10.3506	10.2918	10.2559	10.2849	10.2042	10.3225	10.2598	10.4341	10.1194	10.281	10.1936	10.2618	10.191	10.1403	4.49331e-10	7.2837e-09	0.11819	0.153537	0.0350566	0.141441	-0.25479	-0.283058	9.31501e-05	0.000693489	-0.0896766	-0.107253	0.136906	0.283154
gene14902	Lonp1	Lonp1	Lonp1	Lonp1	reference	10.4878	10.4548	10.4927	10.5141	10.5513	10.4671	10.4763	10.625	10.5779	10.4504	10.5562	10.5161	10.4933	10.5868	10.5352	10.4731	10.6648	10.4433	10.5469	10.5632	10.4245	10.4161	10.5386	10.5398	10.5313	10.4648	10.5073	10.4682	10.4257	10.457	1.0648e-05	5.89561e-05	-0.0708829	-0.0803865	0.0905027	0.257811	-0.189962	-0.199308	2.58569e-05	0.000236755	-0.0430199	-0.0467918	0.3215	0.503767
gene14908	Ndufa11	Ndufa11	Ndufa11	Ndufa11	reference	10.1054	9.99546	10.0863	9.98279	9.98201	9.9866	9.93907	10.33	10.2278	10.0974	10.2717	10.1871	10.1206	10.2773	10.259	10.1185	10.3791	10.0752	10.1614	10.0423	10.158	10.0356	10.1706	10.1636	10.0378	9.99113	10.0296	10.1113	10.0165	9.9914	1.76908e-07	1.65384e-06	0.0768932	0.106279	0.192259	0.411682	-0.2819	-0.320399	7.90747e-05	0.000612894	-0.100446	-0.124802	0.122477	0.261597
gene1491	Cnot10	Cnot10	Cnot10	Cnot10	reference	9.19856	9.18177	9.22718	9.13305	9.2454	9.24336	9.17658	9.29636	9.30067	9.34214	9.27568	9.3587	9.25566	9.33704	9.24383	9.28058	9.38451	9.27302	9.30638	9.32029	9.19236	9.24386	9.31446	9.31028	9.16547	9.19858	9.1494	9.27182	9.19544	9.21156	4.1229e-06	2.60438e-05	-0.000385265	-0.000459913	0.993537	0.99774	-0.174261	-0.186244	0.000867339	0.00437208	-0.119946	-0.133798	0.0159285	0.0608757
gene14910	Caps	Caps	Caps	Caps	reference	8.13058	8.07245	8.44464	8.4409	8.22705	8.49783	8.28615	8.64692	8.21619	8.62642	8.80889	8.47419	8.60176	8.34288	8.68789	8.31984	8.34712	8.23413	8.41451	8.32575	8.31956	8.19201	8.09521	8.29846	8.35181	8.13691	8.37101	8.51007	8.32408	8.14946	5.49774e-05	0.000248656	-0.215991	-0.442007	0.00463073	0.0363184	-0.569892	-0.734112	2.63838e-06	3.37006e-05	-0.436138	-0.650314	2.75513e-05	0.000473754
gene14915	Mllt1	Mllt1	Mllt1	Mllt1	reference	10.4426	10.358	10.3663	10.4827	10.4284	10.4332	10.3282	10.1416	10.1677	10.1041	10.1617	10.1058	10.2534	10.1509	10.2639	10.1909	10.1073	10.1359	10.2737	10.2619	10.3859	10.3424	10.2017	10.211	10.3403	10.4188	10.3209	10.1827	10.3594	10.4146	4.67799e-14	1.50227e-12	-0.0225582	-0.0280956	0.661582	0.821357	0.351095	0.380701	5.32072e-09	1.60459e-07	0.283601	0.319687	7.18187e-07	2.42429e-05
gene14921	LOC110598818	LOC110598818	LOC110598818	LOC110598818	reference	6.99395	6.89739	7.0635	7.04006	7.175	6.83586	6.9858	6.82626	6.83886	6.78774	6.74399	6.77471	6.85377	6.83579	6.8374	6.91593	6.89176	6.87094	6.90278	6.8985	6.94152	6.90591	6.8721	6.88225	6.8889	6.99905	6.93687	6.83335	7.00721	7.05407	4.20102e-05	0.000196599	-0.104151	-0.203997	0.126674	0.317559	0.3248	0.445196	0.00139212	0.00644629	0.171975	0.277563	0.0416337	0.12257
gene14924	Khsrp	Khsrp	Khsrp	Khsrp	reference	10.5556	10.6027	10.4026	10.4888	10.513	10.3804	10.4779	10.2778	10.4956	10.2558	10.3279	10.4365	10.3766	10.3777	10.269	10.3262	10.2289	10.3937	10.4069	10.3689	10.542	10.4661	10.3898	10.3602	10.4895	10.5609	10.4999	10.2761	10.5677	10.5477	3.08871e-05	0.000150843	0.105493	0.143493	0.0721578	0.223043	0.229681	0.261361	0.00115031	0.00551353	0.294717	0.350417	1.14774e-05	0.000235535
gene14929	Tubb4a	Tubb4a	Tubb4a	Tubb4a	reference	13.7377	13.6923	13.5588	13.6411	13.5165	13.4494	13.4899	14.0591	13.8236	13.6184	13.9157	13.8438	14.2044	14.0102	13.9793	14.0108	14.2246	13.8902	14.1698	13.8794	13.7213	13.6802	13.7027	13.8822	13.4669	13.7144	13.5756	13.5003	13.6805	13.6952	2.95254e-10	4.95087e-09	0.143938	0.266306	0.0377001	0.14779	-0.249666	-0.334979	0.00939684	0.0297583	-0.242876	-0.364468	0.0044322	0.0240443
gene14935	C3_gene14935	C3	C3	C3	reference	7.92501	7.84235	7.63211	7.62187	7.882	7.8425	7.80248	7.9688	8.1997	8.22595	8.0585	8.16303	7.92457	7.87107	7.8968	7.84279	7.76319	7.93555	8.13867	8.08014	8.00141	8.0657	8.09835	8.0664	7.71687	7.86545	7.68024	7.72793	7.69065	7.8396	2.17083e-06	1.49183e-05	0.181669	0.409006	0.0133706	0.0749383	-0.170343	-0.26592	0.104009	0.197956	-0.0326313	-0.0631454	0.697967	0.818278
gene14945	Insr	Insr	Insr	Insr	reference	10.6398	10.6464	10.3838	10.5542	10.4433	10.5086	10.5346	10.0497	10.348	10.2623	10.0839	10.1772	10.3281	10.2512	10.288	10.2106	10.0829	10.4273	10.3564	10.2449	10.601	10.5206	10.3763	10.2126	10.5322	10.6857	10.5004	10.3559	10.4252	10.4572	1.34079e-14	4.7134e-13	0.138714	0.205343	0.0291952	0.125688	0.630776	0.690627	4.26482e-13	3.25016e-11	0.410699	0.494998	1.52288e-07	6.77708e-06
gene14947	ARHGEF18_like	ARHGEF18_like	ARHGEF18	LOC101963830	human_blastn	10.2493	10.177	10.2192	10.1924	10.0691	10.1577	10.1961	9.98497	9.9455	9.8931	10.0082	10.0034	10.0884	10.0821	10.1057	10.051	9.94762	10.1021	10.0181	9.97502	10.1905	10.0822	10.1292	10.0917	10.2115	10.172	10.1747	10.0064	10.1903	10.1845	5.46017e-05	0.000247153	0.00906589	0.0121455	0.872784	0.94268	0.253705	0.285212	0.000199753	0.00132226	0.16813	0.202266	0.00768533	0.0357406
gene14954	Xab2	Xab2	Xab2	Xab2	reference	9.03562	9.11038	8.9025	9.06011	8.95507	8.96542	8.98956	9.02618	8.92986	8.78367	8.85736	8.82479	8.99305	8.86198	8.86249	8.90549	8.88106	8.91559	8.94845	8.90984	9.01531	9.08885	8.87363	8.89575	8.94465	9.06796	8.89463	8.8355	9.0134	8.93606	0.000272297	0.00099277	0.114474	0.152082	0.046395	0.169006	0.253871	0.285685	0.000208729	0.00137099	0.255929	0.302997	7.13704e-05	0.00101854
gene14955	Pet100	Pet100	Pet100	Pet100	reference	7.78236	7.77438	7.87833	7.68206	7.90288	7.83769	7.8367	8.04504	7.85105	8.0378	7.95495	8.02792	7.93044	8.00561	7.95229	7.79207	7.96347	7.96209	7.8814	7.71339	7.84925	7.80104	7.83751	7.91466	7.80589	7.73429	7.79858	7.81318	7.7707	7.80695	0.000273047	0.000994894	-0.05236	-0.0897225	0.42422	0.652925	-0.333024	-0.412325	0.000191678	0.00128238	-0.237118	-0.32721	0.00293984	0.0176956
gene14977	Elavl1	Elavl1	Elavl1	Elavl1	reference	9.93887	9.99598	9.80566	9.91075	9.91981	9.93545	9.88527	9.75115	9.76016	9.81328	9.70313	9.80187	9.70938	9.73563	9.74399	9.69873	9.7224	9.85333	9.74877	9.78388	9.89803	9.92617	9.82162	9.77917	9.79692	9.89626	9.82728	9.80103	9.83163	9.76712	7.28948e-10	1.13073e-08	0.0496244	0.0583955	0.283282	0.519759	0.281809	0.299826	5.63634e-08	1.21765e-06	0.249192	0.273278	5.48381e-07	1.99262e-05
gene14985	Rps28	Rps28	Rps28	Rps28	reference	10.2574	10.0726	10.2481	10.2308	10.3378	10.2381	10.1604	10.4471	10.2646	10.2015	10.4123	10.3812	10.2828	10.3773	10.2797	10.2315	10.3216	10.1685	10.2109	10.1875	10.1596	10.1948	10.1247	10.2906	10.1657	10.2019	10.1577	10.2683	10.1477	10.0431	2.24479e-05	0.000113389	-0.0782537	-0.102971	0.163344	0.372725	-0.292068	-0.324967	1.07294e-05	0.000113405	-0.0718997	-0.0866967	0.238808	0.41466
gene14990	March2	March2	March2	March2	reference	10.3454	10.2162	10.3226	10.183	10.4167	10.2457	10.2138	10.5314	10.4236	10.2582	10.48	10.4563	10.3583	10.5135	10.4346	10.3104	10.5413	10.3485	10.3	10.2646	10.349	10.2971	10.3051	10.3227	10.3104	10.3144	10.3099	10.2273	10.2157	10.2765	0.000110412	0.000453638	0.0320169	0.0437362	0.579766	0.76944	-0.249562	-0.282445	0.000346312	0.00207542	-0.0484205	-0.0598296	0.446441	0.624513
gene1503	Fbxl2	Fbxl2	Fbxl2	Fbxl2	reference	10.1945	10.2429	10.4004	10.2688	10.2711	10.3155	10.3507	10.3304	10.3286	10.4617	10.3148	10.376	10.3662	10.2741	10.3751	10.4282	10.2809	10.3851	10.3204	10.3854	10.2283	10.2563	10.4147	10.4057	10.3947	10.1624	10.4041	10.4074	10.33	10.3352	2.98397e-07	2.62633e-06	-0.145319	-0.168545	0.00162087	0.0171041	-0.159899	-0.170053	0.00151198	0.00691227	-0.277088	-0.301217	1.20443e-08	8.88885e-07
gene15034	Met	Met	Met	Met	reference	7.42684	7.60848	7.59446	7.64814	7.78028	7.60212	7.67603	7.3404	7.32976	7.51339	7.40805	7.26888	7.36279	7.42025	7.50311	7.44914	7.28348	7.47526	7.37754	7.41823	7.49982	7.40162	7.41753	7.63689	7.44553	7.43604	7.59236	7.57786	7.74128	7.77511	3.53776e-07	3.05937e-06	-0.227567	-0.433409	0.00292435	0.0264438	0.221218	0.324118	0.0310023	0.0779123	0.0177428	0.0315284	0.830309	0.90445
gene15046	Gpr85	Gpr85	Gpr85	Gpr85	reference	9.54938	9.5741	9.83556	9.80806	9.75444	9.73755	9.83279	9.62979	9.61483	9.6896	9.62224	9.50845	9.56785	9.519	9.55079	9.60788	9.58062	9.69764	9.63199	9.70863	9.41726	9.54061	9.58142	9.72671	9.62795	9.46511	9.65379	9.78015	9.67104	9.71544	2.68049e-10	4.51767e-09	-0.425666	-0.476751	1.83787e-11	1.4234e-08	-0.0979658	-0.109313	0.129304	0.233707	-0.165849	-0.195687	0.00598609	0.0299607
gene15047	Bmt2	Bmt2	Bmt2	Bmt2	reference	8.65277	8.77027	8.74115	8.49894	8.59233	8.63421	8.66587	8.35685	8.39255	8.80957	8.41696	8.49034	8.38588	8.41427	8.54366	8.50338	8.21197	8.65568	8.21516	8.41865	8.86896	8.76031	8.52818	8.37907	8.60896	8.68206	8.52345	8.59772	8.55657	8.56972	6.69954e-09	8.43262e-08	0.119669	0.221471	0.0794349	0.236672	0.528696	0.646505	4.57323e-07	7.42338e-06	0.193606	0.293872	0.0196646	0.0712456
gene15079	Spidr	Spidr	Spidr	Spidr	reference	6.80149	6.7269	7.00577	6.82313	7.00458	7.01377	7.00357	6.92343	7.01547	6.93028	7.07771	7.03949	6.97968	7.08802	6.98269	6.93098	7.00806	6.99869	6.98784	6.89501	6.86843	6.84362	7.05812	6.94938	6.91726	6.73567	6.95046	6.85046	6.92807	6.95767	3.73054e-06	2.38698e-05	-0.351423	-0.525083	4.38506e-05	0.00116043	-0.567751	-0.680506	8.76804e-08	1.75686e-06	-0.360269	-0.505028	7.1406e-05	0.00101854
gene1508	Pdcd6ip	Pdcd6ip	Pdcd6ip	Pdcd6ip	reference	11.0096	11.0612	10.9398	10.9611	10.9221	10.8961	10.9616	10.8987	11.0063	11.0219	10.9621	11.0307	11.0123	10.9543	10.9756	11.0877	11.0968	11.0792	10.9832	11.0323	10.9948	11.0369	11.0471	10.998	11.0043	11.0527	10.9527	10.9619	10.9762	10.9812	0.000108654	0.000447185	0.134143	0.146876	0.000318465	0.00530346	0.100309	0.104063	0.0107626	0.033337	-0.00624149	-0.00664373	0.86882	0.927283
gene15085	Znf781	Znf781	Znf781	Znf781	reference	8.32188	8.26439	8.26585	8.31895	8.11293	8.01101	8.31889	7.95509	8.02889	8.03178	8.21909	8.03313	8.12483	7.87306	7.95028	7.99628	7.98257	8.09596	7.77498	8.09788	8.26729	8.42642	8.2252	7.94129	7.94836	8.49212	8.03645	8.17699	8.23026	8.0268	1.08588e-05	5.99553e-05	0.122956	0.283958	0.0759748	0.230428	0.494045	0.675486	3.07707e-05	0.000273085	0.406777	0.633767	7.93137e-05	0.00111395
gene15088	Zranb2	Zranb2	Zranb2	Zranb2	reference	11.3349	11.297	11.3618	11.3701	11.4293	11.4829	11.416	11.4671	11.4219	11.5908	11.5005	11.5994	11.4401	11.4115	11.5453	11.5805	11.3304	11.6012	11.3819	11.49	11.3913	11.4069	11.5254	11.496	11.4693	11.3899	11.4233	11.4645	11.392	11.4275	0.000272735	0.00099406	-0.0597542	-0.0743291	0.248018	0.47949	-0.167538	-0.182917	0.00464707	0.016974	-0.254135	-0.287501	7.14823e-06	0.000161474
gene15096	Srsf11	Srsf11	Srsf11	Srsf11	reference	12.0527	12.128	11.9399	11.9726	11.9145	12.0238	12.0502	12.1119	12.2081	12.2471	12.1963	12.2083	12.2218	12.1786	12.1398	12.2289	11.969	12.2542	12.2101	12.189	12.0818	12.1153	12.1565	12.1592	12.2212	12.1537	12.1404	12.2076	12.0173	12.063	1.56134e-06	1.12163e-05	0.154075	0.190607	0.00374723	0.0315672	-0.10746	-0.117903	0.074057	0.151793	-0.146167	-0.168954	0.00988109	0.0429905
gene15100	Rpe65	Rpe65	Rpe65	Rpe65	reference	8.81217	8.63215	8.66285	8.45968	8.40645	8.35492	8.25498	9.24546	8.74075	9.32911	9.50747	9.31586	9.08818	8.71284	9.20545	9.14875	9.14434	8.53897	8.78336	9.14274	8.98616	8.69088	8.77815	8.54119	8.41628	8.74165	8.42114	8.79401	8.16277	8.11967	2.7784e-07	2.47473e-06	0.148931	0.663264	0.022419	0.10596	-0.274708	-0.673287	0.0205789	0.0560564	-0.153141	-0.530186	0.0663506	0.170544
gene15113	Slc35d1	Slc35d1	Slc35d1	Slc35d1	reference	8.52174	8.49665	8.40093	8.31476	8.54164	8.49318	8.49367	8.3159	8.41514	8.42037	8.24841	8.4516	8.27607	8.30884	8.31601	8.44948	8.17202	8.37475	8.27852	8.29696	8.55401	8.57776	8.42225	8.25101	8.47245	8.6024	8.46091	8.33884	8.44026	8.49343	3.38443e-06	2.20349e-05	0.121827	0.187731	0.0588865	0.197207	0.330031	0.395786	8.26848e-05	0.000632214	0.271104	0.351888	0.000397573	0.0039498
gene15126	Cnot4	Cnot4	Cnot4	Cnot4	reference	9.46784	9.51522	9.39403	9.54128	9.50839	9.52594	9.52003	9.31985	9.31601	9.40266	9.34104	9.36995	9.40181	9.32117	9.35494	9.36366	9.20372	9.42149	9.43582	9.37605	9.50442	9.46115	9.41507	9.36912	9.4524	9.41749	9.48363	9.35857	9.48254	9.42825	2.11747e-05	0.000107751	-0.0392129	-0.0483692	0.44027	0.66763	0.212034	0.230671	0.000295226	0.00182236	0.124974	0.143236	0.0224627	0.0784543
gene15135	Ptn	Ptn	Ptn	Ptn	reference	10.9336	10.9926	11.0033	10.9901	10.943	10.9883	10.9935	11.043	10.9369	11.2785	11.1091	11.0315	11.1426	11.1465	11.1493	11.0579	11.1087	11.1053	11.0746	11.1632	10.9797	10.9338	10.9922	11.1289	11.0782	10.9207	10.9058	11.1453	10.8858	10.9931	0.000224302	0.000838021	-0.0372178	-0.0494079	0.507862	0.717443	-0.149841	-0.16837	0.024649	0.0647104	-0.259307	-0.304338	4.15352e-05	0.000652806
gene15146	Zc3hav1	Zc3hav1	Zc3hav1	Zc3hav1	reference	7.73597	7.70475	7.71378	7.66848	7.67387	7.704	7.67946	7.79808	7.82837	7.96956	7.98229	7.88964	8.01718	7.93025	7.67374	7.99028	7.97669	7.79288	7.88979	7.82717	7.79075	7.92254	8.03621	7.84557	7.7115	7.85389	7.75942	7.72686	7.71739	7.74035	2.51809e-05	0.000125556	0.150156	0.274886	0.0305777	0.129486	-0.13956	-0.186682	0.135034	0.241746	-0.13174	-0.201768	0.102632	0.23118
gene1515	Trank1	Trank1	Trank1	Trank1	reference	9.89048	10.0491	9.84008	9.85096	9.67995	9.78632	9.8815	9.71077	9.79211	9.66168	9.55141	9.60614	9.72842	9.66363	9.59796	9.67005	9.48822	9.7094	9.8152	9.76632	9.9824	9.92695	9.79984	9.56832	9.96614	10.0066	9.76602	9.81053	9.87322	9.91247	3.50691e-08	3.83694e-07	0.174795	0.262705	0.00779782	0.0521993	0.42721	0.501268	4.92793e-07	7.9341e-06	0.397689	0.489662	7.24708e-07	2.43937e-05
gene15151	LUC7L2	LUC7L2	LUC7L2	LOC101966736	human_blastn	10.9151	10.9946	10.899	10.8842	10.8175	10.8663	10.8747	10.8985	10.9327	10.9975	10.8911	10.9159	11.0332	10.9273	10.8813	10.9828	10.9046	10.983	10.9659	10.9262	10.9406	10.8957	10.9474	10.956	10.8936	10.9805	10.8611	10.8737	10.8712	10.8965	0.000117496	0.000478113	0.109348	0.120262	0.0036754	0.0312606	0.0514522	0.0534436	0.196271	0.320032	-0.0472092	-0.0503087	0.217179	0.390515
gene15155	Hipk2	Hipk2	Hipk2	Hipk2	reference	11.8478	11.8202	11.7423	11.9502	11.8842	11.7868	11.7844	11.4394	11.5462	11.696	11.3674	11.529	11.7503	11.493	11.6478	11.692	12.0821	11.8915	11.7377	11.6417	11.7455	11.7273	11.6707	11.6541	11.7329	11.9285	11.8126	11.8467	11.8229	11.7679	8.6171e-08	8.62581e-07	-0.0171621	-0.0268364	0.785833	0.89549	0.464824	0.540102	5.99132e-08	1.28268e-06	0.0872329	0.118502	0.230105	0.404992
gene15158	Kdm7a	Kdm7a	Kdm7a	Kdm7a	reference	10.2936	10.4943	10.4893	10.5953	10.4924	10.5154	10.5434	10.2109	10.2064	10.3738	10.1103	10.1912	10.2923	10.1488	10.3652	10.384	9.69712	10.6214	10.2263	10.3171	10.4989	10.4667	10.2778	10.1983	10.4083	10.3461	10.3934	10.2675	10.3547	10.4347	5.54724e-06	3.3732e-05	-0.0875425	-0.164513	0.193904	0.413642	0.298247	0.394991	0.00201871	0.00870964	0.00896425	0.014229	0.910538	0.951969
gene15176	Agk	Agk	Agk	Agk	reference	9.7581	9.74369	9.81214	9.80999	9.8324	9.85583	9.86705	9.94049	9.91796	9.85362	9.99744	9.97307	9.77378	9.9164	9.95305	9.92674	9.88791	9.87196	9.92443	9.86389	9.8006	9.85662	9.95206	9.91171	9.89089	9.73043	9.81601	9.94382	9.76492	9.77719	0.000160595	0.000627457	-0.0772363	-0.0953142	0.131968	0.324984	-0.26073	-0.282635	7.28095e-06	8.07771e-05	-0.142016	-0.162425	0.00956178	0.0418464
gene15177	Kiaa1147	Kiaa1147	Kiaa1147	Kiaa1147	reference	11.5445	11.5991	11.6846	11.6612	11.6487	11.7707	11.6872	11.3541	11.4562	11.5992	11.2514	11.4794	11.5189	11.4386	11.5907	11.5546	11.239	11.6717	11.4352	11.4144	11.584	11.5428	11.5375	11.4301	11.7787	11.5274	11.7294	11.7363	11.5612	11.6502	6.53877e-13	1.74201e-11	-0.151504	-0.19917	0.00878202	0.0564434	0.224932	0.253323	0.000967063	0.00476593	-0.0350896	-0.0428707	0.57267	0.72853
gene1518	Mlh1	Mlh1	Mlh1	Mlh1	reference	8.50807	8.55213	8.53328	8.45025	8.47764	8.47101	8.5392	8.62319	8.64824	8.66427	8.64269	8.67343	8.66724	8.71531	8.63866	8.65386	8.70842	8.53789	8.62639	8.585	8.50392	8.48692	8.62321	8.5853	8.50997	8.54881	8.50047	8.62335	8.60038	8.45329	1.71312e-06	1.21597e-05	0.0394834	0.0516874	0.475489	0.69647	-0.236353	-0.261541	0.000213445	0.00138967	-0.190135	-0.222442	0.00149934	0.0107645
gene15190	Nceh1	Nceh1	Nceh1	Nceh1	reference	9.53539	9.51753	9.30621	9.30541	9.22952	9.28131	9.30395	9.43138	9.41939	9.35498	9.35703	9.30905	9.42908	9.40001	9.37309	9.38857	9.51533	9.38199	9.37511	9.40323	9.40849	9.37132	9.36439	9.29456	9.36312	9.44298	9.30344	9.27935	9.24376	9.29117	7.1168e-05	0.00031066	0.24068	0.29462	1.53321e-05	0.00051902	0.115683	0.127475	0.0596093	0.128661	0.101878	0.119057	0.0754586	0.185827
gene15194	Fndc3b	Fndc3b	Fndc3b	Fndc3b	reference	8.47775	8.62286	8.38755	8.53119	8.43537	8.45493	8.53423	8.27055	8.27504	8.54123	8.3115	8.27028	8.2789	8.39798	8.34529	8.37232	8.4371	8.28367	8.36297	8.41625	8.46553	8.46134	8.35181	8.3603	8.40912	8.58263	8.38837	8.52352	8.47915	8.38004	0.000162169	0.000632182	0.0629702	0.0957901	0.315627	0.553057	0.360131	0.42534	1.20651e-05	0.000124984	0.228389	0.295678	0.00198046	0.0131311
gene15203	Cldn11	Cldn11	Cldn11	Cldn11	reference	10.9354	10.9093	10.9325	11.1543	11.1195	11.1278	10.8439	11.1755	10.9312	11.2109	11.2451	11.2081	11.138	11.209	11.464	11.0951	11.8008	11.1812	11.1459	11.4777	10.7821	10.6496	11.0161	11.4594	11.1941	10.7567	10.9837	11.4242	11.0586	11.1056	2.67993e-06	1.78993e-05	-0.158187	-0.367958	0.0269316	0.118783	-0.369464	-0.54995	0.0010144	0.00496627	-0.409293	-0.650773	8.95037e-05	0.0012238
gene15213	Mynn	Mynn	Mynn	Mynn	reference	8.91526	8.86803	8.95265	8.87123	9.02899	8.96531	8.96127	8.80277	8.84973	8.93414	8.76926	8.97353	8.74039	8.73789	8.81709	8.91702	8.7255	8.95167	8.72405	8.7698	9.01836	9.11444	8.83224	8.72995	8.86341	9.091	8.95032	8.94669	8.74705	8.78599	0.000167037	0.000648817	0.0547245	0.0862003	0.390202	0.625909	0.25985	0.31517	0.00184695	0.00809169	0.175288	0.235454	0.0187659	0.0686222
gene15217	EGFEM1P_containing_gene15217	EGFEM1P_containing	NA	LOC101973364	human_blastn	6.89635	6.91902	7.43279	7.40731	7.32637	7.46606	7.48303	7.11595	7.12747	7.08091	7.0334	7.02043	7.16553	6.9361	7.22773	7.20842	6.92721	7.297	7.17106	7.14456	7.159	7.08149	7.05831	7.18229	7.39034	7.11581	7.3957	7.31402	7.28776	7.41543	6.99285e-16	3.02017e-14	-0.850218	-0.994001	4.57221e-11	3.01816e-08	-0.0343201	-0.0528168	0.737267	0.823923	-0.26954	-0.449078	0.00333178	0.0195594
gene15223	Pdcd10	Pdcd10	Pdcd10	Pdcd10	reference	9.64907	9.62064	9.7067	9.62072	9.68787	9.70458	9.64776	9.80526	9.82497	9.91827	9.81361	9.85028	9.66274	9.77172	9.77013	9.76628	9.72553	9.80791	9.56999	9.72386	9.76913	9.79843	9.73777	9.70997	9.56998	9.71382	9.53512	9.697	9.55116	9.58721	6.7379e-06	3.98109e-05	0.0497317	0.0665164	0.381057	0.618795	-0.145822	-0.164282	0.0301889	0.0761457	-0.103078	-0.12477	0.0968046	0.221712
gene15231	Slc9a3r1	Slc9a3r1	Slc9a3r1	Slc9a3r1	reference	8.85781	8.85225	8.68852	8.8521	8.76458	8.70765	8.70221	8.99109	8.78485	8.8661	9.02688	8.94935	8.98973	8.98505	8.86639	8.8686	9.14395	8.7718	9.00266	8.95909	8.89538	8.88351	8.81028	8.92767	8.69497	9.0664	8.83382	8.71525	8.77882	8.84716	1.22831e-05	6.6704e-05	0.211102	0.314947	0.00177184	0.0182435	-0.0726072	-0.0886565	0.374548	0.518028	0.051696	0.0707387	0.476447	0.648755
gene15235	Fdxr	Fdxr	Fdxr	Fdxr	reference	7.29394	7.29622	7.25615	7.1093	7.08561	7.00737	7.14822	7.45736	7.19986	7.21477	7.24743	7.36789	7.36266	7.37333	7.27751	7.23437	7.27844	7.24648	7.26929	7.24232	7.26334	7.18417	7.20456	7.19315	7.14785	7.2014	7.27756	7.08525	7.14568	7.07975	0.000228961	0.00085336	0.184699	0.344339	0.0102133	0.0625859	-0.154357	-0.210434	0.105575	0.200293	-0.0322063	-0.0519127	0.688848	0.811944
gene15241	Cdr2l	Cdr2l	Cdr2l	Cdr2l	reference	8.60233	8.69819	8.67762	8.72253	8.68345	8.60748	8.45426	8.3189	8.23921	8.28254	8.2733	8.42401	8.61297	8.3145	8.42801	8.38462	8.85571	8.46636	8.4762	8.56077	8.56127	8.54686	8.27742	8.4342	8.59426	8.77644	8.62514	8.53158	8.63344	8.5746	6.49908e-05	0.000287391	0.0062326	0.0136814	0.925636	0.967363	0.476137	0.633027	2.19118e-05	0.000206998	0.230407	0.382029	0.00940252	0.0412681
gene15242	Mrpl58	Mrpl58	Mrpl58	Mrpl58	reference	7.63854	7.5144	7.58081	7.50986	7.65796	7.59077	7.56496	7.74684	7.64371	7.71685	7.70372	7.77989	7.71814	7.77572	7.6626	7.69552	7.78215	7.62809	7.6342	7.54875	7.43316	7.52532	7.58711	7.64339	7.54888	7.54148	7.5329	7.62088	7.57086	7.53286	1.44936e-05	7.73993e-05	-0.0708766	-0.1146	0.272676	0.508526	-0.36968	-0.44243	1.47466e-05	0.000148617	-0.271692	-0.356116	0.000458248	0.0044017
gene15257	Mrps7	Mrps7	Mrps7	Mrps7	reference	9.31663	9.26232	9.27301	9.237	9.17605	9.16454	9.15568	9.51193	9.4281	9.32323	9.44925	9.38878	9.45599	9.33969	9.33353	9.30724	9.55956	9.23291	9.34269	9.31097	9.23796	9.24679	9.32053	9.3269	9.1704	9.26933	9.19117	9.23419	9.16745	9.15597	2.45332e-08	2.74744e-07	0.0861001	0.11812	0.142703	0.343261	-0.238711	-0.27095	0.000676184	0.00359321	-0.0935324	-0.115536	0.145475	0.295981
gene15259	Slc25a19	Slc25a19	Slc25a19	Slc25a19	reference	7.59705	7.5162	7.67238	7.6465	7.7459	7.63563	7.55338	7.60358	7.63525	7.49924	7.55661	7.5696	7.54207	7.62834	7.5236	7.48754	7.51685	7.5598	7.45346	7.51199	7.57164	7.5198	7.46649	7.51002	7.60863	7.58702	7.58049	7.58885	7.62988	7.61835	0.000211371	0.000794531	-0.147226	-0.20745	0.0170405	0.0881476	-0.0780953	-0.0914996	0.297449	0.436369	0.0714838	0.0924167	0.296012	0.477559
gene1526	Ctdspl	Ctdspl	Ctdspl	Ctdspl	reference	9.6106	9.66071	9.53821	9.59956	9.56872	9.5408	9.55246	9.23612	9.41424	9.41733	9.32003	9.3464	9.53604	9.40239	9.40429	9.49908	9.11687	9.39613	9.40093	9.43465	9.59531	9.64533	9.46178	9.28495	9.66686	9.64825	9.55004	9.57007	9.71853	9.57222	5.93462e-12	1.37456e-10	0.0827072	0.118696	0.174184	0.387503	0.425363	0.484586	4.53961e-08	1.0026e-06	0.242802	0.301875	0.000550304	0.00505701
gene15260	Grb2	Grb2	Grb2	Grb2	reference	11.8238	11.8818	11.8335	11.7691	11.7379	11.8	11.8083	11.941	11.9167	11.9194	11.8975	11.8798	11.8792	11.9364	11.9072	11.8199	11.7614	11.811	11.8959	11.8944	11.8194	11.8061	11.8587	11.9023	11.8059	11.747	11.7953	11.8052	11.8145	11.7642	8.09842e-05	0.000346953	0.0353242	0.0398481	0.386933	0.623667	-0.144268	-0.151092	0.00105333	0.0051139	-0.0736301	-0.0796413	0.0820471	0.196589
gene15273	H3F3B	H3F3B	H3F3B	LOC101963257	human_blastn	11.7367	11.7219	11.6825	11.6038	11.5974	11.648	11.6849	11.9532	11.8027	12.0142	11.9234	11.9166	11.9364	11.8922	11.8781	11.8655	11.9684	11.7401	11.8651	11.8204	11.7237	11.6866	11.8374	11.8308	11.6248	11.6579	11.689	11.923	11.695	11.6146	7.48101e-09	9.30779e-08	0.0706486	0.0955963	0.220945	0.447044	-0.257356	-0.290644	0.000208281	0.0013688	-0.234688	-0.28088	0.000305723	0.00320052
gene15276	Wbp2	Wbp2	Wbp2	Wbp2	reference	12.8144	12.7865	12.808	12.7242	12.7074	12.6137	12.7077	12.929	12.9805	12.7471	12.9073	12.8844	12.9583	12.9377	12.856	12.8053	12.8992	12.7596	12.9238	12.8471	12.7843	12.7341	12.8451	12.8218	12.7883	12.7449	12.8244	12.6749	12.7817	12.7354	1.87961e-07	1.74617e-06	0.074757	0.0900676	0.127114	0.318107	-0.216452	-0.232915	8.56982e-05	0.000649819	-0.0723097	-0.0819765	0.164083	0.323269
gene15279	Mrpl38	Mrpl38	Mrpl38	Mrpl38	reference	9.37016	9.3893	9.33927	9.30082	9.26077	9.27487	9.29193	9.50411	9.47132	9.35394	9.43848	9.45632	9.49576	9.46962	9.38929	9.34335	9.40388	9.29412	9.42863	9.39271	9.39667	9.35186	9.32916	9.42507	9.34531	9.39519	9.36386	9.35203	9.32094	9.26508	2.21038e-06	1.51376e-05	0.129563	0.153826	0.00751326	0.050875	-0.146852	-0.157204	0.00531184	0.0188603	0.00176955	0.00198996	0.971804	0.985724
gene15288	Exoc7	Exoc7	Exoc7	Exoc7	reference	10.472	10.4638	10.3558	10.3662	10.2131	10.34	10.3744	10.4934	10.4792	10.3745	10.5136	10.5239	10.5109	10.4434	10.5004	10.5029	10.5265	10.3474	10.5303	10.5014	10.4565	10.5124	10.5524	10.5234	10.4428	10.3607	10.4155	10.4303	10.3206	10.3095	6.6697e-06	3.94865e-05	0.161728	0.197091	0.00186071	0.0188804	-0.0547199	-0.0596314	0.345129	0.487729	0.00579473	0.00668487	0.915111	0.954225
gene15293	Prpsap1	Prpsap1	Prpsap1	Prpsap1	reference	9.77181	9.80738	9.725	9.71519	9.79404	9.79759	9.71921	9.92317	9.88144	9.77889	9.95569	9.91687	9.92322	9.92655	9.82444	9.79797	10.0282	9.80442	9.83277	9.83131	9.81332	9.85094	9.83751	9.87912	9.76957	9.85598	9.81446	9.82928	9.82009	9.8907	0.00020634	0.000778082	0.095136	0.11672	0.0623312	0.205187	-0.154397	-0.167521	0.00693337	0.0232521	-0.0103876	-0.011938	0.846819	0.91339
gene15301	Prcd	Prcd	Prcd	Prcd	reference	7.03013	7.06132	7.19766	7.12968	7.24529	7.1865	7.28429	6.76534	6.88559	6.75646	6.98465	6.78017	7.03896	7.04987	6.85135	7.23117	7.18921	7.09242	7.01152	7.02438	7.15511	7.13967	6.97171	6.86692	7.20955	6.99313	7.32796	7.0701	7.32138	7.43599	4.57161e-06	2.85144e-05	-0.105158	-0.335368	0.110941	0.293128	0.306729	0.562395	0.00918036	0.0291816	0.0852022	0.212271	0.316368	0.497562
gene15306	Jmjd6	Jmjd6	Jmjd6	Jmjd6	reference	9.54909	9.49914	9.37822	9.5288	9.56069	9.24174	9.16229	8.94345	8.95243	8.86098	8.93323	8.75486	9.0054	8.84669	8.90359	8.90633	9.04145	8.86364	8.94706	8.93076	9.36828	9.40987	8.97261	8.91855	9.12457	9.49254	9.20859	9.09152	9.39137	9.41384	7.47402e-28	1.34555e-25	0.0732524	0.131317	0.270987	0.506666	0.946429	1.01145	1.23743e-16	2.04211e-14	0.883835	0.971333	9.82281e-16	6.14288e-13
gene15313	Sec14l1	Sec14l1	Sec14l1	Sec14l1	reference	11.3131	11.3522	11.1352	11.2657	11.1724	11.151	11.1893	11.0188	11.1936	11.1793	11.1671	11.0875	11.0906	11.1626	11.1547	11.0643	11.1235	11.1246	11.2042	11.1875	11.2747	11.2175	11.1893	11.1282	11.1678	11.3225	11.1516	11.0992	11.1271	11.1516	1.99444e-06	1.38261e-05	0.147994	0.171823	0.00138893	0.0154885	0.239665	0.254709	2.50068e-06	3.21918e-05	0.243061	0.26599	7.13168e-07	2.41421e-05
gene15319	Tmc6	Tmc6	Tmc6	Tmc6	reference	7.79275	7.7061	7.64998	7.61727	7.66119	7.62791	7.6132	7.84203	7.82581	7.80905	7.88145	7.99452	7.94072	7.97391	7.80885	8.0021	8.3082	7.88495	7.89339	7.80106	7.69126	7.66379	7.87113	7.94787	7.72815	7.93579	7.72711	7.81461	7.76385	7.63217	1.20668e-06	8.93872e-06	0.149246	0.313008	0.0345684	0.140233	-0.195375	-0.282157	0.052628	0.116531	-0.16425	-0.277456	0.0546346	0.148585
gene15331	Cyth1	Cyth1	Cyth1	Cyth1	reference	9.13121	9.25359	9.34058	9.29958	9.36503	9.26797	9.24207	8.97368	8.97204	9.00265	9.04519	8.8807	9.12211	9.07808	9.22956	9.06924	9.03303	9.11424	9.10454	9.01759	9.23869	9.138	8.98118	9.04097	9.38232	9.23172	9.26052	9.17551	9.36533	9.33922	1.30317e-15	5.39519e-14	-0.131134	-0.179617	0.028091	0.122307	0.314134	0.358713	1.84883e-05	0.000179949	0.126861	0.158093	0.0546023	0.148531
gene15332	Usp36	Usp36	Usp36	Usp36	reference	10.2385	10.1244	9.76924	10.0528	9.88285	9.78617	9.82725	9.61466	9.99246	9.59848	9.57688	9.67689	9.86015	9.72757	9.74226	9.88407	9.686	9.80065	9.95006	9.86703	10.0432	10.0544	9.86092	9.71367	9.9964	10.1866	9.92967	9.76186	10.0123	9.95102	4.63001e-07	3.86375e-06	0.260806	0.425646	0.0006139	0.0085816	0.561263	0.671634	8.35663e-08	1.6966e-06	0.43146	0.573471	3.89524e-06	9.73537e-05
gene15335	Lgals3bp	Lgals3bp	Lgals3bp	Lgals3bp	reference	8.45108	8.27519	8.51413	8.53979	8.36053	8.44367	8.27703	8.64458	8.6331	8.53498	8.93939	8.70455	8.76632	8.71133	8.77835	8.63263	8.72725	8.49275	8.67209	8.71715	8.43755	8.47795	8.61584	8.69316	8.49797	8.60141	8.54531	8.58817	8.51186	8.50919	7.97508e-09	9.85031e-08	0.0278991	0.0498546	0.672011	0.827272	-0.458759	-0.55871	1.53857e-06	2.11589e-05	-0.265265	-0.371489	0.0013217	0.00973012
gene15349	Eif4a3	Eif4a3	Eif4a3	Eif4a3	reference	9.72773	9.74787	9.63863	9.54422	9.58269	9.57253	9.57609	9.70305	9.72224	9.68617	9.73589	9.76663	9.67905	9.60406	9.67827	9.59397	9.60399	9.47544	9.58546	9.56174	9.79933	9.68932	9.62277	9.66619	9.52414	9.71379	9.62581	9.58643	9.51048	9.57316	1.53185e-05	8.12203e-05	0.210211	0.257911	0.000110748	0.00237958	0.039699	0.0436275	0.510578	0.644364	0.157264	0.181908	0.0058597	0.0295146
gene1535	Oxsr1	Oxsr1	Oxsr1	Oxsr1	reference	9.34166	9.35472	9.24817	9.33197	9.26791	9.25805	9.18657	8.97696	9.11098	9.10667	9.00899	9.0754	9.17759	9.01779	9.12282	9.06585	8.98843	9.17996	9.08566	9.09001	9.3027	9.41799	9.17138	9.0026	9.28456	9.29304	9.19705	9.2017	9.30286	9.26056	1.68697e-17	8.86929e-16	0.110908	0.141292	0.0417884	0.157478	0.491893	0.531479	7.06441e-14	6.26413e-12	0.321856	0.366318	1.42051e-07	6.44217e-06
gene15354	Endov	Endov	Endov	Endov	reference	10.3426	10.2721	9.80109	9.95378	9.84483	9.82894	10.0044	9.9352	10.0922	9.95626	10.2443	10.0206	10.1801	10.1895	10.2169	10.2425	10.1147	10.0166	10.3217	10.2475	10.1298	10.0847	10.4629	10.0284	10.2507	10.2912	10.2295	10.0615	10.1032	9.95936	0.000112863	0.000461792	0.391278	0.557171	1.41688e-05	0.000487983	0.146516	0.1989	0.122492	0.22426	0.102187	0.161272	0.20701	0.377542
gene15363	Tepsin	Tepsin	Tepsin	Tepsin	reference	8.85514	8.81268	8.74871	8.84585	8.71941	8.78749	8.70278	8.70742	8.6525	8.55615	8.70999	8.63569	8.78608	8.65759	8.7407	8.65483	8.64373	8.63967	8.77899	8.67584	8.87205	8.85315	8.72595	8.72797	8.89843	8.88651	8.76075	8.73047	8.7882	8.87044	4.61241e-06	2.87086e-05	0.13162	0.173108	0.0215233	0.102828	0.288572	0.323177	2.18401e-05	0.000206612	0.281025	0.32947	1.2006e-05	0.000244618
gene15368	Actg1	Actg1	Actg1	Actg1	reference	13.2917	13.3169	13.2497	13.1979	13.1463	13.1619	13.1544	13.3563	13.4078	13.3267	13.4843	13.3515	13.307	13.3968	13.5409	13.2621	13.179	13.2867	13.484	13.4278	13.3718	13.3382	13.4097	13.4311	13.2816	13.3031	13.2715	13.3767	13.2786	13.2009	4.31118e-05	0.000200963	0.164735	0.21256	0.0038089	0.0318346	-0.111508	-0.125039	0.0905496	0.178131	-0.0296092	-0.0357526	0.626056	0.768288
gene15375	Ccdc137	Ccdc137	Ccdc137	Ccdc137	reference	9.05572	8.91169	8.86529	8.86076	8.88519	8.89274	8.88222	8.83655	8.79681	8.79782	8.75208	8.86282	8.83723	8.78029	8.7213	8.79723	8.50187	8.82425	8.82223	8.85439	8.96188	9.00244	8.4934	8.72912	9.01703	9.00318	8.93749	8.65121	8.86503	8.97176	6.95481e-05	0.000304372	0.118994	0.198235	0.0735018	0.22608	0.241853	0.304717	0.00632183	0.0215479	0.251718	0.346452	0.00174969	0.0120242
gene15377	Hgs	Hgs	Hgs	Hgs	reference	10.9894	10.9086	10.821	10.8385	10.8362	10.7475	10.7797	10.8733	11.0083	10.646	10.8368	10.824	10.8413	10.9089	10.8139	10.8095	10.9254	10.7014	10.9978	10.8789	10.8622	10.8996	10.9564	10.9025	10.8226	10.9274	10.8597	10.6906	10.8946	10.8195	0.000213981	0.000803832	0.140537	0.176771	0.00951549	0.0595134	0.0386627	0.042727	0.53197	0.663228	0.207025	0.239594	0.000428834	0.00417657
gene15384	Arhgdia	Arhgdia	Arhgdia	Arhgdia	reference	12.3607	12.2775	12.2456	12.2471	12.2863	12.2744	12.2033	12.4269	12.4994	12.2109	12.4648	12.4231	12.3817	12.416	12.413	12.3414	12.2023	12.2142	12.4063	12.4134	12.3181	12.272	12.3256	12.3925	12.3083	12.3226	12.3004	12.2403	12.3395	12.3217	1.98039e-05	0.000101558	0.0747859	0.0903642	0.12918	0.321112	-0.197255	-0.212613	0.000375269	0.00221508	-0.00553163	-0.00629676	0.915602	0.954422
gene15391	Mafg	Mafg	Mafg	Mafg	reference	10.7218	10.8091	10.6127	10.7715	10.6174	10.6358	10.6452	10.3531	10.5382	10.4269	10.3022	10.3256	10.4374	10.422	10.4756	10.3849	10.3761	10.463	10.4742	10.4733	10.7721	10.6779	10.5533	10.3971	10.6313	10.7349	10.7495	10.4446	10.5541	10.5474	1.83443e-14	6.20988e-13	0.0973494	0.132899	0.0972016	0.270417	0.499618	0.550496	1.09588e-11	6.08471e-10	0.420924	0.482878	1.81187e-09	1.77922e-07
gene15409	Csnk1d	Csnk1d	Csnk1d	Csnk1d	reference	11.257	11.1896	11.1897	11.2116	11.2287	11.2284	11.2187	11.1298	11.2151	11.1017	11.0915	11.1047	11.1163	11.0852	11.1679	11.0674	11.0191	11.0742	11.1694	11.1442	11.2357	11.2086	11.1504	11.097	11.1961	11.2107	11.1838	11.0559	11.1742	11.2068	0.000248945	0.000916345	0.00698477	0.0080007	0.870381	0.941625	0.130952	0.138084	0.00521119	0.0185832	0.163352	0.177578	0.000292816	0.00309817
gene15423	Rnasek	Rnasek	Rnasek	Rnasek	reference	10.2685	10.2189	10.317	10.2066	10.3455	10.3108	10.2629	10.4042	10.4123	10.3208	10.4484	10.4096	10.3982	10.4202	10.4113	10.3506	10.4009	10.2663	10.3696	10.3315	10.312	10.2952	10.2591	10.3418	10.3022	10.2891	10.2742	10.2306	10.3121	10.2562	1.49311e-06	1.08112e-05	-0.0145543	-0.0167735	0.7385	0.866995	-0.223983	-0.236023	2.20371e-06	2.87426e-05	-0.10746	-0.117521	0.0178831	0.0662222
gene15435	Acadvl	Acadvl	Acadvl	Acadvl	reference	10.1278	10.0323	9.88831	10.0724	10.1268	9.98577	10.0346	10.0296	10.0947	10.1742	10.2129	10.1774	10.1867	10.2295	10.2127	10.2302	10.3941	10.2327	10.27	10.2265	9.96107	10.0352	10.2365	10.3024	10.099	10.1712	10.2459	10.2393	10.2265	10.2008	3.41868e-07	2.96719e-06	0.051829	0.0703868	0.368866	0.606787	-0.114341	-0.129902	0.0971886	0.1882	-0.186005	-0.224624	0.00376236	0.0214409
gene15436	Dvl2	Dvl2	Dvl2	Dvl2	reference	8.75788	8.75547	8.73739	8.88123	8.88838	8.69137	8.6701	8.31065	8.46588	8.37077	8.37988	8.39861	8.66095	8.4497	8.44483	8.5944	8.26306	8.56335	8.52952	8.56592	8.70875	8.65504	8.55214	8.50865	8.70828	8.76905	8.8366	8.53846	8.97057	8.97821	1.26398e-10	2.27554e-09	-0.0435482	-0.0893223	0.515939	0.72352	0.499633	0.639796	5.04607e-06	5.95998e-05	0.235965	0.373289	0.00690718	0.0331601
gene15437	Phf23	Phf23	Phf23	Phf23	reference	9.23579	9.39194	9.49632	9.43128	9.42846	9.33646	9.31711	9.17558	9.13687	9.16073	9.23631	9.17455	9.25293	9.13891	9.25877	9.0981	9.45403	9.16749	9.17704	9.19979	9.3059	9.31934	9.10119	9.1247	9.29396	9.27826	9.33309	9.17479	9.2986	9.35163	0.000116898	0.000476006	-0.110614	-0.164521	0.0788314	0.235464	0.190817	0.227949	0.0164225	0.0467231	0.156966	0.205663	0.028837	0.0941064
gene15438	Gabarap	Gabarap	Gabarap	Gabarap	reference	11.6514	11.6334	11.6938	11.5539	11.7026	11.6174	11.6245	11.858	11.7397	11.7561	11.8615	11.7316	11.815	11.7326	11.772	11.7537	11.8521	11.6943	11.7402	11.6568	11.5742	11.6385	11.6065	11.656	11.567	11.4983	11.5983	11.6084	11.5999	11.5898	6.80964e-07	5.3798e-06	-0.0474937	-0.0595514	0.363427	0.601091	-0.260162	-0.283942	1.57155e-05	0.00015705	-0.210496	-0.240921	0.000223692	0.00250746
gene15444	Eif5a	Eif5a	Eif5a	Eif5a	reference	11.6982	11.5773	11.5742	11.562	11.6627	11.4601	11.4746	11.7921	11.6945	11.5351	11.6974	11.6128	11.5868	11.7272	11.6185	11.5469	11.6096	11.4906	11.6764	11.5416	11.5259	11.5032	11.5623	11.6303	11.4889	11.5122	11.4921	11.5192	11.5256	11.4828	5.0233e-05	0.000229653	0.0209393	0.0262153	0.686924	0.836103	-0.195421	-0.213532	0.00106553	0.0051634	0.0125073	0.01456	0.822499	0.90003
gene15453	Tmem256	Tmem256	Tmem256	Tmem256	reference	8.10383	7.99731	8.07302	8.04718	8.082	8.03564	7.99606	8.27	8.09309	8.26857	8.23099	8.25105	8.25603	8.27174	8.18852	8.13064	8.12771	8.06008	8.14934	8.05821	8.12428	8.07926	7.98565	8.1682	8.05306	7.95333	7.95469	8.06693	8.07894	8.00249	1.31804e-05	7.11213e-05	0.0120516	0.0189042	0.84884	0.930458	-0.305103	-0.363331	0.00018637	0.00125323	-0.204811	-0.268406	0.00552258	0.0281145
gene15460	Zbtb4	Zbtb4	Zbtb4	Zbtb4	reference	11.9229	11.89	11.9864	12.0298	12	11.8949	11.8928	11.7447	11.8542	11.7386	11.7075	11.6944	11.888	11.8426	11.7877	11.8828	11.9129	11.9029	11.9305	11.8763	11.7884	11.8068	11.8407	11.8542	11.8935	11.8168	11.9428	11.8458	12.0027	11.9376	3.31586e-05	0.00016042	-0.145781	-0.176731	0.00427203	0.0344605	0.115061	0.125052	0.0450937	0.1038	0.00561227	0.00645167	0.916931	0.955091
gene15463	Tnfsf12	Tnfsf12	Tnfsf12	Tnfsf12	reference	8.64102	8.60372	8.85834	8.79641	8.83276	8.83795	8.71758	8.93758	8.7523	8.79265	8.84358	8.77347	8.97625	8.82642	8.85382	8.84155	8.77947	8.84798	8.75993	8.85307	8.72373	8.61565	8.67084	8.72117	8.92998	8.64066	8.81363	8.85479	8.83946	8.7791	7.79523e-08	7.8761e-07	-0.240497	-0.305283	4.7935e-05	0.00123431	-0.327154	-0.364178	1.1967e-06	1.71729e-05	-0.357662	-0.409488	3.09873e-08	1.90773e-06
gene15468	Mpdu1	Mpdu1	Mpdu1	Mpdu1	reference	9.41409	9.38331	9.57284	9.53485	9.53416	9.44623	9.48781	9.48801	9.43204	9.47781	9.53185	9.45612	9.54789	9.42404	9.5107	9.49897	9.54067	9.41869	9.52391	9.47225	9.34645	9.35221	9.40584	9.40224	9.47399	9.36212	9.53766	9.58829	9.54974	9.54527	6.84994e-05	0.000300447	-0.205938	-0.245587	5.78373e-05	0.00141114	-0.153794	-0.166584	0.00662666	0.0224005	-0.184362	-0.208163	0.000597221	0.00536776
gene1547	Ttc21a	Ttc21a	Ttc21a	Ttc21a	reference	8.24146	8.24241	7.92527	8.05108	7.97541	8.04373	7.99108	7.91692	8.20386	8.18185	8.22049	8.21728	8.19893	8.10937	8.12297	8.20684	8.16291	8.10707	8.29575	8.28005	8.16165	8.12294	8.28928	8.23811	8.18152	8.2589	8.20999	8.25352	8.17725	8.01801	4.62994e-05	0.000214225	0.307875	0.440688	4.67238e-05	0.00122086	0.105949	0.132523	0.214647	0.342065	0.0600598	0.084747	0.421486	0.601934
gene15478	Kdm6b	Kdm6b	Kdm6b	Kdm6b	reference	9.53273	9.39389	8.93316	9.43114	9.16292	8.93525	8.95957	8.70351	8.8489	8.8769	8.78656	8.65158	9.06785	8.97076	8.94229	9.07475	9.34731	9.12899	9.23106	9.21946	9.35083	9.19738	9.13311	8.96451	9.25272	9.43223	9.39392	9.10336	9.32105	9.20807	7.21415e-10	1.12639e-08	0.247027	0.487238	0.00194105	0.0195706	0.93574	1.05049	4.18478e-11	2.14326e-09	0.411845	0.630519	6.04589e-05	0.000893498
gene1548	Csrnp1	Csrnp1	Csrnp1	Csrnp1	reference	7.42199	7.38347	7.5762	7.76072	7.50401	7.45518	7.62182	7.93109	7.68667	7.29331	7.66422	7.54057	7.38735	7.83633	7.31992	7.35512	7.32389	7.48962	7.60779	7.56992	7.35963	7.35218	7.5558	7.65475	7.48483	7.39692	7.4656	7.48126	7.54255	7.54883	8.75567e-09	1.07363e-07	-0.26894	-0.504291	0.00101247	0.0122382	-0.690248	-0.828586	5.7564e-08	1.23461e-06	0.0172259	0.0320575	0.836611	0.907984
gene15487	Cntrob	Cntrob	Cntrob	Cntrob	reference	7.76161	7.84255	7.80184	7.80115	7.66604	7.73506	7.61413	7.45875	7.63047	7.5059	7.57408	7.54849	7.70865	7.43935	7.46766	7.62073	7.56248	7.58672	7.59871	7.56436	7.79783	7.77244	7.63472	7.49792	7.81631	7.78586	7.75273	7.60537	7.77774	7.7236	3.31914e-08	3.64492e-07	0.0826852	0.143812	0.212385	0.436753	0.488585	0.592309	5.86159e-07	9.20045e-06	0.350051	0.471859	5.01505e-05	0.000772877
gene15518	Rangrf	Rangrf	Rangrf	Rangrf	reference	7.6001	7.55011	7.56868	7.63719	7.66838	7.55568	7.5642	7.78342	7.69146	7.66282	7.85267	7.7384	7.66346	7.74189	7.66998	7.59989	7.70187	7.67188	7.59712	7.64141	7.55256	7.62989	7.68519	7.69084	7.60159	7.53935	7.616	7.67684	7.57349	7.7144	4.35449e-05	0.000202546	-0.0386381	-0.0580942	0.533602	0.735835	-0.371763	-0.429524	1.98935e-06	2.64105e-05	-0.141474	-0.183249	0.0440747	0.127731
gene15524	Rpl26	Rpl26	Rpl26	Rpl26	reference	11.2101	11.2045	11.4985	11.362	11.4031	11.407	11.3192	11.6038	11.3344	11.7311	11.5616	11.4525	11.5676	11.5667	11.4131	11.4338	11.6119	11.4478	11.4364	11.3851	11.267	11.3276	11.3146	11.3689	11.2727	11.2087	11.2375	11.4969	11.3362	11.3083	4.91055e-05	0.000225279	-0.159339	-0.240545	0.0144599	0.0790596	-0.346621	-0.412435	3.03391e-05	0.00027003	-0.342933	-0.430875	1.13688e-05	0.000234521
gene15526	Ndel1	Ndel1	Ndel1	Ndel1	reference	10.1935	10.2582	10.4508	10.4148	10.3668	10.3638	10.3767	10.282	10.1902	10.3053	10.1203	10.0973	10.3158	10.228	10.1671	10.2414	10.3056	10.2613	10.2418	10.2287	10.1775	10.201	10.1874	10.2437	10.1999	10.1246	10.2634	10.2927	10.3583	10.3252	4.93303e-08	5.25218e-07	-0.279432	-0.325766	8.49083e-08	9.98892e-06	0.0156452	0.0169891	0.783052	0.857928	-0.0988351	-0.112724	0.0642267	0.166771
gene1553	Rpsa	Rpsa	Rpsa	Rpsa	reference	12.0132	11.9613	12.0161	12.0295	11.9745	12.0576	11.9063	12.2186	12.1104	12.1998	12.2785	12.1912	12.0945	12.1091	12.0668	12.0677	12.1577	12.0379	12.0943	11.9793	12.0691	12.0383	11.9774	11.9927	11.9735	11.9981	11.89	12.0766	11.9313	11.893	1.03258e-06	7.76529e-06	0.0229764	0.0288144	0.659209	0.820729	-0.239362	-0.261364	6.74959e-05	0.000532881	-0.101481	-0.117712	0.0708615	0.178347
gene15534	Stx8	Stx8	Stx8	Stx8	reference	8.03604	7.99713	8.19664	8.00585	8.20907	8.16311	8.1127	8.28864	8.13804	8.262	8.35493	8.2971	8.27367	8.28573	8.21642	8.20731	8.43361	8.07624	8.05364	8.16474	7.98641	8.07211	8.08852	8.1984	7.9798	7.94214	8.10927	8.20222	8.14156	8.09819	0.000247006	0.000910335	-0.156346	-0.281134	0.0244612	0.112271	-0.436876	-0.549026	1.00725e-05	0.000107337	-0.298968	-0.427216	0.000552362	0.005072
gene1554	Mobp	Mobp	Mobp	Mobp	reference	12.961	13.2187	13.7074	13.9038	14.001	13.9175	13.6479	13.1934	13.0092	13.3384	13.3294	13.4525	13.451	13.1672	13.5037	13.1216	14.0909	13.6081	13.221	13.3626	13.0386	12.9773	13.166	13.4959	13.7592	13.1033	13.7964	14.0966	13.9018	13.9367	8.75618e-14	2.70738e-12	-0.948178	-1.1692	1.98973e-10	9.4568e-08	-0.152814	-0.26205	0.156877	0.26956	-0.284692	-0.541912	0.00319532	0.0188984
gene1555	Myrip	Myrip	Myrip	Myrip	reference	10.295	10.4689	10.5317	10.6276	10.6869	10.6195	10.6422	10.3718	10.466	10.5415	10.4725	10.3612	10.3058	10.3626	10.4762	10.3981	10.4259	10.4968	10.4684	10.513	10.4499	10.4855	10.5158	10.4666	10.5445	10.3876	10.5587	10.4023	10.419	10.5194	7.23822e-06	4.23004e-05	-0.264906	-0.323128	3.13326e-06	0.0001591	0.00218478	0.00242668	0.972397	0.982317	-0.0379566	-0.0450277	0.516781	0.684624
gene15554	Dnah9	Dnah9	Dnah9	Dnah9	reference	8.61778	8.70187	9.01406	9.14424	8.90161	9.08601	9.02291	8.86404	8.70797	8.79599	8.91113	8.80176	8.8171	8.58384	8.96909	8.87217	8.70052	8.79753	8.96569	8.84671	8.82924	8.83264	8.81491	8.90994	9.00956	8.7979	9.03213	9.07549	9.12948	8.98489	8.56696e-10	1.30336e-08	-0.401083	-0.511179	7.10561e-07	5.2768e-05	-0.0524753	-0.065286	0.533708	0.664659	-0.129702	-0.179137	0.083612	0.199174
gene15562	Fyco1	Fyco1	Fyco1	Fyco1	reference	9.05099	9.20225	8.97406	9.13788	9.11309	9.07615	9.09344	8.76607	8.77142	8.80742	8.89584	8.78006	8.86478	8.71916	8.85429	8.86843	9.12109	8.87198	8.93353	8.96364	9.00184	9.04439	8.82127	8.86768	9.07035	9.18334	9.1007	9.0292	9.10758	9.05784	4.41774e-14	1.4264e-12	0.0202468	0.029158	0.737	0.865899	0.500161	0.560871	2.90353e-10	1.18556e-08	0.369525	0.441831	4.59486e-07	1.71467e-05
gene15578	Tmie	Tmie	Tmie	Tmie	reference	7.06541	7.12003	7.46406	7.39498	7.47591	7.4296	7.39114	7.40583	7.19466	7.26869	7.26497	7.23903	7.27565	7.02234	7.37201	7.28738	7.25338	7.31055	7.22377	7.19961	7.19104	7.33559	7.16522	7.31759	7.4028	7.02809	7.44756	7.28639	7.33962	7.47862	2.47551e-06	1.67121e-05	-0.544702	-0.713485	1.24824e-06	7.88913e-05	-0.159145	-0.235731	0.117466	0.217166	-0.244559	-0.403907	0.00633514	0.0311659
gene1558	Rpl14	Rpl14	Rpl14	Rpl14	reference	11.8528	11.8891	11.9477	11.8876	11.8832	11.8025	11.8382	12.1643	11.9918	12.0078	12.2373	12.1188	12.0309	12.1015	12.0885	11.9564	12.1189	11.9478	11.8383	11.8759	11.9119	11.8991	11.8951	11.882	11.823	11.9393	11.8722	11.937	11.8176	11.7864	4.65453e-09	6.07082e-08	0.0300448	0.0394507	0.58801	0.775276	-0.311635	-0.345579	2.26124e-06	2.94283e-05	-0.137585	-0.163999	0.02394	0.082094
gene15588	Nbeal2	Nbeal2	Nbeal2	Nbeal2	reference	8.77823	8.70602	8.3716	8.6656	8.38569	8.53198	8.45937	8.21761	8.43742	8.16672	8.39915	8.31673	8.41015	8.32105	8.47416	8.51035	8.20591	8.3508	8.58416	8.48572	8.70198	8.7188	8.62535	8.44181	8.65148	8.81354	8.4996	8.44404	8.49442	8.57345	3.67344e-07	3.16282e-06	0.276415	0.474204	0.000569604	0.00812489	0.63109	0.755651	5.68181e-08	1.22082e-06	0.499044	0.668781	1.18987e-06	3.62514e-05
gene15592	Klhl18	Klhl18	Klhl18	Klhl18	reference	9.03691	9.19646	9.09323	9.07959	9.10831	9.01068	8.9833	8.80901	8.86013	8.70417	8.74965	8.70676	8.86342	8.73587	8.7925	8.75357	8.85752	8.82484	8.89235	8.86076	9.02116	9.04	8.87834	8.73257	9.01939	9.04712	8.9761	8.90183	9.06484	9.00346	5.16258e-18	2.8399e-16	0.0161749	0.022148	0.779843	0.891867	0.485063	0.536504	4.33429e-11	2.2103e-09	0.444344	0.506229	3.07671e-10	4.20201e-08
gene15598	Cspg5	Cspg5	Cspg5	Cspg5	reference	11.6458	11.6417	11.7791	11.6976	11.8248	11.7526	11.7305	11.9514	11.882	11.8884	11.9584	11.9091	11.936	11.965	11.9559	11.8051	11.413	11.7669	11.9277	11.9554	11.6998	11.6408	11.8935	11.9422	11.8359	11.6128	11.7364	11.8769	11.7517	11.6879	0.000128525	0.000516099	-0.109693	-0.167964	0.0862222	0.249208	-0.382449	-0.451532	4.48603e-06	5.37871e-05	-0.262644	-0.339536	0.000514176	0.00478851
gene15599	Smarcc1	Smarcc1	Smarcc1	Smarcc1	reference	9.74254	9.80173	9.44808	9.47076	9.42504	9.51154	9.51536	9.51548	9.80516	9.6231	9.67786	9.64702	9.59119	9.70388	9.62997	9.66489	9.6671	9.67517	9.83465	9.71409	9.76506	9.74453	9.68298	9.53948	9.71282	9.70995	9.6701	9.53529	9.45052	9.44882	4.41643e-06	2.76772e-05	0.377567	0.470681	2.92472e-07	2.59872e-05	0.100927	0.11961	0.190805	0.313358	0.148458	0.191807	0.0346081	0.107507
gene15605	Cdc25a	Cdc25a	Cdc25a	Cdc25a	reference	7.0951	7.21584	6.98648	7.1297	7.00044	7.09535	7.05067	6.75468	6.98345	7.01145	6.92791	6.89168	6.8379	6.89062	6.97949	6.99044	7.07611	6.95245	7.08939	7.05022	7.12513	7.13551	7.0338	6.87122	7.08399	7.06674	7.08419	7.10458	6.98531	7.01107	3.86184e-05	0.000182378	0.0943016	0.185735	0.165011	0.375246	0.51322	0.648906	2.58792e-06	3.31712e-05	0.311332	0.464306	0.000568852	0.00518274
gene15614	Znf14	Znf14	Znf14	Znf14	reference	8.2338	8.33388	8.25215	8.24625	8.27407	8.28131	8.35358	8.03779	8.14028	8.25025	8.10221	8.03624	8.24398	8.0993	8.17534	8.28038	8.03111	8.39921	8.06543	8.12335	8.35187	8.3115	8.08825	8.12072	8.44347	8.35243	8.26415	8.4567	8.32563	8.38147	1.85185e-16	8.66289e-15	0.0469045	0.0666661	0.43371	0.662573	0.432293	0.490399	2.08805e-08	5.20131e-07	0.0741063	0.0939133	0.265642	0.444871
gene15619	RPL21_gene15619	RPL21	RPL21	LOC101974684	human_blastn	9.91266	9.98996	10.1621	10.0306	10.1024	10.0768	10.0752	10.2423	10.2339	10.1852	10.2766	10.2143	10.0788	10.2709	10.0983	10.0874	10.2328	10.0635	10.0274	10.0247	10.0189	10.0614	10.0937	10.0768	10.0133	10.0068	10.0099	10.1785	10.0181	10.0182	9.76528e-08	9.67796e-07	-0.117292	-0.14739	0.0284838	0.123476	-0.366064	-0.39817	2.87234e-09	9.05283e-08	-0.148041	-0.172051	0.0101085	0.0437715
gene15621	Yjefn3	Yjefn3	Yjefn3	Yjefn3	reference	8.13137	8.20197	7.96343	8.12814	8.11653	8.04755	8.10637	8.23369	8.23921	8.06738	8.26902	8.24818	8.12602	8.28544	8.17447	8.17905	8.11718	8.24492	8.2829	8.11542	8.20647	8.22381	8.19117	8.28783	7.99806	8.15544	8.0086	8.09229	8.07335	8.13332	1.55302e-05	8.22323e-05	0.155571	0.221804	0.0129238	0.073089	-0.116789	-0.136358	0.117285	0.217068	0.0410606	0.0528818	0.543974	0.706317
gene15622	Ndufa13	Ndufa13	Ndufa13	Ndufa13	reference	10.6999	10.5336	10.6266	10.6742	10.6789	10.592	10.5535	10.8719	10.7503	10.7278	10.8753	10.741	10.7886	10.8895	10.7762	10.6776	10.9827	10.6556	10.7589	10.6328	10.694	10.5923	10.6652	10.7138	10.676	10.5762	10.5922	10.6999	10.6386	10.6624	0.000136408	0.000543527	-0.00453219	-0.0063633	0.938877	0.973159	-0.286926	-0.327807	7.9728e-05	0.000615948	-0.132367	-0.165083	0.0456882	0.131096
gene15625	Mau2	Mau2	Mau2	Mau2	reference	10.3877	10.4173	10.169	10.2417	10.2204	10.1849	10.2469	10.097	10.3109	10.013	10.1776	10.1474	10.1641	10.1489	10.1909	10.2256	10.0172	10.1774	10.2539	10.2141	10.3022	10.3465	10.1917	10.0586	10.3291	10.3972	10.201	10.1562	10.2423	10.1885	3.49019e-05	0.000167693	0.189582	0.250812	0.00149095	0.0161361	0.269599	0.305162	0.000122272	0.000875201	0.28995	0.343812	1.29255e-05	0.000258989
gene15628	Hapln4	Hapln4	Hapln4	Hapln4	reference	11.5195	11.6094	11.609	11.6615	11.7087	11.691	11.8612	11.5995	11.5965	11.5139	11.5767	11.5823	11.6631	11.7023	11.7544	11.746	11.6026	11.5938	11.8459	11.687	11.5647	11.602	11.6429	11.7587	11.7257	11.6632	11.9528	11.8333	11.8239	11.8323	7.39176e-05	0.000321129	-0.130181	-0.17943	0.03011	0.128232	-0.0284435	-0.0328682	0.693287	0.788592	-0.07982	-0.100289	0.225173	0.399806
gene15635	Slc25a42	Slc25a42	Slc25a42	Slc25a42	reference	8.93436	9.04862	8.86702	8.85005	8.94008	8.70745	8.69455	8.46963	8.57466	8.34181	8.503	8.43692	8.61804	8.52256	8.5625	8.56297	8.21867	8.38497	8.63012	8.60728	8.97299	8.8263	8.52623	8.4874	8.78379	8.87292	8.77543	8.51621	8.90847	8.89564	2.99722e-12	7.38859e-11	0.0992664	0.207486	0.14618	0.348637	0.657607	0.787977	5.52791e-08	1.19859e-06	0.636661	0.804722	2.22582e-08	1.48579e-06
gene15643	Upf1	Upf1	Upf1	Upf1	reference	11.523	11.4899	11.3422	11.49	11.4754	11.4647	11.4519	11.0931	11.3044	11.0794	11.126	11.1445	11.2262	11.1456	11.1639	11.2279	11.2181	11.2194	11.2211	11.2176	11.4077	11.4269	11.2898	11.2035	11.3719	11.5104	11.407	11.2119	11.5044	11.5617	7.78818e-16	3.32875e-14	0.0278352	0.0374427	0.624889	0.799464	0.437067	0.483176	4.28667e-10	1.70348e-08	0.385016	0.441515	8.82445e-09	6.89817e-07
gene15650	Uba52	Uba52	Uba52	Uba52	reference	11.518	11.4229	11.5803	11.4623	11.5766	11.4787	11.3884	11.7254	11.6648	11.5652	11.7137	11.6559	11.6918	11.6074	11.5163	11.4364	11.5507	11.3695	11.6002	11.4698	11.5096	11.4899	11.448	11.5221	11.3946	11.4578	11.4079	11.3948	11.4959	11.4055	7.99038e-07	6.22478e-06	-0.0219941	-0.0282704	0.683598	0.833847	-0.279325	-0.307559	9.86074e-06	0.000105364	-0.0511173	-0.060539	0.381729	0.563512
gene15653	Ell	Ell	Ell	Ell	reference	8.56623	8.39806	8.51549	8.56472	8.5249	8.50884	8.57412	8.08744	8.39545	8.17347	8.22559	8.20259	8.40684	8.28167	8.37906	8.45223	7.90323	8.38947	8.32272	8.32234	8.36805	8.48046	8.29066	8.19303	8.5509	8.40621	8.35512	8.32986	8.52228	8.57652	7.00383e-06	4.10758e-05	-0.0832756	-0.174726	0.219649	0.445368	0.295725	0.4171	0.00398209	0.0150254	0.093602	0.16055	0.260883	0.43989
gene15664	Mpv17l2	Mpv17l2	Mpv17l2	Mpv17l2	reference	7.7079	7.68678	7.5135	7.49496	7.6148	7.4224	7.351	7.68745	7.54554	7.48444	7.58843	7.57504	7.69383	7.62251	7.62407	7.57194	7.68721	7.43235	7.6008	7.61377	7.66982	7.69803	7.5896	7.46468	7.51683	7.70961	7.49758	7.45456	7.45085	7.44988	1.73496e-05	9.04557e-05	0.365145	0.502207	8.72099e-06	0.000339662	0.138644	0.175698	0.112682	0.210418	0.209708	0.29253	0.00792577	0.0364629
gene15675	Rpl18a	Rpl18a	Rpl18a	Rpl18a	reference	11.3165	11.2034	11.2733	11.2246	11.3129	11.22	11.1348	11.5205	11.4113	11.3187	11.4903	11.4827	11.3767	11.4789	11.3233	11.2077	11.4343	11.2339	11.3318	11.2309	11.2518	11.2294	11.2423	11.3502	11.1635	11.3079	11.2322	11.2822	11.2529	11.1305	8.50555e-10	1.29568e-08	0.0359168	0.0451879	0.493334	0.708314	-0.304902	-0.332222	4.82246e-07	7.77482e-06	-0.0402169	-0.0469454	0.475019	0.64747
gene15690	Ano8	Ano8	Ano8	Ano8	reference	9.07052	8.93554	8.76604	8.92347	8.85869	8.89014	8.89504	8.75852	8.79032	8.60048	8.62134	8.67012	8.7777	8.83346	8.68883	8.86099	9.15263	8.79242	8.89597	8.8659	8.85444	8.86653	8.85324	8.88289	8.95286	9.03574	9.00087	8.79011	8.94729	9.00306	6.108e-05	0.000272634	0.0922684	0.154568	0.161136	0.369884	0.338351	0.419871	0.000167285	0.00114432	0.283597	0.384765	0.000496542	0.00466396
gene15691	Dda1	Dda1	Dda1	Dda1	reference	10.0561	10.0561	10.0412	9.99377	10.0534	10.0699	10.0187	10.3066	10.1274	10.0821	10.238	10.1114	10.1697	10.2174	10.1882	10.0242	10.2073	10.1522	10.0134	10.142	10.0453	9.98971	10.0346	10.1578	10.1086	10.0429	9.99606	10.0528	9.98294	9.87163	4.08122e-05	0.000191294	0.00391582	0.00516436	0.943904	0.975618	-0.245572	-0.273532	0.000186999	0.00125674	-0.116936	-0.139868	0.0547144	0.14875
gene1570	Srm	Srm	Srm	Srm	reference	8.65699	8.53255	8.51715	8.40318	8.43229	8.40834	8.45431	8.59909	8.54511	8.45566	8.59823	8.55267	8.46608	8.62428	8.48782	8.44221	8.67832	8.52692	8.53551	8.54709	8.54421	8.56331	8.5089	8.55594	8.5457	8.59899	8.52198	8.46772	8.41529	8.31995	0.000101037	0.0004195	0.205167	0.271547	0.000689371	0.00925549	-0.00557592	-0.0063495	0.935624	0.960248	0.167682	0.204282	0.00949587	0.0416039
gene1571	Exosc10	Exosc10	Exosc10	Exosc10	reference	10.1011	10.0501	9.97877	10.0103	9.85111	9.87256	9.91742	9.97992	10.1252	9.98134	10.0319	10.1211	10.0477	10.0286	9.95991	10.0764	10.1501	10.0071	10.2103	10.1671	9.99933	10.0326	10.054	10.0945	10.0388	10.0912	9.97576	10.045	9.98238	9.9303	9.72858e-06	5.4629e-05	0.173297	0.212063	0.00101512	0.0122578	0.000229606	0.000250988	0.996884	0.998228	0.0569006	0.0658417	0.302103	0.483523
gene15714	Eps15l1	Eps15l1	Eps15l1	Eps15l1	reference	9.9896	10.0122	9.74923	9.87312	9.78923	9.80076	9.75997	9.88769	9.92079	9.83778	9.85088	9.91377	9.91073	9.87471	9.7605	9.85198	10.1424	9.91503	10.0638	9.95422	9.90575	9.87291	9.92356	9.90108	9.82817	9.92815	9.84324	9.79482	9.77811	9.90886	2.29459e-05	0.000115429	0.190406	0.241484	0.000757635	0.00993623	0.0816845	0.0910979	0.204416	0.32992	0.118277	0.140488	0.0485651	0.137081
gene1572	Mtor	Mtor	Mtor	Mtor	reference	11.6278	11.6436	11.5173	11.5641	11.4913	11.5036	11.5189	11.5854	11.6313	11.4563	11.5283	11.4806	11.497	11.6186	11.5435	11.5361	11.7816	11.5434	11.7147	11.6368	11.5323	11.5221	11.6457	11.7004	11.4696	11.584	11.5702	11.5177	11.611	11.5683	3.94043e-07	3.35148e-06	0.083103	0.0957146	0.0593734	0.198379	0.0283162	0.0299783	0.556234	0.682202	0.0931214	0.102264	0.0432652	0.126061
gene15731	ZNF709_containing_gene15731	ZNF709_containing	NA	LOC101976365	human_blastn	10.1175	10.2482	10.1447	10.1291	10.0237	10.1976	10.131	10.0408	10.0131	10.1412	9.96764	9.9852	9.97547	9.87955	10.0686	9.99141	9.88078	10.0297	9.89033	9.91006	10.2144	10.296	9.93992	9.88689	10.1201	10.1131	10.0692	10.1246	10.0638	10.0867	6.49387e-13	1.73394e-11	0.0937033	0.116923	0.0742245	0.227127	0.32647	0.355774	9.23168e-08	1.82818e-06	0.220773	0.252571	0.000117956	0.00152177
gene15736	ZNF709_containing_gene15736	ZNF709_containing	NA	LOC101976653	human_blastn	7.92387	8.08001	8.07472	7.9413	8.03611	8.02169	7.98107	7.82251	7.62758	7.94558	7.70613	7.72233	7.76602	7.64626	7.87111	7.80502	7.56364	7.85235	7.57545	7.67422	8.2248	8.14626	7.6964	7.67115	8.14394	8.12489	8.14295	8.12073	7.93025	8.03765	1.61558e-30	4.08433e-28	0.112459	0.179856	0.0850448	0.247022	0.776063	0.836155	1.50223e-14	1.51267e-12	0.420953	0.52524	6.29078e-07	2.18908e-05
gene15746	LOC106145120	LOC106145120	LOC106145120	LOC106145120	reference	8.16195	8.13054	8.23435	8.18636	8.39549	8.15628	8.13026	8.02676	7.99222	8.00409	7.98223	8.08917	8.00414	7.98069	7.98194	8.11026	8.16056	8.10835	7.97115	7.89198	8.1649	8.1365	7.92761	8.02197	8.02859	8.14731	8.10056	8.09844	8.20486	8.09347	1.98084e-06	1.37559e-05	-0.0978038	-0.151018	0.125883	0.31668	0.248063	0.301663	0.00299545	0.0119597	0.165157	0.22221	0.0262435	0.0878876
gene1576	Fbxo2	Fbxo2	Fbxo2	Fbxo2	reference	9.58493	9.50822	9.6159	9.67555	9.41296	9.52271	9.41298	9.85121	9.6296	9.33937	9.67844	9.78954	9.72769	9.8562	9.60627	9.58657	9.98731	9.49576	9.74421	9.5045	9.49131	9.52657	9.53503	9.72069	9.42686	9.5513	9.35599	9.46331	9.43777	9.42839	3.42547e-05	0.000164917	-8.17402e-06	-1.5592e-05	0.999902	0.999934	-0.285048	-0.377119	0.00296208	0.0118423	-0.0281154	-0.0445273	0.724592	0.836371
gene15776	Cplx2	Cplx2	Cplx2	Cplx2	reference	11.4642	11.4267	11.5958	11.6416	11.6207	11.5984	11.6614	11.5103	11.3895	11.3301	11.4105	11.2564	11.4761	11.3365	11.5717	11.2068	11.0732	11.3194	11.6727	11.5462	11.4582	11.387	11.3776	11.4428	11.6517	11.3392	11.5421	11.5384	11.7122	11.578	0.000105426	0.000434954	-0.201747	-0.314553	0.00330033	0.0291341	0.0217365	0.0273573	0.799868	0.870253	0.0361157	0.0515323	0.630517	0.770433
[truncated: 2,342 more rows]
[truncated: 49 more columns]

## Sheet: SAvSpDsig
GeneID	SA_vs_SpD_log2FC_ashr	SA_vs_SpD_wald_pvalue	SA_vs_SpD_wald_padj
[truncated: 2 more rows]

## Sheet: IBA_vs_SA
GeneID	IBA_vs_SA_log2FC_ashr	IBA_vs_SA_wald_pvalue	IBA_vs_SA_wald_padj
[truncated: 411 more rows]

[truncated: 5 more sheets: IBA_vs_Ent, Ent_vs_LT, Ar_vs_LT, IBA_vs_Ar, IBA_vs_SpD]
