# Supplementary material for: Dynamic RNA Regulation in the Brain Underlies Physiological Plasticity in a Hibernating Mammal
Source: Front Physiol. 2021 Jan 18;11:624677. doi: 10.3389/fphys.2020.624677 (PMC7848201; doi:10.3389/fphys.2020.624677)
Supplement: Supplementary file 3 [file Table_3.XLSX]

## Sheet: hypothalamus_data
						Hypothalamus_IBA_rep4	Hypothalamus_IBA_rep5	Hypothalamus_Ent_rep5	Hypothalamus_SA_rep1	Hypothalamus_SA_rep2	Hypothalamus_SA_rep3	Hypothalamus_SA_rep4	Hypothalamus_SA_rep5	Hypothalamus_Ar_rep1	Hypothalamus_Ar_rep2	Hypothalamus_Ar_rep3	Hypothalamus_Ent_rep1	Hypothalamus_Ar_rep4	Hypothalamus_Ar_rep5	Hypothalamus_Ent_rep2	Hypothalamus_Ent_rep3	Hypothalamus_LT_rep1	Hypothalamus_Ent_rep4	Hypothalamus_LT_rep2	Hypothalamus_LT_rep3	Hypothalamus_IBA_rep1	Hypothalamus_IBA_rep2	Hypothalamus_LT_rep4	Hypothalamus_LT_rep5	Hypothalamus_SpD_rep1	Hypothalamus_IBA_rep3	Hypothalamus_SpD_rep2	Hypothalamus_SpD_rep3	Hypothalamus_SpD_rep4	Hypothalamus_SpD_rep5
gene_id	unique_gene_symbol	gene_symbol	clean_gene_symbol	original_gene_name	source	H153	H163	H164	H29	H30	H31	H33	H34	H53	H54	H57	H59	H60	H61	H62	H64	H65	H66	H67	H68	H69	H70	H72	H74	H77	H78	H79	H80	H83	H84	LRT_pvalue	LRT_padj	IBA_vs_Ent_log2FC_ashr	IBA_vs_Ent_log2FC	IBA_vs_Ent_wald_pvalue	IBA_vs_Ent_wald_padj	IBA_vs_SA_log2FC_ashr	IBA_vs_SA_log2FC	IBA_vs_SA_wald_pvalue	IBA_vs_SA_wald_padj	IBA_vs_Ar_log2FC_ashr	IBA_vs_Ar_log2FC	IBA_vs_Ar_wald_pvalue	IBA_vs_Ar_wald_padj
ENSSTOG00000001912	CYSTM1	CYSTM1	CYSTM1	CYSTM1	reference	7.99162	7.95836	8.02813	7.76356	7.86369	7.96918	7.87908	7.76044	7.98833	8.0502	7.9596	7.98741	8.06377	7.95641	7.98691	8.02612	8.01512	7.94103	8.00272	7.92395	7.99833	8.10561	7.99812	7.92067	7.81661	8.00546	7.9572	7.88955	7.89943	7.91836	7.14906e-05	0.000208883	0.0257501	0.0348903	0.697241	0.787758	0.270669	0.363728	8.44101e-05	0.000842304	0.00660818	0.0090175	0.921002	0.95041
ENSSTOG00000013458	ZNF112	ZNF112	ZNF112	ZNF112	reference	7.68913	7.68083	7.38976	7.73996	7.71516	7.67151	7.68891	7.69296	7.53842	7.50946	7.41852	7.56618	7.43729	7.44019	7.5414	7.6065	7.36241	7.51079	7.44578	7.4867	7.6826	7.6374	7.49165	7.35045	7.76322	7.61626	7.70649	7.57545	7.66687	7.72107	2.49525e-16	4.87214e-15	0.243206	0.333097	0.00157607	0.00721304	-0.0622511	-0.101714	0.325283	0.501106	0.41528	0.493654	5.449e-06	4.92147e-05
ENSSTOG00000014808	H1F0_ENSSTOG00000014808	H1F0	H1F0	H1F0	reference	8.12234	8.1371	8.2627	8.29859	8.25757	8.12448	8.01063	8.0737	8.45631	8.53379	8.53199	8.2205	8.24958	8.47185	8.25236	8.21811	8.22016	8.33546	8.26237	8.46096	8.16811	8.00257	8.11314	8.5262	8.21492	8.11805	8.18604	8.23352	8.0703	8.0245	4.32709e-07	1.95409e-06	-0.188044	-0.316756	0.0232603	0.0617409	-0.0507828	-0.107978	0.442787	0.613896	-0.584664	-0.695985	5.74424e-07	6.73607e-06
ENSSTOG00000015054	ZBED8	ZBED8	ZBED8	ZBED8	reference	8.00338	8.13204	7.88592	8.01195	8.18493	8.09746	8.18742	8.0899	7.74918	7.93163	7.78768	7.91074	7.8913	7.90713	7.82269	7.95639	7.92045	7.95187	7.82879	7.84862	8.07284	8.0562	7.88454	7.92655	7.92029	7.92421	7.98551	7.91925	8.03265	8.09746	1.15122e-11	1.13025e-10	0.246555	0.321965	0.000728801	0.00385571	-0.0918692	-0.138748	0.137709	0.27449	0.382282	0.44864	4.44314e-06	4.09186e-05
ENSSTOG00000021182	MIR138-1	MIR138-1	MIR138-1	ENSSTOG00000021182	human_blastn	7.59134	7.51994	7.3886	7.58056	7.64526	7.73526	7.59334	7.51825	7.05141	7.19447	7.13491	7.39191	7.15617	7.16996	7.37608	7.28908	7.21819	7.39312	7.17437	7.27209	7.61746	7.70177	7.1872	7.16324	7.64833	7.65603	7.72518	7.64665	7.63015	7.63747	3.08827e-73	2.89442e-70	0.546517	0.622326	7.56026e-10	3.34961e-08	-0.00312203	-0.00494843	0.959528	0.977908	1.33316	1.37576	1.55112e-34	9.44942e-32
ENSSTOG00000023731	CD82_like	CD82_like	CD82	ENSSTOG00000023731	human_blastn	7.4055	7.35586	7.40464	7.17486	7.27819	7.18532	7.24244	7.30977	7.45356	7.39537	7.42034	7.39494	7.53073	7.44117	7.31598	7.47773	7.45187	7.42342	7.37362	7.40438	7.31613	7.34474	7.46076	7.41062	7.24255	7.31185	7.04902	7.17353	7.31776	7.26705	7.2925e-13	8.53524e-12	-0.0780748	-0.11653	0.27931	0.412598	0.222686	0.347436	0.00199181	0.010762	-0.170568	-0.240998	0.0263564	0.0633283
ENSSTOG00000024681	5S_rRNA_ENSSTOG00000024681	5S_rRNA	5S_rRNA	5S_rRNA	reference	6.97573	7.21199	6.95361	6.8647	7.4332	7.20655	7.1864	7.15191	6.67483	6.90635	6.75639	6.83311	6.90706	6.73003	6.98306	6.89619	6.72786	7.0102	6.84769	6.91333	7.17025	7.22769	6.89835	7.26198	6.98472	7.12742	7.16732	6.9325	7.11135	7.22826	0.000132959	0.000366426	0.189602	0.674556	0.0260512	0.0674906	-0.0144752	-0.0790898	0.793332	0.877766	0.733872	1.24154	5.28973e-05	0.000358754
ENSSTOG00000027312	U1_ENSSTOG00000027312	U1	U1	U1	reference	7.8239	10.7809	7.59268	7.6655	7.46905	7.60131	7.70391	7.56391	7.55493	7.43626	7.55441	7.54138	7.74103	7.20412	7.30088	7.44085	7.47504	7.29425	7.1963	7.6365	7.99027	7.89657	7.85042	7.69785	7.49114	7.47482	7.51012	7.59415	7.08689	7.63331	6.93542e-08	3.58056e-07	0.98447	2.87554	2.21654e-06	3.05848e-05	0.60584	2.47858	4.47051e-05	0.000500631	1.64664	2.70682	8.44443e-06	7.23536e-05
ENSSTOG00000027710	ATP6V1D_like	ATP6V1D_like	ATP6V1D	ENSSTOG00000027710	human_blastn	8.58999	8.58064	8.73691	8.5786	8.48626	8.50849	8.63463	8.54733	8.66191	8.66312	8.67124	8.65762	8.69542	8.68689	8.63463	8.68351	8.65516	8.63614	8.72374	8.67519	8.64483	8.67596	8.57377	8.62789	8.51201	8.73435	8.5312	8.55252	8.57287	8.60564	0.000264525	0.000674262	-0.0399472	-0.0482484	0.478443	0.607073	0.134333	0.171464	0.0139628	0.0502432	-0.0496191	-0.060332	0.382731	0.509528
ENSSTOG00000029664	ZNF146_ENSSTOG00000029664	ZNF146	ZNF146	ZNF146	reference	7.22877	7.26205	7.00619	7.23974	7.0975	7.15563	7.06764	7.0841	6.96264	7.07893	6.98614	7.05842	7.01873	7.16254	7.04099	7.1564	6.9951	7.10844	7.00756	7.10896	7.22568	7.24451	7.07561	7.07344	7.13364	7.1466	7.17752	7.16314	7.3018	7.31101	8.99601e-08	4.57078e-07	0.341863	0.470743	0.000156947	0.00109146	0.171225	0.301032	0.0152992	0.0538744	0.486261	0.586976	4.38022e-06	4.04615e-05
ENSSTOG00000030227	PANTR1_containing	PANTR1_containing	NA	ENSSTOG00000030227	human_blastn	8.60805	8.62102	9.07892	8.9943	9.10663	9.25177	9.36529	9.48202	8.85704	8.44013	8.08	8.55946	8.74394	8.62473	8.56645	8.76769	8.64081	9.06487	8.62733	8.32237	8.90848	8.8533	8.60296	8.32461	9.17953	8.75082	8.83608	9.07591	9.40127	9.162	9.39705e-09	5.73328e-08	-0.0297663	-0.0951405	0.695841	0.786833	-0.358222	-0.800572	0.000977548	0.00607057	0.130718	0.354787	0.14629	0.244264
ENSSTOG00000031142	ENSSTOG00000031142	ENSSTOG00000031142	ENSSTOG00000031142	ENSSTOG00000031142	reference	7.24625	7.2401	7.18263	7.59826	7.3584	7.27291	7.3905	7.47003	7.26132	7.34151	7.13189	7.33271	7.30925	7.13891	7.31031	7.21096	7.18912	7.1983	7.34888	7.1518	7.25725	7.21346	7.32491	7.04041	7.39495	7.14285	7.34183	7.5568	7.35254	7.34745	0.000241004	0.000621589	-0.0388782	-0.0857528	0.621517	0.729042	-0.296048	-0.553587	0.00129279	0.00760568	-0.02389	-0.0512766	0.769941	0.83901
ENSSTOG00000031280	ABCF1_containing	ABCF1_containing	NA	ENSSTOG00000031280	human_blastn	10.2048	10.0125	10.3622	10.521	10.3991	10.6198	10.3227	10.3671	10.1216	9.98715	9.59943	10.279	10.296	10.1266	10.3423	10.1845	10.1665	10.5713	9.78891	10.1763	10.0247	10.198	10.1472	10.1211	10.7091	10.0599	10.5672	10.75	10.585	10.3052	1.24547e-08	7.42044e-08	-0.190652	-0.338069	0.0244154	0.0641808	-0.265631	-0.473163	0.00163198	0.00918857	0.0543536	0.101783	0.499654	0.618929
ENSSTOG00000031411	ENSSTOG00000031411	ENSSTOG00000031411	ENSSTOG00000031411	ENSSTOG00000031411	reference	9.25406	9.21637	9.54717	9.47246	9.50594	9.51826	9.52851	9.46644	8.74565	9.05686	8.68459	9.36231	9.39228	8.88609	9.45646	9.35895	9.07041	9.55717	8.90751	9.11303	9.25295	9.46859	9.30865	9.20189	9.54458	9.30659	9.56657	9.6356	9.52889	9.43503	7.32619e-13	8.56644e-12	-0.116893	-0.20847	0.140464	0.245153	-0.135295	-0.273921	0.0528696	0.13844	0.463934	0.593489	3.46059e-05	0.000250677
ENSSTOG00000032022	ENSSTOG00000032022	ENSSTOG00000032022	ENSSTOG00000032022	ENSSTOG00000032022	reference	7.92766	7.91678	8.03424	7.93983	7.94186	7.92748	7.89357	7.85229	7.96921	8.0033	8.13145	8.08458	8.03452	7.94894	8.13098	8.06167	8.18014	7.94717	8.06239	7.95807	7.89802	7.98545	8.05235	8.02181	7.9208	7.96198	7.85253	7.97535	7.87	7.78699	6.50736e-06	2.35619e-05	-0.193806	-0.260998	0.00648874	0.0225303	0.0337079	0.0535375	0.585927	0.73055	-0.140494	-0.191586	0.0494638	0.104322
ENSSTOG00000032137	ENSSTOG00000032137	ENSSTOG00000032137	ENSSTOG00000032137	ENSSTOG00000032137	reference	7.84182	7.68117	7.69858	7.65806	7.63918	7.52088	7.4689	7.50757	7.63189	7.72152	7.75101	7.78011	7.74091	7.71959	7.81285	7.70477	7.83617	7.69734	7.68082	7.63396	7.69329	7.67231	7.6849	7.60775	7.64915	7.71185	7.55181	7.60135	7.60066	7.53986	1.42607e-05	4.8278e-05	-0.0194159	-0.0292558	0.786675	0.853504	0.296449	0.423894	0.000148574	0.00133338	0.0210757	0.0318434	0.771714	0.840264
ENSSTOG00000032437	ENSSTOG00000032437	ENSSTOG00000032437	ENSSTOG00000032437	ENSSTOG00000032437	reference	8.15651	8.19179	8.30208	8.15595	8.40078	8.47866	8.28383	8.35854	8.07528	8.09045	8.08832	8.11506	8.15919	8.13397	8.07648	8.14487	7.97434	8.12155	8.10694	8.1941	8.06822	8.16573	8.26087	8.08731	8.21243	8.20436	8.27734	8.20564	8.32129	8.13164	0.000136151	0.000374462	0.00652255	0.0102023	0.928917	0.953811	-0.237403	-0.367026	0.00124139	0.00735299	0.0689846	0.106753	0.357578	0.483963
ENSSTOG00000032576	MEF2D_containing	MEF2D_containing	NA	ENSSTOG00000032576	human_blastn	8.42553	8.4647	8.2806	8.47894	8.45917	8.46978	8.37064	8.43413	8.30296	8.24704	8.32892	8.24442	8.3229	8.27985	8.35703	8.1627	8.42598	8.28427	8.32316	8.31103	8.43572	8.49688	8.38219	8.293	8.43597	8.46155	8.45453	8.35283	8.489	8.34562	8.62375e-08	4.3908e-07	0.31875	0.371957	1.36619e-06	2.05501e-05	0.0192585	0.0264041	0.727562	0.834631	0.266062	0.312535	6.30864e-05	0.000416158
ENSSTOG00000032815	LINC01578_containing	LINC01578_containing	NA	ENSSTOG00000032815	human_blastn	9.39956	9.44008	9.44115	9.48704	9.46245	9.38254	9.42063	9.45749	9.64482	9.50135	9.61211	9.47373	9.55356	9.57442	9.47573	9.40792	9.53271	9.32731	9.54454	9.42919	9.4017	9.45479	9.43847	9.54236	9.51832	9.44379	9.33001	9.39195	9.2253	9.26359	1.57968e-06	6.38371e-06	-0.00867774	-0.0103951	0.875309	0.917399	-0.0267128	-0.0345733	0.603332	0.743878	-0.212468	-0.24472	0.000221955	0.00121323
ENSSTOG00000034702	ENSSTOG00000034702	ENSSTOG00000034702	ENSSTOG00000034702	ENSSTOG00000034702	reference	7.14729	7.11221	6.82755	7.07578	7.17941	7.18445	7.1276	7.14204	6.57982	6.64118	6.61822	6.77283	6.61208	6.56921	6.81327	6.76925	6.64572	6.91872	6.59492	6.70664	6.99564	7.12556	6.71169	6.60363	7.06064	7.04898	7.23587	7.11849	7.24733	7.06595	7.95991e-82	8.81669e-79	0.710428	0.849551	2.1272e-10	1.07991e-08	-0.0641477	-0.123649	0.33102	0.506677	1.85882	1.9125	7.56809e-36	5.12276e-33
G10649	ZNF518B_containing	ZNF518B_containing	NA	G10649	human_blastn	7.92576	7.81045	7.7774	7.83639	7.78304	7.66689	7.77979	7.80395	7.60896	7.87119	7.72136	7.77364	7.71539	7.5852	7.49958	7.70963	7.6774	7.73699	7.78478	7.65053	7.84545	7.84552	7.6921	7.72045	7.94287	7.84965	7.86742	7.95619	7.79466	7.8245	0.000143603	0.000393446	0.259602	0.381847	0.00202957	0.00885684	0.114092	0.208734	0.0904204	0.203562	0.275911	0.384995	0.00208795	0.00796233
G10765	G10765	G10765	NA	G10765	reference	8.0522	8.07443	8.26001	8.33143	8.24233	8.15596	8.24639	8.21955	8.32082	8.18747	8.32992	8.27035	8.2779	8.30658	8.23055	8.18257	8.28337	8.24119	8.20549	8.25918	8.13038	8.08737	8.2422	8.31189	8.32103	8.00102	8.21699	8.28876	8.21923	8.16548	1.86279e-07	8.97083e-07	-0.310267	-0.369863	6.07716e-06	7.16093e-05	-0.299619	-0.374847	5.37331e-06	8.637e-05	-0.425019	-0.469774	1.25194e-08	2.23007e-07
G10915	G10915	G10915	NA	G10915	reference	7.2299	7.24318	6.8843	7.06453	7.21143	7.1126	7.12383	7.17133	6.5844	6.77524	6.78617	6.80497	6.96347	6.77179	6.94833	6.81993	6.61008	6.87792	6.75604	6.80565	7.23249	7.25413	6.7778	6.799	7.07709	7.09533	7.11913	7.01927	7.08074	7.13645	2.38771e-23	1.0172e-21	0.78134	1.05662	1.8213e-08	5.29611e-07	0.0802988	0.222492	0.22663	0.392113	1.28485	1.42082	1.51744e-13	7.70356e-12
G11250	MIR4453HG_containing	MIR4453HG_containing	NA	G11250	human_blastn	8.43491	8.38522	8.32596	8.32815	8.2597	8.38111	8.35486	8.3635	8.24003	8.32825	8.25858	8.2328	8.18769	8.14542	8.27391	8.37034	8.18764	8.33848	8.22844	8.29371	8.35505	8.31056	8.29997	8.23395	8.44044	8.28971	8.30297	8.41584	8.50078	8.32135	0.000302221	0.000761111	0.0785566	0.103159	0.22377	0.347713	0.0295385	0.0429346	0.613858	0.752515	0.209506	0.262467	0.00254837	0.00938614
G11440	PGRMC2_like_G11440	PGRMC2_like	PGRMC2	G11440	human_blastn	10.573	10.5254	10.4924	10.6016	10.602	10.6427	10.6587	10.7053	10.4937	10.5678	10.4972	10.4597	10.4739	10.4315	10.477	10.3774	10.5358	10.5254	10.455	10.5011	10.6719	10.6464	10.5672	10.515	10.6376	10.576	10.6465	10.5646	10.6357	10.6366	1.44743e-09	1.01939e-08	0.164248	0.178894	9.75483e-05	0.000733207	-0.0535785	-0.0612996	0.179616	0.334482	0.131376	0.143465	0.00197191	0.0076103
G11535	G11535	G11535	NA	G11535	reference	7.6533	7.64971	7.61974	7.41406	7.3719	7.44326	7.41716	7.3493	7.6119	7.52776	7.53771	7.53315	7.55104	7.64522	7.55443	7.59516	7.73913	7.56491	7.60762	7.61052	7.4563	7.54415	7.52213	7.48313	7.52886	7.42121	7.44402	7.6015	7.35936	7.48959	0.000285425	0.000722397	-0.0308476	-0.0517692	0.6823	0.776348	0.250847	0.414383	0.00143108	0.00826362	-0.0351172	-0.0584457	0.64732	0.744824
G1274	G1274	G1274	NA	G1274	reference	9.38184	9.39368	9.08248	9.2112	9.34374	9.2206	9.31929	9.30333	9.08744	9.2709	9.17719	9.19228	9.10093	9.0486	9.13367	9.19465	9.13493	9.20615	9.17313	9.06724	9.3547	9.28896	9.19954	9.16305	9.35806	9.27329	9.13995	9.14269	9.21448	9.19705	3.43468e-06	1.30857e-05	0.244489	0.290553	6.8748e-05	0.000551432	0.0734147	0.0973117	0.181162	0.336372	0.289162	0.331233	7.55707e-06	6.54875e-05
G13329	G13329	G13329	NA	G13329	reference	7.27685	7.05742	7.06087	7.23071	7.36981	7.3341	7.31886	7.36382	6.98371	7.10212	7.05228	7.14864	7.16329	7.03786	7.04987	7.10728	7.03502	7.14826	7.08567	7.08636	7.16154	7.20263	7.10966	7.08543	7.40815	7.11133	7.30781	7.18297	7.41478	7.30193	7.80239e-14	1.04696e-12	0.11146	0.192351	0.154382	0.263407	-0.2721	-0.439795	0.000821954	0.00529038	0.194575	0.309081	0.0250544	0.0608457
G13577	MIR138-2_containing	MIR138-2_containing	NA	G13577	human_blastn	8.24917	8.17099	8.32754	8.3606	8.38031	8.31547	8.2204	8.40241	7.982	8.10017	7.87001	8.38818	7.93199	7.96376	8.30925	8.17897	8.00257	8.33601	8.04844	8.0271	8.23601	8.2578	7.9239	7.98395	8.43245	8.36706	8.39549	8.49948	8.49067	8.1663	2.38631e-23	1.0172e-21	-0.0649219	-0.0996473	0.374157	0.509224	-0.0917687	-0.158369	0.160745	0.307557	0.53092	0.605845	8.64221e-08	1.23588e-06
G13788	G13788	G13788	NA	G13788	reference	9.87943	10.1428	9.87286	10.272	9.9085	9.95435	9.81398	10.2055	10.1881	10.3921	10.363	10.1691	10.1647	10.4092	9.97748	10.0932	10.4739	9.95734	10.4809	10.1215	9.80209	9.87486	10.2599	10.3764	10.2299	10.0605	10.1387	10.2642	10.094	10.0241	4.77722e-07	2.13834e-06	-0.0494345	-0.0788302	0.504916	0.631547	-0.0601276	-0.109109	0.356495	0.532055	-0.391889	-0.48641	3.78714e-05	0.000270236
G1404	G1404	G1404	NA	G1404	reference	7.34808	7.15038	7.47323	7.20013	7.17045	7.16266	7.02443	7.17417	7.50127	7.3735	7.42692	7.47555	7.43826	7.42661	7.38955	7.37896	7.5363	7.29157	7.52209	7.52067	7.23328	7.1849	7.42896	7.43357	7.18397	7.33091	7.21235	7.35088	6.98194	7.03067	4.24331e-13	5.11886e-12	-0.241958	-0.429977	0.00758527	0.0254108	0.133608	0.312953	0.058302	0.148703	-0.34216	-0.515794	0.00146113	0.00591639
G1437	G1437	G1437	NA	G1437	reference	7.83135	8.00856	8.00914	8.0853	8.1463	8.09768	8.1274	8.20647	7.87128	8.08942	7.92166	8.06293	8.00147	8.08807	8.06302	8.03916	7.94646	8.06759	8.04657	7.99796	7.86832	7.96887	7.9851	8.05398	8.15838	7.91213	8.1091	8.24166	7.98283	8.06723	2.03291e-05	6.68346e-05	-0.20933	-0.28889	0.00485057	0.0178548	-0.36912	-0.468103	4.65088e-06	7.69419e-05	-0.122071	-0.173851	0.095943	0.175547
G14485	G14485	G14485	NA	G14485	reference	7.6177	7.67641	7.42116	7.52718	7.47212	7.40007	7.42739	7.52577	7.27882	7.43471	7.3499	7.36626	7.29554	7.35766	7.42454	7.34144	7.26947	7.50722	7.31575	7.43223	7.64581	7.58264	7.41843	7.3937	7.5166	7.71067	7.5556	7.53504	7.4154	7.4914	3.83103e-14	5.4466e-13	0.51547	0.603868	2.38835e-08	6.65895e-07	0.333942	0.449697	3.07456e-05	0.000366182	0.741591	0.810224	4.39419e-13	2.05129e-11
G14901	G14901	G14901	NA	G14901	reference	7.31335	7.3471	7.13075	7.21074	7.26738	7.35371	7.21906	7.19282	7.00178	7.11828	7.1664	7.13152	7.1096	7.15181	7.1781	7.05641	7.24615	7.16768	7.09142	7.19672	7.30708	7.32545	7.00602	7.05926	7.15966	7.17918	7.34181	7.17915	7.21931	7.21989	5.21196e-05	0.000157659	0.311272	0.464389	0.000724637	0.00383535	0.059471	0.121885	0.369468	0.545318	0.410818	0.539502	0.000114058	0.000690011
G14950	G14950	G14950	NA	G14950	reference	9.41226	9.35561	8.82803	9.28966	9.37385	9.34556	9.33392	9.2102	8.47208	8.66941	8.68999	8.91321	8.59891	8.47755	8.80049	8.82721	8.57474	8.92499	8.67378	8.74208	9.34274	9.27505	8.64199	8.75862	9.17695	9.16609	9.16288	9.17921	9.30177	9.26475	1.47072e-87	2.2399e-84	0.698485	0.754563	7.4982e-19	4.56791e-16	0.00702225	0.0101125	0.903352	0.944638	1.2485	1.27692	3.58664e-47	6.2428e-44
G15124	G15124	G15124	NA	G15124	reference	7.7821	7.80293	8.00493	7.82704	7.76899	7.73818	7.79316	7.74436	7.94356	7.95028	7.90028	7.85204	7.98463	7.85249	7.93017	7.9668	7.98003	7.91093	7.90254	7.93516	7.73434	7.75701	7.93525	7.81674	7.81979	7.70794	7.73833	7.8674	7.86788	7.75584	9.60604e-09	5.84616e-08	-0.334768	-0.402837	4.85873e-06	5.90217e-05	-0.0232734	-0.0353074	0.699056	0.813418	-0.33283	-0.391905	1.23434e-05	0.000100395
G15164	PPP4R2_G15164	PPP4R2	PPP4R2	G15164	human_blastn	8.73289	8.73741	8.58148	8.75747	8.88185	8.72752	8.64082	8.64223	8.44942	8.61651	8.34435	8.50487	8.47283	8.48856	8.44889	8.51541	8.42734	8.64059	8.41119	8.51361	8.79425	8.60896	8.94202	8.47001	8.6393	8.69372	8.68084	8.55918	8.69606	8.71673	0.000124145	0.000344474	0.238398	0.359133	0.00410085	0.0156678	0.00211972	0.00405909	0.973988	0.986129	0.378086	0.486888	0.000116896	0.000705779
G15167	RYBP_like	RYBP_like	RYBP	G15167	human_blastn	10.0819	10.2081	9.81344	10.0366	10.1176	10.1569	10.0597	9.97942	9.7068	9.66028	9.85155	9.83578	9.79699	9.70658	9.90242	9.82015	9.79249	9.82313	9.69445	9.84271	10.1784	10.0556	9.80494	9.79662	10.0258	10.0356	10.0174	9.8927	10.1065	10.1097	2.89448e-24	1.33585e-22	0.354989	0.394156	3.03628e-09	1.13132e-07	0.0446944	0.0573822	0.384885	0.560725	0.507152	0.533287	2.58932e-15	1.74961e-13
G15202	PDZRN3_like	PDZRN3_like	PDZRN3	G15202	human_blastn	7.5324	7.3847	7.53979	7.45192	7.50562	7.4771	7.3558	7.48489	7.56379	7.60639	7.67406	7.50563	7.6229	7.52905	7.59319	7.55737	7.64268	7.53723	7.60149	7.67753	7.4083	7.55526	7.70122	7.66011	7.58199	7.44617	7.48892	7.53782	7.5445	7.4512	1.99788e-07	9.56096e-07	-0.149761	-0.213585	0.0387846	0.0921873	0.0195418	0.0328435	0.756918	0.853362	-0.272063	-0.350703	0.000752372	0.00341157
G15443	G15443	G15443	NA	G15443	reference	7.30416	7.12787	7.19391	7.10303	7.13261	7.07687	7.1151	7.10409	7.30054	7.20964	7.30609	7.33091	7.30689	7.30703	7.15873	7.21274	7.15748	7.15309	7.16725	7.25974	7.28305	7.35499	7.21642	7.15114	7.12649	7.24933	7.0588	7.16364	7.03735	7.13186	2.72934e-07	1.27705e-06	0.0928486	0.143072	0.209067	0.330998	0.332379	0.467066	7.21927e-05	0.000740401	-0.0467922	-0.0720824	0.527354	0.643624
G16213	G16213	G16213	NA	G16213	reference	6.84479	6.87637	6.85738	6.98966	6.99557	6.99004	7.14396	7.03175	6.78844	6.89899	6.91763	6.89296	6.80505	6.82626	6.92579	6.90813	6.79	6.94931	7.02857	6.80389	6.8392	6.91326	6.83745	6.88056	7.05869	6.75231	7.07453	6.97397	6.84293	6.85086	5.46821e-05	0.000164343	-0.133282	-0.252848	0.101795	0.192618	-0.458378	-0.636975	3.08801e-05	0.000367066	-0.0230836	-0.0453316	0.774366	0.841949
G16214	G16214	G16214	NA	G16214	reference	7.02141	7.17617	7.11465	7.149	7.40569	7.46963	7.36896	7.20035	6.86089	7.01192	7.04705	7.02364	6.86846	6.95326	7.20312	7.03352	6.90382	7.11462	7.13404	7.13966	7.01452	7.05319	7.02303	7.03634	7.25708	6.83663	7.19776	7.15362	7.16907	7.08874	1.92461e-09	1.32052e-08	-0.118743	-0.265001	0.148014	0.255693	-0.690434	-0.878954	1.27076e-06	2.59759e-05	0.111261	0.241094	0.198929	0.309673
G16309	G16309	G16309	NA	G16309	reference	7.53358	7.65828	7.65947	7.65846	7.64629	7.61903	7.78751	7.67275	7.7455	7.68164	7.72221	7.74144	7.6609	7.75928	7.73394	7.74873	7.63724	7.71925	7.73645	7.62483	7.54327	7.55628	7.67762	7.78	7.77459	7.58659	7.98691	7.84473	7.80999	7.90642	4.32565e-10	3.32515e-09	-0.29344	-0.385741	0.000207765	0.00137129	-0.18283	-0.284152	0.00701252	0.0292504	-0.287909	-0.369002	0.000476118	0.00230841
G16353	G16353	G16353	NA	G16353	reference	8.19862	8.25645	8.12601	8.21015	8.28995	8.21719	8.34791	8.42684	7.92601	8.12439	7.88159	8.04013	8.00409	8.05953	8.13866	8.18701	8.07251	8.14629	8.09495	8.13106	8.23211	8.1616	8.01527	8.1309	8.40626	8.19997	8.26668	8.31515	8.40347	8.51016	9.36589e-19	2.49157e-17	0.140119	0.193925	0.0457003	0.104768	-0.103043	-0.157578	0.100554	0.219204	0.421048	0.487191	1.11083e-06	1.21712e-05
G16444	G16444	G16444	NA	G16444	reference	8.37182	8.45915	8.00343	8.38103	8.46693	8.49289	8.38959	8.22574	7.59729	7.96255	7.89569	8.16627	7.9775	7.81036	8.01475	8.08942	7.84169	8.08257	7.87667	7.89625	8.33197	8.22638	7.95972	8.01796	8.35097	8.30545	8.35606	8.38964	8.39696	8.3141	1.55783e-31	1.38545e-29	0.432005	0.563203	1.08364e-05	0.000116929	-0.0426501	-0.0822266	0.514818	0.674326	1.00742	1.09178	1.35927e-16	1.09678e-14
G16448	G16448	G16448	NA	G16448	reference	7.35449	7.30432	6.9509	7.23931	7.31558	7.27348	7.25148	7.25323	6.71556	6.90734	6.81007	7.07929	6.97237	6.76015	7.02654	7.00722	6.89175	7.07458	6.9371	6.96209	7.22562	7.15928	6.94062	6.93756	7.26462	7.18505	7.19083	7.24464	7.25858	7.20635	1.85345e-34	1.99845e-32	0.510344	0.660434	2.13108e-06	2.95394e-05	-0.0111067	-0.0229925	0.865392	0.921431	1.34861	1.42521	2.22776e-21	3.71822e-19
G17242	EPS15_like	EPS15_like	EPS15	G17242	human_blastn	8.03762	8.01464	8.23771	8.16139	8.31628	8.19885	8.36616	8.31133	8.01455	8.2159	8.00372	7.93418	8.05139	8.16884	8.27044	8.18317	8.19395	8.20443	7.93594	8.04521	8.14789	7.75223	8.16499	8.11171	8.22208	7.9658	8.17251	8.21807	8.14943	8.10204	0.000404929	0.000989304	-0.236705	-0.372683	0.00547834	0.0196955	-0.443312	-0.585119	1.27901e-05	0.000174898	-0.122758	-0.204616	0.13124	0.224362
G17383	AACSP1_containing	AACSP1_containing	NA	G17383	human_blastn	7.58403	7.78612	7.22731	7.29302	7.42391	7.38855	7.27336	7.21947	7.23017	7.1213	7.205	7.12995	7.09691	7.10599	7.20625	7.20854	7.26046	7.32067	7.22353	7.19463	7.60485	7.50569	7.16893	7.09102	7.24057	7.62525	7.26922	7.18706	7.40422	7.36953	1.51248e-22	5.98315e-21	0.889595	1.04515	7.88653e-14	1.23192e-11	0.643743	0.750177	6.42217e-08	2.19797e-06	1.18652	1.26865	1.00776e-18	1.10618e-16
G17390	G17390	G17390	NA	G17390	reference	8.05033	7.95674	8.26954	8.17091	8.06348	7.86485	8.04788	7.9241	8.49206	8.61418	8.40813	8.35512	8.39825	8.55113	8.35968	8.31899	8.34165	8.37986	8.51482	8.42248	8.06621	8.0286	8.53798	8.37049	8.41681	7.98148	8.12713	8.30434	8.08399	8.13203	2.313e-23	9.95818e-22	-0.575137	-0.695325	3.59568e-08	9.38587e-07	-0.0120319	-0.0237353	0.853761	0.914884	-0.913909	-0.996587	2.40148e-15	1.63462e-13
G17416	SRSF3_G17416	SRSF3	SRSF3	G17416	human_blastn	7.87579	7.82101	7.38436	7.9473	7.74182	7.86608	7.81523	7.79437	7.65252	7.65673	7.52656	7.52432	7.55723	7.59047	7.63934	7.43819	7.65981	7.63956	7.44021	7.47971	8.00441	7.9762	7.53723	7.49993	7.79281	7.89862	7.65185	7.70429	7.80357	7.71627	4.19679e-19	1.17279e-17	0.792097	0.924448	7.19532e-13	7.9698e-11	0.0947903	0.17806	0.156014	0.300866	0.655883	0.748445	7.03374e-09	1.30639e-07
G17848	HRK_containing	HRK_containing	NA	G17848	human_blastn	8.04701	8.02527	7.9042	8.17333	8.1143	8.2148	8.1981	8.12474	7.92324	7.87382	8.01782	8.07183	7.97527	7.96784	8.12216	7.89636	7.97288	7.90649	7.9972	7.98389	8.03908	8.00148	7.98658	8.04609	8.26034	7.98331	8.12021	8.16955	8.14237	8.07962	4.30677e-10	3.31273e-09	0.0396888	0.053555	0.547699	0.667116	-0.248441	-0.332231	0.000150683	0.00134436	0.0914158	0.123146	0.176741	0.282304
G18650	G18650	G18650	NA	G18650	reference	7.47544	7.58041	7.2159	7.52244	7.55054	7.60676	7.50995	7.50217	6.969	7.01802	6.97081	7.28471	7.0873	7.00543	7.2859	7.18207	7.03603	7.34513	7.09614	7.17598	7.59529	7.56734	7.12253	7.13223	7.54886	7.7011	7.64123	7.53995	7.66139	7.4871	2.20455e-73	2.23836e-70	0.71691	0.823138	1.74597e-12	1.71555e-10	0.0601155	0.104901	0.352106	0.52781	1.70567	1.75122	2.78669e-41	2.82941e-38
G18683	G18683	G18683	NA	G18683	reference	9.52624	9.28877	9.5736	9.77432	9.58765	9.75699	9.72203	9.65685	9.43356	9.24878	9.10756	9.66668	9.51856	9.2791	9.45312	9.42931	9.30252	9.76636	9.22775	9.43788	9.47768	9.51599	9.51406	9.43589	9.66755	9.33977	9.74321	9.77614	9.7126	9.56133	1.6048e-09	1.12036e-08	-0.153761	-0.229911	0.0411065	0.0964827	-0.277325	-0.407029	0.000296344	0.00235069	0.117734	0.176204	0.121348	0.211124
G18884	G18884	G18884	NA	G18884	reference	7.27682	7.27352	7.05119	7.11168	7.19881	7.19721	7.15708	7.14215	7.08047	7.07327	7.03461	7.0248	7.1007	7.07473	7.00856	7.0697	7.11078	7.1044	7.03667	7.16236	7.12447	7.1389	7.07839	7.15144	7.08438	7.18488	7.14932	7.19589	7.2273	7.22444	2.58832e-06	1.00562e-05	0.395402	0.486406	3.54182e-06	4.49985e-05	0.0856773	0.138149	0.178516	0.333032	0.340329	0.421802	7.77128e-05	0.00049444
G19793	G19793	G19793	NA	G19793	reference	6.842	6.94153	6.94093	7.23357	7.09194	7.10941	6.89688	7.25994	6.86153	6.99917	7.00712	6.93879	6.91887	6.97577	7.07315	6.78742	6.93801	6.90699	7.04192	6.86823	6.95941	6.89879	6.94596	6.89143	7.26128	6.93385	7.13764	7.04124	7.07216	6.92469	0.000150258	0.000409653	-0.0359504	-0.0873034	0.647428	0.749692	-0.412236	-0.692384	0.000244588	0.00200903	-0.0697829	-0.159768	0.406162	0.532288
G20265	G20265	G20265	NA	G20265	reference	7.21173	7.13316	7.0534	6.86713	7.2611	7.26965	7.07047	7.03818	6.93671	7.05795	6.87773	7.20807	7.06521	6.99775	6.75738	7.11959	6.78948	7.01911	7.01162	7.07816	7.04888	7.25563	6.87234	6.91953	7.27723	7.3326	7.22837	7.29014	7.24479	7.13873	0.000307048	0.000771992	0.161168	0.448472	0.0585739	0.126941	0.0643518	0.244395	0.301975	0.478013	0.297417	0.628318	0.00863392	0.0255764
G20363	G20363	G20363	NA	G20363	reference	8.72475	8.70359	8.75111	8.84201	8.80378	8.9381	8.87252	8.93087	8.92959	9.06091	9.02317	8.85282	9.13286	8.98533	8.90452	8.77663	9.05199	8.81066	9.04115	9.04122	8.73956	8.7645	9.06848	8.97836	8.97795	8.8298	9.00954	8.84154	8.77555	8.84243	7.76542e-15	1.22716e-13	-0.115399	-0.143803	0.0575199	0.125155	-0.189157	-0.245755	0.00118588	0.00708275	-0.476472	-0.510674	1.14825e-11	4.10272e-10
G20666	MALAT1_G20666	MALAT1	MALAT1	G20666	human_blastn	12.1936	12.3259	11.3809	12.3442	12.2081	11.7519	11.9095	12.2635	12.8027	12.7813	13.0916	12.1937	12.5996	12.4882	12.2534	12.3791	12.3267	12.1549	12.5301	12.474	11.9771	12.0628	12.4056	12.6486	12.6722	12.2515	11.6352	12.4351	11.8953	11.8764	0.000261146	0.000666485	0.0208838	0.0606154	0.786547	0.853441	0.0162742	0.0592985	0.791092	0.87704	-0.439161	-0.745858	0.000858961	0.00381677
G21460	G21460	G21460	NA	G21460	reference	8.65089	8.6569	8.88186	8.73974	8.78891	8.67863	8.77683	8.79135	8.8824	8.93256	8.93978	8.9329	8.88119	8.99431	8.74817	8.88068	8.95108	8.99205	8.94448	8.88782	8.61186	8.66026	8.83907	8.99936	8.84576	8.65006	8.80814	8.94271	8.89851	8.91383	6.02374e-15	9.64432e-14	-0.383737	-0.426266	1.60271e-09	6.46605e-08	-0.150707	-0.194246	0.00709339	0.0294868	-0.460898	-0.49233	5.22025e-12	2.01916e-10
G21808	G21808	G21808	NA	G21808	reference	7.28658	7.3228	7.18056	7.1906	7.36335	7.38538	7.31421	7.26128	7.13164	7.23732	7.0807	7.18153	7.1357	7.12517	7.09136	7.11443	7.11208	7.14438	7.20148	7.1189	7.43382	7.28151	7.09658	7.09217	7.29849	7.34439	7.32378	7.27064	7.28706	7.23834	7.35325e-12	7.49724e-11	0.441015	0.539105	1.19246e-06	1.85554e-05	0.0395751	0.0672281	0.534034	0.688646	0.464898	0.545548	1.49822e-06	1.57501e-05
G22095	BTF3	BTF3	BTF3	G22095	human_blastn	8.62086	8.59321	8.68623	8.4407	8.4448	8.49575	8.51802	8.49397	8.68858	8.55999	8.58407	8.64699	8.69991	8.62007	8.58261	8.59373	8.65598	8.57499	8.57696	8.60244	8.65957	8.65293	8.53728	8.60549	8.49802	8.47648	8.4368	8.56202	8.50382	8.45231	2.11523e-05	6.93354e-05	-0.0228058	-0.0282684	0.699042	0.78887	0.179405	0.232878	0.00189471	0.0103382	-0.045985	-0.0573035	0.438958	0.563569
G22451	G22451	G22451	NA	G22451	reference	11.8994	11.8636	11.9819	12.1589	12.0967	12.1807	12.1089	12.1456	11.9687	11.9464	11.7914	11.9152	11.9782	11.9103	11.876	11.8577	11.937	11.9357	11.8685	11.9383	11.8513	11.8351	11.8469	11.9227	12.1189	11.9367	11.9903	12.1401	12.1334	12.1223	3.56059e-22	1.35994e-20	-0.0358046	-0.0388752	0.369912	0.505509	-0.297906	-0.320831	1.17112e-13	2.12969e-11	-0.0431908	-0.0470556	0.280051	0.401292
G22579	G22579	G22579	NA	G22579	reference	8.9076	8.96078	9.08674	9.07241	9.00456	8.88333	9.00832	8.9172	9.07287	9.1041	9.04985	9.10362	9.01596	9.06374	9.04195	9.10851	9.12642	9.11873	9.08118	9.1084	8.92401	8.94592	9.11409	9.02982	9.04313	8.96219	9.05383	9.06947	8.92052	8.94751	2.20317e-05	7.19277e-05	-0.224861	-0.258068	3.78658e-05	0.000333832	-0.0537753	-0.0679567	0.287578	0.462997	-0.178899	-0.206463	0.00121479	0.00507405
G22714	G22714	G22714	NA	G22714	reference	7.45219	7.5632	7.53139	7.71244	7.6342	7.55765	7.65736	7.77895	7.451	7.45926	7.46794	7.47539	7.46261	7.42975	7.42313	7.49787	7.43795	7.44848	7.42315	7.66681	7.53077	7.47029	7.5884	7.57758	7.66629	7.53095	7.69056	7.59396	7.65194	7.77982	5.86563e-09	3.69338e-08	0.0611658	0.0967979	0.40909	0.543253	-0.255125	-0.389617	0.000723341	0.00478977	0.105565	0.163936	0.170733	0.274869
G23069	KIAA1958_containing	KIAA1958_containing	NA	G23069	human_blastn	8.06353	7.96843	7.86611	8.04835	8.17843	8.22622	8.30725	8.05035	7.71566	7.79214	7.84519	7.77169	7.66607	7.79768	7.98587	7.89493	7.55554	7.86773	7.67209	7.60837	7.89634	7.88582	7.79518	7.80567	8.16107	7.70014	7.96127	7.99844	8.00923	8.08091	1.19615e-15	2.14637e-14	0.0370025	0.0680508	0.632025	0.737648	-0.364779	-0.540695	0.000121121	0.00113606	0.219019	0.350186	0.0155906	0.0414179
G23342	MIR219A2_containing	MIR219A2_containing	NA	G23342	human_blastn	7.36492	7.57763	7.4645	7.482	7.58148	7.59307	7.88493	7.81276	7.03845	7.07141	6.99357	7.32329	7.21594	7.00878	7.72392	7.46438	6.98073	7.5984	7.05092	7.25766	7.68019	7.70537	6.99621	7.03376	7.6831	7.42764	7.20703	7.63612	7.56938	7.68005	1.86527e-20	6.15894e-19	0.0244802	0.0745376	0.749429	0.826787	-0.0776628	-0.284423	0.221755	0.386996	1.27917	1.49819	5.45984e-10	1.2867e-08
G239	MOSMO_G239	MOSMO	MOSMO	G239	human_blastn	9.57365	9.66231	9.43529	9.44772	9.65629	9.63751	9.66424	9.68256	9.35067	9.53229	9.29073	9.32045	9.3609	9.33929	9.35414	9.40501	9.24732	9.57668	9.39185	9.45379	9.65793	9.56955	9.44429	9.41616	9.5808	9.62957	9.66119	9.447	9.61228	9.73239	3.48191e-09	2.28575e-08	0.249772	0.313305	0.000291943	0.00183541	0.00247166	0.00362645	0.966402	0.982203	0.328594	0.384954	1.03442e-05	8.66209e-05
G24079	G24079	G24079	NA	G24079	reference	7.31021	7.44632	7.59084	7.48392	7.51111	7.45198	7.43185	7.50888	7.56208	7.56549	7.5642	7.61295	7.56109	7.49589	7.57852	7.53207	7.57125	7.5061	7.61684	7.50057	7.18747	7.42369	7.48144	7.48176	7.46867	7.32221	7.57684	7.49729	7.47503	7.37836	5.72523e-07	2.53174e-06	-0.526007	-0.628873	6.84163e-08	1.63128e-06	-0.265862	-0.407464	0.000592853	0.00409608	-0.51261	-0.596064	4.56242e-07	5.49294e-06
G24090	G24090	G24090	NA	G24090	reference	7.56141	7.85869	7.55379	7.64772	7.44903	7.67706	7.51992	7.60029	7.57538	7.73462	7.9034	7.42251	7.66088	7.81386	7.63753	7.42179	7.56758	7.49927	7.78821	7.6268	7.68903	7.72155	7.67819	7.62649	7.51513	7.79388	7.6645	7.49315	7.4751	7.55966	7.97804e-05	0.000230288	0.349742	0.529206	0.000392327	0.00232836	0.16749	0.342314	0.0216047	0.0704145	-0.0295554	-0.0548406	0.710359	0.795059
G25155	COX14_like_G25155	COX14_like	COX14	G25155	human_blastn	8.61586	8.66167	8.59301	8.4525	8.68232	8.57124	8.50879	8.54111	8.76736	8.62629	8.70976	8.78668	8.68261	8.74077	8.60408	8.68314	8.66255	8.64875	8.68922	8.66059	8.65337	8.66751	8.62859	8.69967	8.54271	8.72463	8.57957	8.53619	8.53325	8.59362	0.000131373	0.00036222	-0.00575959	-0.0071706	0.922722	0.949932	0.150857	0.198336	0.00856072	0.0340862	-0.0666949	-0.083118	0.265424	0.386233
G25309	G25309	G25309	NA	G25309	reference	9.25516	9.35273	9.15703	9.23271	9.20305	9.33601	9.28651	9.36567	9.06479	9.25593	8.9492	9.02968	9.04823	9.06742	9.09243	9.09981	9.07869	9.24242	9.17821	9.19202	9.40705	9.24431	9.19972	9.25948	9.15201	9.41603	9.30868	9.23775	9.39328	9.50215	3.75382e-07	1.71234e-06	0.286886	0.361443	9.48305e-05	0.000717649	0.0646047	0.0976743	0.289662	0.464925	0.380525	0.4416	2.35681e-06	2.3422e-05
G25794	KCNA1_like	KCNA1_like	KCNA1	G25794	human_blastn	8.55014	8.76705	8.55033	8.56701	8.57686	8.56784	8.59304	8.62436	8.43753	8.47223	8.3791	8.393	8.44716	8.48683	8.44476	8.67977	8.59024	8.58696	8.44804	8.63112	8.69532	8.75662	8.51744	8.57114	8.67637	8.79721	8.52185	8.68044	8.77108	8.59688	3.58398e-07	1.64101e-06	0.283409	0.358739	0.000118943	0.000863457	0.178995	0.259233	0.00546638	0.0240528	0.48064	0.535746	1.76212e-08	2.97847e-07
G26032	G26032	G26032	NA	G26032	reference	8.83675	8.86745	8.82362	8.93457	8.94191	8.9506	9.01175	8.89898	8.77357	8.89459	8.85965	8.78222	8.81161	8.8596	8.86086	8.79221	8.78997	8.92485	8.85235	8.9132	8.85321	8.80768	8.83936	8.83856	8.87706	8.8923	9.10089	8.99961	9.07009	9.08914	5.18923e-08	2.74417e-07	0.0203381	0.0247736	0.722124	0.805415	-0.132962	-0.169382	0.0146096	0.0520631	0.0168669	0.0207196	0.769536	0.838643
G2612	G2612	G2612	NA	G2612	reference	7.72126	7.78878	7.70332	7.72889	7.82819	7.86394	7.81249	7.8977	7.75507	7.7199	7.61538	7.70772	7.66471	7.67901	7.65945	7.7362	7.66603	7.75074	7.62698	7.64615	7.72888	7.67584	7.6632	7.69107	7.74411	7.62015	7.82907	7.76214	7.81453	7.89204	1.45946e-06	5.95115e-06	0.00146505	0.00199929	0.982443	0.987613	-0.195201	-0.274173	0.00226591	0.0119826	0.0491598	0.0676742	0.468442	0.591075
G2633	G2633	G2633	NA	G2633	reference	8.22528	8.21108	8.33261	8.58196	8.19199	8.29272	8.25394	8.30209	8.21914	8.41281	8.52088	8.45261	8.34298	8.34329	8.5699	8.41635	8.38403	8.40063	8.40884	8.41397	8.21224	8.18509	8.29354	8.45866	8.42092	8.17602	8.43778	8.83669	8.56448	8.48929	1.78978e-05	5.94351e-05	-0.327527	-0.477447	0.000421996	0.00247311	-0.138019	-0.269383	0.0476822	0.128021	-0.228781	-0.349211	0.0103872	0.0296943
G2638	NR2F1	NR2F1	NR2F1	G2638	human_blastn	7.39559	7.33941	7.60659	7.56361	7.48349	7.4894	7.69753	7.72444	7.59026	7.62451	7.57162	7.6094	7.67527	7.66063	7.72439	7.63364	7.60286	7.64714	7.72513	7.77678	7.45895	7.36619	7.53085	7.77673	7.62901	7.30485	7.64362	7.50664	7.51631	7.67695	2.00229e-09	1.36671e-08	-0.636405	-0.773779	8.31811e-09	2.75402e-07	-0.535999	-0.656201	1.29703e-06	2.63823e-05	-0.628607	-0.732171	7.10672e-08	1.04715e-06
G26683	G26683	G26683	NA	G26683	reference	7.30004	7.35989	7.49565	7.39872	7.43536	7.56875	7.57242	7.45448	7.22326	7.41023	7.32457	7.32466	7.27104	7.30314	7.27153	7.32505	7.28545	7.27533	7.27342	7.33462	7.31724	7.3447	7.40294	7.30205	7.46568	7.4076	7.42637	7.38598	7.39746	7.4528	9.5665e-05	0.0002717	0.00438531	0.00720911	0.953162	0.968635	-0.235957	-0.380424	0.00172577	0.00961368	0.0677698	0.11038	0.379093	0.505512
G26731	G26731	G26731	NA	G26731	reference	7.93837	7.94839	7.78264	7.89825	8.14835	8.06821	8.0665	8.06036	7.84023	7.87065	7.86458	7.8749	7.85959	7.74066	7.78106	7.8833	7.81381	7.94714	7.97351	7.78528	8.00746	7.80673	7.84273	7.88828	8.09794	7.93004	8.14203	8.06918	7.94632	8.09452	6.49166e-09	4.04575e-08	0.105833	0.158797	0.148303	0.255975	-0.173494	-0.276431	0.0106955	0.0405457	0.14236	0.207795	0.0624968	0.125364
G27318	G27318	G27318	NA	G27318	reference	7.84253	7.8662	7.76253	7.97277	7.71697	7.85328	7.82649	8.00351	7.37968	7.56112	7.28642	7.69029	7.64137	7.37455	7.38366	7.49333	7.14302	7.56076	7.50408	7.29685	7.60203	7.62169	7.47996	7.59794	7.61563	7.63902	7.87183	7.88329	7.85231	7.82394	8.62293e-11	7.50978e-10	0.153733	0.363872	0.0704206	0.146018	-0.105871	-0.313737	0.117359	0.244971	0.496798	0.751715	0.000233835	0.00126752
G27324	G27324	G27324	NA	G27324	reference	7.47386	7.67802	7.44749	7.61863	7.47667	7.66274	7.56699	7.63602	7.09954	7.25846	7.06325	7.59964	7.39576	7.30175	7.28568	7.34011	7.09636	7.31493	7.23373	7.08365	7.32633	7.4526	7.29784	7.3002	7.36291	7.4694	7.57422	7.59993	7.4999	7.56066	8.79241e-11	7.64645e-10	0.104418	0.240852	0.198904	0.318917	-0.0813437	-0.228203	0.220416	0.385412	0.581901	0.799169	3.18198e-05	0.000232849
G2733	ANKRD34B_containing	ANKRD34B_containing	NA	G2733	human_blastn	7.77718	7.92002	7.85519	7.8399	7.87579	7.88222	7.96624	8.01907	7.83532	7.83449	7.82438	7.71769	7.7712	7.80159	7.65654	7.65049	7.55529	7.73349	7.76718	7.80422	7.97186	7.8622	7.741	7.72702	7.94944	8.04576	8.00511	7.96582	7.72886	7.90959	6.58446e-06	2.38057e-05	0.301383	0.4272	0.000533545	0.00299488	-0.0116182	-0.0218121	0.857803	0.917278	0.140446	0.217771	0.0778933	0.148648
G27632	G27632	G27632	NA	G27632	reference	6.86506	6.8161	7.10059	7.41273	7.06943	6.96513	7.23785	7.30516	7.15478	6.99141	6.99905	7.19707	7.24774	6.92582	7.41326	7.24916	6.95364	7.1706	7.06972	7.3321	6.87481	6.80237	7.04902	7.02512	7.49085	6.81965	6.81167	7.32871	7.12384	7.16555	5.76655e-05	0.000172078	-0.717323	-1.40504	3.72642e-06	4.69036e-05	-0.852049	-1.36793	6.86673e-06	0.000104954	-0.415614	-0.945731	0.00199098	0.00766933
G28024	EIF3A	EIF3A	EIF3A	G28024	human_blastn	8.03102	8.21267	7.93433	7.88039	8.03385	7.9297	7.97097	7.98199	8.00377	8.15304	7.99394	7.90703	7.94605	8.04396	7.91419	7.99777	7.97174	8.00119	7.92488	7.93235	8.12732	8.02386	7.91396	8.08489	8.01872	8.20886	7.9417	7.96576	7.87164	8.00564	0.000303544	0.000763971	0.302767	0.387682	9.21918e-05	0.000701307	0.259286	0.364723	0.000252499	0.00206016	0.159409	0.217313	0.0290059	0.0681729
G29246	G29246	G29246	NA	G29246	reference	7.49363	7.55542	7.21936	7.44588	7.46977	7.40923	7.48106	7.41257	6.77283	6.76862	6.73592	7.32573	6.69221	6.74361	7.19316	7.21809	6.66921	7.34998	6.73974	6.70512	7.50575	7.35528	6.58958	6.76589	7.42016	7.40015	7.44282	7.42778	7.3375	7.30648	6.15381e-153	1.87445e-149	0.374035	0.498139	4.80523e-05	0.000406858	0.0279528	0.0520186	0.66665	0.791278	2.57757	2.59157	8.88287e-64	2.70572e-60
G29420	G29420	G29420	NA	G29420	reference	7.95837	7.98828	8.15819	8.08415	8.15813	8.04651	8.1357	8.19891	8.08443	8.12644	8.03265	8.2605	8.05821	8.10657	8.08557	8.15088	8.07251	8.07757	8.19083	8.06571	7.91717	7.88616	8.05881	8.19512	8.1545	7.94753	8.20582	8.31179	8.15938	8.09046	3.70389e-07	1.6921e-06	-0.388807	-0.464471	1.04706e-06	1.66177e-05	-0.32107	-0.416952	1.36564e-05	0.000185405	-0.252153	-0.320791	0.000958825	0.00416037
G29730	ZCCHC3	ZCCHC3	ZCCHC3	G29730	human_blastn	7.82515	7.81774	7.5566	7.71927	7.84639	7.87912	7.74297	7.76562	7.45964	7.55139	7.55468	7.60975	7.46078	7.48718	7.61323	7.57594	7.47667	7.61239	7.52767	7.55613	7.80852	7.69512	7.45977	7.59056	7.7687	7.76561	7.74305	7.74429	7.81412	7.87655	2.74071e-26	1.56041e-24	0.385195	0.461506	1.30915e-06	1.99634e-05	-0.0104778	-0.0160937	0.86256	0.919782	0.664121	0.718354	5.72863e-13	2.60439e-11
G2995	G2995	G2995	NA	G2995	reference	7.67774	7.56131	7.5006	7.57058	7.79479	7.56571	7.65967	7.53318	7.31123	7.46713	7.42102	7.36407	7.45216	7.20559	7.40481	7.63216	7.49254	7.50157	7.49701	7.3068	7.39943	7.77269	7.39784	7.39119	7.49001	7.39636	7.58016	7.51501	7.83689	7.59336	0.000207264	0.000544364	0.123046	0.268155	0.134716	0.237778	-0.036807	-0.10108	0.570929	0.718468	0.360265	0.573625	0.00163927	0.00652496
G30132	TSHZ2_G30132	TSHZ2	TSHZ2	G30132	human_blastn	7.19058	7.23787	7.33718	7.41821	7.51718	7.43829	7.40316	7.51607	7.22767	7.23798	7.17095	7.23088	7.20067	7.26208	7.10361	7.21546	7.25166	7.2415	7.2693	7.18627	7.22436	7.21337	7.24302	7.35594	7.39768	7.26129	7.61536	7.43654	7.56752	7.59864	5.17967e-21	1.78779e-19	0.00676021	0.0110854	0.927791	0.953057	-0.533175	-0.623042	1.57887e-07	4.44272e-06	0.0276921	0.0453864	0.715899	0.798838
G30586	G30586	G30586	NA	G30586	reference	7.57093	7.49676	7.58526	7.55092	7.38699	7.44898	7.41251	7.31731	7.55131	7.52843	7.65489	7.62352	7.60856	7.60215	7.43976	7.53061	7.58705	7.48214	7.55554	7.47745	7.50429	7.5104	7.51757	7.56174	7.48203	7.55151	7.4814	7.46089	7.44841	7.36679	0.000319188	0.000798888	-0.0133424	-0.0200086	0.852002	0.901193	0.169641	0.274388	0.0128272	0.0469894	-0.112446	-0.163757	0.129073	0.22159
G31277	MIR124-2HG_containing	MIR124-2HG_containing	NA	G31277	human_blastn	9.84946	9.93838	10.1251	10.1811	10.1603	10.1717	10.0978	10.143	9.61764	9.85366	9.81719	10.1689	9.815	9.7562	10.2644	10.1119	9.86235	10.2225	10.0205	10.0409	10.0512	10.0738	9.88974	10.0536	10.2474	10.074	10.4468	10.4068	10.3317	10.299	4.32604e-33	4.28524e-31	-0.225122	-0.267465	0.000173206	0.00118492	-0.179116	-0.227921	0.00143075	0.00826362	0.280934	0.321898	1.00968e-05	8.47823e-05
G3182	G3182	G3182	NA	G3182	reference	8.58267	8.63863	8.34236	8.45752	8.47186	8.49535	8.67819	8.5484	8.04608	8.30731	8.11253	8.33968	8.17001	8.14234	8.35029	8.34065	8.09274	8.30979	8.14124	8.22246	8.63457	8.52775	8.22669	8.16452	8.46301	8.5279	8.48715	8.55059	8.47283	8.51531	8.65567e-37	1.15891e-34	0.415557	0.474911	2.63872e-08	7.17637e-07	0.0677693	0.0970049	0.249761	0.420607	0.814982	0.858646	4.8976e-22	8.90632e-20
G32348	G32348	G32348	NA	G32348	reference	7.74851	7.88133	7.26816	8.14349	7.90897	7.69046	8.00999	7.69418	7.63877	7.36303	7.53766	7.96638	7.31648	7.57427	7.64945	7.59868	7.45774	7.65645	7.48386	7.43549	7.93378	7.65529	7.28561	7.69611	7.74892	7.71871	7.66267	7.72448	7.78375	8.00635	0.000108287	0.000304353	0.0977932	0.333729	0.209936	0.331984	-0.0574687	-0.254396	0.337293	0.513119	0.339593	0.751579	0.00506974	0.0167579
G32610	G32610	G32610	NA	G32610	reference	8.3837	8.38553	8.18528	8.43725	8.36614	8.26903	8.4883	8.34737	7.8621	8.08173	8.08455	8.20993	8.02064	7.90915	8.25674	8.25981	8.01698	8.16745	7.98159	8.14007	8.2277	8.33081	8.06823	8.0085	8.31579	8.21373	8.01206	8.16411	8.26851	8.24542	3.79834e-15	6.27087e-14	0.131867	0.198988	0.0769196	0.15612	-0.0743731	-0.128106	0.250967	0.42202	0.624965	0.701686	2.43007e-09	4.96778e-08
G32880	G32880	G32880	NA	G32880	reference	7.60582	7.60175	7.53761	7.48455	7.42493	7.40885	7.47023	7.46487	7.6937	7.63814	7.65343	7.63812	7.65859	7.62172	7.69206	7.64752	7.71936	7.52429	7.73797	7.6022	7.53468	7.47744	7.59937	7.55199	7.58302	7.57547	7.41574	7.53447	7.39719	7.31783	7.00266e-08	3.61374e-07	-0.0876472	-0.13647	0.237276	0.363461	0.164184	0.281484	0.0179738	0.0611542	-0.167443	-0.245896	0.0343469	0.0782579
G3398	HCCS_like_G3398	HCCS_like	HCCS	G3398	human_blastn	7.93431	8.03417	7.92818	7.9295	7.88981	7.99172	7.89752	7.88212	7.89551	7.94222	7.77497	7.80122	7.81367	7.82041	7.74355	7.77927	7.86396	7.80793	7.85954	7.8565	7.9708	7.95923	7.79677	7.84435	7.88186	8.0191	7.94048	7.90218	8.03883	7.91631	3.93001e-05	0.000122151	0.322476	0.395134	1.43337e-05	0.000146881	0.103278	0.15199	0.092267	0.206423	0.252102	0.314564	0.000644975	0.00299938
G3414	GLRA2_like	GLRA2_like	GLRA2	G3414	human_blastn	8.39632	8.39846	8.61344	8.5808	8.57147	8.52987	8.60125	8.55278	8.61364	8.50821	8.60712	8.53511	8.5108	8.60418	8.61209	8.5434	8.55863	8.57492	8.46291	8.59716	8.52553	8.455	8.65061	8.62244	8.7005	8.51991	8.78984	8.74782	8.63767	8.77489	2.48868e-09	1.67526e-08	-0.189766	-0.232824	0.00218267	0.00940368	-0.163969	-0.216146	0.00478824	0.0217019	-0.179044	-0.218362	0.00467913	0.0157197
G3417	TMSB4X_G3417	TMSB4X	TMSB4X	G3417	human_blastn	12.9344	12.8325	13.0145	12.9838	12.9608	12.936	13.0047	12.9595	13.1143	13.0416	13.0551	12.9915	12.9738	13.0447	13.1179	13.1107	13.0561	13.044	13.0327	13.0596	12.9872	12.8939	12.9007	13.0129	12.9497	12.811	12.7499	12.9356	12.9048	12.9076	1.42342e-06	5.82762e-06	-0.18568	-0.203573	2.63669e-05	0.000247365	-0.0840326	-0.0962936	0.0471613	0.127014	-0.174721	-0.190855	8.38694e-05	0.000526192
G3421	ARHGAP6_G3421	ARHGAP6	ARHGAP6	G3421	human_blastn	7.23809	7.28051	7.26246	7.38726	7.39721	7.40618	7.47019	7.40913	7.19989	7.28862	7.31079	7.29981	7.26654	7.28274	7.37993	7.30051	7.25587	7.30516	7.17287	7.2814	7.30704	7.22221	7.25213	7.22034	7.28824	7.22429	7.36923	7.26622	7.28485	7.30066	9.17608e-07	3.8928e-06	-0.124949	-0.174888	0.0751665	0.153498	-0.362834	-0.454143	2.89077e-06	5.14929e-05	-0.0430882	-0.0620032	0.540816	0.655978
G3436	ZRSR2_containing	ZRSR2_containing	NA	G3436	human_blastn	7.80512	7.76603	7.90688	7.77569	7.9046	7.8577	7.84002	7.75546	7.9655	8.06172	8.03493	7.91312	7.93971	7.96443	7.98493	7.8888	7.99122	7.94613	8.01548	7.86963	7.81452	7.76168	7.90981	7.92074	7.89229	7.84572	7.78258	7.98035	7.7516	7.79234	3.06838e-06	1.17897e-05	-0.234245	-0.312312	0.00148704	0.00687594	-0.0516952	-0.0829846	0.408554	0.582543	-0.390682	-0.457764	3.60212e-06	3.40488e-05
G3451	GPM6B_like	GPM6B_like	GPM6B	G3451	human_blastn	13.7157	13.8123	13.9597	14.158	14.0314	14.0135	14.0559	14.1666	13.9702	13.9418	13.9021	13.7674	13.9921	13.9445	14.0014	13.9209	13.8966	14.0082	13.9102	14.0605	13.8768	13.7609	13.8582	14.0364	14.2203	13.7795	13.8687	14.1549	14.0168	14.0492	3.6925e-07	1.68752e-06	-0.144747	-0.170829	0.00884661	0.0285226	-0.30563	-0.354795	5.39415e-08	1.92171e-06	-0.163226	-0.190405	0.00353999	0.0123727
G3466	PIR_like	PIR_like	PIR	G3466	human_blastn	7.58311	7.55612	7.87754	7.58942	7.68198	7.63534	7.65705	7.67003	7.84768	7.76027	7.97176	7.90969	7.90291	7.89355	7.60956	7.7785	7.85901	7.68963	7.85317	7.85738	7.58601	7.45304	7.71608	7.83143	7.74752	7.63219	7.62571	7.71541	7.62619	7.66965	1.61043e-11	1.5511e-10	-0.446952	-0.565947	3.79226e-06	4.76339e-05	-0.134436	-0.24502	0.0496808	0.132279	-0.712457	-0.795032	9.13692e-11	2.63178e-09
G3469	CDKL5_containing	CDKL5_containing	NA	G3469	human_blastn	9.87971	9.88996	9.69721	9.76987	9.75616	9.85863	9.76039	9.82492	9.60901	9.64058	9.57471	9.7582	9.70192	9.72196	9.70263	9.73693	9.68699	9.73191	9.70212	9.64772	9.89409	9.85122	9.6776	9.76009	9.83999	9.85779	9.82107	9.89053	9.88128	9.86758	1.33373e-17	3.04881e-16	0.211843	0.229242	4.90074e-07	8.7424e-06	0.112329	0.126087	0.00573279	0.0250112	0.325059	0.342114	3.0022e-13	1.44011e-11
G3473	RBBP7	RBBP7	RBBP7	G3473	human_blastn	10.5486	10.4694	10.4855	10.3973	10.3559	10.3828	10.384	10.3696	10.5841	10.6124	10.5345	10.4326	10.5324	10.4851	10.4395	10.4745	10.4893	10.478	10.487	10.3741	10.5705	10.594	10.5244	10.4342	10.3493	10.4824	10.3487	10.273	10.2613	10.3255	4.59922e-16	8.76947e-15	0.0902861	0.0980041	0.0247879	0.0649357	0.194044	0.214517	1.21402e-06	2.50705e-05	-0.0205647	-0.0224508	0.609298	0.714366
G34748	CBLN4	CBLN4	CBLN4	G34748	human_blastn	7.04535	7.02531	7.17047	7.11705	7.16764	7.08311	7.06694	7.07648	7.18838	7.01026	7.19616	7.25901	7.16155	7.2158	7.02679	7.034	7.08143	7.17671	7.15764	7.13385	7.02999	7.09348	7.21349	7.26725	7.31276	7.01364	7.25952	7.17765	7.36568	7.34623	5.37786e-06	1.9748e-05	-0.182882	-0.317856	0.0283049	0.0720726	-0.0976997	-0.210768	0.150291	0.292376	-0.241035	-0.37903	0.00951354	0.0276115
G3486	CTPS2_like	CTPS2_like	CTPS2	G3486	human_blastn	8.59068	8.58931	8.64583	8.57616	8.54052	8.47743	8.60636	8.49359	8.68956	8.65205	8.62134	8.58252	8.65364	8.69513	8.61956	8.65933	8.59856	8.62586	8.57035	8.63755	8.59602	8.54852	8.63339	8.64237	8.50795	8.60314	8.5122	8.50915	8.46462	8.50658	3.38509e-06	1.29129e-05	-0.0615567	-0.0718681	0.239766	0.366124	0.0711292	0.0886732	0.157203	0.302586	-0.117372	-0.13665	0.0276518	0.0657642
G34984	G34984	G34984	NA	G34984	reference	7.58849	7.69663	7.62398	7.68003	8.03511	7.78293	7.65041	7.8465	7.46128	7.6068	7.32176	7.65386	7.34979	7.3358	7.48464	7.46906	7.30879	7.52741	7.39957	7.38207	7.53602	7.50873	7.43798	7.4082	7.68513	7.57192	7.80798	7.63908	7.62659	7.70792	4.23938e-14	5.94392e-13	0.0419839	0.082381	0.591146	0.704025	-0.29391	-0.503758	0.000870655	0.00554235	0.297326	0.459391	0.00331626	0.0117253
G35207	SERP1	SERP1	SERP1	G35207	human_blastn	9.40757	9.36641	9.17315	9.27735	9.28657	9.3244	9.32512	9.22519	9.36227	9.29938	9.17884	9.16714	9.16351	9.17295	9.10742	9.24112	9.14059	9.1835	9.18682	9.23985	9.40931	9.35665	9.19939	9.20784	9.31511	9.3996	9.23273	9.22956	9.31488	9.25907	6.10969e-08	3.18258e-07	0.306157	0.33896	1.23541e-08	3.82035e-07	0.128419	0.154414	0.00919404	0.0360774	0.21458	0.241511	5.86006e-05	0.000391013
G3522	PHKA2_like	PHKA2_like	PHKA2	G3522	human_blastn	9.12383	9.06668	9.12656	9.15981	9.20777	9.14079	9.25472	9.29575	9.16348	9.13797	9.15047	9.1745	9.14995	9.23656	9.13429	9.25077	9.18322	9.20177	9.22326	9.19587	8.96445	9.07409	9.20877	9.30375	9.21486	9.02075	9.27491	9.23849	9.31706	9.38244	1.27536e-07	6.30387e-07	-0.17429	-0.202366	0.00124371	0.00594717	-0.218047	-0.261501	3.21897e-05	0.000380406	-0.159105	-0.184604	0.00374425	0.0129639
G35463	G35463	G35463	NA	G35463	reference	7.33302	7.28859	7.4508	7.59894	7.73439	7.61784	7.75187	7.6975	7.30687	7.32698	7.25684	7.46851	7.43982	7.19305	7.33652	7.67592	7.39361	7.61828	7.29026	7.44566	7.54347	7.56919	7.23481	7.46545	7.57959	7.41382	7.29817	7.42977	7.67432	7.62304	1.49431e-06	6.077e-06	-0.0826413	-0.193861	0.302586	0.436918	-0.295124	-0.589181	0.00163552	0.00920422	0.198066	0.39712	0.038743	0.0861239
G35781	NAA50_G35781	NAA50	NAA50	G35781	human_blastn	7.52404	7.52544	7.38166	7.39856	7.43071	7.41659	7.40285	7.46711	7.29894	7.31166	7.27165	7.21556	7.31002	7.33913	7.25446	7.29937	7.18144	7.36196	7.32609	7.3175	7.55051	7.40639	7.27429	7.24468	7.28891	7.49583	7.44047	7.3393	7.3523	7.429	4.67314e-10	3.56528e-09	0.457066	0.543962	2.36155e-07	4.69382e-06	0.134876	0.213842	0.0389899	0.110196	0.468304	0.540107	4.84609e-07	5.81149e-06
G36147	ID4	ID4	ID4	G36147	human_blastn	10.2165	10.0612	10.5272	10.2912	10.4645	10.3833	10.4483	10.565	10.4797	10.4739	10.6624	10.6152	10.5179	10.5541	10.4207	10.6347	10.5584	10.6278	10.6495	10.6048	10.1052	9.91258	10.3037	10.7218	10.4868	10.075	10.5001	10.4668	10.5373	10.7306	3.10684e-15	5.20684e-14	-0.622166	-0.686516	1.60568e-13	2.19816e-11	-0.433308	-0.503817	7.03669e-08	2.34249e-06	-0.601717	-0.649237	3.06811e-12	1.25023e-10
G36203	G36203	G36203	NA	G36203	reference	7.84691	7.78853	7.67772	7.7769	7.762	7.86444	7.71257	7.74265	7.70901	7.66824	7.61581	7.68706	7.70784	7.55614	7.75199	7.68469	7.72294	7.6927	7.59609	7.7079	7.84132	7.79812	7.68519	7.62312	7.77754	7.74507	7.67267	7.7417	7.77376	7.77225	0.000171506	0.000461588	0.189771	0.251325	0.00635362	0.0221685	0.0511805	0.077408	0.398739	0.573852	0.302155	0.368738	0.000100585	0.000615843
G36502	HCG11_G36502	HCG11	HCG11	G36502	human_blastn	11.4698	11.5589	11.6597	11.7566	11.6345	11.6415	11.6446	11.6877	11.628	11.6463	11.6439	11.6453	11.557	11.6118	11.6623	11.6241	11.6089	11.6748	11.6549	11.6217	11.6578	11.5687	11.6364	11.6841	11.669	11.4994	11.7111	11.7376	11.6821	11.7062	2.45606e-05	7.92675e-05	-0.122308	-0.13038	0.000744046	0.0039187	-0.143383	-0.155706	5.8769e-05	0.000624818	-0.0785853	-0.0841086	0.030966	0.0719921
G37103	PTCHD4_containing	PTCHD4_containing	NA	G37103	human_blastn	8.09121	8.03746	8.09171	8.04953	8.37528	8.29756	8.17363	8.30096	7.89755	8.07042	7.77719	7.89457	8.02751	8.10236	8.09662	7.97492	8.18338	7.93893	8.04054	7.96012	8.26397	8.08149	8.16566	7.93852	8.22533	8.19611	8.20411	8.13792	8.19289	8.26463	2.40118e-05	7.77259e-05	0.185209	0.310049	0.0245864	0.0645686	-0.0990523	-0.200288	0.143281	0.282592	0.243391	0.371282	0.00777219	0.0236327
G37307	NPM1_G37307	NPM1	NPM1	G37307	human_blastn	9.88346	9.80528	9.90267	9.77807	9.75314	9.7035	9.78416	9.72971	9.90478	9.97545	9.88068	9.86771	9.84359	9.92379	9.92017	9.93099	9.92507	9.87379	9.91278	9.83136	9.82967	9.89281	9.88308	9.91217	9.72893	9.93742	9.66708	9.77359	9.72966	9.68303	2.92589e-13	3.59003e-12	-0.0336919	-0.0370848	0.430296	0.562766	0.162922	0.18396	0.00012997	0.00120497	-0.0394057	-0.0436179	0.360477	0.48687
G3758	NUDT11	NUDT11	NUDT11	G3758	human_blastn	9.62808	9.69987	9.46158	9.50232	9.48984	9.61759	9.55266	9.5985	9.50911	9.49023	9.44057	9.49884	9.5379	9.4783	9.52676	9.40076	9.36682	9.49935	9.46754	9.50881	9.76886	9.59318	9.65616	9.47414	9.62216	9.7214	9.6219	9.5647	9.49678	9.4564	5.66916e-05	0.000169629	0.263158	0.304934	8.10854e-06	9.08873e-05	0.149916	0.188981	0.00569924	0.0248887	0.246201	0.282603	4.184e-05	0.000292601
G38079	G38079	G38079	NA	G38079	reference	7.38975	7.35671	7.02344	7.39883	7.33011	7.36284	7.40122	7.49679	7.27445	7.25931	7.26657	7.17053	7.45772	7.23058	7.02518	7.16285	7.20658	7.05986	7.28243	7.09073	7.59724	7.37774	7.41896	7.01869	7.35622	7.41639	7.28436	7.52035	7.55854	7.2592	1.01086e-07	5.08519e-07	0.737523	1.02254	8.86609e-08	2.0498e-06	0.035838	0.104337	0.577955	0.724466	0.184189	0.370849	0.0498607	0.104923
G38115	G38115	G38115	NA	G38115	reference	7.09009	7.18001	6.90475	7.03451	7.11741	7.05013	7.06671	7.10845	6.7076	6.80637	6.81402	6.98678	6.82046	6.82305	6.87719	6.83851	6.73968	6.9345	6.7547	6.73033	7.12335	7.12323	6.87423	6.75071	7.14708	7.14701	6.98471	7.13278	7.01688	7.06392	3.27962e-34	3.47469e-32	0.588253	0.70342	1.29095e-08	3.97195e-07	0.103085	0.185603	0.121757	0.251439	1.0772	1.15639	2.807e-18	2.92312e-16
G38187	PRR18_containing	PRR18_containing	NA	G38187	human_blastn	11.8621	12.0335	12.2346	12.5694	12.5675	12.3109	12.5489	12.7123	12.1394	12.2807	12.1523	11.9133	12.3291	11.9822	12.5016	12.2066	11.8481	12.4492	12.0962	12.1586	12.222	12.2071	11.86	12.0606	12.8424	11.9812	11.8094	12.6931	12.6472	12.5253	1.08817e-05	3.7756e-05	-0.127722	-0.258151	0.119165	0.216962	-0.357578	-0.59202	0.000351168	0.00268327	-0.0689968	-0.13862	0.402919	0.529294
G38373	G38373	G38373	NA	G38373	reference	7.13204	6.95828	7.27166	7.15014	7.18977	7.18726	7.2431	7.05631	7.31659	7.18308	7.30641	7.31327	7.36392	7.33973	7.3028	7.32457	7.43434	7.24935	7.39235	7.40128	7.01329	7.24893	7.11452	7.22085	7.1404	7.0098	7.07609	7.41857	7.03037	7.17553	0.000241169	0.000621884	-0.39861	-0.683716	0.000351003	0.00212817	-0.112667	-0.31982	0.0996336	0.217942	-0.490512	-0.716638	0.000185991	0.00104285
G3859	G3859	G3859	NA	G3859	reference	7.19228	7.38526	7.0639	7.33481	7.57009	7.43809	7.4748	7.53356	6.80685	6.98888	6.94706	7.25673	6.99381	6.92332	7.0363	7.04052	6.83818	7.18551	6.93858	6.98973	7.32598	7.43441	6.97897	6.98469	7.45626	7.26272	7.63844	7.40738	7.47674	7.28371	1.55079e-34	1.71771e-32	0.332884	0.570736	0.00110868	0.00541286	-0.158909	-0.37205	0.0297894	0.0900185	1.14052	1.28146	2.4194e-12	9.95879e-11
G3860	G3860	G3860	NA	G3860	reference	7.51559	7.59443	7.47241	7.54008	7.8283	7.84971	7.67088	7.76382	7.19739	7.31462	7.26775	7.45317	7.32937	7.24879	7.48274	7.41358	7.20798	7.47055	7.37145	7.40666	7.58034	7.69801	7.37206	7.44607	7.74217	7.63345	7.7868	7.60044	7.81012	7.66086	1.83251e-28	1.22677e-26	0.230124	0.36309	0.00650161	0.0225621	-0.17016	-0.311494	0.0171467	0.0590823	0.836326	0.941148	1.6505e-11	5.57055e-10
G3868	G3868	G3868	NA	G3868	reference	8.68598	8.75923	8.54821	8.78252	8.91694	8.87099	8.86885	8.86787	8.43021	8.88346	8.61329	8.65995	8.61187	8.64691	8.57065	8.66604	8.5898	8.55774	8.56573	8.7283	8.72595	8.66671	8.69544	8.66916	9.01256	8.82585	8.8821	8.82656	8.88861	8.79905	1.32073e-08	7.81157e-08	0.172869	0.243039	0.0177502	0.0498084	-0.143249	-0.223247	0.0281123	0.0863424	0.118327	0.167971	0.104372	0.187368
G38749	G38749	G38749	NA	G38749	reference	7.1856	7.21612	7.25525	7.26036	7.26396	7.14301	7.21947	7.24996	7.26201	7.20638	7.23007	7.29216	7.17436	7.1922	7.28269	7.23573	7.2734	7.23092	7.31582	7.29842	7.23391	7.28458	7.26971	7.22862	7.18857	7.27153	7.09434	7.15628	7.11059	7.12351	0.000280524	0.000710878	-0.0509228	-0.0713584	0.457119	0.587435	0.0120784	0.0191934	0.844638	0.909507	0.0460302	0.0653988	0.509403	0.627243
G39119	MIR29B2CHG_containing_G39119	MIR29B2CHG_containing	NA	G39119	human_blastn	6.72494	6.95762	6.41555	6.86572	7.20285	7.1412	6.95823	7.04023	6.17757	6.204	6.13228	6.39278	6.22946	6.10536	6.33088	6.30322	6.12634	6.52386	6.13295	6.12877	6.93414	7.07898	6.08714	6.27881	6.94067	7.08885	7.05153	7.1267	6.91916	6.69881	7.67794e-94	1.3364e-90	1.90581	2.00709	1.28015e-17	5.1991e-15	-0.0573318	-0.202009	0.362491	0.538083	3.1957	3.22298	1.80996e-41	2.00478e-38
G3936	G3936	G3936	NA	G3936	reference	8.04872	7.8418	7.88834	7.75205	7.97136	7.90731	7.80597	8.10795	7.6338	7.82829	7.50232	7.59748	7.74948	7.74001	7.56061	7.88612	7.66011	7.96625	7.66851	7.52137	7.56812	7.80036	7.82512	7.82603	7.65056	7.72767	7.77303	7.87933	8.03949	8.14589	0.00019341	0.000512896	0.0856155	0.161985	0.278133	0.411359	-0.0729045	-0.161924	0.275739	0.450582	0.238553	0.384933	0.011173	0.0315267
G3940	G3940	G3940	NA	G3940	reference	9.76661	9.81457	10.0192	10.0628	10.0179	9.93187	9.99864	10.0377	9.9975	9.99984	10.081	10.1269	9.9675	10.0463	10.1041	10.1056	9.94393	10.0554	10.0943	10.0874	9.88363	9.77836	10.0448	10.099	10.1077	9.80681	10.0989	10.2101	9.93243	9.97977	4.56445e-11	4.12561e-10	-0.375644	-0.408441	3.18466e-11	2.1861e-09	-0.259731	-0.304932	8.71778e-07	1.88663e-05	-0.286801	-0.317131	3.48933e-07	4.32932e-06
G39527	ZBTB37_like	ZBTB37_like	ZBTB37	G39527	human_blastn	7.53227	7.4599	7.32754	7.37364	7.41959	7.46721	7.5724	7.47364	7.16004	7.20309	7.2348	7.32486	7.25782	7.21378	7.26525	7.24045	7.09577	7.28181	7.1432	7.19054	7.44074	7.47994	7.26379	7.13025	7.49847	7.34998	7.36859	7.36092	7.44129	7.44239	1.62488e-19	4.78201e-18	0.336995	0.447749	9.38665e-05	0.00071168	-0.0125645	-0.0220991	0.844259	0.90942	0.596571	0.675756	1.26745e-08	2.24307e-07
G40490	G40490	G40490	NA	G40490	reference	8.83004	8.82947	8.57854	8.73873	8.87498	8.81142	8.68724	8.69753	8.33722	8.37613	8.40277	8.56865	8.39791	8.38226	8.46388	8.46888	8.39662	8.58205	8.40581	8.30243	8.85489	8.84254	8.46259	8.33485	8.83963	8.80215	8.79259	8.59744	8.78751	8.73277	2.96987e-43	6.13302e-41	0.492549	0.540869	1.84411e-11	1.34543e-09	0.0880958	0.121182	0.12642	0.25833	0.811199	0.84973	2.44167e-24	6.07128e-22
G4123	G4123	G4123	NA	G4123	reference	7.35805	7.63518	7.47606	7.5994	7.63595	7.65674	7.56721	7.67383	7.3168	7.43589	7.37418	7.55161	7.38024	7.51697	7.41796	7.57882	7.32715	7.5376	7.51536	7.51251	7.39248	7.41531	7.37733	7.50206	7.66021	7.41433	7.78416	7.68064	7.65628	7.51601	2.18309e-07	1.03699e-06	-0.100586	-0.179409	0.200208	0.32047	-0.277255	-0.461413	0.000924658	0.00579827	0.0667428	0.119588	0.404179	0.530202
G4810	HCG11_like_G4810	HCG11_like	HCG11	G4810	human_blastn	8.41603	8.38969	8.62784	8.55228	8.63104	8.57267	8.55741	8.64899	8.48351	8.47875	8.47707	8.43953	8.61389	8.52071	8.66452	8.52708	8.43298	8.54234	8.56501	8.45677	8.39149	8.46872	8.52008	8.62438	8.61906	8.42674	8.63667	8.75827	8.58598	8.5825	5.08007e-05	0.000154007	-0.214336	-0.27203	0.00143478	0.00668965	-0.248425	-0.328945	0.000124024	0.00115794	-0.143993	-0.186245	0.0320715	0.074162
G4936	ATF6_containing	ATF6_containing	NA	G4936	human_blastn	9.85917	9.82229	9.84327	9.71346	9.69609	9.59215	9.61379	9.65143	9.94829	9.93177	9.91378	9.90212	9.83652	9.96655	9.76913	9.8739	9.88038	9.83828	9.86754	9.83804	9.7528	9.69603	9.81776	9.81333	9.59615	9.83576	9.57571	9.6625	9.64384	9.63954	3.45958e-23	1.46359e-21	-0.0587562	-0.0656938	0.198798	0.31883	0.194353	0.222864	2.09925e-05	0.000264228	-0.155131	-0.171881	0.000848288	0.00378591
G5064	RPL27A_containing_G5064	RPL27A_containing	NA	G5064	human_blastn	10.266	10.331	10.3256	10.4351	10.5091	10.4657	10.4626	10.4957	10.3532	10.3621	10.3456	10.3066	10.3254	10.3959	10.2654	10.3068	10.2987	10.3391	10.3423	10.4012	10.3782	10.3209	10.3082	10.3653	10.2928	10.3574	10.434	10.4112	10.395	10.4413	9.53914e-08	4.82661e-07	0.0299886	0.0324112	0.440814	0.572979	-0.179911	-0.197235	2.36119e-06	4.33406e-05	-0.030759	-0.0333966	0.432004	0.556754
G6222	G6222	G6222	NA	G6222	reference	7.80452	7.59225	7.56165	7.56415	7.85246	7.75533	7.84653	7.67969	7.49842	7.55045	7.45932	7.60662	7.72803	7.44328	7.55174	7.57224	7.51666	7.57342	7.53124	7.52756	7.71773	7.80551	7.60254	7.55886	7.72791	7.76921	7.74006	7.72343	7.96941	7.86167	2.47545e-08	1.3944e-07	0.268073	0.423234	0.00268687	0.0111217	0.000169869	0.000361528	0.997933	0.999147	0.378973	0.515748	0.000307043	0.00159532
G7048	MIR101-1_containing	MIR101-1_containing	NA	G7048	human_blastn	7.72575	7.87455	7.48206	7.68451	7.86744	7.77792	7.80999	7.74147	6.85419	7.12409	6.8959	7.32205	7.10039	6.90669	7.35986	7.35329	6.943	7.42381	7.07029	7.12477	7.78523	7.68781	7.07561	7.14068	7.73978	7.67429	7.77746	7.71636	7.7396	7.76791	2.83898e-69	2.30601e-66	0.675187	0.900404	1.26808e-07	2.77883e-06	-0.00580642	-0.0149356	0.9289	0.959597	2.47245	2.49844	1.9736e-40	1.7176e-37
G7157	MIGA1_containing	MIGA1_containing	NA	G7157	human_blastn	9.64867	9.71447	9.77107	9.60234	9.70667	9.68198	9.72229	9.7137	9.83535	9.7933	9.78516	9.73887	9.72669	9.90717	9.79893	9.68351	9.70233	9.77907	9.7638	9.84023	9.64937	9.58566	9.74057	9.86501	9.80046	9.65695	9.73704	9.81749	9.76042	9.78585	6.02182e-05	0.000178951	-0.13902	-0.15821	0.00526084	0.0191109	-0.046377	-0.0565793	0.323125	0.499328	-0.215362	-0.239838	2.67357e-05	0.000198991
G8062	G8062	G8062	NA	G8062	reference	6.97664	7.03717	6.8462	7.04284	7.08304	7.04071	6.90669	7.04191	6.60533	6.8474	6.7709	6.92837	6.91718	6.74232	6.89787	6.69225	6.75826	6.8586	6.82564	6.77908	6.96925	6.91712	6.76298	6.72056	7.05951	6.89055	6.95908	7.03341	7.07318	6.86622	1.84808e-08	1.06514e-07	0.183835	0.381495	0.0347127	0.0849277	-0.0654365	-0.176825	0.320867	0.497384	0.433144	0.648286	0.000443053	0.00218019
G8196	SOX11_G8196	SOX11	SOX11	G8196	human_blastn	8.30699	8.30456	8.07921	8.38121	8.57492	8.52667	8.54617	8.46593	7.96995	8.16049	8.06318	8.17851	8.07111	8.09084	8.12191	8.11328	8.01731	8.10455	8.0391	8.1239	8.22589	8.23651	8.11956	8.06077	8.43327	8.26812	8.40049	8.24294	8.33212	8.37017	2.96078e-38	4.80989e-36	0.243101	0.304262	0.000355295	0.00214941	-0.383291	-0.446694	5.10739e-08	1.85204e-06	0.36027	0.415699	2.2482e-06	2.25079e-05
G8456	G8456	G8456	NA	G8456	reference	8.13429	8.05408	8.14161	8.46965	8.42268	8.29312	8.43356	8.33771	8.21927	8.2714	8.36468	8.50922	8.22108	8.2686	8.42809	8.12369	8.39909	8.35633	8.31774	8.3587	8.11889	8.01498	8.3521	8.29389	8.42878	8.14989	8.34306	8.60788	8.30278	8.15831	1.62497e-05	5.43619e-05	-0.353119	-0.499993	0.000186205	0.0012583	-0.528216	-0.646663	1.32732e-06	2.68193e-05	-0.276813	-0.401291	0.00294158	0.0105661
G8576	G8576	G8576	NA	G8576	reference	7.95818	7.91502	7.88161	7.97922	8.07172	7.95553	8.07541	7.9095	8.08659	8.07411	8.15611	8.15537	8.04438	8.12097	8.01983	7.95111	8.10998	7.9515	8.29787	8.13355	7.92298	7.95854	8.042	8.04002	8.00943	8.00911	8.04904	8.01145	7.81213	7.77362	2.26664e-05	7.3684e-05	-0.0913665	-0.134815	0.204322	0.325319	-0.0908228	-0.150481	0.15937	0.30579	-0.279534	-0.361718	0.000683403	0.00314924
G8579	G8579	G8579	NA	G8579	reference	7.87651	8.01666	8.0864	7.99505	7.97866	8.07173	7.93384	8.03903	8.23344	8.16413	8.26933	8.26145	8.16261	8.34719	8.08168	8.06971	8.32187	7.99949	8.41573	8.14091	7.92034	7.99268	8.07818	8.10573	7.97855	7.97512	8.2097	8.27285	8.06716	7.87468	6.52304e-06	2.36116e-05	-0.211889	-0.34956	0.0121492	0.0367858	-0.0645735	-0.136525	0.331736	0.507518	-0.513346	-0.630628	5.94955e-06	5.3301e-05
G8876	POU3F3	POU3F3	POU3F3	G8876	human_blastn	8.96613	8.84583	8.89176	9.09613	9.04991	9.01898	9.10842	9.147	8.85949	8.85269	8.84484	8.92773	8.90392	8.84494	8.8927	9.02242	8.81036	8.98508	8.91991	8.80633	9.01939	8.96647	8.92076	8.87971	9.28149	9.0472	8.98825	9.06951	9.11761	9.24943	2.12568e-11	2.02075e-10	0.0361101	0.0468224	0.5669	0.683534	-0.137957	-0.189122	0.0202236	0.0669031	0.152158	0.192591	0.0203189	0.0512559
G8902	POU3F3_like	POU3F3_like	POU3F3	G8902	human_blastn	7.78136	7.74956	7.83924	7.90725	7.85357	7.91981	7.91985	7.92227	7.81118	7.75182	7.73027	7.74534	7.77886	7.63224	7.82915	7.86307	7.74649	7.82116	7.71412	7.77	7.85339	7.81701	7.73253	7.69162	7.88649	7.75634	7.71669	7.81204	7.81896	7.86711	2.88323e-05	9.17212e-05	-0.0515743	-0.0695001	0.434875	0.567476	-0.185409	-0.259862	0.00331166	0.0162652	0.0855171	0.116012	0.208201	0.320455
G8970	G8970	G8970	NA	G8970	reference	7.84758	8.01779	7.45457	7.9739	7.73536	7.73123	7.94374	7.85306	7.64543	7.44519	7.56759	7.69987	7.40049	7.64256	7.67996	7.63236	7.65398	7.73947	7.55777	7.66293	7.82193	7.78955	7.57548	7.60657	7.97394	8.11423	7.99144	8.08262	7.9972	7.91434	5.42313e-17	1.15114e-15	0.470018	0.648857	1.68312e-05	0.000168506	0.0711578	0.158718	0.286964	0.462422	0.803264	0.929621	1.25366e-09	2.73739e-08
G8982	G8982	G8982	NA	G8982	reference	8.5969	8.71675	8.18139	8.83199	8.71938	8.67156	8.74936	8.80006	8.65294	8.32781	8.42994	8.52773	8.22388	8.47163	8.37413	8.43812	8.3525	8.60622	8.35544	8.39194	8.7165	8.73136	8.10661	8.52691	8.82125	8.77523	8.80646	8.6933	8.90676	8.91001	3.93387e-14	5.57328e-13	0.334684	0.496156	0.00043316	0.00251795	-0.0471979	-0.0998678	0.475024	0.640271	0.378955	0.513753	0.000290453	0.00152538
G9075	ZNF208_containing_G9075	ZNF208_containing	NA	G9075	human_blastn	8.67676	8.63889	8.47493	8.77142	8.71433	8.68322	8.73781	8.6821	8.37095	8.45219	8.41213	8.41254	8.41785	8.45754	8.44845	8.47928	8.45381	8.60488	8.37885	8.4107	8.69348	8.6265	8.37703	8.37354	8.60372	8.7455	8.63961	8.53067	8.65883	8.6878	2.82158e-28	1.86837e-26	0.328113	0.371551	8.31203e-08	1.9364e-06	-0.0464439	-0.0602217	0.374283	0.549857	0.465154	0.496509	3.83963e-12	1.52384e-10
G924	G924	G924	NA	G924	reference	9.0892	9.00197	8.97866	8.89939	8.94005	9.00169	9.02087	8.95903	9.10072	9.07783	9.08023	9.07059	9.13772	9.0316	9.0096	9.12212	9.10304	9.04656	9.05908	9.04324	9.10777	8.98905	9.07885	9.05459	8.97084	9.0669	8.84596	8.97555	8.974	8.9495	8.32786e-05	0.000239195	0.00940577	0.0109891	0.856993	0.904269	0.119588	0.146394	0.0183604	0.0622089	-0.0499491	-0.0586442	0.341747	0.466538
G925	PTP4A2_like	PTP4A2_like	PTP4A2	G925	human_blastn	7.8828	7.92166	7.87385	7.87107	7.94095	7.80334	7.84393	7.88374	8.06656	8.0456	7.88168	7.9273	7.98883	7.93859	7.93088	7.98277	7.85247	7.87469	7.87519	7.89398	7.89238	7.90928	7.77739	7.86672	7.8411	7.91717	7.80648	7.81381	7.77623	7.77823	3.26088e-05	0.000102743	-0.0245865	-0.0323974	0.701883	0.790803	0.0553375	0.0804993	0.350006	0.525467	-0.138839	-0.178501	0.0361001	0.0814977
G9278	MIRLET7D_containing	MIRLET7D_containing	NA	G9278	human_blastn	7.20263	7.08995	6.91606	7.14075	7.15702	7.33065	7.18279	7.33736	6.52057	6.4119	6.38834	6.96432	6.35177	6.40899	6.95861	6.98794	6.36555	7.01302	6.38126	6.39883	7.17493	7.03746	6.39466	6.39268	7.16878	7.10356	7.23008	7.12506	7.20699	7.20871	1.797e-243	1.09473e-239	0.303377	0.428101	0.000484298	0.00277028	-0.148807	-0.25857	0.0299449	0.0903538	3.46421	3.48243	3.25064e-75	1.98029e-71
G9323	SHC3_containing	SHC3_containing	NA	G9323	human_blastn	11.3725	11.4303	11.6725	11.6594	11.4909	11.6272	11.5429	11.6205	11.4875	11.5223	11.5965	11.6	11.6524	11.5976	11.6219	11.6426	11.6696	11.6625	11.6243	11.6787	11.4656	11.5496	11.6824	11.6625	11.7317	11.5909	11.7213	11.7911	11.7026	11.7906	2.3092e-10	1.87944e-09	-0.180003	-0.197937	5.50616e-05	0.000456374	-0.116475	-0.133035	0.00694245	0.0290477	-0.101912	-0.11295	0.0221008	0.0550796
G9710	PDE4D_like	PDE4D_like	PDE4D	G9710	human_blastn	8.07139	8.07359	8.19056	8.31817	8.35255	8.23554	8.29123	8.26748	8.00974	8.04779	7.96566	8.07982	8.03541	7.95048	8.08275	8.12479	7.96207	8.3078	7.95546	8.04574	8.1653	8.20457	8.09449	8.11851	8.21603	8.14885	8.33531	8.23162	8.30168	8.29445	2.56775e-15	4.40021e-14	-0.0269775	-0.0368613	0.686038	0.779365	-0.22464	-0.310455	0.00059951	0.00412913	0.243596	0.308717	0.00112267	0.00475091
G9747	G9747	G9747	NA	G9747	reference	7.01776	7.45974	7.11649	7.42779	7.53093	7.55699	7.67862	7.66378	6.97651	7.17197	7.08587	7.09026	7.16582	6.84204	7.23709	7.13299	6.95552	7.23069	7.12232	7.24089	7.40333	7.52061	7.12782	6.93975	7.3547	7.58008	7.46098	7.11961	7.3368	7.35203	1.20293e-11	1.17818e-10	0.25413	0.617353	0.00831114	0.0272067	-0.133995	-0.444156	0.0543842	0.141193	0.685979	1.00235	2.40018e-05	0.000181076
G9748	G9748	G9748	NA	G9748	reference	6.82827	7.14956	6.85081	7.07903	7.23741	7.27331	7.38491	7.44953	6.75965	6.88751	6.94888	6.9049	6.91452	6.72728	7.0391	6.9056	6.78044	7.0019	6.79466	6.98338	7.09242	7.19432	6.87568	6.70225	7.04611	7.2056	7.13019	6.84864	6.97118	7.03502	8.31147e-13	9.61699e-12	0.177766	0.429019	0.0417809	0.0975956	-0.222153	-0.553746	0.00752862	0.0308879	0.493748	0.774018	0.000309841	0.00160711
G9749	G9749	G9749	NA	G9749	reference	7.84421	8.32665	7.93733	8.28979	8.4384	8.39736	8.63292	8.64059	7.64009	8.03614	7.76624	7.91519	7.98694	7.58617	8.15815	7.93513	7.6814	7.9253	7.89185	7.88172	8.23043	8.36353	7.84335	7.63992	8.15378	8.43136	8.21225	7.94428	8.17542	8.3025	7.93643e-12	8.04472e-11	0.216306	0.54955	0.018179	0.0507546	-0.138591	-0.455806	0.0485619	0.129782	0.614961	0.933466	6.88711e-05	0.000448251
G9756	G9756	G9756	NA	G9756	reference	7.69154	8.00123	7.81314	8.01716	8.2172	8.08786	8.33214	8.30002	7.50997	7.72884	7.60892	7.54963	7.70466	7.37606	7.87664	7.65873	7.51331	7.77384	7.57112	7.73741	7.84662	8.06303	7.63467	7.45143	7.89518	8.08477	7.88797	7.70508	7.81092	8.02608	6.6246e-16	1.23605e-14	0.211693	0.446914	0.0191066	0.0528645	-0.228027	-0.516855	0.00611661	0.0262874	0.627521	0.843078	1.30717e-05	0.000105824
gene10000	Rbm33	Rbm33	Rbm33	Rbm33	reference	11.8609	11.9089	11.8266	11.7737	11.625	11.6459	11.6806	11.7379	11.8966	11.9578	11.9924	11.9694	11.8978	12.0199	11.9243	11.8298	11.9479	11.8117	11.9595	11.8364	11.6911	11.8242	11.8978	11.9151	11.8783	11.8335	11.7581	11.8982	11.6642	11.665	1.43974e-07	7.05908e-07	-0.0529614	-0.0615631	0.30563	0.440165	0.138711	0.167419	0.00551444	0.0242174	-0.141212	-0.162267	0.00701466	0.0218361
gene10019	Ptpn5	Ptpn5	Ptpn5	Ptpn5	reference	11.0035	11.0031	11.2592	11.2242	11.2015	11.2638	11.2239	11.1494	11.1125	11.1121	11.2719	11.1538	11.2269	11.2477	11.2961	11.1429	11.1907	11.2217	11.2798	11.2911	11.0291	11.1158	11.242	11.2925	11.1528	11.0478	11.348	11.2947	11.2859	11.2111	2.01915e-08	1.15445e-07	-0.216597	-0.238589	2.98664e-06	3.88359e-05	-0.205948	-0.23433	4.74791e-06	7.83855e-05	-0.194653	-0.213776	3.18032e-05	0.000232849
gene10020	Igsf22	Igsf22	Igsf22	Igsf22	reference	7.68037	7.71421	7.62284	7.79952	7.91375	7.94012	7.8286	7.83939	7.76598	7.65337	7.78421	7.77277	7.62632	7.64773	7.76443	7.67038	7.65438	7.71522	7.78614	7.63586	7.78164	7.76559	7.5378	7.67459	7.7238	7.75723	7.75654	7.71595	7.76284	7.79604	2.33532e-06	9.15494e-06	0.0290555	0.0404053	0.668366	0.765159	-0.230504	-0.321208	0.000540204	0.00379138	0.0542153	0.0757525	0.43153	0.556396
gene10022	Spty2d1	Spty2d1	Spty2d1	Spty2d1	reference	8.3956	8.1886	7.93175	8.28932	8.25318	8.32316	8.26048	8.2878	7.89659	7.89287	7.91084	7.88447	7.87585	7.85499	7.81452	7.87066	7.91221	7.9596	7.82535	7.88792	8.19374	8.22479	7.90758	7.89258	8.26775	8.20512	8.18584	8.12135	8.16266	8.21582	7.29607e-54	2.86759e-51	0.713378	0.767755	3.46022e-20	4.21594e-17	-0.0444192	-0.061863	0.434018	0.605459	0.751479	0.791811	2.09692e-20	2.93665e-18
gene10025	Tsg101	Tsg101	Tsg101	Tsg101	reference	10.0862	9.97095	10.0061	9.87319	9.8852	9.93081	9.98361	9.88758	10.0568	10.1417	10.0065	9.93016	10.081	10.0282	9.92375	9.99303	10.0245	10.0224	10.0704	9.99682	9.97687	9.99866	10.0311	10.0019	9.94264	9.96844	9.87251	9.91726	9.93225	9.81719	6.32184e-07	2.77469e-06	0.0371592	0.0412105	0.40002	0.534882	0.113415	0.129767	0.00879124	0.034822	-0.0776859	-0.0863012	0.0799392	0.151805
gene10027	Ldha	Ldha	Ldha	Ldha	reference	12.6531	12.6793	12.7016	12.3504	12.3185	12.2743	12.3269	12.1854	12.564	12.4853	12.4559	12.4422	12.5751	12.4673	12.2456	12.5315	12.5119	12.6505	12.3344	12.4137	12.7502	12.6034	12.7591	12.515	12.0533	12.6212	12.2362	12.0247	12.0512	12.0811	7.05446e-20	2.19264e-18	0.150802	0.191024	0.0175439	0.0493091	0.42014	0.474581	3.828e-09	1.91935e-07	0.163537	0.203686	0.0114045	0.0320812
gene10029	Gtf2h1	Gtf2h1	Gtf2h1	Gtf2h1	reference	9.92056	9.98426	9.79281	9.78417	9.76702	9.73256	9.773	9.74552	9.86426	9.91603	9.7644	9.88189	9.80768	9.85527	9.8291	9.82804	9.74219	9.84756	9.82256	9.87251	9.97897	9.86475	9.85617	9.81018	9.81154	9.98816	9.69809	9.80606	9.73929	9.75855	9.283e-08	4.70287e-07	0.149517	0.165172	0.000836745	0.00430892	0.247527	0.277505	3.17695e-08	1.20962e-06	0.143111	0.158136	0.00162109	0.0064568
gene1003	Rplp1	Rplp1	Rplp1	Rplp1	reference	12.2022	12.1573	12.2995	12.1669	12.181	12.3119	12.2265	12.1517	12.2585	12.375	12.3755	12.2708	12.2823	12.2966	12.3871	12.4019	12.412	12.357	12.3863	12.3605	12.278	12.2025	12.199	12.2757	12.3101	12.212	12.103	12.2065	12.1408	12.2039	1.11026e-05	3.84084e-05	-0.159075	-0.176511	0.000522139	0.00294252	-0.00571522	-0.00684085	0.893369	0.939253	-0.130011	-0.144433	0.00464661	0.0156307
gene10041	Abcc8	Abcc8	Abcc8	Abcc8	reference	9.18621	9.36932	9.44752	9.41856	9.40268	9.2644	9.32236	9.41298	9.343	9.48839	9.46463	9.46862	9.4481	9.5584	9.56646	9.33588	9.51563	9.36532	9.60796	9.5636	9.12197	9.32585	9.33729	9.6084	9.63255	9.12595	9.69945	9.62144	9.64015	9.31738	2.68922e-07	1.25973e-06	-0.2565	-0.343656	0.000798091	0.00414667	-0.14479	-0.227332	0.0272358	0.0842235	-0.303035	-0.380362	0.000218431	0.00119612
gene10052	Plekha7	Plekha7	Plekha7	Plekha7	reference	9.40395	9.56914	9.29137	9.43405	9.54366	9.5029	9.41305	9.49219	9.33797	9.26702	9.34944	9.3746	9.30584	9.26935	9.2478	9.28657	9.17687	9.22477	9.29471	9.25518	9.29969	9.22309	9.17473	9.21139	9.43094	9.29494	9.42574	9.42923	9.3847	9.36277	1.96728e-07	9.42192e-07	0.099357	0.123047	0.0964607	0.184677	-0.136803	-0.178576	0.0151792	0.0535286	0.0736178	0.091654	0.219682	0.333409
gene10053	CUNH11orf58	CUNH11orf58	CUNH11orf58	CUNH11orf58	reference	11.0604	11.0493	10.8983	10.8975	10.8984	10.8043	10.9084	10.8416	11.0507	11.1022	10.9705	10.8955	10.9414	11.0067	10.8841	10.9189	10.9624	10.9033	10.9378	10.944	11.0546	10.9685	10.9368	10.9445	10.9455	11.001	10.9068	10.9444	10.783	10.8645	4.72437e-08	2.51801e-07	0.157596	0.169976	7.36569e-05	0.000585793	0.189843	0.209065	1.26549e-06	2.59137e-05	0.0174773	0.0190184	0.658533	0.755017
gene1006	Tle3	Tle3	Tle3	Tle3	reference	9.29386	9.28816	9.07108	9.20416	9.27649	9.30273	9.18514	9.21949	8.95006	9.10833	9.1063	9.00628	9.14965	9.02378	9.12787	9.00653	9.11213	9.04892	9.03704	9.12892	9.32303	9.2966	9.09282	8.99526	9.14783	9.33136	9.10466	9.13649	9.20225	9.2269	2.81887e-14	4.09846e-13	0.384212	0.418789	4.62809e-11	2.94815e-09	0.0922291	0.114324	0.0692727	0.16834	0.358868	0.389346	1.60159e-09	3.41747e-08
gene10065	Psma1	Psma1	Psma1	Psma1	reference	10.3949	10.3413	10.405	10.2514	10.2033	10.1592	10.2099	10.2219	10.3669	10.4547	10.2976	10.3306	10.3519	10.2984	10.2747	10.4089	10.3142	10.2707	10.3174	10.2707	10.36	10.2958	10.3175	10.262	10.218	10.4701	10.238	10.2512	10.2489	10.2683	5.19889e-07	2.3118e-06	0.0514388	0.0567788	0.235289	0.361417	0.214067	0.240286	7.39694e-07	1.6446e-05	0.0330351	0.0366682	0.448099	0.571511
gene10067	Rras2	Rras2	Rras2	Rras2	reference	7.64483	7.56402	7.38737	7.60877	7.57615	7.64549	7.57949	7.62363	7.4567	7.4452	7.39385	7.41789	7.32556	7.32753	7.48294	7.49342	7.27474	7.4884	7.3174	7.45399	7.65357	7.52258	7.41125	7.34555	7.52927	7.46736	7.57183	7.52048	7.60451	7.66609	2.64843e-12	2.85562e-11	0.213247	0.305376	0.00579337	0.0206272	-0.0470735	-0.080315	0.461154	0.628772	0.406922	0.494068	1.48307e-05	0.000118413
gene10068	Spon1	Spon1	Spon1	Spon1	reference	11.4696	11.3803	11.4698	11.3204	11.3279	11.3714	11.2262	11.2889	11.3556	11.389	11.3701	11.3615	11.4039	11.4663	11.4772	11.4008	11.4376	11.4252	11.39	11.4067	11.3835	11.374	11.4403	11.5153	11.424	11.4067	11.4616	11.5165	11.4901	11.4015	1.12541e-05	3.88883e-05	-0.0209878	-0.022471	0.567274	0.68356	0.122049	0.133204	0.000779566	0.00507655	0.0158855	0.0170803	0.666686	0.761712
gene10076	Tead1	Tead1	Tead1	Tead1	reference	9.90353	10.0527	9.77025	9.92101	10.0255	10.0157	9.97295	9.94079	9.82564	9.77243	9.72204	9.95132	9.75063	9.70501	9.75377	9.8682	9.64918	9.8082	9.70869	9.75862	9.96175	9.85663	9.75962	9.86183	9.79684	9.93653	9.8687	9.95433	9.87072	9.88781	3.48868e-09	2.28897e-08	0.141364	0.165814	0.00931609	0.0296829	-0.0346654	-0.0440115	0.488883	0.652558	0.249436	0.28178	1.32571e-05	0.00010697
gene10087	Zbed5	Zbed5	Zbed5	Zbed5	reference	9.25376	9.24495	9.3016	9.32089	9.40243	9.42091	9.43067	9.42127	9.18061	9.40655	9.22211	9.18841	9.23366	9.18709	9.26302	9.22983	9.09634	9.24029	9.24391	9.2961	9.24167	9.31185	9.2651	9.25304	9.37728	9.25266	9.35845	9.25842	9.44163	9.37557	2.0373e-05	6.69611e-05	0.0195276	0.0236388	0.729684	0.811396	-0.17903	-0.223435	0.00102341	0.00628806	0.0164104	0.0200131	0.772553	0.840942
gene10089	Ctr9	Ctr9	Ctr9	Ctr9	reference	10.1686	10.2071	10.0463	10.0498	10.0873	10.2268	10.1947	10.1851	9.96017	10.1057	9.93698	9.972	10.0429	10.0456	9.92266	10.0881	9.94119	10.1201	10.0556	10.0296	10.1763	10.1968	10.0847	10.0257	9.98499	10.2048	10.1787	10.0731	10.1727	10.1098	1.82493e-05	6.05692e-05	0.205872	0.236628	0.000129393	0.000926826	0.0506943	0.0633213	0.304925	0.480886	0.224722	0.254133	4.66031e-05	0.000320979
gene10092	Rnf141	Rnf141	Rnf141	Rnf141	reference	8.64803	8.55267	8.67409	8.85766	8.69169	8.57128	8.72391	8.77843	8.63634	8.55695	8.6056	8.65147	8.53679	8.66135	8.73624	8.70653	8.68668	8.81523	8.64062	8.707	8.55854	8.55165	8.61081	8.64806	8.7733	8.53203	8.64227	8.74181	8.74253	8.74068	0.000125623	0.000348178	-0.214723	-0.264261	0.000767558	0.00401417	-0.216005	-0.281971	0.000355106	0.00270583	-0.0364811	-0.0470413	0.559326	0.673498
gene10093	Ampd3	Ampd3	Ampd3	Ampd3	reference	10.6764	10.6289	10.6724	10.5498	10.5143	10.4423	10.4946	10.4766	10.598	10.5798	10.6653	10.6956	10.6657	10.6416	10.6054	10.5954	10.5915	10.5978	10.6229	10.5595	10.6169	10.6137	10.7331	10.6206	10.5019	10.6767	10.5641	10.542	10.4436	10.5228	8.87628e-08	4.51183e-07	0.0138918	0.0151746	0.735684	0.815463	0.183757	0.204555	6.92163e-06	0.000105416	0.0169977	0.0186615	0.681092	0.773066
gene10095	Sbf2	Sbf2	Sbf2	Sbf2	reference	11.1745	11.2047	11.2543	11.488	11.4352	11.3754	11.3967	11.3456	11.3503	11.484	11.3801	11.3861	11.3402	11.3806	11.3156	11.3028	11.3158	11.3212	11.4592	11.2473	11.239	11.23	11.359	11.3573	11.504	11.2603	11.5209	11.5203	11.3126	11.2552	2.92493e-05	9.29024e-05	-0.114891	-0.132537	0.0254066	0.0661017	-0.214133	-0.252614	2.04492e-05	0.000258458	-0.199876	-0.225443	0.000148853	0.000865278
gene10097	Wee1	Wee1	Wee1	Wee1	reference	7.59034	7.6744	7.48768	7.57016	7.6352	7.71795	7.7461	7.60795	7.42926	7.46481	7.33751	7.49077	7.5399	7.39143	7.44855	7.49627	7.29827	7.41717	7.39101	7.39745	7.66511	7.60858	7.53039	7.35589	7.62973	7.66437	7.70725	7.54451	7.52632	7.63756	5.01452e-12	5.22196e-11	0.313024	0.428513	0.000260591	0.00165712	-0.0259511	-0.0464064	0.686705	0.805508	0.429616	0.52296	1.22433e-05	9.97139e-05
gene101	Pkp4	Pkp4	Pkp4	Pkp4	reference	11.7706	11.8557	12.0138	12.1449	12.1866	11.9191	12.1443	12.2514	11.9946	12.0497	12.0702	11.9762	12.0783	12.0384	12.1521	12.044	11.9964	12.171	11.974	12.0844	11.98	11.9088	12.0236	12.1997	12.2071	11.8923	11.9979	12.3381	12.2616	12.3258	7.30239e-07	3.1629e-06	-0.187061	-0.225368	0.00169446	0.00766346	-0.241017	-0.2991	3.11604e-05	0.000370037	-0.159064	-0.191082	0.00789354	0.0239003
gene10104	Dennd5a	Dennd5a	Dennd5a	Dennd5a	reference	12.0917	12.1306	12.2919	12.286	12.3078	12.2991	12.4143	12.3979	12.2782	12.1755	12.3949	12.2253	12.2591	12.3701	12.3794	12.383	12.3727	12.3745	12.3302	12.3835	12.2007	12.1542	12.2476	12.4107	12.2631	12.1415	12.273	12.3385	12.3933	12.5013	2.25552e-05	7.3402e-05	-0.207068	-0.234193	5.05095e-05	0.000424127	-0.210429	-0.246741	1.98372e-05	0.00025203	-0.16961	-0.19183	0.000926256	0.0040414
gene10106	Nrip3	Nrip3	Nrip3	Nrip3	reference	10.3464	10.269	10.5805	10.3095	10.2624	10.2861	10.3406	10.2051	10.4818	10.4428	10.4026	10.4376	10.4625	10.5521	10.4761	10.5075	10.5966	10.5311	10.5181	10.3954	10.5118	10.4689	10.5477	10.5723	10.1374	10.5491	10.4861	10.5548	10.3321	10.3575	0.000229017	0.00059407	-0.0745676	-0.0960693	0.236365	0.362614	0.159035	0.216587	0.00800693	0.0324647	-0.0341865	-0.0443026	0.586679	0.695338
gene10113	Trim66	Trim66	Trim66	Trim66	reference	8.97508	9.05091	9.25747	9.22339	9.20215	9.09386	9.20869	9.18436	9.20621	9.35953	9.43401	9.42022	9.21537	9.38366	9.27171	9.36642	9.33564	9.3887	9.46512	9.29118	9.00896	9.0225	9.33591	9.47472	9.16027	9.0845	9.3215	9.25832	9.25651	9.21116	2.26998e-14	3.35648e-13	-0.473927	-0.520335	3.03101e-11	2.12241e-09	-0.200714	-0.264715	0.000852736	0.00545393	-0.45146	-0.490792	5.33553e-10	1.26722e-08
gene10117	Tub	Tub	Tub	Tub	reference	12.7087	12.7535	12.5562	12.5599	12.5461	12.6681	12.6195	12.5315	12.5082	12.6077	12.5474	12.5875	12.5	12.5142	12.6124	12.4752	12.5985	12.5159	12.5952	12.5193	12.7057	12.7392	12.6239	12.5052	12.6544	12.7485	12.6828	12.5968	12.6058	12.6314	3.84954e-11	3.51595e-10	0.204422	0.215163	2.36293e-09	9.19805e-08	0.159426	0.17117	2.10293e-06	3.94794e-05	0.222477	0.232738	1.29914e-10	3.56503e-09
gene10132	Shisa5	Shisa5	Shisa5	Shisa5	reference	9.59704	9.61239	9.72251	9.57603	9.69687	9.76434	9.75886	9.71747	9.82679	9.71448	9.78423	9.81013	9.72487	9.74289	9.8954	9.75022	9.70048	9.79053	9.75341	9.71109	9.63882	9.73486	9.67151	9.74615	9.71681	9.52421	9.66398	9.6076	9.70949	9.74459	3.22671e-05	0.000101798	-0.247928	-0.276134	8.65008e-07	1.42615e-05	-0.120402	-0.143029	0.0118191	0.0439303	-0.200262	-0.223804	8.33501e-05	0.000524284
gene10135	Col7a1	Col7a1	Col7a1	Col7a1	reference	8.02245	8.06852	8.21025	8.15835	7.99258	7.96436	7.94584	8.11556	8.34957	8.33062	8.29435	8.3488	8.26813	8.34156	8.32842	8.24891	8.39093	8.09583	8.46792	8.24944	7.9875	8.11241	8.26166	8.42401	8.19793	8.14665	8.15358	8.36179	8.2747	8.22601	6.53192e-12	6.68781e-11	-0.284362	-0.388901	0.000502471	0.00284749	0.0395448	0.0702049	0.539394	0.692937	-0.440712	-0.521939	3.29711e-06	3.16315e-05
gene10136	UQCRC1	UQCRC1	UQCRC1	LOC101956274	human_blastn	11.5469	11.3901	11.6521	11.5487	11.5336	11.5364	11.4752	11.4413	11.6688	11.6068	11.6287	11.6292	11.6741	11.5997	11.6842	11.6455	11.6847	11.5927	11.6409	11.6467	11.5455	11.5725	11.5727	11.5426	11.4818	11.546	11.571	11.5706	11.4994	11.4765	1.70981e-07	8.29973e-07	-0.149082	-0.160337	0.000127103	0.00091203	0.00941966	0.0108577	0.796727	0.879491	-0.143723	-0.154465	0.000243747	0.00131291
gene10143	Ip6k2	Ip6k2	Ip6k2	Ip6k2	reference	10.0045	10.0765	9.78395	9.8248	9.90784	9.90189	9.84448	9.84895	9.85518	9.86863	9.79112	9.86367	9.79057	9.77708	9.867	9.76688	9.78244	9.7259	9.81476	9.79691	9.96106	9.87942	9.78934	9.80959	9.83761	10.0602	9.87352	9.83783	9.88822	9.87305	1.28062e-08	7.6224e-08	0.258634	0.282555	3.18795e-08	8.48077e-07	0.166278	0.190444	0.000197506	0.00168163	0.244053	0.265115	3.04232e-07	3.82929e-06
gene10144	Prkar2a	Prkar2a	Prkar2a	Prkar2a	reference	10.5668	10.584	10.2687	10.3686	10.4503	10.4529	10.4746	10.3346	10.3558	10.4491	10.3681	10.2953	10.2857	10.3424	10.3235	10.327	10.3191	10.3478	10.4008	10.3853	10.5757	10.5514	10.3719	10.3119	10.3528	10.5295	10.4182	10.3536	10.3947	10.375	3.22568e-15	5.3838e-14	0.321381	0.338383	1.66249e-15	4.13383e-13	0.173609	0.190956	6.77448e-06	0.000103955	0.258403	0.273195	1.99648e-10	5.24249e-09
gene10145	RPSAP58	RPSAP58	RPSAP58	LOC101958106	human_blastn	9.76173	9.63393	9.84128	9.70133	9.63057	9.78609	9.7913	9.60033	9.97868	9.6856	10.046	9.77932	9.9466	9.71877	9.74733	9.75435	9.93342	9.81493	9.86141	9.66728	9.79493	9.83769	9.84697	9.76873	9.78189	9.76552	9.59334	9.65614	9.56332	9.56101	0.000203379	0.000536008	-0.0494954	-0.0653999	0.44378	0.57549	0.0436257	0.063545	0.459252	0.62709	-0.158908	-0.202953	0.0177197	0.0459943
gene10147	Arih2	Arih2	Arih2	Arih2	reference	10.1139	10.1692	10.0194	10.1254	9.9916	9.99874	10.0996	10.0131	10.1549	10.1773	10.25	10.1589	10.1063	10.1566	10.09	10.0705	10.1502	10.1091	10.1534	10.1035	10.1369	10.1095	10.1662	10.1081	10.0978	10.1277	10.0677	10.0262	10.0124	10.0664	0.000314874	0.000789607	0.0476716	0.0522469	0.255554	0.385121	0.101714	0.11483	0.0134546	0.0488179	-0.0551722	-0.0606914	0.189916	0.298573
gene10149	Wdr6	Wdr6	Wdr6	Wdr6	reference	11.6347	11.7056	11.6884	11.634	11.5735	11.5374	11.5491	11.5406	11.7175	11.5826	11.7326	11.7588	11.6695	11.6748	11.6476	11.6994	11.7079	11.6185	11.6995	11.6701	11.4735	11.557	11.7015	11.7077	11.5636	11.5539	11.5716	11.4959	11.5027	11.4392	9.609e-08	4.85793e-07	-0.112119	-0.123277	0.00938304	0.0298415	0.0215917	0.0253577	0.594997	0.737631	-0.104041	-0.114559	0.0162885	0.0428916
gene10150	Dalrd3	Dalrd3	Dalrd3	Dalrd3	reference	8.65682	8.62805	8.7608	8.77296	8.8254	8.75423	8.82383	8.69562	8.77464	8.68876	8.77587	8.77559	8.73906	8.72134	8.80819	8.79913	8.79595	8.7447	8.74998	8.70404	8.67397	8.69721	8.75739	8.76174	8.83484	8.70458	8.86557	8.81978	8.84184	8.77404	0.000103309	0.000291437	-0.176164	-0.20176	0.00069382	0.00369795	-0.165126	-0.197917	0.000974384	0.006054	-0.116586	-0.13522	0.026961	0.0644736
gene10152	Impdh2	Impdh2	Impdh2	Impdh2	reference	10.7013	10.7481	10.7577	10.8683	10.7878	10.7749	10.7873	10.7687	10.9131	10.7722	10.9002	10.8633	10.7856	10.8778	10.8426	10.808	10.8253	10.7881	10.8497	10.8167	10.6777	10.7917	10.7662	10.8068	10.8006	10.678	10.7434	10.7935	10.7234	10.7053	0.000178432	0.00047749	-0.124106	-0.133633	0.00137388	0.00645586	-0.102658	-0.113433	0.00693371	0.029031	-0.172275	-0.184435	1.1883e-05	9.73658e-05
gene10153	Qrich1	Qrich1	Qrich1	Qrich1	reference	10.5219	10.6215	10.555	10.5057	10.4764	10.3679	10.3789	10.4329	10.6562	10.6105	10.7925	10.6633	10.6114	10.6621	10.5863	10.5912	10.7161	10.5491	10.6744	10.6122	10.436	10.5313	10.6447	10.6017	10.485	10.564	10.4417	10.5388	10.4122	10.4092	7.00213e-12	7.15721e-11	-0.064666	-0.0732616	0.177696	0.292852	0.121184	0.142456	0.00949514	0.0369967	-0.160924	-0.180109	0.000968633	0.00419695
gene10159	Klhdc8b	Klhdc8b	Klhdc8b	Klhdc8b	reference	9.06552	9.08887	9.21531	9.08699	9.19124	9.08171	9.04042	9.00894	9.19	9.09188	9.22385	9.15576	9.24951	9.15279	9.27486	9.09441	9.13387	9.07178	9.17276	9.233	8.95261	8.94775	9.13252	9.22467	9.06795	8.92346	9.14649	8.96773	9.14577	8.93387	0.000114512	0.000320297	-0.232561	-0.288234	0.000426257	0.00249089	-0.109884	-0.153197	0.0632889	0.157756	-0.268533	-0.319871	0.000103409	0.000631862
gene10163	Usp4	Usp4	Usp4	Usp4	reference	10.3337	10.2986	10.322	10.4	10.2655	10.1584	10.2534	10.223	10.4122	10.5763	10.4127	10.3102	10.4247	10.3748	10.2883	10.4715	10.5474	10.3055	10.4376	10.3953	10.3872	10.3657	10.4561	10.339	10.2967	10.3619	10.195	10.2613	10.1907	10.135	2.14294e-07	1.0199e-06	0.0161484	0.0191501	0.765368	0.838526	0.104641	0.130485	0.0432068	0.119021	-0.101827	-0.120125	0.0619267	0.124466
gene10165	Rhoa	Rhoa	Rhoa	Rhoa	reference	12.1008	12.0601	12.0971	11.9341	11.9035	11.896	11.9446	11.9489	12.2257	12.1059	12.1294	12.0813	12.0969	12.1526	12.0714	12.1742	12.1237	12.0786	12.0491	12.0879	12.0373	11.9936	12.0781	12.0905	11.8906	11.9494	11.7897	11.8946	11.8635	11.989	6.25982e-21	2.14844e-19	-0.0775048	-0.0830581	0.0369858	0.0890583	0.125596	0.137309	0.000617714	0.00422347	-0.126615	-0.135421	0.000704993	0.00323162
gene10168	Amt	Amt	Amt	Amt	reference	8.26554	8.20852	8.34395	8.4541	8.48678	8.40001	8.3691	8.41283	8.50501	8.29772	8.34248	8.65331	8.34678	8.319	8.43974	8.38989	8.38402	8.31596	8.40285	8.39112	8.22456	8.29551	8.38994	8.32897	8.47841	8.14192	8.37463	8.34718	8.38567	8.49509	6.69084e-05	0.000196864	-0.355389	-0.437255	7.79261e-06	8.81571e-05	-0.32284	-0.422824	1.70689e-05	0.000222188	-0.231717	-0.301603	0.00240428	0.00896107
gene10172	Apeh	Apeh	Apeh	Apeh	reference	10.7059	10.7012	10.8486	10.8974	10.8215	10.7597	10.791	10.7429	10.8948	10.7631	10.8736	10.8785	10.8059	10.8613	10.9459	10.7808	10.8641	10.829	10.8971	10.8424	10.65	10.7381	10.8874	10.8304	10.8419	10.6633	10.8511	10.8567	10.7255	10.7169	2.19303e-06	8.63602e-06	-0.212942	-0.231755	9.93744e-07	1.60368e-05	-0.140941	-0.159226	0.000837156	0.0053712	-0.192331	-0.208863	1.24065e-05	0.000100841
gene10175	Rnf123	Rnf123	Rnf123	Rnf123	reference	10.6754	10.6085	10.8118	10.7528	10.6911	10.6458	10.6375	10.7098	10.7548	10.7195	10.7528	10.8052	10.8437	10.748	10.8405	10.7716	10.9099	10.7979	10.8145	10.8019	10.6346	10.679	10.8608	10.8687	10.674	10.7031	10.8414	10.8454	10.7806	10.7696	3.02174e-09	2.00856e-08	-0.174969	-0.188855	1.43916e-05	0.000147226	-0.0249942	-0.0288444	0.512572	0.672215	-0.124741	-0.135261	0.00215005	0.00814305
gene10187	Rbm6	Rbm6	Rbm6	Rbm6	reference	10.2843	10.3316	10.2595	10.3369	10.3331	10.2841	10.4017	10.3559	10.3394	10.4205	10.3143	10.333	10.2907	10.3535	10.3687	10.3207	10.3177	10.3182	10.3746	10.2863	10.2209	10.2258	10.34	10.4254	10.3874	10.1306	10.4574	10.4402	10.372	10.4116	0.000187072	0.000497697	-0.100409	-0.111491	0.0252969	0.0659006	-0.124862	-0.142982	0.00426419	0.0197848	-0.128248	-0.142135	0.00472775	0.0158467
gene10188	Rbm5	Rbm5	Rbm5	Rbm5	reference	11.5056	11.5325	11.4055	11.5036	11.6838	11.5238	11.5786	11.5216	11.4234	11.5407	11.4192	11.5371	11.3971	11.3478	11.5628	11.4634	11.2977	11.4954	11.5166	11.4441	11.4551	11.4829	11.4323	11.2869	11.7003	11.5107	11.5283	11.5374	11.6129	11.527	5.53542e-05	0.000166158	-0.00349649	-0.00401507	0.944002	0.963132	-0.0788696	-0.0949496	0.0968536	0.213235	0.0708357	0.081444	0.156323	0.256733
gene10191	Slc38a3	Slc38a3	Slc38a3	Slc38a3	reference	10.4218	10.3872	10.5712	10.5598	10.5639	10.4875	10.5314	10.451	10.6395	10.4911	10.6883	10.7038	10.6273	10.5935	10.7785	10.5731	10.7614	10.6648	10.7089	10.6651	10.4124	10.4311	10.5411	10.701	10.7623	10.2614	10.5009	10.6133	10.5656	10.5197	8.72385e-10	6.34575e-09	-0.351665	-0.391477	4.89808e-09	1.71489e-07	-0.160888	-0.200881	0.00279893	0.0142589	-0.28882	-0.32403	1.49035e-06	1.56945e-05
gene10192	Gnai2	Gnai2	Gnai2	Gnai2	reference	11.9348	11.8826	11.9096	11.9579	11.9951	11.9804	11.9457	11.9332	11.9958	11.8949	12.0012	11.89	11.9984	11.9371	12.007	11.9396	11.8832	11.9156	11.9361	11.989	11.8678	11.8663	11.9209	11.8988	11.9367	11.807	11.7606	11.7586	11.788	11.7617	2.72756e-07	1.2767e-06	-0.0776868	-0.0835273	0.040635	0.0956525	-0.109946	-0.120766	0.00314379	0.0156471	-0.117204	-0.125892	0.00214139	0.00812307
gene10195	Ifrd2	Ifrd2	Ifrd2	Ifrd2	reference	8.47454	8.399	8.24039	8.26299	8.44285	8.36262	8.35691	8.34942	8.22295	8.26521	8.18426	8.23144	8.30086	8.19472	8.21747	8.22365	8.261	8.12488	8.17903	8.11516	8.38781	8.31382	8.23588	8.15111	8.22658	8.34931	8.33717	8.18226	8.45096	8.28117	1.45336e-06	5.93224e-06	0.297918	0.368279	3.87791e-05	0.000340161	0.0476596	0.0706594	0.425415	0.598183	0.25748	0.31818	0.00044183	0.0021762
gene10197	Nat6	Nat6	Nat6	Nat6	reference	8.21561	8.32047	8.4907	8.36675	8.37998	8.28202	8.46907	8.41337	8.45573	8.33021	8.45762	8.41408	8.38466	8.38905	8.45813	8.46748	8.4199	8.52819	8.48419	8.53234	8.36432	8.34948	8.46981	8.51446	8.5229	8.16177	8.36337	8.43903	8.53545	8.36002	4.84058e-05	0.000147555	-0.312554	-0.382374	1.76113e-05	0.000174594	-0.148506	-0.213132	0.0170187	0.0587238	-0.196959	-0.252682	0.00543616	0.0177286
gene10200	Tusc2	Tusc2	Tusc2	Tusc2	reference	10.4754	10.4552	10.6187	10.3952	10.5035	10.5362	10.4557	10.3796	10.6695	10.5077	10.5702	10.6025	10.5958	10.6428	10.6041	10.5576	10.6466	10.5443	10.5989	10.6559	10.5363	10.6212	10.6627	10.5952	10.4983	10.5777	10.5635	10.4818	10.5522	10.5138	5.80813e-07	2.56679e-06	-0.0743989	-0.0814229	0.075174	0.153498	0.0859805	0.0973811	0.0356989	0.103192	-0.0902715	-0.0989958	0.0321318	0.0742449
gene10201	Rassf1	Rassf1	Rassf1	Rassf1	reference	8.48587	8.40292	8.23501	8.46717	8.55675	8.52738	8.57163	8.60225	8.30924	8.30479	8.34116	8.3827	8.31448	8.25269	8.28956	8.22455	8.27829	8.27004	8.29463	8.20177	8.3366	8.40218	8.22176	8.28362	8.48102	8.36265	8.40471	8.44604	8.58758	8.50758	4.29535e-18	1.04879e-16	0.188431	0.234691	0.0030264	0.0121816	-0.213689	-0.276683	0.000339873	0.00261428	0.152337	0.190436	0.017727	0.0460033
gene10206	CUNH3orf18	CUNH3orf18	CUNH3orf18	CUNH3orf18	reference	9.07964	8.97641	9.20948	9.30102	9.31095	9.12855	9.0837	9.15844	9.44705	9.26049	9.30326	9.33317	9.26137	9.32611	9.26141	9.31812	9.32826	9.24266	9.31235	9.32373	9.16214	9.1083	9.24039	9.26964	9.26886	9.11224	9.41343	9.30411	9.2961	9.17016	2.07389e-06	8.19602e-06	-0.265025	-0.3188	4.54657e-05	0.00038684	-0.148147	-0.199021	0.0115492	0.0431376	-0.349153	-0.394505	5.31687e-07	6.28329e-06
gene10219	Tex264	Tex264	Tex264	Tex264	reference	9.49672	9.41852	9.52818	9.47673	9.42227	9.46056	9.32731	9.33722	9.58793	9.5218	9.46475	9.50809	9.52887	9.5624	9.54614	9.58522	9.62053	9.54848	9.51315	9.51479	9.3945	9.29989	9.50587	9.49162	9.40891	9.38747	9.36511	9.38191	9.37842	9.43931	5.88955e-08	3.07975e-07	-0.189252	-0.213409	0.000144359	0.00101848	0.000824642	0.00101782	0.98582	0.992828	-0.175965	-0.198005	0.000512214	0.00245508
gene1022	Celf6	Celf6	Celf6	Celf6	reference	11.0003	10.9371	11.0689	10.9989	11.02	11.089	11.0035	11.0246	11.0759	10.967	11.1529	11.1142	10.9952	11.1499	11.0806	11.0411	11.0454	11.09	11.1052	11.1049	10.9201	10.9227	11.1711	11.0827	10.8741	10.9854	11.0775	10.9524	11.0025	11.0337	0.00020398	0.000537128	-0.154136	-0.170164	0.000570544	0.00316122	-0.0890924	-0.102541	0.0388465	0.109841	-0.143963	-0.158802	0.00140681	0.00574031
gene1023	Hexa	Hexa	Hexa	Hexa	reference	10.264	10.222	10.2328	10.0397	10.1335	10.0522	10.0359	10.1357	10.2377	10.3413	10.2819	10.2703	10.2834	10.2086	10.2392	10.265	10.3046	10.3008	10.2834	10.1991	10.1516	10.2421	10.2538	10.2201	10.0428	10.2152	10.039	10.0724	10.0329	10.0745	8.89141e-22	3.26304e-20	-0.0464473	-0.0501354	0.229752	0.354926	0.188053	0.206836	1.34584e-06	2.71485e-05	-0.0595994	-0.0645994	0.127199	0.219084
gene10230	Rrp9	Rrp9	Rrp9	Rrp9	reference	8.77139	8.74389	8.58025	8.70857	8.60946	8.69442	8.71104	8.57023	8.66951	8.61724	8.69683	8.64744	8.68738	8.55368	8.61383	8.55727	8.6048	8.64517	8.58531	8.55046	8.75397	8.76973	8.6153	8.52322	8.60266	8.78798	8.65191	8.64035	8.66391	8.62101	5.06841e-06	1.86853e-05	0.242534	0.277388	1.07914e-05	0.00011677	0.149389	0.182806	0.00380759	0.0182214	0.176549	0.204009	0.00142215	0.00579514
gene10231	Parp3	Parp3	Parp3	Parp3	reference	7.52496	7.26652	7.30282	7.40625	7.17194	7.20445	7.23736	7.19651	7.56743	7.52368	7.49839	7.2892	7.4431	7.33386	7.31147	7.51157	7.46316	7.35781	7.37025	7.26446	7.41282	7.32911	7.28234	7.16678	7.34606	7.22455	7.04029	7.23242	7.10878	7.19947	0.000235893	0.000609828	0.00408727	0.00945083	0.958417	0.971817	0.123373	0.324874	0.0764631	0.180303	-0.149147	-0.301706	0.0955565	0.175129
gene10234	ACY1_like	ACY1_like	ACY1	LOC101960098	human_blastn	9.5882	9.70974	9.78412	10.1085	9.8967	10.0624	10.1148	10.0123	9.79444	9.68222	9.65669	9.7705	9.68388	9.65313	9.81576	9.67825	9.81731	9.8537	9.79968	9.871	9.69853	9.63133	9.68028	9.57444	10.0356	9.58695	9.71262	9.91101	9.91201	9.79923	2.13568e-14	3.16945e-13	-0.177816	-0.224505	0.00576474	0.0205614	-0.566808	-0.601613	1.03051e-13	2.05832e-11	-0.0722757	-0.0934038	0.255172	0.374445
gene10236	Abhd14a	Abhd14a	Abhd14a	Abhd14a	reference	8.63638	8.39127	8.5664	8.3585	8.47609	8.5028	8.50023	8.55568	8.55167	8.58896	8.62986	8.60334	8.5946	8.70757	8.61823	8.69305	8.71632	8.64197	8.70555	8.62024	8.41272	8.5226	8.57773	8.64235	8.45618	8.43372	8.59548	8.55745	8.51691	8.49691	3.78812e-05	0.000118163	-0.207595	-0.265465	0.00210907	0.00913506	0.00324084	0.00480676	0.956304	0.976275	-0.197497	-0.249339	0.00427389	0.0145293
gene10237	Rpl29	Rpl29	Rpl29	Rpl29	reference	11.3532	11.1341	11.3539	11.0604	11.1538	11.2548	11.1445	11.0989	11.4168	11.2096	11.2717	11.2656	11.3655	11.3305	11.3957	11.2947	11.3303	11.26	11.2923	11.4078	11.2996	11.2866	11.2337	11.2956	11.162	11.2332	11.1469	11.2285	11.2817	11.2251	8.15681e-05	0.000234891	-0.0644482	-0.0739831	0.197451	0.317338	0.124971	0.149084	0.00982378	0.0380472	-0.0711352	-0.0818466	0.15552	0.255681
gene10240	Alas1	Alas1	Alas1	Alas1	reference	10.0474	10.0784	10.1032	10.0275	9.92042	10.0264	9.87052	9.81128	10.0585	10.0931	10.0117	10.1351	10.0387	9.96294	10.1055	10.0875	10.0693	9.99996	9.93969	9.98564	10.1291	10.1264	10.0162	10.0519	9.99422	10.155	9.99384	10.0898	9.9347	9.90725	0.000248581	0.000638026	0.0220592	0.0256082	0.66754	0.764809	0.209393	0.248618	3.75972e-05	0.000432563	0.0882292	0.102514	0.0895807	0.166329
gene10241	TWF2	TWF2	TWF2	LOC101961439	human_blastn	9.63379	9.45145	9.33607	9.32049	9.26939	9.40638	9.29689	9.19006	9.3846	9.4024	9.31861	9.29298	9.37972	9.30992	9.32926	9.33038	9.40227	9.38771	9.32866	9.33134	9.47852	9.56077	9.43547	9.24045	9.42828	9.6179	9.38369	9.37459	9.33732	9.18925	4.86402e-07	2.1732e-06	0.285675	0.332612	3.93124e-06	4.90761e-05	0.335462	0.392597	6.66233e-08	2.25483e-06	0.25394	0.294187	5.01702e-05	0.000342834
gene10242	Ppm1m	Ppm1m	Ppm1m	Ppm1m	reference	7.89598	7.96468	7.78323	7.91195	7.96585	7.95773	7.95306	8.0369	7.7205	7.75885	7.7756	7.85452	7.79701	7.53605	7.8652	7.78163	7.68715	7.72927	7.82754	7.80802	7.92905	8.05638	7.91125	7.78382	7.86635	7.98883	7.94236	7.87716	7.97589	7.94912	4.48576e-09	2.90252e-08	0.267637	0.362707	0.00068481	0.00365793	-0.00201318	-0.00338093	0.974518	0.986337	0.495276	0.566818	1.88729e-07	2.48055e-06
gene1025	Arih1	Arih1	Arih1	Arih1	reference	10.4596	10.5152	10.263	10.2169	10.3289	10.4666	10.5009	10.3562	10.2638	10.2709	10.2832	10.311	10.3073	10.3007	10.2323	10.3053	10.2354	10.3718	10.23	10.2787	10.5593	10.5152	10.3131	10.3097	10.2307	10.5188	10.34	10.26	10.3778	10.3554	3.11554e-09	2.06752e-08	0.266938	0.29659	1.84847e-07	3.77248e-06	0.154369	0.182356	0.0013515	0.00788633	0.286792	0.312774	5.11663e-08	7.84163e-07
gene10255	Aste1	Aste1	Aste1	Aste1	reference	8.05137	7.9132	7.85444	8.05071	7.98744	8.01347	8.1021	8.05612	7.86633	7.86337	7.80622	7.88165	7.87196	7.7979	7.81621	7.88252	7.77664	7.96544	7.80635	7.81495	7.95728	7.96612	7.93553	7.76844	8.1117	7.94457	7.97788	7.94525	7.91844	8.00528	2.82967e-09	1.88913e-08	0.147957	0.199183	0.030855	0.0774809	-0.108435	-0.160112	0.0787425	0.1845	0.22862	0.292164	0.00198045	0.00764032
gene10256	Nek11	Nek11	Nek11	Nek11	reference	7.72187	7.68419	7.94294	7.95916	7.95541	7.8731	7.82114	7.82378	8.01235	7.90129	8.04851	8.01234	7.89293	8.00915	7.96659	7.98312	7.91915	7.88924	7.94189	7.9233	7.83307	7.61047	7.93495	7.82128	7.93421	7.71438	7.75721	7.95007	7.87762	7.78646	4.59348e-08	2.45254e-07	-0.511188	-0.598771	2.6299e-08	7.1684e-07	-0.320304	-0.440164	5.41799e-05	0.000583152	-0.565935	-0.63276	5.69566e-09	1.07758e-07
gene10260	LOC110598330	LOC110598330	LOC110598330	LOC110598330	reference	7.35909	7.35195	7.43993	7.55518	7.41065	7.34948	7.30705	7.3454	7.48685	7.58918	7.53634	7.53181	7.56086	7.59521	7.47682	7.49436	7.57457	7.49193	7.50012	7.48291	7.39234	7.30552	7.4956	7.53014	7.47679	7.33562	7.42828	7.6582	7.34522	7.3018	0.000224457	0.000583731	-0.240825	-0.373456	0.00457929	0.0171225	-0.0610666	-0.123565	0.356624	0.532112	-0.428627	-0.542501	4.08569e-05	0.000287912
gene10270	Acad11	Acad11	Acad11	Acad11	reference	9.2781	9.36461	9.47956	9.3365	9.32343	9.22196	9.27131	9.38479	9.47745	9.55652	9.41764	9.4135	9.48511	9.38878	9.31442	9.50096	9.4224	9.49852	9.40652	9.41123	9.28929	9.2565	9.4565	9.44878	9.28394	9.30227	9.16192	9.42019	9.29501	9.31258	1.03751e-08	6.27966e-08	-0.17852	-0.203255	0.000471066	0.00270986	0.00623658	0.00777745	0.895642	0.940814	-0.215569	-0.241472	4.04455e-05	0.000285509
gene10275	Tmem108	Tmem108	Tmem108	Tmem108	reference	8.51182	8.72409	8.7508	8.65622	8.58886	8.69744	8.61625	8.52179	8.72776	8.61511	8.88142	8.73771	8.73049	8.80052	8.72131	8.69313	8.92906	8.64905	8.86865	8.72888	8.55789	8.65267	8.73009	8.7869	8.53698	8.64355	8.62747	8.71358	8.77511	8.6303	0.000359329	0.00088611	-0.125271	-0.172248	0.0698151	0.145109	0.000140498	0.000220459	0.998169	0.999147	-0.191149	-0.251191	0.00857862	0.0254849
gene10279	Cdv3	Cdv3	Cdv3	Cdv3	reference	11.3288	11.4238	11.0853	11.1465	11.2175	11.2914	11.2501	11.2048	11.1502	11.1348	11.14	11.1388	11.1301	11.1446	11.1813	11.1486	11.1609	11.1164	11.1216	11.2164	11.3455	11.3159	11.2115	11.107	11.2199	11.3419	11.2408	11.1417	11.2592	11.2667	5.4832e-14	7.56595e-13	0.263414	0.277724	1.17182e-12	1.20995e-10	0.148836	0.161854	3.6223e-05	0.000419526	0.258538	0.271061	6.24178e-12	2.35448e-10
gene1028	Adpgk	Adpgk	Adpgk	Adpgk	reference	9.45799	9.33635	9.16505	9.25752	9.27972	9.35305	9.35098	9.27429	9.11518	9.27135	9.02705	9.21823	9.14561	9.19586	9.1954	9.28461	9.03654	9.26241	9.11352	9.15064	9.37907	9.34281	9.22799	9.25668	9.2678	9.35783	9.31859	9.25142	9.31596	9.43672	1.97134e-08	1.1287e-07	0.212272	0.253347	0.000381504	0.00227187	0.0962054	0.125279	0.078354	0.183943	0.336911	0.376153	2.09883e-07	2.73206e-06
gene10280	Topbp1	Topbp1	Topbp1	Topbp1	reference	8.56546	8.73754	8.56256	8.36352	8.35437	8.3094	8.44988	8.43086	8.61072	8.61009	8.48013	8.64834	8.55186	8.63376	8.54851	8.51003	8.63316	8.52234	8.62221	8.50333	8.56589	8.36213	8.46929	8.61907	8.31849	8.5302	8.41099	8.55813	8.5047	8.42062	0.000128042	0.000354238	0.00781354	0.0111455	0.910025	0.941395	0.247617	0.353483	0.000425897	0.00313922	-0.0148517	-0.0212066	0.830986	0.885803
gene10283	TF	TF	TF	LOC101970831	human_blastn	13.1936	13.3463	13.9261	13.4293	13.297	12.8174	13.1634	13.2682	13.7726	13.8475	14.1606	13.5487	13.8814	13.8595	13.5763	14.1507	13.6116	13.8099	13.7571	13.4636	13.6418	13.3316	13.3213	13.5413	13.2735	13.2347	12.5864	13.2003	13.0932	13.0903	2.02587e-12	2.23175e-11	-0.323558	-0.530445	0.00107551	0.00527747	0.0877186	0.211046	0.193423	0.351223	-0.48445	-0.647787	6.51964e-05	0.000427531
gene10290	Amotl2	Amotl2	Amotl2	Amotl2	reference	9.04414	8.82506	8.78679	9.11465	9.03055	9.09571	9.08738	9.19493	9.28186	9.11242	9.29208	8.96575	9.08144	9.09208	8.95557	9.03499	9.16197	8.87907	9.12467	8.98571	8.82274	8.83912	8.93533	8.99908	9.04647	8.73508	8.90643	8.94127	9.11096	9.23648	4.22303e-06	1.57687e-05	-0.0846213	-0.12814	0.246126	0.373868	-0.305124	-0.428643	9.84142e-05	0.000962343	-0.468692	-0.544278	7.63749e-07	8.73758e-06
gene10292	Cep63	Cep63	Cep63	Cep63	reference	7.96136	8.0663	8.1638	8.26041	8.12546	8.06593	8.07247	8.16253	8.3072	8.32165	8.29973	8.10744	8.19798	8.31642	8.19226	8.19848	8.19943	8.15725	8.30435	8.19226	8.03685	8.03922	8.17851	8.25117	8.17107	7.97343	8.07636	8.21532	8.11814	8.13456	7.8931e-10	5.80034e-09	-0.261163	-0.325508	0.000164685	0.00113556	-0.193461	-0.268305	0.00215597	0.0115061	-0.534015	-0.576462	2.53116e-11	8.20204e-10
gene10295	Ephb1	Ephb1	Ephb1	Ephb1	reference	9.29543	9.35854	9.40144	9.39871	9.20036	9.27108	9.3551	9.29282	9.35864	9.22983	9.40828	9.42706	9.34674	9.42679	9.41415	9.3969	9.45088	9.31488	9.44732	9.42833	9.30916	9.35362	9.53391	9.49175	9.37588	9.38727	9.47027	9.50825	9.40576	9.49836	5.35376e-05	0.000161261	-0.070407	-0.0830711	0.190884	0.309519	0.0442293	0.056237	0.382331	0.558284	-0.0221731	-0.0264259	0.682059	0.773617
gene10297	Msl2	Msl2	Msl2	Msl2	reference	9.31539	9.23362	9.12048	9.31235	9.31121	9.26555	9.3604	9.25464	9.15154	9.18874	9.14583	9.1496	9.14361	9.08291	9.13277	9.12496	9.03761	9.18089	9.16859	9.07789	9.27134	9.17752	9.11309	9.19218	9.24606	9.17943	9.24133	9.14199	9.15692	9.35112	2.82004e-06	1.08905e-05	0.13185	0.155416	0.0160829	0.0459667	-0.0837002	-0.104765	0.102119	0.221392	0.131062	0.1544	0.0184282	0.0475007
gene10298	Pccb	Pccb	Pccb	Pccb	reference	9.59978	9.48289	9.64573	9.5377	9.59906	9.6094	9.49992	9.46533	9.64796	9.64778	9.60076	9.59122	9.66785	9.65637	9.67222	9.68916	9.68424	9.58657	9.644	9.65775	9.44575	9.50306	9.63448	9.59123	9.58239	9.45973	9.51852	9.50879	9.5429	9.52965	1.10846e-06	4.62834e-06	-0.190333	-0.211737	5.74472e-05	0.00047325	-0.0563814	-0.0670952	0.209856	0.372336	-0.200725	-0.221605	3.30717e-05	0.000241285
gene1030	Neo1	Neo1	Neo1	Neo1	reference	10.414	10.4549	10.6096	10.5403	10.4722	10.4741	10.5635	10.4863	10.6542	10.6101	10.6745	10.5487	10.5887	10.6113	10.5585	10.5827	10.5817	10.6961	10.5902	10.5384	10.5535	10.5233	10.5575	10.5719	10.527	10.4498	10.4254	10.477	10.4731	10.4972	1.22505e-07	6.07488e-07	-0.154068	-0.166727	0.000140534	0.000996084	-0.036724	-0.0421474	0.341355	0.51704	-0.191612	-0.205804	3.22878e-06	3.10738e-05
gene10302	Nck1	Nck1	Nck1	Nck1	reference	8.29498	8.43083	8.28287	8.31452	8.45797	8.58179	8.46884	8.45504	8.31951	8.22067	8.19427	8.33988	8.32981	8.22483	8.3299	8.30571	8.19701	8.43326	8.27496	8.25674	8.44313	8.53839	8.36069	8.31273	8.3401	8.47543	8.41402	8.29621	8.50572	8.5023	4.67269e-05	0.000143112	0.134013	0.188244	0.0583943	0.126597	-0.0278403	-0.0444896	0.653212	0.781733	0.276684	0.351785	0.000518139	0.00248055
gene10306	Rae1	Rae1	Rae1	Rae1	reference	9.51375	9.5438	9.35503	9.34791	9.29741	9.28698	9.29473	9.27711	9.4903	9.45669	9.51626	9.46548	9.4413	9.36648	9.36453	9.35177	9.42371	9.38012	9.42138	9.33319	9.52137	9.50731	9.45162	9.45978	9.23414	9.55677	9.27904	9.37034	9.31115	9.28021	1.15707e-13	1.51102e-12	0.204491	0.22752	1.9572e-05	0.000190925	0.328063	0.361815	2.6785e-11	2.56968e-09	0.102701	0.115807	0.0312818	0.0725976
gene1031	Hcn4	Hcn4	Hcn4	Hcn4	reference	8.0653	8.19193	8.03857	8.11292	8.18827	8.21799	8.15275	8.14734	7.77728	7.97233	7.98541	8.09097	7.95403	7.93162	8.06492	8.08716	7.90874	8.03452	8.02101	8.01315	8.10764	8.15595	7.96994	8.03039	8.16984	8.13295	8.24167	8.17201	8.33886	8.26658	2.04997e-16	4.02851e-15	0.110238	0.145271	0.092648	0.179292	-0.0462294	-0.0673071	0.433262	0.60475	0.403382	0.458463	3.62475e-07	4.46551e-06
gene10311	Pmepa1	Pmepa1	Pmepa1	Pmepa1	reference	9.37817	9.41013	9.16209	9.32054	9.44637	9.49046	9.41048	9.53681	9.08783	9.23015	9.04193	9.16453	9.20959	9.12004	9.11442	9.25493	9.33332	9.29242	9.14362	9.16999	9.43878	9.43935	9.26717	9.27262	9.26443	9.45887	9.40841	9.31154	9.61916	9.4786	1.28989e-14	1.96205e-13	0.33182	0.390009	1.47422e-06	2.1825e-05	-0.00170123	-0.00240332	0.976122	0.98684	0.449461	0.492116	2.07246e-09	4.31639e-08
gene10316	Vapb	Vapb	Vapb	Vapb	reference	10.608	10.6383	10.8126	10.6505	10.7171	10.5943	10.6053	10.5624	10.8214	10.7813	10.7903	10.815	10.7842	10.8121	10.7344	10.779	10.8823	10.6926	10.8141	10.8258	10.697	10.6877	10.7919	10.7362	10.6029	10.7166	10.6798	10.6707	10.6795	10.6129	5.99622e-12	6.17044e-11	-0.123864	-0.134561	0.00240261	0.010175	0.0491185	0.0561223	0.211382	0.374179	-0.161503	-0.174597	9.3627e-05	0.000578768
gene10318	Stx16	Stx16	Stx16	Stx16	reference	11.8761	11.9031	11.9404	12.0608	12.0578	12.0182	12.0032	12.0309	12.0697	12.0138	12.0396	12.0372	12.0156	12.0164	12.0056	11.9392	12.0015	11.9551	12.0767	11.9508	11.8604	11.8914	11.9903	12.0107	12.0659	11.8822	12.0072	12.0171	12.07	12.0804	9.59558e-12	9.55168e-11	-0.116193	-0.121278	0.000109405	0.000806403	-0.183859	-0.193899	6.65304e-10	4.19255e-08	-0.182904	-0.19007	1.70761e-09	3.62465e-08
gene10319	Npepl1	Npepl1	Npepl1	Npepl1	reference	8.91267	8.87367	9.0861	8.97434	8.97466	8.93486	8.88627	8.91626	9.07674	8.96479	9.09215	9.08223	9.10244	9.02034	8.97855	9.04493	9.00926	8.95283	9.07931	9.04222	8.91838	8.89958	8.95819	9.05973	8.93042	8.9312	8.83835	8.91042	8.93313	8.9184	6.82806e-07	2.97118e-06	-0.1862	-0.214738	0.000491455	0.00279677	-0.0434737	-0.0548061	0.383315	0.559118	-0.225865	-0.255363	4.33323e-05	0.000302037
gene10323	GNAS_gene10323	GNAS	GNAS	LOC101967288	human_blastn	15.5127	15.5413	15.6435	15.6037	15.539	15.699	15.5873	15.6422	15.5879	15.532	15.6736	15.6278	15.681	15.6524	15.7027	15.5695	15.6303	15.6743	15.7015	15.6413	15.6242	15.6531	15.6728	15.7247	15.663	15.6739	15.8242	15.8494	15.7856	15.7461	2.14883e-05	7.03255e-05	-0.052229	-0.0572324	0.212791	0.335227	-0.0191392	-0.022326	0.627016	0.762584	-0.0329392	-0.0362236	0.430524	0.55555
gene10325	Ctsz	Ctsz	Ctsz	Ctsz	reference	7.14308	7.18945	7.38435	7.15317	7.25292	7.17933	7.163	7.26183	7.34072	7.25444	7.34548	7.34553	7.38384	7.27544	7.26479	7.30037	7.21027	7.32397	7.29311	7.31265	7.23794	7.22562	7.15628	7.33998	7.26584	7.15113	7.24027	7.19659	7.29345	7.25991	0.000408029	0.000995283	-0.293307	-0.399704	0.00038318	0.00227851	-0.0289364	-0.0521172	0.653627	0.782144	-0.305974	-0.399423	0.000472798	0.00229871
gene10327	Atp5e	Atp5e	Atp5e	Atp5e	reference	10.4839	10.5033	10.6776	10.5182	10.5425	10.5725	10.5113	10.5204	10.712	10.6088	10.6617	10.7112	10.6855	10.6864	10.7056	10.6886	10.7474	10.5759	10.7322	10.6596	10.6234	10.6227	10.6124	10.6404	10.6037	10.5439	10.5345	10.6562	10.547	10.5704	7.18212e-08	3.70008e-07	-0.155053	-0.16862	0.000193647	0.00129747	0.0192007	0.0223859	0.625202	0.761055	-0.153942	-0.16716	0.00025285	0.00135476
gene10328	Prelid3b	Prelid3b	Prelid3b	Prelid3b	reference	9.91754	9.85668	9.84089	9.76507	9.79397	9.82769	9.72886	9.75463	9.87904	9.93237	9.81903	9.82328	9.947	9.91826	9.76793	9.96304	9.89684	9.80852	9.77443	9.80811	9.90612	9.78915	9.86883	9.89552	9.76993	9.9276	9.61507	9.76122	9.73293	9.73662	6.92313e-07	3.00933e-06	0.0651457	0.0733196	0.164814	0.276864	0.149151	0.173188	0.00118939	0.00709674	-0.00965336	-0.0109392	0.837161	0.890461
gene10330	Edn3	Edn3	Edn3	Edn3	reference	7.34444	7.33778	7.64756	7.55429	7.41858	7.5441	7.43185	7.40179	7.66912	7.45913	7.8652	7.77236	7.62535	7.59917	7.85065	7.79596	7.73939	7.78361	7.67166	7.78287	7.49768	7.46813	7.75151	7.70822	7.72244	7.33888	7.55254	7.58055	7.52536	7.45093	1.93927e-17	4.35942e-16	-0.879947	-1.02034	1.35001e-14	2.53053e-12	-0.141779	-0.277271	0.0428434	0.118315	-0.639501	-0.741016	3.8918e-08	6.17418e-07
gene10336	Ttpal	Ttpal	Ttpal	Ttpal	reference	9.64052	9.70125	9.52599	9.71213	9.68161	9.70772	9.55548	9.49711	9.50707	9.55307	9.48028	9.50314	9.52708	9.46744	9.55688	9.42103	9.62299	9.55909	9.47023	9.55887	9.75577	9.63241	9.45736	9.46046	9.65563	9.70055	9.60279	9.55626	9.58118	9.54354	1.27939e-05	4.36762e-05	0.223986	0.259412	6.38317e-05	0.000518254	0.0606483	0.0768214	0.23518	0.403468	0.237335	0.270228	3.85744e-05	0.000273887
gene10340	Gdap1l1	Gdap1l1	Gdap1l1	Gdap1l1	reference	10.1426	10.0492	10.1754	10.0799	9.90609	9.97705	9.96116	9.99385	10.157	10.0827	10.2211	10.2396	10.2024	10.1649	10.2955	10.1054	10.1982	10.1197	10.2004	10.2525	10.137	10.1031	10.3061	10.2213	10.1599	10.2561	10.1848	10.1761	10.1186	10.0391	1.16548e-08	6.98485e-08	-0.0712987	-0.0817811	0.15345	0.262174	0.179502	0.212472	0.000261913	0.00212319	-0.0451555	-0.0521334	0.367587	0.494335
gene1035	Nptn	Nptn	Nptn	Nptn	reference	12.2368	12.1897	12.3874	12.1855	12.2085	12.2277	12.1801	12.1971	12.3431	12.3391	12.2836	12.2437	12.3342	12.3728	12.3092	12.2796	12.3044	12.3444	12.3412	12.3379	12.2677	12.2399	12.3262	12.2982	12.2055	12.26	12.2974	12.3089	12.2037	12.2189	9.9152e-08	4.99408e-07	-0.0878082	-0.0923276	0.00625148	0.0218748	0.0456161	0.0497094	0.143602	0.282886	-0.112803	-0.118618	0.00047519	0.00230621
gene10351	L3mbtl1	L3mbtl1	L3mbtl1	L3mbtl1	reference	10.2227	10.3957	10.4303	10.4217	10.3513	10.3436	10.3014	10.4781	10.5268	10.4098	10.4402	10.6022	10.4504	10.4452	10.5463	10.3651	10.469	10.4946	10.5188	10.5003	10.2954	10.3914	10.5034	10.5851	10.6019	10.3137	10.5114	10.5126	10.4334	10.3821	1.61214e-05	5.39771e-05	-0.208886	-0.239384	9.30539e-05	0.000706839	-0.0719758	-0.0891698	0.148306	0.289752	-0.16709	-0.191916	0.00187447	0.00730368
gene10352	Srsf6	Srsf6	Srsf6	Srsf6	reference	11.6714	11.7801	11.5845	11.6191	11.7063	11.7779	11.6694	11.6896	11.4037	11.6635	11.2471	11.487	11.4625	11.5079	11.4386	11.5462	11.3903	11.5479	11.4379	11.4255	11.6299	11.6008	11.4956	11.4961	11.5201	11.6239	11.6509	11.6179	11.7025	11.6528	4.63735e-11	4.18526e-10	0.175326	0.199963	0.000620037	0.00337859	-0.0180232	-0.0223256	0.702	0.815675	0.250572	0.277496	2.27953e-06	2.27282e-05
gene10355	Ptprt	Ptprt	Ptprt	Ptprt	reference	10.6173	10.7275	10.7234	11.0729	10.926	10.8318	10.8823	10.889	10.8845	10.8823	11.1192	10.9862	10.8416	11.0268	10.966	10.8351	10.9873	10.9664	11.0672	10.9929	10.6288	10.7588	10.9735	11.0018	10.9976	10.7009	11.0503	11.0058	10.9624	10.9607	4.56249e-10	3.48701e-09	-0.253742	-0.295236	1.63678e-05	0.000164407	-0.273892	-0.328637	1.66414e-06	3.22865e-05	-0.334642	-0.370118	7.11824e-08	1.04745e-06
gene10357	Cdip1	Cdip1	Cdip1	Cdip1	reference	12.5405	12.4875	12.6369	12.5417	12.4659	12.5454	12.4688	12.4732	12.6691	12.4904	12.6593	12.5925	12.6476	12.6607	12.5778	12.5819	12.6822	12.5337	12.6181	12.6289	12.5112	12.5838	12.7133	12.5611	12.4874	12.4992	12.5885	12.529	12.5256	12.4667	5.16455e-06	1.90163e-05	-0.0727083	-0.0785248	0.0619218	0.132361	0.024251	0.0277816	0.510183	0.670498	-0.121319	-0.130756	0.00192949	0.00747295
gene10366	Rogdi	Rogdi	Rogdi	Rogdi	reference	10.6631	10.724	10.7649	10.6008	10.5562	10.7037	10.5518	10.6288	10.8043	10.6752	10.7433	10.7483	10.8323	10.7506	10.7277	10.7243	10.8567	10.7655	10.7142	10.787	10.5992	10.6937	10.881	10.8095	10.5813	10.7079	10.7843	10.7142	10.7773	10.7258	5.6981e-06	2.08485e-05	-0.0759737	-0.0854183	0.104673	0.196751	0.0847098	0.0994835	0.0611283	0.153977	-0.0965294	-0.108592	0.0404166	0.0889356
gene10368	Ubn1	Ubn1	Ubn1	Ubn1	reference	9.72941	9.77491	9.35404	9.69766	9.71516	9.64474	9.61501	9.58872	9.40352	9.50389	9.47185	9.57116	9.3885	9.4477	9.33148	9.39788	9.45586	9.43666	9.37743	9.47882	9.61707	9.72487	9.49472	9.37609	9.62871	9.65024	9.62916	9.41864	9.69901	9.62966	5.84187e-13	6.93061e-12	0.384442	0.431591	6.88148e-09	2.33549e-07	0.0559137	0.0750694	0.309584	0.485891	0.357799	0.398811	1.08724e-07	1.51048e-06
gene1037	INSYN1_containing	INSYN1_containing	NA	CUNH15orf59	human_blastn	10.035	9.98402	10.0996	10.1667	10.1361	10.0404	10.0669	10.0441	10.1481	10.1032	10.1609	10.2378	10.115	10.1714	10.2579	10.176	10.2167	10.1178	10.141	10.1816	10.0383	10.0643	10.101	10.0965	10.129	10.0519	10.1959	10.2341	10.2209	10.1541	3.37987e-05	0.000106299	-0.193023	-0.212631	2.14825e-05	0.000206911	-0.074378	-0.0864607	0.087369	0.198564	-0.140959	-0.15616	0.00209933	0.00800072
gene10375	Rbfox1	Rbfox1	Rbfox1	Rbfox1	reference	9.89342	9.92169	10.216	10.2003	10.1376	10.2233	10.1207	10.2286	10.0465	9.9983	10.1601	10.1361	10.0915	10.1762	10.1641	10.1017	10.2488	10.1346	10.2453	10.2625	10.0426	10.0498	10.1991	10.1957	10.1622	10.0778	10.2734	10.2492	10.2215	10.1894	2.13701e-10	1.7463e-09	-0.204664	-0.228606	2.60381e-05	0.000245359	-0.237898	-0.272583	5.9734e-07	1.38102e-05	-0.134411	-0.151576	0.00596992	0.0191264
gene10384	CUNH16orf72	CUNH16orf72	CUNH16orf72	CUNH16orf72	reference	9.7695	9.85079	9.59488	9.67536	9.83513	9.83598	9.69035	9.68609	9.57796	9.61616	9.51485	9.57232	9.45259	9.58638	9.46046	9.61529	9.50142	9.64355	9.51563	9.47899	9.84361	9.82698	9.57187	9.48415	9.64782	9.78596	9.703	9.54606	9.65317	9.7539	2.9866e-15	5.03302e-14	0.322716	0.361628	3.08034e-08	8.24855e-07	0.0842881	0.106048	0.102659	0.222207	0.376473	0.407645	7.21295e-10	1.64883e-08
gene10385	Grin2a	Grin2a	Grin2a	Grin2a	reference	8.10059	8.03471	7.90864	8.08962	8.04957	8.08185	8.18482	8.08147	7.85551	7.81612	7.99503	8.0222	7.90869	7.99906	8.09717	7.92483	7.98629	7.98977	8.00124	7.94449	8.06802	8.13158	8.14134	7.94038	8.044	8.1466	8.02592	7.99336	8.0672	7.98011	0.000230386	0.000597238	0.160816	0.218481	0.0212944	0.0575662	-0.0100126	-0.0155205	0.869275	0.923887	0.315246	0.384865	7.71093e-05	0.00049137
gene10394	Clec16a	Clec16a	Clec16a	Clec16a	reference	9.78513	9.72248	9.81535	9.56311	9.59488	9.72494	9.66643	9.65467	9.74743	9.80821	9.80072	9.62571	9.86622	9.78182	9.76153	9.77924	9.85251	9.74757	9.77292	9.77855	9.74223	9.78279	9.86102	9.83077	9.67841	9.78284	9.7961	9.68666	9.72346	9.71385	1.53996e-05	5.17739e-05	0.0246703	0.0280572	0.609946	0.719975	0.158017	0.185496	0.000889903	0.00563251	-0.0477651	-0.0545614	0.325209	0.448941
gene10403	Rsl1d1	Rsl1d1	Rsl1d1	Rsl1d1	reference	10.1348	10.1434	9.91882	9.86013	9.90472	9.90928	9.91699	9.92956	10.0555	10.0088	10.0606	9.97495	10.0087	10.0225	9.93963	9.96141	9.9859	9.95854	9.89796	9.85774	10.1352	10.0676	9.9104	9.90421	9.90846	10.2565	9.9237	9.95635	9.90841	9.93602	5.38007e-19	1.4797e-17	0.268078	0.28641	9.79471e-11	5.73744e-09	0.330023	0.353415	3.33111e-15	1.15961e-12	0.157067	0.169892	0.000141785	0.000830533
gene1041	Pml	Pml	Pml	Pml	reference	8.2407	8.16845	8.01284	8.09193	8.18394	8.22841	8.17145	8.16979	7.98339	8.06703	8.03678	8.03394	8.00225	7.94978	8.06859	8.02801	7.99176	8.05348	8.09031	8.10591	8.11237	8.18663	8.02096	8.02858	8.09646	8.18163	8.15283	8.08203	8.1706	8.28775	1.6093e-07	7.83997e-07	0.237457	0.29391	0.000338324	0.00206831	0.0110845	0.0157467	0.846283	0.910337	0.312963	0.365914	1.3244e-05	0.000106935
gene10410	Fbxl17	Fbxl17	Fbxl17	Fbxl17	reference	10.799	10.8985	11.0646	11.1216	10.9805	10.9775	11.033	11.0594	11.1236	11.1342	11.1805	11.0238	11.0233	11.2443	11.0925	10.9508	11.0782	11.0416	11.1466	11.1292	10.9183	10.7676	11.1589	11.2396	10.9727	10.8393	11.0926	11.1299	11.0034	11.0061	1.08068e-12	1.2375e-11	-0.225375	-0.252559	7.41726e-06	8.46179e-05	-0.21646	-0.251777	8.34063e-06	0.000122881	-0.369979	-0.393033	3.43561e-12	1.37696e-10
gene1042	Islr2	Islr2	Islr2	Islr2	reference	9.49717	9.49833	9.47366	9.48334	9.36404	9.58573	9.41134	9.45195	9.26741	9.38325	9.48866	9.53604	9.45022	9.40481	9.56731	9.46134	9.58203	9.48511	9.54745	9.52826	9.46536	9.51928	9.47317	9.40736	9.59341	9.38368	9.63545	9.52945	9.62052	9.61272	0.00024974	0.000640326	-0.0483016	-0.0579512	0.38548	0.520698	0.00873534	0.0113895	0.865631	0.921606	0.0853256	0.102667	0.131082	0.224155
gene10422	Wdr36	Wdr36	Wdr36	Wdr36	reference	8.34703	8.29058	8.2249	8.41144	8.3335	8.26009	8.30548	8.31745	8.20049	8.34005	8.20303	8.23744	8.21415	8.19899	8.16993	8.14235	8.0892	8.2524	8.24142	8.11701	8.34916	8.33913	8.16822	8.15222	8.26982	8.34916	8.26573	8.30262	8.22374	8.28144	1.00482e-06	4.22927e-06	0.221864	0.268817	0.000375758	0.00224191	0.0193555	0.0263866	0.724575	0.832458	0.178127	0.216917	0.00471756	0.0158213
gene10423	Camk4	Camk4	Camk4	Camk4	reference	9.61476	9.73432	9.75066	9.93698	9.88833	9.90535	9.98688	10.0179	9.74905	9.87596	9.75259	9.83836	9.72854	9.87839	9.88551	9.804	9.8127	9.76032	9.90622	9.86884	9.77389	9.70006	9.82762	9.94616	9.83171	9.80542	9.97446	9.99769	10.0227	9.92916	3.52977e-08	1.92252e-07	-0.106782	-0.12635	0.0510346	0.113738	-0.280965	-0.329985	3.22674e-07	8.08943e-06	-0.0914292	-0.108584	0.0968718	0.176873
gene10425	Nrep	Nrep	Nrep	Nrep	reference	8.83457	8.70778	8.81104	8.89602	9.00917	8.81407	8.91453	8.87708	8.86083	8.72935	8.74629	8.84081	8.84555	8.73798	8.91645	8.90917	8.91575	9.00439	8.85052	9.13786	8.80404	8.84129	8.95593	9.00736	9.05546	8.72341	9.06458	9.07482	9.42868	9.25702	5.7907e-12	5.97914e-11	-0.13484	-0.194734	0.0627694	0.133674	-0.127327	-0.204539	0.0513201	0.135813	0.00423605	0.00627622	0.952795	0.971508
gene10433	Fam13b	Fam13b	Fam13b	Fam13b	reference	10.9358	10.9048	10.8834	11.0605	11.0428	11.0911	11.101	11.0929	10.8474	10.9888	10.8719	10.9155	10.8826	10.9298	10.856	10.8857	10.8484	10.9107	10.9942	10.8367	10.9591	10.9462	11.075	10.95	10.9765	10.9314	11.0813	10.9241	11.0579	11.1323	7.57194e-07	3.26341e-06	0.0563695	0.0635265	0.230929	0.356338	-0.15958	-0.184504	0.000484936	0.003492	0.0398407	0.0451203	0.397491	0.523854
gene10440	Brd8	Brd8	Brd8	Brd8	reference	11.4634	11.5964	11.5311	11.4888	11.4942	11.4169	11.4127	11.3848	11.5298	11.6512	11.605	11.6347	11.5628	11.6094	11.6452	11.5239	11.5853	11.5574	11.6211	11.4858	11.4102	11.4786	11.6141	11.5368	11.4809	11.5192	11.4601	11.5829	11.3603	11.3462	8.33354e-05	0.000239302	-0.0950788	-0.107561	0.0479142	0.108571	0.059938	0.0716583	0.189668	0.346984	-0.109335	-0.123558	0.0235535	0.0578663
gene10447	Fam53c	Fam53c	Fam53c	Fam53c	reference	10.3205	10.3754	10.1963	10.2803	10.3636	10.4117	10.3842	10.3235	10.1122	10.1431	10.1463	10.1582	10.2268	10.1911	10.1395	10.1079	10.1959	10.1861	10.1523	10.2005	10.1803	10.3726	10.2358	10.1841	10.2866	10.3714	10.3218	10.1869	10.2971	10.3073	1.1132e-10	9.53145e-10	0.216612	0.23893	3.43436e-06	4.37702e-05	-0.0311646	-0.0370472	0.4685	0.635021	0.20801	0.228213	1.15583e-05	9.50241e-05
gene10449	Reep2	Reep2	Reep2	Reep2	reference	11.9885	12.1039	12.1908	12.073	12.0093	12.0818	11.9466	12.0118	12.1641	12.1125	12.1489	12.1687	12.1181	12.1938	12.1936	12.1807	12.2351	12.1428	12.1761	12.1578	12.0517	12.1013	12.1765	12.171	12.028	12.0327	12.1509	12.1316	12.0836	12.0036	5.20222e-09	3.30986e-08	-0.141115	-0.150243	9.70241e-05	0.000731523	0.0343714	0.0385714	0.320094	0.496411	-0.108153	-0.115429	0.00290698	0.0104665
gene10450	Egr1	Egr1	Egr1	Egr1	reference	9.19142	8.61051	8.33505	8.90943	8.97874	9.17852	8.93845	8.68367	9.96315	9.20291	8.88747	8.49098	9.05852	8.96446	8.39171	8.57477	9.02581	8.43166	8.76479	8.87964	9.04381	9.03023	8.60034	8.9107	9.17888	9.05244	9.04308	8.93335	9.1892	8.88199	3.48339e-07	1.59795e-06	0.520324	0.963701	5.69762e-05	0.000470006	0.0124683	0.049292	0.836055	0.90434	-0.205228	-0.490027	0.0392975	0.0870073
gene10452	Etf1	Etf1	Etf1	Etf1	reference	10.9018	10.9135	10.7718	10.7818	10.6994	10.788	10.7311	10.756	10.8666	10.8622	10.7591	10.764	10.7938	10.7475	10.7035	10.7323	10.7615	10.726	10.7412	10.7227	10.9358	10.875	10.7507	10.7604	10.7067	10.9158	10.7468	10.7155	10.7032	10.7433	1.72546e-13	2.19218e-12	0.21523	0.22572	1.13515e-10	6.46295e-09	0.197651	0.21102	2.30358e-09	1.24741e-07	0.13075	0.137857	9.65699e-05	0.000592451
gene10453	LOC106144950	LOC106144950	LOC106144950	LOC106144950	reference	7.19182	7.05006	7.13214	7.02397	7.05455	6.95646	7.02658	7.02894	7.15767	7.11669	7.15513	7.14961	7.14809	7.07764	7.14712	7.0652	7.16855	6.97014	7.18823	7.10343	7.11975	7.08269	7.09005	7.10987	7.08059	7.05586	6.97664	7.01714	7.01448	6.88419	0.00040803	0.000995283	0.0039644	0.00643849	0.957457	0.971328	0.139528	0.251666	0.0421112	0.116716	-0.0652562	-0.104243	0.391735	0.518164
gene10454	Hspa9	Hspa9	Hspa9	Hspa9	reference	12.1552	12.1467	12.128	11.8645	11.8427	11.9295	11.8732	11.8671	12.1729	12.1711	12.0233	12.0732	12.1476	12.1167	11.9689	12.1559	12.1099	12.0202	11.969	12.0132	12.1231	12.1114	12.1309	12.0575	11.7432	12.0979	11.8842	11.8637	11.9073	11.9012	2.34026e-25	1.21854e-23	0.0769123	0.0833651	0.0532116	0.117639	0.305031	0.32797	4.19438e-14	9.46252e-12	0.0116802	0.0127215	0.768685	0.83794
gene10455	Ctnna1	Ctnna1	Ctnna1	Ctnna1	reference	11.1108	11.0652	11.032	10.862	10.9416	10.8834	10.9572	10.9593	11.134	11.0578	11.0262	10.9773	11.0432	10.9596	10.9005	11.1398	10.9856	11.0085	10.9155	10.9486	11.0709	10.9923	10.9357	11.0234	10.858	10.9095	10.7892	10.8864	10.9242	10.9948	0.000130082	0.000358986	0.0333105	0.037663	0.482804	0.611485	0.1354	0.157989	0.00342243	0.0167197	-0.00492968	-0.00560262	0.917211	0.947059
gene10457	Lrrtm2	Lrrtm2	Lrrtm2	Lrrtm2	reference	10.1217	10.0652	10.067	10.0376	10.0638	10.2117	10.1732	10.1213	9.88722	10.0412	9.98603	9.91625	10.0087	10.0148	9.96379	10.0125	10.0012	10.0551	10.0194	10.0317	10.1736	10.1178	10.108	10.04	10.0639	10.196	10.2211	10.179	10.2902	10.2366	6.89121e-08	3.56075e-07	0.171133	0.196615	0.00105664	0.00520164	0.0182921	0.0228507	0.703013	0.816229	0.193012	0.219126	0.000303145	0.00157978
gene10458	Sil1	Sil1	Sil1	Sil1	reference	7.9424	7.83497	8.17282	7.93024	7.93113	7.97495	7.90471	8.00944	8.26742	8.12051	8.18319	8.16541	8.17588	8.22511	8.10235	8.19835	8.26618	8.09913	8.11896	8.1412	7.83835	7.85113	8.09326	8.1124	8.00896	7.83915	7.98954	8.01769	8.01399	7.92847	2.67405e-24	1.2483e-22	-0.592506	-0.646063	4.23085e-14	7.26038e-12	-0.151201	-0.216331	0.0150955	0.0533577	-0.702945	-0.743872	8.19729e-18	7.8028e-16
gene10475	Psd2	Psd2	Psd2	Psd2	reference	11.093	11.176	11.4176	11.2834	11.249	11.1395	11.1895	11.1427	11.3799	11.3546	11.4007	11.3836	11.3563	11.4774	11.3477	11.3985	11.4856	11.3344	11.4196	11.3446	11.0511	11.1387	11.295	11.4129	11.3291	11.1673	11.2147	11.2751	11.3373	11.2832	2.932e-18	7.30541e-17	-0.299708	-0.321006	1.40337e-11	1.04913e-09	-0.0819118	-0.0936333	0.050678	0.134377	-0.326215	-0.343856	5.96315e-13	2.69093e-11
gene10478	Igip	Igip	Igip	Igip	reference	11.6276	11.6024	11.6353	11.6342	11.67	11.6356	11.6785	11.7221	11.4629	11.6336	11.5159	11.5193	11.6085	11.5291	11.583	11.5905	11.4541	11.6212	11.5838	11.6251	11.6378	11.5693	11.575	11.6206	11.677	11.5821	11.7412	11.7682	11.7285	11.7728	4.57119e-09	2.95309e-08	0.0241525	0.0260373	0.528434	0.651334	-0.0667392	-0.0742407	0.0724245	0.173773	0.0701326	0.0757796	0.0687818	0.135336
gene10486	Slc35a4	Slc35a4	Slc35a4	Slc35a4	reference	9.41255	9.30013	9.33067	9.29035	9.2477	9.26195	9.22908	9.19828	9.27531	9.23737	9.25106	9.19879	9.29677	9.21164	9.22954	9.28023	9.27702	9.31128	9.23367	9.18557	9.42936	9.49899	9.21053	9.1507	9.26359	9.30404	9.23569	9.17504	9.3014	9.22745	6.42809e-05	0.000190005	0.168771	0.194994	0.00146295	0.00679289	0.195841	0.235321	0.000143629	0.00129436	0.191359	0.218664	0.00044379	0.00218294
gene10496	HARS2_like	HARS2_like	HARS2	LOC101955201	human_blastn	9.39313	9.43386	9.25529	9.22486	9.3278	9.26417	9.25229	9.24736	9.14417	9.30558	9.10179	9.22376	9.14543	9.09779	9.13472	9.24008	9.08994	9.15403	9.19678	9.18865	9.32924	9.39023	9.22695	9.09796	9.22104	9.36316	9.31514	9.2771	9.31789	9.26974	1.01136e-09	7.30435e-09	0.26126	0.295864	1.75586e-06	2.50508e-05	0.161853	0.196211	0.00154779	0.00878762	0.338934	0.368935	5.15899e-09	9.8832e-08
gene10498	Fam110c	Fam110c	Fam110c	Fam110c	reference	7.71101	7.75783	7.65939	7.76521	7.66953	7.71916	7.68485	7.72034	7.61171	7.52568	7.50111	7.62623	7.77812	7.65773	7.59866	7.63763	7.6223	7.74082	7.60524	7.61635	7.79185	7.86829	7.65387	7.61844	7.76317	7.82851	7.82393	7.70488	7.8272	7.85889	1.99811e-06	7.93515e-06	0.257168	0.351435	0.00102452	0.0050652	0.12666	0.206163	0.0537403	0.140148	0.349904	0.434475	7.01984e-05	0.000454698
gene10500	Acp1	Acp1	Acp1	Acp1	reference	10.4921	10.4282	10.4998	10.2991	10.303	10.3164	10.3171	10.27	10.5032	10.4399	10.4652	10.3629	10.4596	10.538	10.4276	10.464	10.4776	10.3066	10.4637	10.4884	10.4334	10.3698	10.3757	10.4239	10.259	10.387	10.3374	10.3158	10.3029	10.2703	7.59341e-10	5.59698e-09	0.00989084	0.0108868	0.816674	0.875372	0.150087	0.169317	0.000372484	0.00281186	-0.0730248	-0.0805306	0.0885293	0.164848
gene10502	Tmem18	Tmem18	Tmem18	Tmem18	reference	9.53714	9.13242	9.47104	9.74731	9.71845	9.50021	9.31705	9.45671	9.73689	9.59661	9.84659	9.75293	9.54752	9.74574	9.67403	9.65838	9.80957	9.63	9.81224	9.74255	9.46716	9.22451	9.73349	9.62707	9.64676	9.42206	9.47754	9.5454	9.48585	9.48466	5.06853e-06	1.86853e-05	-0.321845	-0.439051	0.000204188	0.00135208	-0.190783	-0.318493	0.00725032	0.0299809	-0.437511	-0.528387	8.20712e-06	7.05188e-05
gene10504	Pxdn	Pxdn	Pxdn	Pxdn	reference	10.32	10.5665	10.6044	10.9221	10.8127	10.5821	10.6376	10.7567	10.6144	10.5954	10.7278	10.767	10.6397	10.6799	10.8001	10.5326	10.7031	10.5748	10.846	10.7212	10.368	10.4237	10.7145	10.758	10.9004	10.4582	10.8445	10.8539	10.7077	10.5894	3.94881e-08	2.13643e-07	-0.263153	-0.325983	0.000129509	0.000927106	-0.37881	-0.447803	1.45997e-07	4.15613e-06	-0.261849	-0.316574	0.000211046	0.00116142
gene10505	Myt1l	Myt1l	Myt1l	Myt1l	reference	11.1372	11.2129	11.2684	11.3959	11.3284	11.4265	11.4403	11.421	11.24	11.3082	11.3839	11.324	11.3189	11.3192	11.3609	11.2136	11.3764	11.3525	11.4151	11.3906	11.2694	11.3655	11.417	11.4502	11.3705	11.3328	11.5435	11.4617	11.4718	11.47	1.308e-08	7.75857e-08	-0.0556496	-0.0615043	0.201873	0.322363	-0.166922	-0.188485	9.18009e-05	0.000906403	-0.0682382	-0.0756237	0.118642	0.207424
gene10508	Eipr1	Eipr1	Eipr1	Eipr1	reference	9.96449	9.95307	10.1197	9.95202	9.97751	9.89403	9.89532	9.9562	10.2005	9.94281	10.0361	10.0881	10.1416	10.0865	10.0968	10.0159	10.1235	10.0137	10.1638	10.2082	9.9817	10.0231	10.0471	10.0867	10.0558	9.97003	10.1075	10.0022	10.1121	10.0711	6.71911e-07	2.92691e-06	-0.1223	-0.138612	0.0122017	0.0369172	0.0445066	0.0539607	0.335149	0.511134	-0.145748	-0.164432	0.00322524	0.0114633
gene10509	Trappc12	Trappc12	Trappc12	Trappc12	reference	10.2715	10.2642	10.3178	10.1461	10.1199	10.1678	10.0974	10.1967	10.3196	10.3114	10.3006	10.2353	10.2853	10.2831	10.2472	10.2676	10.3384	10.2399	10.3036	10.3035	10.2207	10.2537	10.2692	10.2393	10.1225	10.2269	10.1551	10.1533	10.1888	10.1643	4.10347e-12	4.31006e-11	-0.0160312	-0.0170778	0.650831	0.751784	0.136954	0.14869	0.000117248	0.00110569	-0.0646305	-0.069066	0.0712065	0.13888
gene1052	Arid3b	Arid3b	Arid3b	Arid3b	reference	7.26318	7.29598	6.99176	7.24054	7.39999	7.22242	7.2365	7.22134	7.10544	7.13979	7.06338	7.17757	7.09506	7.06435	7.07942	7.16638	6.93933	7.09169	7.06404	7.14684	7.15748	7.26757	7.0967	7.03649	7.36686	7.16126	7.24895	7.06123	7.28462	7.28429	1.69525e-06	6.81457e-06	0.218914	0.375353	0.0115566	0.0353116	-0.0455182	-0.100863	0.49101	0.654609	0.262824	0.411699	0.00630999	0.0200054
gene10522	Id2	Id2	Id2	Id2	reference	9.35894	9.10507	9.33932	9.47684	9.55213	9.37023	9.41823	9.37833	9.82397	9.69442	9.6906	9.38044	9.62228	9.68353	9.62892	9.62677	9.82648	9.46347	9.70743	9.60821	9.2366	9.10955	9.48403	9.7141	9.61106	9.19974	9.10429	9.59036	9.36351	9.53926	3.08579e-10	2.4511e-09	-0.338069	-0.462422	0.000152619	0.00106868	-0.232806	-0.378883	0.0019758	0.0106992	-0.701771	-0.783503	1.3534e-10	3.69726e-09
gene10523	Kidins220	Kidins220	Kidins220	Kidins220	reference	12.8464	12.8764	12.8874	12.9942	13.0162	12.9902	13.0357	13.0441	12.9444	13.0556	12.9219	12.8899	12.9245	12.9866	12.883	12.9556	12.9381	12.9352	13.021	12.9559	12.9474	12.8585	13.0054	13.0074	12.9631	12.9077	13.0596	12.958	12.9495	13.0731	2.17012e-05	7.1001e-05	-0.024876	-0.0264273	0.473704	0.602338	-0.145117	-0.156409	2.22758e-05	0.000276947	-0.0904454	-0.0961098	0.00933867	0.0271787
gene10524	Mboat2	Mboat2	Mboat2	Mboat2	reference	9.51776	9.51525	9.46489	9.34176	9.33325	9.41319	9.41704	9.35993	9.44719	9.49773	9.36476	9.34797	9.43298	9.45204	9.34915	9.4744	9.49115	9.45061	9.44222	9.45169	9.46282	9.49235	9.52051	9.44812	9.26843	9.57211	9.35959	9.40984	9.3405	9.40779	9.65764e-06	3.38494e-05	0.143749	0.161235	0.0024611	0.0103794	0.19756	0.228157	2.40613e-05	0.000297057	0.115018	0.129633	0.0166155	0.0436194
gene10526	Asap2	Asap2	Asap2	Asap2	reference	10.5763	10.6898	10.7853	10.5927	10.5329	10.5616	10.6345	10.6871	10.7493	10.7847	10.7583	10.8612	10.8739	10.7347	10.8859	10.798	10.8464	10.8252	10.8722	10.7687	10.5963	10.7117	10.875	10.826	10.7701	10.7764	10.6453	10.8509	10.7228	10.6668	2.57386e-09	1.72592e-08	-0.189796	-0.214585	0.00016019	0.00110958	0.0778891	0.0939479	0.102045	0.221269	-0.130577	-0.148627	0.00946237	0.0274892
gene10531	Ywhaq	Ywhaq	Ywhaq	Ywhaq	reference	11.9654	11.9176	11.9955	11.9245	11.8477	11.8518	11.936	11.8971	12.0395	12.1266	12.0679	11.9103	11.9313	12.0707	11.9483	11.9813	11.958	12.0034	11.9843	11.9893	12.0267	11.8363	11.9521	12.0198	11.9168	11.9694	11.9143	11.9709	11.8468	11.9367	0.000153967	0.000418548	-0.0255	-0.0277608	0.528647	0.651531	0.0602769	0.0682272	0.12296	0.253193	-0.118342	-0.128461	0.00363653	0.0126656
gene10539	Hpcal1	Hpcal1	Hpcal1	Hpcal1	reference	11.5179	11.4959	11.6744	11.618	11.5671	11.6343	11.6255	11.647	11.6361	11.3686	11.6952	11.6478	11.6507	11.6437	11.6938	11.5524	11.7151	11.6155	11.6445	11.7557	11.504	11.5966	11.7465	11.7225	11.6273	11.5292	11.6746	11.5695	11.703	11.6481	0.000313817	0.000787225	-0.131475	-0.147565	0.00546912	0.0196834	-0.10546	-0.123237	0.0206329	0.0679987	-0.0933806	-0.105253	0.0485661	0.102963
gene10540	Odc1	Odc1	Odc1	Odc1	reference	9.66025	9.56909	9.56658	9.59579	9.43005	9.39027	9.45028	9.43622	9.6539	9.67081	9.57918	9.56883	9.56876	9.69187	9.58257	9.61566	9.60431	9.41624	9.55126	9.52273	9.55288	9.4977	9.51359	9.56947	9.45901	9.42289	9.37566	9.51005	9.45316	9.36991	4.7621e-05	0.000145527	-0.00480632	-0.00578624	0.931442	0.955377	0.107538	0.136822	0.0441853	0.1209	-0.10602	-0.126806	0.0606467	0.122459
gene10547	Pqlc3	Pqlc3	Pqlc3	Pqlc3	reference	7.4893	7.61094	7.61291	7.54255	7.46495	7.51282	7.45781	7.4487	7.51376	7.60903	7.68947	7.68692	7.63024	7.52257	7.69106	7.54347	7.5614	7.64822	7.60901	7.58576	7.489	7.49134	7.51904	7.60709	7.62747	7.51337	7.42944	7.48433	7.40225	7.39458	8.25289e-05	0.000237258	-0.222236	-0.311784	0.00376287	0.0145684	0.0435341	0.074876	0.496094	0.658863	-0.14862	-0.213965	0.0507443	0.106495
gene10549	E2f6	E2f6	E2f6	E2f6	reference	10.6569	10.5891	10.4631	10.4669	10.5663	10.5974	10.4958	10.5609	10.5634	10.6904	10.503	10.507	10.4427	10.4095	10.4566	10.4329	10.4162	10.5127	10.4034	10.4135	10.6822	10.6033	10.4769	10.3857	10.4732	10.8224	10.4963	10.5274	10.484	10.5557	7.2158e-07	3.12985e-06	0.237619	0.269458	8.10402e-06	9.08873e-05	0.151015	0.181941	0.00260988	0.0134513	0.17607	0.200896	0.000929077	0.00405005
gene10551	Ntsr2	Ntsr2	Ntsr2	Ntsr2	reference	8.20915	8.09606	8.1211	8.38217	8.3187	8.39681	8.23181	8.30942	8.23699	7.98728	7.98964	8.02885	8.25692	8.15467	8.24764	8.1154	8.17333	8.12434	8.21441	8.15899	8.05574	8.11235	8.30072	8.25944	8.32315	8.13338	8.4367	8.38953	8.50615	8.40076	1.36145e-10	1.14399e-09	-0.00714203	-0.0108263	0.92092	0.948792	-0.296095	-0.41622	0.000114147	0.00108083	-0.00651794	-0.00988456	0.928567	0.955788
gene10554	Trib2	Trib2	Trib2	Trib2	reference	9.60875	9.54148	9.62379	9.47249	9.53184	9.52663	9.55149	9.4476	9.54485	9.52481	9.51799	9.58767	9.6486	9.59894	9.67405	9.65624	9.79888	9.72916	9.63202	9.77514	9.57155	9.62193	9.72537	9.8726	9.73294	9.66329	9.72492	9.73219	9.7101	9.65721	6.78944e-11	6.00309e-10	-0.0642719	-0.0748122	0.216276	0.339072	0.123543	0.150678	0.0144375	0.0516157	0.0468813	0.0550387	0.371688	0.498256
gene10562	Prr5l	Prr5l	Prr5l	Prr5l	reference	8.46154	8.16819	8.27283	8.65182	8.52358	8.59526	8.60924	8.72371	8.2315	8.30477	8.17178	8.24412	8.32639	8.22123	8.38181	8.41752	8.29697	8.55428	8.21612	8.28795	8.51224	8.40575	8.0346	8.31455	8.64829	8.25314	7.88478	8.3271	8.5427	8.54805	0.00033725	0.000837557	-0.00115561	-0.00268943	0.988236	0.9919	-0.195897	-0.455927	0.0121346	0.0448705	0.12248	0.257821	0.160542	0.262274
gene10565	Trim44	Trim44	Trim44	Trim44	reference	11.4009	11.4365	11.5413	11.5408	11.4835	11.4905	11.4971	11.4704	11.5766	11.5457	11.5824	11.5499	11.5202	11.572	11.5401	11.5075	11.5955	11.5768	11.5809	11.5805	11.5071	11.4052	11.5468	11.5958	11.4069	11.4977	11.5172	11.536	11.5092	11.5332	4.44594e-06	1.65453e-05	-0.114297	-0.120149	0.000395526	0.00234469	-0.0557732	-0.0603781	0.0771267	0.181552	-0.134011	-0.140807	3.87328e-05	0.000274692
gene10567	Pamr1	Pamr1	Pamr1	Pamr1	reference	8.61518	8.5027	8.82067	8.85572	8.95544	8.57278	8.7057	8.81511	8.82711	8.64797	8.80691	8.88318	8.88391	8.72195	8.91886	8.79748	8.73551	8.66946	8.752	8.78865	8.49578	8.47974	8.71682	8.75017	8.77618	8.54515	8.73453	8.79472	8.72027	8.62554	2.02846e-06	8.03994e-06	-0.46318	-0.545492	1.10706e-07	2.47042e-06	-0.390997	-0.48715	2.39207e-06	4.36557e-05	-0.404053	-0.476608	4.30112e-06	3.97609e-05
gene10569	Cd44	Cd44	Cd44	Cd44	reference	9.94311	9.86605	9.58629	9.72989	9.68342	9.5568	9.50977	9.57934	9.87341	10.0405	9.81096	9.69751	9.78199	9.69515	9.72583	9.76567	9.68235	9.68855	9.6328	9.60607	9.88099	9.70439	9.66051	9.70714	9.53517	9.67294	9.3295	9.55441	9.41773	9.49203	1.56675e-12	1.76101e-11	0.155726	0.200111	0.0166524	0.0472724	0.247059	0.324799	0.000112147	0.00106417	-0.0180197	-0.0236429	0.777393	0.844122
gene10577	Nat10	Nat10	Nat10	Nat10	reference	10.2267	10.4404	10.0805	10.1337	10.2115	10.1308	10.0873	10.0896	10.1239	10.22	10.1138	10.0931	10.1817	10.1276	10.1558	10.1784	10.0456	10.0702	10.3056	10.05	10.2977	10.3907	10.1145	10.0437	10.1509	10.3764	10.0924	10.1798	10.0854	10.0482	1.88536e-07	9.0509e-07	0.284904	0.323881	7.01416e-07	1.19026e-05	0.25333	0.303071	3.6887e-06	6.35688e-05	0.237409	0.270326	3.85592e-05	0.000273887
gene10578	Caprin1	Caprin1	Caprin1	Caprin1	reference	12.1455	12.2499	12.1005	11.9585	11.9771	12.0571	12.1504	12.0908	11.9235	12.0738	11.9447	11.9439	12.0208	12.0162	11.9878	12.0576	11.9733	12.083	11.9664	12.0714	12.1446	12.1451	12.0987	12.0304	11.8757	12.1882	12.0738	11.9761	12.022	12.1029	0.000105875	0.000298262	0.165893	0.185383	0.000461827	0.00266299	0.143677	0.166589	0.00166827	0.00933681	0.213099	0.234331	1.02947e-05	8.63253e-05
gene10583	Kiaa1549l	Kiaa1549l	Kiaa1549l	Kiaa1549l	reference	10.7069	10.7625	10.7784	10.9195	10.9061	10.8136	10.8363	10.9402	10.7551	10.7799	10.9283	10.8814	10.7062	10.9557	10.8639	10.8062	10.8557	10.9064	10.8419	10.8385	10.7479	10.8074	10.8456	10.9409	10.9772	10.7731	11.0224	10.8984	10.9718	10.9446	7.28563e-05	0.000212567	-0.105657	-0.120029	0.0306906	0.077135	-0.14285	-0.167951	0.00254025	0.0131369	-0.0824582	-0.09406	0.0925707	0.170917
gene10584	Hipk3	Hipk3	Hipk3	Hipk3	reference	11.1371	11.2746	10.9231	11.0575	11.1157	11.1445	11.1854	11.0853	10.8776	10.9422	10.8509	10.8713	10.8145	10.7974	10.875	10.8986	10.6996	10.9217	10.8037	10.8634	11.0796	11.0595	10.8847	10.9238	10.9859	11.1087	10.988	10.9684	10.9945	11.0249	1.49556e-22	5.93549e-21	0.289752	0.315034	1.32907e-09	5.51659e-08	0.0193566	0.023182	0.654146	0.782458	0.350129	0.370649	1.52164e-12	6.45982e-11
gene10601	Pax6	Pax6	Pax6	Pax6	reference	7.12317	7.18063	7.27492	7.25287	7.13393	7.22346	7.1918	7.11189	7.23973	7.2367	7.23487	7.33413	7.33724	7.26409	7.47397	7.38001	7.37038	7.23266	7.36845	7.28337	7.2123	7.27293	7.28414	7.32376	7.32371	7.21061	7.21019	7.36198	7.41106	7.22582	0.000277076	0.000703018	-0.286846	-0.42101	0.00105217	0.00518979	0.0183266	0.0370109	0.779506	0.869576	-0.128333	-0.208683	0.112275	0.198571
gene10604	Dnajc24	Dnajc24	Dnajc24	Dnajc24	reference	7.59297	7.55388	7.48864	7.47066	7.57209	7.47977	7.58486	7.60941	7.39512	7.52941	7.31318	7.38853	7.42482	7.36072	7.37215	7.4635	7.31792	7.52735	7.35707	7.41234	7.6893	7.57831	7.48158	7.45365	7.57444	7.60306	7.55296	7.46884	7.50051	7.50973	5.66981e-07	2.51021e-06	0.310729	0.416162	0.000192356	0.00129056	0.0961795	0.163191	0.140581	0.278375	0.456314	0.53933	2.44988e-06	2.42677e-05
gene10608	Arl14ep	Arl14ep	Arl14ep	Arl14ep	reference	8.48241	8.43259	8.29958	8.37437	8.42836	8.41469	8.45231	8.45476	8.3252	8.42784	8.33651	8.3282	8.27252	8.31215	8.26119	8.3549	8.3451	8.33878	8.2435	8.29652	8.52898	8.36158	8.33957	8.35049	8.34129	8.49779	8.41568	8.38062	8.35141	8.41071	1.66466e-05	5.5522e-05	0.249379	0.294095	3.94399e-05	0.000344772	0.0589999	0.0777057	0.27367	0.448172	0.222837	0.262003	0.000321227	0.0016535
gene10616	Phactr1	Phactr1	Phactr1	Phactr1	reference	11.9345	11.9363	12.0108	12.0188	11.9917	12.0281	12.0306	12.1344	12.0443	12.047	12.0842	12.0657	12.075	12.0143	12.085	11.9918	12.1617	12.0541	12.1017	12.0602	11.9677	12.0579	12.0707	12.1114	12.1781	12.0591	12.1182	12.1556	12.0962	12.1228	1.91423e-05	6.32916e-05	-0.0637864	-0.067894	0.0712613	0.147236	-0.0617436	-0.0676979	0.072881	0.174329	-0.0776069	-0.0827588	0.0287545	0.0677649
gene10620	Hivep1	Hivep1	Hivep1	Hivep1	reference	9.35532	9.36111	9.40553	9.42557	9.48179	9.50733	9.4814	9.43896	9.33781	9.38512	9.39705	9.39514	9.43911	9.34289	9.4228	9.51923	9.41481	9.46977	9.43792	9.51118	9.26298	9.35158	9.49668	9.49528	9.42142	9.36958	9.4556	9.36946	9.4062	9.36636	0.00027855	0.000706317	-0.144413	-0.162025	0.00238292	0.0101056	-0.174384	-0.201915	0.000167355	0.00146806	-0.0598177	-0.0680129	0.212845	0.325869
gene10627	Nedd9	Nedd9	Nedd9	Nedd9	reference	7.67348	7.58454	7.66704	7.94558	7.93644	7.87245	7.94051	8.00819	7.61749	7.64289	7.67538	7.66359	7.66179	7.65967	7.68974	7.70233	7.82619	7.66139	7.64712	7.72685	7.69594	7.74685	7.60433	7.61537	7.88589	7.8007	7.7496	7.83609	7.85695	7.75569	9.97766e-14	1.31567e-12	0.0396586	0.0581619	0.574916	0.690194	-0.472913	-0.546588	6.41236e-08	2.19797e-06	0.0870202	0.126843	0.231472	0.346937
gene10634	Tmem14c	Tmem14c	Tmem14c	Tmem14c	reference	9.78082	9.83936	9.86519	9.81007	9.85174	9.75802	9.79615	9.81956	9.94156	9.93498	9.90442	9.91376	9.86962	9.97741	9.92521	9.96131	9.9211	9.94241	9.8815	9.88594	9.84531	9.7959	9.86517	9.86343	9.77705	9.86639	9.79753	9.80788	9.75596	9.8067	9.95069e-08	5.00988e-07	-0.128175	-0.138647	0.00131878	0.00624728	0.0253789	0.0292912	0.506734	0.667898	-0.131647	-0.142554	0.0011724	0.00492228
gene10637	GCNT2_like_gene10637	GCNT2_like	GCNT2	LOC101978685	human_blastn	8.19709	8.22007	8.00386	8.08137	8.11977	8.15605	8.19487	8.13802	7.96947	7.96477	8.10187	8.10103	8.06919	8.08116	8.01585	8.03714	8.05663	8.05448	8.03976	7.98932	8.21106	8.21637	8.0678	7.9855	8.10856	8.25424	8.08042	7.9547	8.10707	8.05245	9.65101e-08	4.87326e-07	0.311973	0.365059	2.0325e-06	2.83665e-05	0.118602	0.158577	0.0381048	0.108272	0.322443	0.368979	2.75089e-06	2.69428e-05
gene10651	Snrnp48	Snrnp48	Snrnp48	Snrnp48	reference	9.51973	9.47517	9.57737	9.42068	9.48152	9.43854	9.56556	9.52688	9.5908	9.65949	9.5427	9.59658	9.55904	9.6418	9.65538	9.55988	9.66796	9.53714	9.67199	9.63024	9.49428	9.49865	9.51702	9.59396	9.52095	9.35967	9.36006	9.39905	9.4632	9.52157	7.30276e-06	2.61697e-05	-0.155715	-0.182335	0.0043134	0.0163111	-0.0250061	-0.0320245	0.620359	0.757436	-0.174095	-0.201772	0.0017602	0.00692589
gene10655	Ssr1	Ssr1	Ssr1	Ssr1	reference	11.4127	11.5539	11.4267	11.328	11.3921	11.3238	11.3212	11.3529	11.3198	11.4321	11.3473	11.4352	11.3401	11.4456	11.363	11.381	11.4061	11.3994	11.3166	11.3703	11.5414	11.3331	11.4016	11.3611	11.2648	11.413	11.2995	11.2767	11.2082	11.3839	0.000109653	0.000307907	0.0694036	0.0761265	0.100253	0.190411	0.133811	0.150473	0.00122337	0.00726745	0.0979558	0.107525	0.0212183	0.0531941
gene10663	Fars2	Fars2	Fars2	Fars2	reference	7.71585	7.66512	7.9273	8.02806	7.81988	7.80696	7.87358	7.80673	8.02438	7.86781	7.99114	8.0287	8.03438	7.9063	7.9587	7.99568	7.97448	7.9627	7.95832	7.91122	7.73258	7.64853	8.0509	8.0135	7.83986	7.69074	7.91509	7.98965	7.92102	7.90064	3.56917e-13	4.34868e-12	-0.612999	-0.687693	6.81907e-12	5.81003e-10	-0.348236	-0.450948	9.93593e-06	0.000142255	-0.618769	-0.675441	2.94071e-11	9.45372e-10
gene10672	Eci2	Eci2	Eci2	Eci2	reference	8.70675	8.55109	8.7292	8.63277	8.52747	8.31959	8.42266	8.39148	8.83068	8.63599	8.80499	8.76011	8.73844	8.7227	8.63087	8.76181	8.77821	8.65341	8.7511	8.65529	8.55981	8.56162	8.66597	8.626	8.65857	8.67386	8.37653	8.6037	8.41387	8.34107	1.42109e-07	6.97603e-07	-0.114065	-0.172707	0.122838	0.221891	0.173909	0.286532	0.0118263	0.0439438	-0.171521	-0.246677	0.0281951	0.0667147
gene1068	Ppcdc	Ppcdc	Ppcdc	Ppcdc	reference	7.76007	7.79929	7.92429	7.63771	7.77479	7.74398	7.67393	7.69909	7.89998	7.82315	7.9541	7.85882	7.83249	7.93195	7.88456	7.94794	7.83965	7.86458	7.87716	7.83572	7.72312	7.78255	7.84495	7.87393	7.67507	7.75018	7.84402	7.75129	7.79613	7.80689	3.49327e-08	1.9069e-07	-0.245144	-0.309446	0.000399421	0.00236126	0.0912591	0.135437	0.136053	0.272151	-0.237609	-0.29553	0.000914957	0.00400568
gene10681	Psmg4	Psmg4	Psmg4	Psmg4	reference	7.60236	7.56155	7.56768	7.41111	7.56327	7.60627	7.46075	7.52214	7.65262	7.6905	7.70268	7.6253	7.65708	7.61705	7.69057	7.61795	7.70663	7.5258	7.68671	7.62452	7.62078	7.61811	7.59242	7.67516	7.52797	7.63144	7.58621	7.5634	7.47412	7.50587	3.29371e-05	0.000103723	-0.0135591	-0.0188343	0.841215	0.893844	0.147502	0.222149	0.0216726	0.070604	-0.119176	-0.161805	0.0874452	0.163182
gene10683	TUBB2B_gene10683	TUBB2B	TUBB2B	LOC101962295	human_blastn	13.4779	13.2248	13.3324	13.2071	13.1639	13.1353	13.0144	13.2133	13.4779	13.3031	13.5391	13.5252	13.4115	13.4094	13.4162	13.548	13.5413	13.2324	13.3817	13.2724	13.2131	13.2735	13.4069	13.3354	13.221	13.2669	13.2381	13.2084	13.2186	13.2032	1.4989e-07	7.32557e-07	-0.11957	-0.14526	0.0398	0.0941417	0.142335	0.182364	0.00994433	0.0384031	-0.135224	-0.162803	0.0212936	0.0533281
gene10684	TUBB2A	TUBB2A	TUBB2A	LOC101963042	human_blastn	13.6098	13.406	13.6271	13.5403	13.388	13.4323	13.3336	13.4276	13.7531	13.5961	13.6754	13.74	13.6638	13.636	13.7046	13.674	13.7741	13.484	13.6845	13.5827	13.4894	13.5085	13.6392	13.5198	13.4309	13.4878	13.5378	13.4905	13.4594	13.3451	3.32947e-09	2.19752e-08	-0.159963	-0.184394	0.00226771	0.00969464	0.0696541	0.0857556	0.156198	0.301174	-0.180207	-0.205195	0.000686744	0.00315985
gene10710	Otud4	Otud4	Otud4	Otud4	reference	9.65028	9.67163	9.37358	9.62479	9.75342	9.70823	9.74063	9.66845	9.42321	9.4759	9.34403	9.36958	9.31873	9.30825	9.45814	9.46669	9.31077	9.53204	9.32428	9.4006	9.6449	9.62857	9.37451	9.44501	9.57221	9.70007	9.55843	9.42351	9.68982	9.57626	3.13305e-22	1.2042e-20	0.29618	0.33739	5.0157e-07	8.88246e-06	-0.0462816	-0.0595242	0.370143	0.545852	0.41412	0.44525	6.89421e-11	2.04876e-09
gene10711	Abce1	Abce1	Abce1	Abce1	reference	10.247	10.3051	10.1851	10.1334	10.1374	10.1124	10.2132	10.1922	10.1412	10.26	10.0494	10.1352	10.1065	10.1365	10.0593	10.1925	10.0286	10.2013	10.0732	10.1312	10.3298	10.3038	10.0643	10.0833	10.0904	10.2839	10.1733	10.0818	10.1336	10.0996	2.02493e-08	1.15648e-07	0.18103	0.199594	6.22461e-05	0.000507295	0.170234	0.193895	0.000109568	0.00104593	0.203844	0.222757	1.03279e-05	8.65443e-05
gene10721	Usp38	Usp38	Usp38	Usp38	reference	9.06965	9.00981	8.67459	8.88649	8.92642	8.82691	8.90898	8.86563	8.4383	8.55612	8.44238	8.70515	8.59956	8.50462	8.60899	8.68465	8.54745	8.7716	8.50389	8.62593	9.07483	8.94544	8.62925	8.46616	8.8842	9.04673	8.73476	8.73646	8.78165	8.82987	4.77182e-47	1.292e-44	0.563638	0.602639	2.52517e-16	6.99241e-14	0.204667	0.259583	0.000352266	0.00268754	0.914724	0.946122	5.07146e-35	3.25214e-32
gene10723	Inpp4b	Inpp4b	Inpp4b	Inpp4b	reference	7.28347	7.29655	7.40816	7.45649	7.48092	7.45766	7.45681	7.54449	7.26825	7.31998	7.22842	7.30703	7.29446	7.38883	7.3695	7.32743	7.34217	7.42796	7.34044	7.3196	7.29303	7.30119	7.32775	7.33653	7.48889	7.34981	7.46839	7.49719	7.45869	7.51189	5.92664e-12	6.10399e-11	-0.12208	-0.168274	0.0774383	0.156859	-0.379124	-0.461897	8.68402e-07	1.88267e-05	0.0222421	0.0317414	0.749361	0.823655
gene10727	Tbc1d9	Tbc1d9	Tbc1d9	Tbc1d9	reference	11.5231	11.5534	11.7019	11.6251	11.6082	11.6042	11.5889	11.678	11.5274	11.6111	11.7671	11.7069	11.6725	11.7488	11.7746	11.697	11.6753	11.717	11.761	11.7656	11.5879	11.5704	11.8197	11.8961	11.6773	11.6428	11.8198	11.7651	11.7541	11.7649	2.12561e-07	1.01245e-06	-0.164237	-0.182877	0.00043141	0.00251257	-0.0480773	-0.0570166	0.274276	0.449042	-0.10546	-0.118131	0.0236584	0.0580338
gene1073	Commd4	Commd4	Commd4	Commd4	reference	9.66634	9.61011	9.81811	9.6823	9.67294	9.6531	9.56302	9.63249	9.95721	9.74117	9.79069	9.75256	9.76896	9.7806	9.85533	9.79146	9.85953	9.65701	9.80847	9.76648	9.5369	9.63791	9.72927	9.65476	9.72061	9.56997	9.61039	9.61184	9.58691	9.56676	2.50624e-08	1.40914e-07	-0.23111	-0.268806	5.27055e-05	0.000440083	-0.0496915	-0.0641642	0.340142	0.515587	-0.281915	-0.316767	2.21528e-06	2.2233e-05
gene10737	Setd7	Setd7	Setd7	Setd7	reference	10.4579	10.6375	10.4979	10.5389	10.67	10.7183	10.7323	10.7494	10.0654	10.184	10.1622	10.2966	10.2586	10.161	10.3687	10.5285	10.1639	10.5283	10.1879	10.2677	10.6806	10.6436	10.198	10.3333	10.6861	10.5897	10.5855	10.6041	10.9166	10.8404	8.39476e-34	8.5951e-32	0.184526	0.231341	0.00395704	0.0152165	-0.0676857	-0.0942202	0.239262	0.408116	0.588674	0.624671	1.46331e-14	8.95931e-13
gene10740	Naa15	Naa15	Naa15	Naa15	reference	10.1685	10.2479	10.0078	10.0754	10.163	10.1735	10.1874	10.1928	9.89397	10.1967	9.88467	9.99499	9.90809	9.83671	9.88755	9.9903	9.90644	10.0868	9.83029	10.0081	10.2437	10.1741	9.9624	9.84834	10.0365	10.2529	10.1088	10.0295	10.144	10.137	2.01097e-11	1.91719e-10	0.279934	0.327458	6.60375e-06	7.68482e-05	0.0684662	0.0907299	0.210586	0.373214	0.354257	0.393561	7.86539e-08	1.14086e-06
gene10743	Elf2	Elf2	Elf2	Elf2	reference	8.63368	8.64901	8.60882	8.83098	8.66109	8.70258	8.7686	8.73727	8.56224	8.50964	8.49107	8.56273	8.52802	8.51702	8.59335	8.58267	8.36673	8.57175	8.51446	8.53795	8.65807	8.64778	8.42876	8.56018	8.65104	8.61134	8.58561	8.57391	8.77677	8.79815	6.44558e-10	4.79444e-09	0.0830631	0.106284	0.184064	0.300984	-0.131358	-0.178249	0.0248906	0.0786215	0.182592	0.226843	0.0055747	0.0180884
gene10744	Noct	Noct	Noct	Noct	reference	8.44233	8.51121	8.30224	8.39897	8.33102	8.58492	8.29924	8.44573	8.25833	8.16181	8.28688	8.32308	8.33454	8.40019	8.35807	8.31273	8.38433	8.27957	8.27767	8.34206	8.47372	8.41584	8.42719	8.2693	8.48979	8.45651	8.41494	8.4121	8.42515	8.48275	0.000339776	0.000842798	0.216925	0.284241	0.00212092	0.00917274	0.0574241	0.0869621	0.345435	0.520759	0.269879	0.335243	0.000360767	0.00182769
gene10750	Ccdc80	Ccdc80	Ccdc80	Ccdc80	reference	7.97836	8.07075	8.04586	7.91832	7.79904	7.83872	7.80247	8.00053	8.14841	8.02779	7.93489	8.09797	7.9401	7.87631	7.83845	8.03322	8.21157	7.85676	8.06181	8.08529	7.89361	7.86209	8.16943	8.2245	7.91958	7.88001	7.83254	7.92929	7.90422	7.84501	2.4826e-06	9.68331e-06	-0.0456654	-0.0744352	0.541313	0.662318	0.0911981	0.169393	0.170491	0.32106	-0.060275	-0.0970531	0.429625	0.554801
gene10755	Boc	Boc	Boc	Boc	reference	8.01827	7.83612	7.54365	7.90152	7.81255	8.05407	7.89301	7.83203	7.58589	7.61624	7.57577	7.59311	7.7016	7.55283	7.72658	7.52791	7.67274	7.52786	7.68681	7.64972	7.85373	7.91494	7.68185	7.5043	7.76929	7.65319	7.7088	7.69125	7.82729	7.78313	3.05568e-11	2.82906e-10	0.519465	0.659145	1.0047e-06	1.60998e-05	-0.0441493	-0.0884704	0.50215	0.663795	0.493404	0.606925	8.02498e-06	6.91487e-05
gene10762	Usf3	Usf3	Usf3	Usf3	reference	8.96237	8.86547	8.66525	8.88986	8.96637	8.83748	8.81378	8.83634	8.49195	8.82285	8.52291	8.87926	8.56835	8.64897	8.70656	8.73207	8.50838	8.7299	8.54751	8.64604	8.81704	8.81793	8.50004	8.6526	8.92186	8.80835	8.82228	8.73153	8.86377	8.75134	1.75677e-10	1.45609e-09	0.14649	0.202729	0.037481	0.0899581	-0.00957603	-0.0151376	0.87619	0.92887	0.376107	0.444881	7.34052e-06	6.39749e-05
gene10771	Zbtb20	Zbtb20	Zbtb20	Zbtb20	reference	11.3797	11.3673	11.2612	11.3888	11.3722	11.4378	11.551	11.6012	11.3656	11.3117	11.1424	11.1689	11.2521	11.1732	11.2857	11.3463	11.0202	11.2918	11.0715	11.1992	11.1822	11.4363	11.201	11.14	11.4396	11.3098	11.1602	11.3949	11.4846	11.6182	1.00397e-07	5.05261e-07	0.0751358	0.096775	0.232711	0.358316	-0.119508	-0.164437	0.0423217	0.117246	0.0961068	0.123017	0.130303	0.223136
gene10774	Gap43	Gap43	Gap43	Gap43	reference	11.8569	11.9567	12.22	12.1115	12.0379	12.1388	12.1131	12.1911	12.0431	11.9962	12.1132	12.1003	12.0647	12.1671	12.1462	12.1128	12.1035	12.113	12.2239	12.2282	12.0716	12.1328	12.2389	12.2128	12.1115	12.1708	12.3354	12.3264	12.2354	12.1885	0.000150663	0.000410575	-0.113261	-0.131878	0.0316351	0.0789031	-0.086669	-0.106672	0.0825311	0.191082	-0.0470454	-0.0552117	0.369604	0.496008
gene10778	Igsf11	Igsf11	Igsf11	Igsf11	reference	9.41541	9.50447	9.44331	9.75643	9.47216	9.73777	9.56995	9.51965	9.43049	9.34298	9.46642	9.3771	9.44398	9.32313	9.58464	9.40405	9.43256	9.49234	9.48822	9.33869	9.57061	9.5647	9.3047	9.32105	9.74211	9.59586	9.4382	9.45284	9.438	9.44814	0.000150067	0.000409224	0.0602567	0.0795391	0.351561	0.487584	-0.109588	-0.155494	0.0678299	0.165885	0.134283	0.173814	0.043766	0.0945302
gene10783	Arhgap31	Arhgap31	Arhgap31	Arhgap31	reference	9.57729	9.61944	9.65424	10.0181	9.92096	9.86406	9.86079	10.0952	9.60089	9.71635	9.75356	9.73707	9.71385	9.66165	9.69344	9.70484	9.77121	9.82495	9.67159	9.64981	9.62673	9.66173	9.76977	9.65521	9.89383	9.71346	9.65922	9.75874	9.77112	9.78361	8.64467e-11	7.52333e-10	-0.096201	-0.117068	0.0963699	0.184589	-0.413261	-0.455266	7.68211e-11	6.49992e-09	-0.0545086	-0.0668892	0.347016	0.472249
gene10784	Tmem39a	Tmem39a	Tmem39a	Tmem39a	reference	7.77847	7.7851	7.72902	7.69946	7.80554	7.81207	7.82628	7.81557	7.76406	7.6199	7.56543	7.75332	7.63341	7.62751	7.70737	7.73281	7.65366	7.60429	7.66642	7.62232	7.69499	7.80124	7.62477	7.61253	7.8218	7.71225	7.71991	7.71579	7.74162	7.82734	2.22644e-05	7.25901e-05	0.0775224	0.106797	0.253493	0.382578	-0.0628799	-0.0955328	0.303703	0.48004	0.207833	0.271561	0.00493332	0.0164049
gene10801	Ndufb4	Ndufb4	Ndufb4	Ndufb4	reference	10.1471	10.1037	10.258	10.0869	10.1993	10.1188	10.0449	10.1182	10.295	10.241	10.1729	10.2681	10.1791	10.3141	10.1189	10.3332	10.3125	10.1442	10.1868	10.2586	10.1523	10.0962	10.1077	10.1899	10.0403	10.1204	10.0713	10.1037	10.1127	10.1417	0.000211405	0.000553569	-0.12018	-0.138369	0.0189492	0.0524874	0.0172027	0.0214459	0.71859	0.828316	-0.137347	-0.157458	0.00802851	0.0241948
gene10803	Rabl3	Rabl3	Rabl3	Rabl3	reference	8.64064	8.571	8.80507	8.87918	8.89041	8.73611	8.90944	8.83416	8.88204	8.82454	8.69526	8.81812	8.727	8.83209	8.77455	8.80845	8.68994	8.85472	8.78069	8.77816	8.64593	8.6391	8.76927	8.78442	8.8899	8.60873	8.77162	8.88585	8.81088	8.81815	2.23193e-08	1.26424e-07	-0.304419	-0.350067	7.8374e-07	1.31169e-05	-0.370444	-0.420616	3.26714e-09	1.65862e-07	-0.274595	-0.314668	1.26631e-05	0.000102721
gene10804	Gtf2e1	Gtf2e1	Gtf2e1	Gtf2e1	reference	8.70286	8.81883	8.69072	8.72987	8.821	8.82844	8.83298	8.75906	8.60751	8.74774	8.59636	8.71972	8.70775	8.61786	8.67641	8.72884	8.55407	8.80796	8.62075	8.67582	8.91044	8.78988	8.67705	8.60453	8.70804	8.78072	8.75313	8.65571	8.72099	8.78762	1.67864e-05	5.59576e-05	0.111934	0.137833	0.0597349	0.128748	0.00769719	0.0103961	0.887042	0.936051	0.219978	0.261053	0.000492305	0.00238025
gene10805	Stxbp5l	Stxbp5l	Stxbp5l	Stxbp5l	reference	9.62711	9.84073	9.94055	9.9402	9.81844	10.016	9.93224	9.9296	9.90727	10.0476	9.96772	9.92358	9.9772	10.0603	9.96845	9.84084	9.99946	9.89636	10.0475	9.93501	9.8905	9.82467	9.99989	9.99434	9.88246	9.78999	9.96028	10.071	9.81216	9.87096	0.000243401	0.00062658	-0.151243	-0.182112	0.00916201	0.0293454	-0.159172	-0.202118	0.00390583	0.0185893	-0.259407	-0.297321	2.25598e-05	0.000172116
gene10826	Fam162a	Fam162a	Fam162a	Fam162a	reference	8.16993	8.11095	8.19878	7.93058	8.02486	7.98249	7.97914	7.96939	8.10194	8.14637	8.02643	8.12834	8.14391	8.02892	8.03046	8.18866	8.06211	8.14249	7.9798	7.99215	8.16074	8.12551	8.20657	8.02937	7.98873	8.1576	7.93685	7.98342	8.05027	8.0545	2.17959e-06	8.58865e-06	0.0330909	0.043006	0.600695	0.712298	0.309074	0.387872	5.06025e-06	8.26462e-05	0.11024	0.142505	0.0903723	0.167493
gene10829	Parp9	Parp9	Parp9	Parp9	reference	7.46676	7.40856	7.4099	7.27826	7.20634	7.23447	7.20036	7.24956	7.33715	7.39634	7.40392	7.16764	7.30214	7.15714	7.17799	7.27684	7.12994	7.3131	7.26441	7.10553	7.45798	7.41953	7.23711	7.17481	7.02816	7.46482	7.11648	7.18414	7.19402	7.54792	0.000325296	0.000811675	0.268195	0.502803	0.00498954	0.0182835	0.332952	0.607132	0.00075627	0.00497555	0.178749	0.347666	0.0529254	0.10991
gene1083	Cspg4	Cspg4	Cspg4	Cspg4	reference	8.64888	8.60839	8.79277	8.85009	8.68646	8.784	8.88649	8.97421	8.74071	8.78076	8.86617	8.74132	8.83685	8.84546	8.7981	8.88516	9.08076	8.84572	8.76166	8.79688	8.27558	8.4992	8.85583	8.86341	8.81465	8.47303	8.77077	8.80935	8.92579	8.89855	1.45403e-10	1.21591e-09	-0.475604	-0.554407	4.19514e-08	1.07834e-06	-0.543666	-0.604575	2.42723e-09	1.29708e-07	-0.496888	-0.559195	4.04743e-08	6.36309e-07
gene10837	Palmd	Palmd	Palmd	Palmd	reference	7.61867	7.6244	7.54405	7.46968	7.66068	7.63152	7.56452	7.52032	7.48159	7.65964	7.66738	7.65241	7.63439	7.50525	7.6032	7.59361	7.49622	7.6039	7.47313	7.62632	7.64453	7.58419	7.61638	7.43999	7.38616	7.63372	7.44996	7.4117	7.4041	7.50431	0.000192525	0.000511135	0.0328877	0.0506454	0.651018	0.75192	0.0679587	0.118584	0.294464	0.469724	0.0413526	0.0635998	0.575367	0.686339
gene10838	Plppr4	Plppr4	Plppr4	Plppr4	reference	10.8814	11.0042	10.7005	10.8018	10.8482	10.8895	10.851	10.844	10.6029	10.6432	10.5009	10.7628	10.6204	10.6557	10.7911	10.6661	10.5673	10.6842	10.6319	10.8153	10.9572	10.8755	10.7585	10.7084	10.9357	10.9501	11.0721	10.8807	10.9426	10.957	1.18778e-22	4.77619e-21	0.249589	0.277591	6.63683e-07	1.13892e-05	0.0921632	0.109592	0.0494215	0.131791	0.414347	0.435623	1.22956e-14	7.60453e-13
gene10841	Dpyd	Dpyd	Dpyd	Dpyd	reference	9.15457	9.10315	9.47308	9.49922	9.44365	9.24237	9.46731	9.5007	9.41776	9.32797	9.42425	9.42835	9.37862	9.40102	9.44694	9.43761	9.35693	9.5136	9.39345	9.32396	9.04812	9.0323	9.31232	9.43934	9.39256	9.0558	9.3116	9.50669	9.36703	9.33917	7.24049e-20	2.24473e-18	-0.578334	-0.611542	2.12351e-19	1.61705e-16	-0.54655	-0.571563	6.11029e-17	3.72239e-14	-0.476229	-0.504801	2.41536e-13	1.18223e-11
gene10845	TMEM56_like	TMEM56_like	TMEM56	LOC101973725	human_blastn	8.81948	8.92374	8.89703	8.80692	8.91067	8.81009	8.97626	8.88203	8.79687	8.82191	8.76936	8.79956	8.75764	8.7917	8.75589	8.84961	8.60994	8.90758	8.77779	8.8079	9.01884	8.89198	8.68391	8.83041	8.98724	8.90312	8.88845	8.89399	8.8841	9.00877	9.06315e-05	0.000258426	0.0932443	0.11875	0.13453	0.237553	0.0386206	0.054035	0.497025	0.659756	0.176471	0.218712	0.0066928	0.0210059
gene10848	Cnn3	Cnn3	Cnn3	Cnn3	reference	11.0949	10.978	10.6368	10.7529	10.8094	10.7617	10.7669	10.85	10.8021	10.8459	10.8001	10.6284	10.6247	10.6841	10.826	10.8025	10.6343	10.6207	10.6187	10.6354	11.0186	10.8586	10.5488	10.6797	10.7322	10.9572	10.5759	10.8135	10.6872	10.7491	1.04862e-11	1.03419e-10	0.332306	0.373854	3.5234e-08	9.23207e-07	0.214439	0.264047	9.90047e-05	0.000966991	0.275184	0.311137	4.8119e-06	4.39492e-05
gene1085	Lingo1	Lingo1	Lingo1	Lingo1	reference	10.1629	10.1311	10.1678	10.0618	10.0606	10.1464	10.0363	10.0946	10.1023	10.1112	10.3282	10.1913	10.2057	10.2393	10.4477	10.1174	10.3632	10.1568	10.2994	10.3797	10.0543	10.1737	10.2678	10.2538	10.1905	10.19	10.298	10.2888	10.2515	10.168	3.23675e-05	0.000102061	-0.102164	-0.123702	0.0751411	0.153498	0.0589473	0.0771998	0.270626	0.444681	-0.0784109	-0.0953464	0.173013	0.277733
gene10852	LOC106144960	LOC106144960	LOC106144960	LOC106144960	reference	7.10275	7.16831	7.26224	7.25597	7.29471	7.13749	7.21629	7.17453	7.13142	7.20636	7.21288	7.22151	7.14873	7.084	7.27142	7.30153	7.23365	7.15183	7.17071	7.19927	7.14471	7.1513	7.20644	7.25597	7.2772	7.06908	7.32841	7.35372	7.31656	7.26719	1.0883e-05	3.7756e-05	-0.254012	-0.352179	0.00133137	0.00629225	-0.168633	-0.274734	0.013573	0.0490723	-0.060138	-0.0923191	0.41819	0.543548
gene10857	Arhgap29	Arhgap29	Arhgap29	Arhgap29	reference	9.47224	9.3926	9.2183	9.29234	9.31107	9.38471	9.3954	9.32555	9.10854	9.19349	9.08375	9.20911	9.10757	9.04272	9.25723	9.23746	8.94257	9.209	9.03294	9.18875	9.45256	9.34417	9.10146	9.21011	9.14839	9.2364	9.02201	9.05451	9.31756	9.32076	7.06596e-09	4.39019e-08	0.196664	0.257109	0.00429541	0.0162481	0.046982	0.0702518	0.434477	0.605821	0.397679	0.454614	6.33648e-07	7.3738e-06
gene10863	Gclm	Gclm	Gclm	Gclm	reference	8.74243	8.80652	8.53708	8.55127	8.59208	8.58198	8.59809	8.51026	8.64338	8.64631	8.46827	8.53986	8.51368	8.55649	8.44692	8.58429	8.4778	8.58524	8.56146	8.49175	8.74814	8.70717	8.55622	8.63246	8.52007	8.74401	8.62564	8.56621	8.60566	8.56012	3.15076e-08	1.73626e-07	0.350271	0.395533	3.13476e-08	8.37585e-07	0.28097	0.340497	2.15692e-06	4.02448e-05	0.307927	0.348102	1.55865e-06	1.6273e-05
gene10864	Dnttip2	Dnttip2	Dnttip2	Dnttip2	reference	9.59375	9.66352	9.56524	9.5126	9.42249	9.45986	9.52963	9.60744	9.65726	9.7127	9.6554	9.63024	9.60288	9.71099	9.5954	9.56297	9.61346	9.63175	9.6328	9.6442	9.62888	9.58704	9.62481	9.60621	9.44985	9.74263	9.52545	9.65104	9.54391	9.5889	0.000202872	0.00053502	0.0663214	0.0765714	0.19221	0.311049	0.179867	0.214324	0.000316128	0.0024631	-0.0255833	-0.0297495	0.615399	0.719235
gene10874	Mtf2	Mtf2	Mtf2	Mtf2	reference	10.053	10.1895	9.91167	10.0282	10.1505	10.0666	10.0961	10.1683	9.79758	9.89038	9.7599	9.94641	9.89498	9.87635	9.88819	9.84977	9.7589	9.92515	9.89963	9.89808	10.0959	9.98694	9.88228	9.82631	10.1401	10.0619	10.0545	10.0261	10.0683	10.0289	7.90989e-19	2.13217e-17	0.227589	0.255162	6.60096e-06	7.68482e-05	-0.0257968	-0.031538	0.574947	0.722255	0.318427	0.344009	2.23348e-09	4.58899e-08
gene10878	Rpl5	Rpl5	Rpl5	Rpl5	reference	9.0351	9.10969	9.09812	8.98778	8.95974	9.03575	9.14916	9.04725	9.13671	9.09166	9.18889	9.03647	9.14954	9.15979	9.10984	9.0858	9.01294	9.04552	9.01848	9.09309	8.97697	9.0067	8.9767	9.07416	9.00807	8.95298	8.97521	9.04326	8.90521	8.96427	0.000264714	0.000674604	-0.0892039	-0.105322	0.0995363	0.189374	-0.0341612	-0.0436403	0.499558	0.66166	-0.194105	-0.223413	0.00052058	0.00249028
gene10885	KIAA1107_like	KIAA1107_like	KIAA1107	LOC101959342	human_blastn	10.1411	10.0975	10.2116	10.3687	10.3618	10.3405	10.4304	10.4174	10.0614	10.2888	10.0522	10.1368	10.1905	10.1753	9.95902	10.2493	10.0482	10.2749	10.056	10.1606	10.1725	10.126	10.1582	10.1779	10.1893	10.1383	10.2565	10.2701	10.226	10.2877	3.63688e-10	2.8405e-09	-0.0242368	-0.0284516	0.646546	0.748742	-0.287245	-0.332293	7.3434e-08	2.41816e-06	-0.00724265	-0.00855773	0.891236	0.929137
gene1089	Tspan3	Tspan3	Tspan3	Tspan3	reference	12.7309	12.7293	12.8408	12.6687	12.6453	12.6496	12.6865	12.6647	12.8303	12.7699	12.8037	12.7718	12.7626	12.8217	12.8425	12.8408	12.8008	12.8149	12.819	12.8153	12.7695	12.6853	12.7885	12.8011	12.6911	12.7465	12.7077	12.7383	12.6423	12.7146	1.6229e-19	4.78201e-18	-0.109233	-0.11246	1.18381e-05	0.000125313	0.0808522	0.0841097	0.00117314	0.00702397	-0.0792299	-0.0817165	0.00159224	0.00635226
gene10893	Hfm1	Hfm1	Hfm1	Hfm1	reference	7.74801	7.84014	7.95013	8.06224	8.14059	8.0322	8.11162	8.04354	7.97268	8.02822	7.93798	7.91165	8.02123	7.89861	7.84073	7.95305	7.8111	7.97069	8.06066	7.88924	7.75311	7.78126	8.01139	8.06681	7.98804	7.70967	8.09213	8.05665	8.09633	7.96652	1.5081e-11	1.45599e-10	-0.294949	-0.385472	0.000178082	0.00121215	-0.667162	-0.719615	1.55096e-12	2.05401e-10	-0.42077	-0.491737	2.07303e-06	2.09434e-05
gene10894	Znf644	Znf644	Znf644	Znf644	reference	9.65515	9.68076	9.3994	9.64904	9.65707	9.56532	9.63058	9.64056	9.03419	9.30459	9.00176	9.385	9.15338	9.04981	9.31408	9.47701	9.11583	9.46535	9.11043	9.25807	9.5996	9.56757	9.13399	9.10555	9.59629	9.64476	9.53998	9.54851	9.64923	9.64688	3.91046e-68	2.80265e-65	0.321432	0.3602	3.2468e-08	8.61851e-07	0.017263	0.022134	0.731818	0.837241	0.82446	0.85008	5.88834e-36	4.22021e-33
gene10897	Znf326	Znf326	Znf326	Znf326	reference	9.05378	9.1432	8.93586	9.07607	9.16724	9.28365	9.12125	9.13915	8.88012	9.03929	8.90207	8.96957	8.92152	8.94404	9.01804	8.97648	8.91893	9.04221	8.97537	8.84775	9.31028	9.26446	8.90875	8.92243	9.16232	9.11485	9.02626	8.94517	9.00178	9.08345	8.1079e-11	7.09165e-10	0.255248	0.307946	7.5651e-05	0.000598348	0.0172575	0.0238575	0.756889	0.853362	0.349757	0.395368	5.47428e-07	6.46304e-06
gene10900	Lrrc8c	Lrrc8c	Lrrc8c	Lrrc8c	reference	9.01878	8.931	8.79294	8.86507	9.01019	8.91118	9.05735	8.95485	8.6837	8.783	8.71579	8.86257	8.76101	8.66847	8.84068	8.79395	8.68615	8.8892	8.70454	8.74266	9.01209	8.90169	8.86496	8.69647	8.79784	9.04899	8.8977	8.77725	8.82388	8.84867	6.18085e-13	7.29017e-12	0.212002	0.254893	0.000480444	0.00275094	0.0265848	0.0356969	0.623141	0.759546	0.420843	0.458021	1.01506e-09	2.24456e-08
gene10905	Rffl	Rffl	Rffl	Rffl	reference	9.52597	9.50853	9.41466	9.57727	9.47268	9.40694	9.54112	9.46439	9.259	9.30348	9.29075	9.33296	9.26061	9.21531	9.48199	9.42592	9.13611	9.47741	9.19812	9.13281	9.64915	9.60337	9.0306	9.09204	9.56104	9.54516	9.11442	9.48082	9.47701	9.48145	7.88235e-17	1.61409e-15	0.167152	0.218399	0.0126801	0.0380341	0.0789787	0.115217	0.188774	0.34592	0.424645	0.476616	8.19757e-08	1.18197e-06
gene10909	Znf830	Znf830	Znf830	Znf830	reference	7.768	7.81423	7.68964	7.81473	7.83521	7.85866	7.91224	7.8789	7.69671	7.60839	7.59422	7.68953	7.67252	7.59084	7.75241	7.62507	7.53594	7.78833	7.55658	7.53891	7.81597	7.79599	7.58227	7.60411	7.81413	7.86475	7.85373	7.70006	7.8589	7.90156	2.53009e-19	7.24741e-18	0.179255	0.237429	0.00926607	0.0295854	-0.076445	-0.113207	0.207258	0.369132	0.367406	0.430788	5.30663e-06	4.80357e-05
gene10916	Tmem98	Tmem98	Tmem98	Tmem98	reference	8.70744	8.70041	8.76508	9.03934	8.95347	8.93439	8.9565	8.97919	8.66616	8.67171	8.57903	8.77976	8.72782	8.60419	8.84022	8.77519	8.62253	8.96955	8.66771	8.60712	8.8953	8.90225	8.61018	8.64469	8.97515	8.52531	8.47891	8.82008	8.94317	8.95823	1.79761e-06	7.20226e-06	-0.0720015	-0.118593	0.340869	0.476716	-0.219248	-0.366144	0.00320932	0.0158888	0.128708	0.203711	0.106112	0.189849
gene10917	Myo1d	Myo1d	Myo1d	Myo1d	reference	9.21132	9.41493	9.67636	9.54807	9.3882	9.35608	9.55646	9.4816	9.65582	9.71113	9.6626	9.38535	9.68551	9.7542	9.55441	9.66077	9.60853	9.64627	9.59751	9.5514	9.51836	9.34256	9.36358	9.40176	9.55545	9.34483	8.96101	9.43152	9.36746	9.33461	2.22061e-05	7.24193e-05	-0.22318	-0.332505	0.00570701	0.0203913	-0.0815549	-0.149247	0.216467	0.380509	-0.395501	-0.493358	4.1847e-05	0.000292601
gene10929	Crlf3	Crlf3	Crlf3	Crlf3	reference	8.28753	8.27894	8.30056	8.39736	8.43229	8.28874	8.46659	8.37462	8.14092	8.34833	8.24466	8.17362	8.26802	8.1956	8.25961	8.22231	8.16805	8.31918	8.10486	8.19915	8.39082	8.29275	8.24366	8.15996	8.33328	8.26198	8.25827	8.2868	8.37682	8.42944	1.51782e-06	6.16439e-06	0.0868244	0.114148	0.1804	0.296305	-0.114788	-0.161837	0.0553759	0.143066	0.111109	0.145426	0.0935664	0.172442
gene10932	Coprs	Coprs	Coprs	Coprs	reference	10.2771	10.3095	10.3587	10.2816	10.1695	10.3068	10.2663	10.3263	10.4689	10.3534	10.4264	10.4431	10.3137	10.4045	10.2892	10.4504	10.4342	10.3167	10.3931	10.3549	10.2128	10.1928	10.4308	10.3431	10.3745	10.3035	10.2303	10.3166	10.1441	10.2789	0.000187095	0.000497697	-0.141072	-0.162542	0.00645628	0.0224368	-0.015501	-0.019396	0.747073	0.846965	-0.167265	-0.190852	0.00148203	0.0059831
gene10935	Rab11fip4	Rab11fip4	Rab11fip4	Rab11fip4	reference	11.671	11.7828	11.848	11.9674	11.868	11.8705	11.8667	11.9096	11.8885	11.8473	11.9128	11.8763	11.8509	11.8683	11.8642	11.7938	11.9458	11.9426	11.9363	11.9057	11.8504	11.8745	11.9495	11.9402	11.952	11.8668	11.9668	11.909	11.9164	11.9786	0.000124007	0.000344168	-0.0698508	-0.0749956	0.0628893	0.133865	-0.104359	-0.114449	0.00460907	0.0210247	-0.079281	-0.0852921	0.0353978	0.0802095
gene10937	Nf1	Nf1	Nf1	Nf1	reference	11.3143	11.3795	11.5219	11.61	11.5301	11.4134	11.5304	11.5695	11.5186	11.5986	11.6253	11.5753	11.4877	11.6543	11.5376	11.6145	11.5842	11.6094	11.6328	11.5497	11.4335	11.3337	11.5742	11.7099	11.5144	11.3493	11.5983	11.6497	11.5541	11.5342	1.83916e-09	1.26601e-08	-0.241456	-0.263406	1.0521e-07	2.37386e-06	-0.186807	-0.211816	2.02277e-05	0.00025619	-0.251466	-0.271084	5.10186e-08	7.82885e-07
gene10938	Evi2a	Evi2a	Evi2a	Evi2a	reference	9.17015	9.1524	9.64462	9.88931	9.7924	9.61094	10.0034	9.99678	9.47523	9.35448	9.38423	9.36537	9.53771	9.58314	9.7594	9.73381	9.49376	9.86929	9.487	9.66516	9.4791	9.36487	9.1771	9.62103	9.85865	9.14812	9.08701	9.82667	9.74193	9.94785	6.94827e-05	0.000203455	-0.3418	-0.635755	0.00121748	0.00584007	-0.674812	-0.903866	4.1961e-06	7.07316e-05	-0.13946	-0.306425	0.12001	0.209184
gene10940	Omg	Omg	Omg	Omg	reference	10.7681	10.7535	11.0584	11.1351	10.9089	10.977	11.0873	11.0141	11.0618	11.0008	10.9996	10.9627	11.0331	11.0688	11.1837	11.0357	11.0989	11.0225	11.0281	11.1063	10.9505	10.8079	10.9878	10.9774	10.975	10.7755	10.8486	11.1366	10.8865	11.0177	8.71029e-06	3.07701e-05	-0.283742	-0.325608	1.58672e-06	2.307e-05	-0.236785	-0.28897	2.13257e-05	0.000267592	-0.261492	-0.297381	1.26201e-05	0.00010244
gene10941	Wsb1	Wsb1	Wsb1	Wsb1	reference	11.1766	11.1389	11.3978	11.7485	11.5611	11.5139	11.5975	11.5605	11.4131	11.4171	11.5793	11.5145	11.3063	11.5509	11.6244	11.384	11.4099	11.5257	11.6146	11.4523	11.1628	11.0589	11.4028	11.4639	11.7567	10.9745	11.5134	11.6626	11.4605	11.5785	6.97174e-18	1.6526e-16	-0.468198	-0.513813	3.21371e-11	2.18746e-09	-0.62183	-0.651584	3.80169e-17	2.57332e-14	-0.429878	-0.469261	1.58446e-09	3.39414e-08
gene10942	Ksr1	Ksr1	Ksr1	Ksr1	reference	8.84354	8.9566	8.76873	8.96529	9.05497	9.11424	8.98873	9.00121	8.88569	8.90114	8.93356	8.83139	8.92267	8.77978	8.94568	8.79754	8.91752	8.81168	8.92605	8.85778	9.08111	8.98702	8.81455	8.94636	9.02079	8.90028	8.85411	8.9561	8.95242	8.91516	0.000218035	0.000569341	0.161146	0.198371	0.00820672	0.0269372	-0.101357	-0.134347	0.0703168	0.170123	0.082852	0.103456	0.171416	0.275642
gene10945	Lyrm9	Lyrm9	Lyrm9	Lyrm9	reference	9.68866	9.60925	9.84621	9.71157	9.73785	9.67406	9.75429	9.75696	9.85933	9.75075	9.90091	9.89854	9.85208	9.85335	9.8198	9.81329	9.92645	9.81452	9.94079	9.86605	9.70611	9.67931	9.83521	9.90031	9.73746	9.66695	9.83083	9.85937	9.72294	9.84393	8.38549e-12	8.45768e-11	-0.235863	-0.258612	3.47121e-07	6.50666e-06	-0.0795972	-0.0928708	0.0719853	0.173128	-0.24774	-0.2686	1.7714e-07	2.35106e-06
gene10947	Nlk	Nlk	Nlk	Nlk	reference	10.0539	10.1595	10.0298	9.99232	10.0401	10.0891	10.164	10.1055	9.84303	10.0241	9.91052	10.0061	9.94287	9.99476	10.0138	9.99829	9.93406	10.0275	9.90722	10.0222	10.1371	10.1205	10.007	9.99863	10.0439	10.1114	10.1151	10.0829	10.0084	10.1043	1.56971e-06	6.35181e-06	0.132009	0.147096	0.00414028	0.0157987	0.0442472	0.0523432	0.307801	0.483966	0.22939	0.250491	1.63146e-06	1.69316e-05
gene10951	Ift20	Ift20	Ift20	Ift20	reference	8.14922	8.1094	8.0986	8.03917	8.12883	8.26441	8.15855	8.14179	8.01688	7.93244	7.94991	8.02272	8.07205	7.96859	8.05811	8.0072	7.91116	8.03279	8.01681	8.09858	8.12799	8.07205	8.08731	8.05759	8.09426	8.21282	8.0935	8.0655	8.14235	8.1815	0.000391611	0.000960037	0.141733	0.189419	0.036339	0.0879005	-0.0221433	-0.0332977	0.711403	0.823147	0.248723	0.311506	0.000768629	0.00347366
gene10953	Poldip2	Poldip2	Poldip2	Poldip2	reference	10.4145	10.3795	10.3652	10.3385	10.2593	10.2657	10.2142	10.242	10.3916	10.3537	10.3877	10.4288	10.3621	10.3197	10.4192	10.4793	10.4957	10.3469	10.3868	10.3429	10.465	10.4412	10.3928	10.3461	10.3559	10.4692	10.3351	10.3358	10.3484	10.3811	1.42536e-06	5.8336e-06	0.0314619	0.0342374	0.436139	0.568576	0.215583	0.238077	1.03067e-07	3.17915e-06	0.0899294	0.0980812	0.0281795	0.0667147
gene10954	Tmem199	Tmem199	Tmem199	Tmem199	reference	9.52066	9.47017	9.42563	9.40001	9.37425	9.34377	9.47053	9.39266	9.52823	9.42441	9.47013	9.48601	9.48298	9.49447	9.44981	9.52454	9.49351	9.42584	9.42295	9.40039	9.50898	9.57554	9.45778	9.3923	9.36377	9.49444	9.4315	9.34412	9.3634	9.38518	0.000218741	0.000570938	0.068307	0.0762049	0.132533	0.234809	0.15595	0.179185	0.000505514	0.00360608	0.0431749	0.0485101	0.345913	0.471169
gene1096	Etfa	Etfa	Etfa	Etfa	reference	9.55701	9.41529	9.41563	9.38782	9.37711	9.28307	9.31844	9.24078	9.35235	9.55378	9.52855	9.43093	9.43245	9.4907	9.45914	9.5141	9.55188	9.51443	9.42495	9.51823	9.50113	9.44934	9.54779	9.56887	9.14258	9.51788	9.26793	9.32909	9.33281	9.3765	5.29561e-11	4.74424e-10	0.0461561	0.0545369	0.390907	0.526452	0.235267	0.282722	1.23487e-05	0.000169432	0.0381717	0.0454035	0.480023	0.60146
gene10961	Unc119	Unc119	Unc119	Unc119	reference	9.89693	9.95017	10.1	10.1069	10.0535	10.124	10.0871	9.99142	10.153	10.0828	10.1982	10.1315	10.119	10.1305	10.1697	10.0623	10.1624	10.0409	10.1191	10.1665	10.0566	10.0555	10.1834	10.1351	10.1156	10.0324	10.1624	10.0774	10.047	10.0208	4.04682e-07	1.83774e-06	-0.155209	-0.167667	0.000107786	0.000795916	-0.11256	-0.125228	0.00422025	0.0196511	-0.20472	-0.219136	5.76922e-07	6.75237e-06
gene10962	Pigs	Pigs	Pigs	Pigs	reference	10.007	9.99522	9.99602	9.7202	9.88303	9.79007	9.83241	9.88627	10.0122	9.94356	9.87935	9.96593	9.94947	10.0036	9.86736	9.96031	10.0527	9.98455	9.96452	9.92794	9.88286	9.85369	9.90209	10.0455	9.72003	9.7827	9.89813	9.76461	9.85863	9.88852	0.000115471	0.000322756	-0.0475244	-0.0558663	0.371266	0.506721	0.109241	0.134963	0.032719	0.0967594	-0.0510913	-0.06035	0.338306	0.462878
gene10963	Aldoc	Aldoc	Aldoc	Aldoc	reference	13.9176	13.8491	14.1746	14.309	14.1428	14.2557	14.1451	14.2413	14.1315	14.0189	14.0894	14.047	14.0357	14.0042	14.1117	14.0265	14.1023	14.1336	14.065	13.9318	14.0681	14.0359	14.1431	14.0561	14.2026	14.0323	14.1902	14.1423	14.2284	14.1831	2.96668e-08	1.643e-07	-0.13045	-0.145899	0.00519805	0.0189223	-0.258666	-0.291405	2.38061e-08	9.70077e-07	-0.0830711	-0.0933291	0.0741046	0.142998
gene10967	Kiaa0100	Kiaa0100	Kiaa0100	Kiaa0100	reference	12.2539	12.2634	12.351	12.2336	12.2366	12.1138	12.2464	12.2753	12.2934	12.422	12.2797	12.393	12.3194	12.3145	12.2322	12.3938	12.4382	12.3456	12.3804	12.3354	12.0933	12.1975	12.3168	12.4007	12.1337	12.2671	12.3135	12.2627	12.2382	12.2473	3.69514e-06	1.39645e-05	-0.134354	-0.14691	0.00152158	0.00700641	0.00456967	0.0053625	0.908185	0.947184	-0.113676	-0.124481	0.00742442	0.0227857
gene10970	Proca1	Proca1	Proca1	Proca1	reference	9.38041	9.36445	9.48712	9.60412	9.65428	9.62031	9.64181	9.66612	9.49969	9.42683	9.47514	9.63072	9.48266	9.48753	9.50667	9.41794	9.51579	9.44726	9.50957	9.47818	9.44386	9.49111	9.47524	9.48705	9.6639	9.449	9.58925	9.57129	9.63294	9.54492	5.45095e-12	5.64268e-11	-0.116095	-0.129993	0.0127858	0.0382568	-0.308033	-0.340112	5.70008e-11	4.9607e-09	-0.0809265	-0.0913073	0.0863697	0.161922
gene10973	Tlcd1	Tlcd1	Tlcd1	Tlcd1	reference	7.74931	7.69741	7.75671	8.00555	7.94961	7.94084	7.85301	7.86445	7.8069	7.7676	7.78816	7.69162	7.73244	7.84891	7.87494	7.80446	7.81935	7.95228	7.73969	7.76059	7.9193	7.90982	7.71541	7.87507	8.06998	7.78281	8.00178	8.00719	7.89272	7.86428	0.000262285	0.000669113	-0.014243	-0.0229001	0.84746	0.898178	-0.15077	-0.260739	0.0279194	0.0859328	0.0322654	0.051723	0.668523	0.76331
gene10974	Nek8	Nek8	Nek8	Nek8	reference	7.63171	7.49464	7.789	7.72306	7.75966	7.65188	7.75039	7.71416	7.63916	7.66838	7.63671	7.70015	7.72868	7.68414	7.75454	7.72261	7.65355	7.73527	7.74719	7.78707	7.46634	7.69292	7.68966	7.7551	7.71789	7.48049	7.69361	7.73502	7.79391	7.87467	1.77795e-05	5.90743e-05	-0.367106	-0.462627	1.40101e-05	0.000143928	-0.297103	-0.416442	0.00010703	0.00102681	-0.216868	-0.29737	0.00643064	0.0203456
gene10976	Fam222b	Fam222b	Fam222b	Fam222b	reference	9.43357	9.48716	9.00078	9.08709	9.32149	9.32023	9.21585	9.16195	8.7577	8.8595	8.81378	9.04406	8.92954	8.82562	8.91913	9.00865	8.79135	9.05041	8.83238	8.99391	9.25377	9.38335	8.87596	8.87909	9.10354	9.39396	9.21179	9.12174	9.27938	9.18278	1.02124e-39	1.72816e-37	0.587796	0.636434	6.55798e-15	1.4018e-12	0.205257	0.272528	0.000764679	0.00501445	0.894367	0.932225	9.21694e-29	4.3192e-26
gene10981	Phf12	Phf12	Phf12	Phf12	reference	10.2161	10.2609	10.2681	10.2922	10.1827	10.0672	10.1947	10.2183	10.237	10.2985	10.346	10.2826	10.2775	10.4111	10.248	10.1849	10.3816	10.2584	10.3016	10.285	10.1623	10.1293	10.2803	10.3635	10.2519	10.0947	10.2522	10.4013	10.2533	10.2438	0.000193348	0.000512896	-0.0838534	-0.0949864	0.0815387	0.16289	-0.0112355	-0.0136926	0.80316	0.882989	-0.16705	-0.18689	0.000656041	0.00303578
gene10984	Myo18a	Myo18a	Myo18a	Myo18a	reference	11.788	11.8869	11.9693	11.9145	11.8671	11.759	11.8854	11.936	11.9621	11.9512	12.0226	11.9592	11.9574	11.9905	11.943	12.011	12.0157	11.984	12.0045	11.9463	11.8645	11.9064	11.9402	11.9998	11.9333	11.8813	11.8387	11.9432	11.9135	11.8831	4.92755e-06	1.82152e-05	-0.123883	-0.131674	0.00048562	0.00277263	-0.00502859	-0.00572016	0.880267	0.931895	-0.128412	-0.136468	0.00032563	0.00167263
gene10986	Nufip2	Nufip2	Nufip2	Nufip2	reference	10.4573	10.3498	10.0185	10.2558	10.4385	10.386	10.3537	10.1705	9.91918	10.0832	10.038	10.0401	10.0222	10.0688	9.93141	10.0833	9.9052	10.038	9.94108	10.0063	10.3949	10.2607	10.0173	9.95216	10.258	10.3325	10.2372	10.1462	10.2932	10.2492	6.81505e-30	5.2223e-28	0.451219	0.482796	5.01887e-14	8.2635e-12	0.0430651	0.0545567	0.3916	0.566523	0.451565	0.477546	1.32025e-13	6.81608e-12
gene10988	SEPT9_like	SEPT9_like	SEPT9	LOC101970063	human_blastn	9.90914	9.93037	9.7894	9.74148	9.74161	9.73921	9.72325	9.70656	9.90723	9.83452	9.92356	9.8965	9.89182	9.7406	9.75651	9.774	9.94145	9.66322	9.80412	9.7555	9.74429	9.87128	9.93606	9.8132	9.74022	9.8979	9.63641	9.67777	9.75106	9.56658	1.89106e-05	6.26107e-05	0.114795	0.13877	0.0458325	0.104986	0.16698	0.211418	0.00250298	0.0129896	0.0129727	0.0158633	0.820131	0.877611
gene10992	Ankrd13b	Ankrd13b	Ankrd13b	Ankrd13b	reference	9.77137	9.88656	9.62241	9.72442	9.69425	9.82528	9.74339	9.75994	9.61344	9.6205	9.62405	9.64753	9.64259	9.54718	9.77301	9.68535	9.66075	9.60703	9.63702	9.62146	9.76526	9.85089	9.64867	9.57504	9.72582	9.83473	9.68654	9.59967	9.67143	9.73931	3.36891e-09	2.21994e-08	0.199098	0.221184	2.63728e-05	0.000247365	0.085586	0.100213	0.0569165	0.146178	0.287607	0.31047	7.59483e-09	1.39571e-07
gene10993	Coro6	Coro6	Coro6	Coro6	reference	9.61028	9.60435	9.79565	10.0108	9.88949	9.84963	9.8448	9.84688	9.92633	9.842	9.88835	9.9727	9.87573	9.83417	10.0061	9.72663	9.90178	9.75421	10.0647	9.90605	9.61516	9.71953	9.92289	9.9253	9.91619	9.6114	9.93757	9.95578	9.84795	9.62287	6.02936e-09	3.78864e-08	-0.304829	-0.358112	3.28577e-06	4.21409e-05	-0.350457	-0.412053	9.08461e-08	2.85668e-06	-0.343178	-0.387393	5.54204e-07	6.51806e-06
gene10994	Ssh2	Ssh2	Ssh2	Ssh2	reference	10.3715	10.3219	10.0508	10.4333	10.2703	10.3606	10.3808	10.3343	10.0899	10.0951	10.1453	10.1269	10.1021	10.1187	10.1745	10.0968	10.1976	10.1611	10.2016	10.1884	10.4206	10.3379	10.1559	10.1993	10.3602	10.3071	10.2548	10.4525	10.3267	10.3166	7.47393e-23	3.05578e-21	0.29877	0.321887	8.33999e-11	4.9811e-09	-0.00616556	-0.00731482	0.881539	0.932916	0.32054	0.340085	1.19546e-11	4.23415e-10
gene11	Xrcc4	Xrcc4	Xrcc4	Xrcc4	reference	7.33685	7.25062	7.50692	7.38969	7.35586	7.33155	7.39018	7.3517	7.5242	7.46646	7.51045	7.44035	7.47898	7.58645	7.40961	7.57048	7.4927	7.42133	7.55715	7.45747	7.3264	7.28034	7.34192	7.50182	7.40236	7.41808	7.37768	7.46827	7.47608	7.44438	1.30094e-05	4.43746e-05	-0.302539	-0.410982	0.000293517	0.00184056	-0.0668617	-0.119416	0.304897	0.480886	-0.436831	-0.521555	5.08528e-06	4.62381e-05
gene1100	Fbxo22	Fbxo22	Fbxo22	Fbxo22	reference	9.02701	9.14517	8.95515	9.01339	9.00121	8.93191	8.92973	8.97684	8.88281	9.02523	8.90203	8.90353	8.97192	8.85529	8.87567	8.94981	8.88295	9.02649	8.96123	8.92811	9.24264	9.0921	8.95495	8.83406	8.95595	9.15959	8.93579	8.95403	8.96547	8.93985	2.86077e-08	1.59158e-07	0.29135	0.332231	6.78329e-07	1.15591e-05	0.233005	0.283733	2.40817e-05	0.000297057	0.31959	0.354909	1.81765e-07	2.40039e-06
gene11000	Blmh	Blmh	Blmh	Blmh	reference	8.96015	9.0101	8.66163	8.5915	8.74909	8.79349	8.76519	8.71835	8.62461	8.71234	8.69995	8.69314	8.7105	8.58334	8.66547	8.81594	8.66631	8.69408	8.62773	8.73411	8.80969	8.93215	8.72886	8.65337	8.78915	8.8847	8.70373	8.58718	8.72292	8.8424	3.09053e-07	1.42849e-06	0.316424	0.37989	7.13326e-06	8.20695e-05	0.264902	0.344993	4.88372e-05	0.000538004	0.403588	0.453702	1.28985e-07	1.76777e-06
gene11003	Cpd	Cpd	Cpd	Cpd	reference	10.9926	11.0923	10.893	11.0186	10.9791	10.9565	11.0584	11.0055	10.7717	10.8551	10.7405	10.8202	10.695	10.7614	10.9649	10.9676	10.7866	11.0223	10.6901	10.9803	11.2519	11.0069	10.7284	10.9318	11.0902	11.0841	10.7639	10.9134	11.0227	11.0796	1.9187e-07	9.19647e-07	0.163586	0.205394	0.00959235	0.0303866	0.082989	0.114383	0.149316	0.290942	0.389024	0.433228	5.59922e-08	8.48519e-07
gene11011	ABR	ABR	ABR	LOC101976167	human_blastn	12.594	12.6746	12.6486	12.6095	12.5868	12.58	12.5634	12.6	12.5928	12.589	12.6695	12.6358	12.6175	12.6677	12.6271	12.6267	12.7232	12.5835	12.6752	12.7101	12.6106	12.6174	12.7445	12.7356	12.4981	12.6706	12.6589	12.5437	12.6227	12.5887	2.39951e-06	9.39145e-06	0.0129397	0.0135806	0.679111	0.773826	0.0549887	0.0592434	0.0721125	0.173298	0.00919822	0.00968087	0.769167	0.838391
gene11012	Timm22	Timm22	Timm22	Timm22	reference	8.4565	8.41318	8.3019	8.24265	8.22968	8.32769	8.20751	8.30965	8.45891	8.39267	8.35109	8.3612	8.49251	8.38773	8.32965	8.28839	8.44744	8.32338	8.34718	8.33644	8.40991	8.37358	8.35646	8.28876	8.19942	8.42209	8.37195	8.31697	8.22586	8.34027	5.79848e-05	0.000172947	0.15123	0.188652	0.0146961	0.0426732	0.238165	0.306476	9.83781e-05	0.000962343	-0.00330179	-0.00420013	0.956826	0.97324
gene11018	Gemin4	Gemin4	Gemin4	Gemin4	reference	8.70205	8.56462	8.38046	8.62909	8.57584	8.67229	8.55802	8.5452	8.32958	8.39725	8.47268	8.37099	8.3255	8.27682	8.37908	8.38558	8.42502	8.47669	8.29176	8.39821	8.57128	8.60801	8.30753	8.29388	8.73682	8.53334	8.47971	8.43114	8.41372	8.5282	2.56978e-10	2.07352e-09	0.290125	0.36931	0.000112528	0.00082593	-0.0030982	-0.00481558	0.959428	0.977888	0.380733	0.44637	4.29843e-06	3.97609e-05
gene11019	Fam57a	Fam57a	Fam57a	Fam57a	reference	7.6542	7.66473	7.40795	7.52818	7.57731	7.61361	7.55411	7.53729	7.34584	7.41358	7.37956	7.47274	7.35457	7.26615	7.48281	7.46618	7.34404	7.48405	7.41768	7.29696	7.68385	7.63073	7.42758	7.35811	7.50699	7.64281	7.48213	7.52362	7.50643	7.5354	1.26074e-22	5.05293e-21	0.417273	0.478824	3.73134e-08	9.69353e-07	0.159598	0.222735	0.00932118	0.0365057	0.754305	0.802087	7.31113e-18	7.18378e-16
gene11024	Doc2b	Doc2b	Doc2b	Doc2b	reference	10.4484	10.4455	10.5048	10.7325	10.5698	10.6838	10.5628	10.6456	10.3494	10.4823	10.3865	10.4815	10.4684	10.5294	10.4981	10.5057	10.5759	10.4663	10.5903	10.5295	10.5508	10.5502	10.6971	10.5105	10.6054	10.5724	10.6804	10.6817	10.6251	10.701	8.56977e-09	5.26812e-08	0.0328202	0.0372996	0.496616	0.623824	-0.140746	-0.164748	0.00261485	0.0134712	0.0904093	0.102819	0.0636722	0.127303
gene11026	Crk	Crk	Crk	Crk	reference	10.1869	10.1775	9.99983	10.0188	10.0555	10.1024	10.098	10.1047	10.0049	9.9822	9.88157	9.96943	10.0576	9.9379	9.99047	10.0217	9.93227	9.98998	9.89748	10.0029	10.1833	10.1536	9.91758	9.9387	10.043	10.1582	10.0664	9.9722	10.1188	10.0876	2.48858e-13	3.09081e-12	0.237605	0.2569	3.33484e-08	8.81381e-07	0.1224	0.137781	0.00303995	0.0152172	0.266929	0.284841	1.76804e-09	3.73989e-08
gene11028	Inpp5k	Inpp5k	Inpp5k	Inpp5k	reference	9.93061	9.83684	9.87514	9.7777	9.74937	9.73634	9.7687	9.70295	9.84402	9.83802	9.88886	9.81242	9.85869	9.84319	9.83719	9.86439	9.93278	9.85029	9.83419	9.79665	9.7873	9.78336	9.83773	9.79326	9.74792	9.78052	9.66628	9.75484	9.73828	9.76941	1.47194e-05	4.96484e-05	-0.0228136	-0.0250017	0.585474	0.69867	0.109623	0.123753	0.00808581	0.0326776	-0.0322978	-0.0356045	0.444605	0.568721
gene11033	Prpf8	Prpf8	Prpf8	Prpf8	reference	12.7955	12.7812	12.8146	12.7598	12.6424	12.6039	12.6796	12.6425	12.8771	12.9368	12.8929	12.8891	12.8957	12.8904	12.7575	12.8334	12.9034	12.804	12.8577	12.7485	12.7358	12.7719	12.9133	12.8213	12.6504	12.7822	12.6481	12.6325	12.5811	12.6143	1.3835e-25	7.36093e-24	-0.0499969	-0.053131	0.151702	0.259963	0.126647	0.136822	0.000237817	0.00196312	-0.140721	-0.149003	6.02506e-05	0.000399181
gene11047	Tsr1	Tsr1	Tsr1	Tsr1	reference	9.2705	9.09891	9.1191	9.12772	9.0843	9.07473	9.14097	9.03406	9.11079	9.21598	9.0364	9.1324	9.08245	9.04501	8.9897	9.15669	9.06723	9.07196	9.05379	9.1415	9.259	9.28907	9.02731	9.10013	8.98083	9.34167	9.02626	9.12665	9.03799	9.00417	1.5998e-05	5.35936e-05	0.220796	0.262774	0.000227798	0.00148132	0.211923	0.266636	0.000201438	0.00170913	0.219002	0.257248	0.000363042	0.00183539
gene11050	Mettl16	Mettl16	Mettl16	Mettl16	reference	10.7213	10.8782	10.5818	10.6947	10.6875	10.696	10.6935	10.6477	10.4985	10.7408	10.5635	10.6142	10.58	10.5687	10.5336	10.6496	10.5612	10.602	10.5531	10.5059	10.724	10.7016	10.5903	10.4974	10.6315	10.7971	10.6272	10.7345	10.6012	10.6718	9.56727e-10	6.9303e-09	0.218878	0.239591	1.20603e-06	1.86713e-05	0.105224	0.120462	0.0146484	0.0521708	0.227759	0.247037	7.40625e-07	8.49696e-06
gene11053	Cluh	Cluh	Cluh	Cluh	reference	11.0395	11.0267	10.9864	10.9273	10.8609	10.8793	10.8525	10.8729	10.9884	10.9893	10.984	11.0057	11.0077	10.9983	10.9484	10.9826	11.0322	10.9359	10.9886	11.0312	11.0154	11.0202	11.0403	10.9838	10.8566	11.0244	10.9712	10.9538	10.9434	10.7987	4.84786e-09	3.10222e-08	0.0673789	0.0714181	0.0492872	0.11098	0.183158	0.196844	8.84826e-08	2.80019e-06	0.0404524	0.043051	0.241205	0.358876
gene11055	Rap1gap2	Rap1gap2	Rap1gap2	Rap1gap2	reference	11.6192	11.6695	11.7014	11.6359	11.5858	11.5942	11.6603	11.6307	11.7128	11.7954	11.7248	11.7132	11.7289	11.7189	11.6433	11.6195	11.7254	11.688	11.721	11.7585	11.715	11.7802	11.8194	11.6633	11.5225	11.7794	11.7145	11.6067	11.5928	11.6221	0.000114926	0.000321383	0.042867	0.0467233	0.293167	0.42671	0.100861	0.112865	0.0114383	0.0428153	-0.0306855	-0.0335761	0.451612	0.574727
gene11068	Ric1	Ric1	Ric1	Ric1	reference	9.24872	9.22658	9.15621	9.18321	9.23435	9.27729	9.21979	9.20821	9.07948	9.19174	9.02491	9.22389	9.1255	9.09898	9.18139	9.18884	9.0689	9.23085	9.13549	9.21305	9.27526	9.19454	9.23893	9.10522	9.30051	9.22336	9.20012	9.23103	9.32768	9.31945	4.49971e-05	0.000138411	0.0557196	0.064824	0.282402	0.415553	0.0133519	0.0167531	0.782156	0.871309	0.190261	0.217216	0.000452141	0.00221596
gene11069	Ermp1	Ermp1	Ermp1	Ermp1	reference	10.6113	10.5969	10.7456	10.7044	10.6602	10.577	10.7557	10.7408	10.7154	10.8183	10.7783	10.7167	10.7595	10.7785	10.6575	10.8269	10.7219	10.8053	10.7107	10.721	10.7276	10.6246	10.7598	10.7387	10.5516	10.5317	10.602	10.6404	10.6441	10.7302	7.51089e-05	0.000218303	-0.148933	-0.164758	0.000939838	0.00475934	-0.0712225	-0.082663	0.0986435	0.216281	-0.174096	-0.191294	0.000139553	0.000819426
gene1107	Psma4	Psma4	Psma4	Psma4	reference	10.3429	10.2794	10.3367	10.2693	10.1854	10.2585	10.1954	10.2381	10.3587	10.3736	10.3396	10.3199	10.2957	10.3334	10.2935	10.3065	10.3133	10.3025	10.3406	10.2874	10.336	10.3432	10.3314	10.2899	10.1905	10.3899	10.2126	10.2361	10.1674	10.1823	1.492e-09	1.04957e-08	0.0345991	0.0367841	0.322036	0.457734	0.142408	0.154091	4.65782e-05	0.000516738	-0.000621674	-0.000664135	0.985953	0.991651
gene11071	Kiaa2026	Kiaa2026	Kiaa2026	Kiaa2026	reference	10.3158	10.2133	10.2294	10.3169	10.215	10.3029	10.4	10.297	10.1381	10.263	10.0802	10.2102	10.1833	10.1662	10.2729	10.337	10.1296	10.322	10.199	10.1335	10.2904	10.2607	10.2678	10.2115	10.262	10.2864	10.3502	10.2678	10.2651	10.3859	0.000205884	0.000541205	0.00348334	0.00396333	0.942617	0.962363	-0.0358603	-0.0434443	0.43115	0.603002	0.13875	0.156865	0.00508637	0.0167901
gene11074	Il33	Il33	Il33	Il33	reference	7.19693	7.12279	7.22075	7.34791	7.31203	7.27226	7.32249	7.3422	7.32114	7.16411	7.2927	7.20495	7.22706	7.27813	7.23311	7.19666	7.22706	7.22829	7.19836	7.17598	7.17189	7.08582	7.18813	7.32632	7.33389	6.97669	7.30324	7.31182	7.24171	7.31175	9.27456e-07	3.93185e-06	-0.231849	-0.339647	0.00403405	0.0154697	-0.542621	-0.627334	8.01248e-08	2.59743e-06	-0.359742	-0.458436	0.000119305	0.000717477
gene11082	Kdm4c	Kdm4c	Kdm4c	Kdm4c	reference	9.91359	10.0265	10.0927	10.5591	10.4987	10.4368	10.4352	10.4337	10.1004	10.1197	10.2067	10.2212	10.09	10.2486	10.2752	10.1048	10.0869	10.1783	10.3215	10.1705	10.1663	10.0525	10.0517	10.0996	10.5653	9.93138	10.5199	10.5607	10.3859	10.3759	5.18956e-31	4.39094e-29	-0.204489	-0.244833	0.000616193	0.00336216	-0.636516	-0.661293	1.32618e-20	1.61582e-17	-0.180954	-0.215676	0.00272002	0.00988684
gene11085	Ptprd	Ptprd	Ptprd	Ptprd	reference	11.8688	11.9148	12.1085	12.2914	12.1541	12.0724	12.1542	12.1232	12.0365	12.0898	12.0764	12.0715	12.0896	12.0921	12.2363	12.1583	12.1726	12.2385	12.1688	12.1423	12.0214	11.9065	12.0782	12.1508	12.2974	11.8717	11.9379	12.2913	12.1082	12.1015	4.22828e-06	1.57835e-05	-0.268323	-0.306094	2.14634e-06	2.97171e-05	-0.253297	-0.301871	3.01867e-06	5.35363e-05	-0.169356	-0.196771	0.00237983	0.00888352
gene1109	Ireb2	Ireb2	Ireb2	Ireb2	reference	10.5693	10.5751	10.2616	10.5381	10.413	10.3364	10.4386	10.4116	9.98221	10.2628	10.0441	10.3749	10.1332	10.1726	10.2602	10.3214	10.0648	10.3882	10.1936	10.165	10.5096	10.4054	10.1893	10.1064	10.2821	10.4564	10.3478	10.3871	10.378	10.3442	6.40882e-27	3.79054e-25	0.237502	0.267825	5.3637e-06	6.45764e-05	0.0997791	0.120465	0.0405597	0.113323	0.534365	0.554286	2.37067e-20	3.24542e-18
gene11091	Mpdz	Mpdz	Mpdz	Mpdz	reference	11.1831	11.2519	11.3998	11.4679	11.4566	11.4758	11.4941	11.4641	11.3278	11.4532	11.4033	11.4112	11.3846	11.4245	11.3448	11.3969	11.3445	11.4414	11.3566	11.3507	11.3444	11.2508	11.4109	11.3713	11.385	11.3069	11.4284	11.4461	11.3399	11.42	6.3531e-10	4.73143e-09	-0.159154	-0.168791	7.13129e-06	8.20695e-05	-0.245886	-0.26306	2.68861e-12	3.30889e-10	-0.159999	-0.169456	7.89961e-06	6.82132e-05
gene11101	Snapc3	Snapc3	Snapc3	Snapc3	reference	8.75412	8.75294	8.54735	8.55882	8.6019	8.6531	8.68228	8.69479	8.59888	8.71638	8.53954	8.60736	8.62091	8.57107	8.58159	8.58647	8.54246	8.55101	8.56822	8.53411	8.73155	8.70307	8.56264	8.5328	8.63066	8.81821	8.67146	8.62051	8.69658	8.80956	2.17179e-07	1.03242e-06	0.283539	0.328187	2.94679e-06	3.83586e-05	0.163624	0.20771	0.00309449	0.0154521	0.226953	0.264676	0.000198658	0.00110483
gene11110	Armc8	Armc8	Armc8	Armc8	reference	9.80135	9.87683	9.73829	9.71874	9.73046	9.66076	9.76005	9.69316	9.8211	9.73461	9.76743	9.80155	9.76309	9.70227	9.75792	9.68038	9.65096	9.69816	9.73853	9.74569	9.92364	9.83744	9.67776	9.69376	9.69092	9.96705	9.77447	9.70308	9.75109	9.68729	1.48152e-07	7.24644e-07	0.186713	0.203218	1.17396e-05	0.000124595	0.21348	0.237923	3.79856e-07	9.38776e-06	0.155368	0.169474	0.000319163	0.00164566
gene11112	Mras	Mras	Mras	Mras	reference	11.4978	11.5799	11.6102	11.669	11.5992	11.641	11.6859	11.7223	11.4556	11.5119	11.4817	11.5268	11.5144	11.3999	11.5473	11.5541	11.5479	11.5311	11.5474	11.5342	11.6113	11.4969	11.564	11.5947	11.7076	11.5715	11.698	11.6785	11.7379	11.8427	2.20609e-17	4.90493e-16	0.00138827	0.00149423	0.970797	0.980261	-0.126522	-0.138723	0.000673598	0.00452432	0.0978	0.105305	0.0105986	0.0301643
gene11116	Faim	Faim	Faim	Faim	reference	8.80881	8.91685	9.0216	9.08454	9.04339	9.10006	9.05072	9.06756	8.9654	8.99106	9.00164	8.95961	8.93712	9.0999	9.01026	9.01164	9.01037	9.00142	9.04441	9.04006	8.88946	8.95516	8.9248	8.95956	9.00895	8.97585	9.15592	9.06795	9.05769	9.04041	7.21163e-05	0.000210509	-0.142425	-0.166542	0.00831339	0.0272067	-0.235048	-0.280315	8.81385e-06	0.000128608	-0.139653	-0.163204	0.0109498	0.0310044
gene11118	Pik3cb	Pik3cb	Pik3cb	Pik3cb	reference	9.14695	9.15762	9.20515	9.29201	9.27733	9.28376	9.30473	9.26786	9.17235	9.14843	9.10403	9.1086	9.12846	9.14338	9.20351	9.11452	9.04729	9.18266	9.13681	9.24338	9.28645	9.29208	9.1778	9.20696	9.36892	9.2951	9.35611	9.34556	9.28804	9.31616	1.21647e-09	8.65738e-09	0.0951236	0.109112	0.0582897	0.126461	-0.0727391	-0.0878382	0.125508	0.257131	0.131557	0.150669	0.0104555	0.0298462
gene11122	Mrps22	Mrps22	Mrps22	Mrps22	reference	8.38665	8.38318	8.39263	8.20029	8.32523	8.36071	8.41638	8.34753	8.14828	8.23235	8.1237	8.30479	8.30847	8.21355	8.23127	8.29542	8.10969	8.32698	8.26702	8.35449	8.44659	8.44231	8.28444	8.26218	8.19353	8.60465	8.38234	8.22105	8.32453	8.44093	0.000312177	0.000783595	0.195889	0.278901	0.00937806	0.0298335	0.14636	0.236694	0.0279144	0.0859328	0.413952	0.493583	6.39216e-06	5.6724e-05
gene11124	Copb2	Copb2	Copb2	Copb2	reference	11.1865	11.2202	11.2871	11.1063	11.1101	11.0746	11.1598	11.1629	11.2146	11.2741	11.1902	11.2288	11.2195	11.2339	11.1084	11.3183	11.1973	11.2048	11.1783	11.2089	11.1597	11.14	11.2408	11.2332	11.053	11.2177	11.1176	11.1305	11.15	11.2045	0.000103455	0.000291781	-0.0439613	-0.046961	0.224439	0.348663	0.0849086	0.0928657	0.0174077	0.0597452	-0.0376924	-0.0404232	0.300445	0.423145
gene11126	Rbp1	Rbp1	Rbp1	Rbp1	reference	8.6196	8.52213	8.65991	8.27369	8.23278	8.31896	8.11328	8.20728	8.66045	8.55964	8.59562	8.54867	8.58325	8.71359	8.47611	8.78088	8.45916	8.41405	8.4784	8.42991	8.43331	8.39009	8.69259	8.70835	8.47104	8.50539	8.68665	8.50221	9.00023	9.12804	1.7774e-09	1.22905e-08	-0.0615028	-0.119403	0.433262	0.565916	0.377465	0.58209	0.000169162	0.00147959	-0.110339	-0.202221	0.185611	0.293167
gene11128	Clstn2	Clstn2	Clstn2	Clstn2	reference	10.359	10.4229	10.5083	10.5443	10.3223	10.2954	10.3844	10.4026	10.518	10.4206	10.551	10.5756	10.3507	10.5587	10.3172	10.4753	10.4723	10.5519	10.6145	10.4977	10.5021	10.4054	10.7171	10.7163	10.6801	10.5119	10.9029	10.8187	10.9968	10.9501	6.09881e-17	1.27348e-15	-0.04313	-0.0565692	0.500456	0.627192	0.0536612	0.0771304	0.36002	0.535646	-0.0364662	-0.0479344	0.569473	0.681912
gene1113	Wdr61	Wdr61	Wdr61	Wdr61	reference	9.61285	9.55051	9.54767	9.31958	9.46289	9.37088	9.39775	9.2936	9.56936	9.59992	9.54213	9.4996	9.52312	9.44495	9.52002	9.57438	9.59347	9.54973	9.48374	9.58087	9.54949	9.51967	9.48316	9.46495	9.4239	9.53336	9.49804	9.37461	9.39088	9.48692	6.52363e-07	2.85298e-06	0.0201974	0.0232991	0.68899	0.781806	0.243455	0.284576	1.71865e-06	3.32382e-05	0.0222364	0.0258343	0.661414	0.757321
gene11134	Pxylp1	Pxylp1	Pxylp1	Pxylp1	reference	7.76862	7.7469	7.61235	7.75977	7.77929	7.64135	7.72232	7.64988	7.50863	7.59447	7.59592	7.61811	7.51933	7.61886	7.60011	7.61096	7.64642	7.59372	7.62378	7.58749	7.70745	7.65	7.50265	7.571	7.73355	7.61562	7.64921	7.69027	7.70332	7.68783	1.18434e-05	4.06823e-05	0.176758	0.235777	0.0107749	0.0334305	-0.0131046	-0.0199227	0.827595	0.898853	0.27879	0.346105	0.000284323	0.00150281
gene11137	Zbtb38	Zbtb38	Zbtb38	Zbtb38	reference	11.2235	11.0197	11.0533	11.0682	11.1222	11.0438	11.1019	11.1128	11	11.1115	10.9769	11.0107	10.9596	11.0267	10.8911	11.1159	10.9013	11.0236	10.942	10.9775	11.0737	11.0504	10.9872	10.9431	11.0441	11.089	11.0598	11.0023	11.1078	11.1211	0.000278837	0.000706899	0.0973364	0.107652	0.0273265	0.0700497	0.0129662	0.0153468	0.753298	0.85125	0.103902	0.115042	0.0192683	0.0491551
gene11143	Tfdp2	Tfdp2	Tfdp2	Tfdp2	reference	8.08951	8.09956	8.05302	8.06036	8.08615	8.05801	8.05457	7.96751	8.07493	8.03146	8.01378	7.98005	7.99357	7.91785	7.90271	8.07906	7.92594	7.96954	7.94614	7.89733	8.05219	8.11061	7.94333	7.96863	8.01529	8.13591	7.90374	7.98369	7.87516	7.99047	0.0002043	0.000537826	0.171096	0.218778	0.00879294	0.0283796	0.0810531	0.114972	0.168959	0.318888	0.15804	0.201273	0.0177318	0.046006
gene11146	Atr	Atr	Atr	Atr	reference	9.40812	9.48826	9.53268	9.68944	9.60813	9.59957	9.67508	9.56944	9.45478	9.61419	9.50985	9.51868	9.45974	9.5191	9.47125	9.49971	9.30751	9.50462	9.55069	9.45731	9.56468	9.48733	9.40722	9.43635	9.66939	9.38771	9.51916	9.60488	9.46279	9.46984	0.000196687	0.000520624	-0.0567729	-0.0688918	0.319326	0.455155	-0.207775	-0.258114	0.000183921	0.00158629	-0.0653718	-0.0795974	0.254284	0.373322
gene1115	Acsbg1	Acsbg1	Acsbg1	Acsbg1	reference	11.0192	10.9846	11.2118	11.1437	11.1727	11.2259	11.1061	11.1605	11.0342	11.0225	11.0052	11.1237	11.1801	11.0221	11.2213	11.0809	11.2612	11.179	11.107	11.2382	10.9477	11.0148	11.1826	11.2303	11.143	11.031	11.2	11.2854	11.2795	11.2423	1.05908e-10	9.11773e-10	-0.190626	-0.209034	1.74486e-05	0.000173263	-0.182434	-0.206164	2.40883e-05	0.000297057	-0.0589502	-0.0655609	0.182521	0.289475
gene11156	U2surp	U2surp	U2surp	U2surp	reference	10.615	10.705	10.5994	10.5874	10.6251	10.7254	10.7689	10.7953	10.5432	10.7184	10.4161	10.6008	10.5002	10.5575	10.5672	10.5478	10.3913	10.6807	10.5275	10.5149	10.6615	10.5911	10.5931	10.561	10.7307	10.6417	10.6676	10.7478	10.7147	10.7373	9.06726e-06	3.19755e-05	0.0550331	0.0648582	0.30398	0.438307	-0.0608727	-0.0763466	0.226062	0.391298	0.113914	0.133582	0.0355378	0.0804717
gene11157	Chst2	Chst2	Chst2	Chst2	reference	10.1751	10.1342	10.3987	10.2483	10.2729	10.4148	10.3773	10.5153	10.344	10.2437	10.4471	10.3576	10.3827	10.29	10.4152	10.3128	10.4798	10.4524	10.4466	10.4654	10.1724	10.2717	10.3293	10.514	10.5037	10.1954	10.3841	10.3196	10.5398	10.4634	3.52103e-07	1.6134e-06	-0.247611	-0.28876	2.51584e-05	0.00023847	-0.212453	-0.263078	0.000130051	0.00120497	-0.194007	-0.227374	0.000985196	0.00425812
gene11158	Slc9a9	Slc9a9	Slc9a9	Slc9a9	reference	7.70336	7.777	7.90947	8.18037	8.02139	7.92417	8.08266	8.15534	7.92633	7.91079	7.96014	7.87407	8.03813	7.86413	8.07277	8.01079	7.82608	8.08313	8.01805	8.04581	7.89704	7.81531	7.86074	8.01951	8.15244	7.76757	7.81246	8.2555	8.12396	8.29594	1.20264e-05	4.1276e-05	-0.289362	-0.469025	0.00197235	0.0086443	-0.476361	-0.646431	1.95665e-05	0.00024911	-0.211681	-0.353286	0.0208933	0.0525092
gene1116	Idh3a	Idh3a	Idh3a	Idh3a	reference	11.7629	11.7452	11.8407	11.7919	11.69	11.7442	11.7217	11.6993	11.8667	11.8635	11.789	11.7877	11.8551	11.8892	11.757	11.8066	11.8701	11.7843	11.8207	11.7755	11.8765	11.8639	11.8781	11.8124	11.6385	11.9365	11.7641	11.8028	11.7301	11.7194	0.000147918	0.000404089	0.0531769	0.0578625	0.188861	0.306892	0.127069	0.14145	0.0013802	0.00803073	-0.0135506	-0.0148096	0.737531	0.815473
gene11165	Bbox1	Bbox1	Bbox1	Bbox1	reference	8.9297	8.82199	8.98625	9.05774	9.01352	9.06934	9.1004	9.24219	8.87349	8.97182	8.88512	8.85445	8.98423	8.97105	8.83388	8.98316	8.98965	8.85951	9.0002	8.84531	8.84099	8.78767	8.96457	8.75825	8.97049	9.06852	9.02321	8.99387	9.11021	9.03923	0.000265659	0.000676587	-0.0041416	-0.00568925	0.950703	0.967134	-0.244118	-0.333973	0.000259706	0.0021081	-0.0446655	-0.0613027	0.508135	0.625998
gene11172	Luzp2	Luzp2	Luzp2	Luzp2	reference	11.4488	11.457	11.674	11.8693	11.7565	11.6618	11.7012	11.7699	11.6994	11.6245	11.6927	11.5401	11.6086	11.6925	11.7836	11.5946	11.6357	11.788	11.6733	11.722	11.5602	11.4478	11.7406	11.7639	11.9659	11.4536	11.66	12.0409	11.71	11.8086	2.35125e-08	1.32936e-07	-0.216221	-0.260052	0.000396221	0.00234628	-0.291582	-0.353204	1.50581e-06	2.98321e-05	-0.201703	-0.240004	0.00110495	0.00468758
gene11178	Dhx8	Dhx8	Dhx8	Dhx8	reference	9.97394	10.0486	9.91599	10.0381	9.8798	9.81047	9.83536	9.85747	9.95281	9.93633	9.98765	9.96167	9.97735	9.93851	9.95199	9.94626	9.95812	10.0042	9.95261	9.97767	10.0284	9.98199	9.9768	9.94094	9.92935	9.9952	9.84905	9.89321	9.86058	9.87068	0.000343685	0.00085111	0.0692997	0.0763092	0.106992	0.200122	0.159768	0.180407	0.000171227	0.00149229	0.0639195	0.0707453	0.140864	0.237222
gene11182	Dusp3	Dusp3	Dusp3	Dusp3	reference	12.5211	12.5637	12.6478	12.5409	12.4545	12.4492	12.4815	12.542	12.6803	12.6697	12.7253	12.6382	12.6177	12.6589	12.5615	12.6609	12.6793	12.5716	12.661	12.6131	12.6275	12.5619	12.6488	12.6753	12.5022	12.6196	12.5871	12.5194	12.5245	12.5322	3.43036e-12	3.64708e-11	-0.0450025	-0.0474412	0.16812	0.281177	0.0977749	0.104732	0.00247149	0.0128522	-0.107982	-0.113778	0.000986266	0.00426123
gene11186	Mpp2	Mpp2	Mpp2	Mpp2	reference	10.9662	11.0143	11.1089	11.2054	11.1141	11.2305	11.238	11.1995	11.0495	11.0237	10.9664	11.1122	11.1041	11.0064	11.0454	11.0192	11.0264	11.1176	11.0527	11.1222	11.0268	11.114	11.0547	11.0565	11.2435	11.0103	11.1819	11.1358	11.2726	11.3106	3.17665e-12	3.39511e-11	-0.0688163	-0.0756011	0.105685	0.198163	-0.205106	-0.228775	9.57841e-07	2.04743e-05	-0.00942403	-0.0104183	0.825194	0.881017
gene1119	Tbc1d2b	Tbc1d2b	Tbc1d2b	Tbc1d2b	reference	9.15128	9.03232	8.99339	9.05404	9.12263	9.04205	9.09927	9.11925	8.96032	9.00263	8.97319	9.07015	8.96879	8.92728	9.03178	8.93687	9.11722	9.02275	8.96463	8.95625	9.02579	9.12203	8.97417	9.02044	9.21563	9.03701	9.13277	9.17979	9.17207	9.03816	1.17201e-05	4.03268e-05	0.0909836	0.107884	0.096407	0.184631	-0.0158815	-0.0204033	0.753215	0.851236	0.159438	0.186962	0.00478729	0.0160077
gene11194	Hdac5	Hdac5	Hdac5	Hdac5	reference	10.9697	10.98	11.0274	10.9942	11.1243	11.2734	11.1505	11.141	10.93	10.8376	10.9826	10.8952	11.1097	10.9923	10.9752	10.9365	11.004	11.0155	11.0215	11.0135	10.973	11.1074	10.9683	11.1285	11.1281	11.0006	11.2501	11.0234	11.223	11.2621	9.96537e-06	3.48102e-05	0.0360096	0.0434356	0.521596	0.645612	-0.1418	-0.178419	0.00838602	0.0335992	0.032135	0.0389278	0.56718	0.679968
gene11201	Rundc3a	Rundc3a	Rundc3a	Rundc3a	reference	11.7275	11.752	11.8922	11.737	11.7296	11.8445	11.7638	11.778	11.8688	11.7031	11.8766	11.8768	11.8887	11.8277	11.9391	11.8339	11.9306	11.7893	11.9085	11.8905	11.7447	11.7893	11.8275	11.8812	11.7827	11.7854	11.9261	11.8249	11.8489	11.8557	2.17684e-05	7.11826e-05	-0.137306	-0.147021	0.000261546	0.00166233	-0.0218669	-0.0249171	0.538367	0.692289	-0.0995697	-0.106956	0.00833004	0.0248758
gene11203	Grn	Grn	Grn	Grn	reference	9.60268	9.53727	9.46191	9.32213	9.39154	9.34701	9.32132	9.29921	9.55629	9.5802	9.54842	9.49931	9.60892	9.49024	9.45264	9.49035	9.5582	9.46485	9.49547	9.43917	9.37857	9.62932	9.54425	9.36649	9.42433	9.35902	9.25713	9.39899	9.31402	9.23172	1.87136e-07	8.99433e-07	0.0453182	0.0564832	0.447482	0.578597	0.213092	0.273103	0.00028566	0.00228079	-0.0589222	-0.0735262	0.324666	0.448292
gene11206	Gpatch8	Gpatch8	Gpatch8	Gpatch8	reference	10.9492	11.0153	10.9031	10.8831	10.9998	11.0486	11.0133	10.9231	10.8798	10.9375	10.7887	10.9227	10.7585	10.801	10.9003	10.9459	10.7396	10.9459	10.8916	10.8071	10.9168	10.9948	10.8265	10.8197	10.9585	10.9818	10.9142	10.7663	10.9631	10.9666	3.13243e-05	9.8977e-05	0.0516235	0.0579808	0.266463	0.398013	-0.00867935	-0.0104426	0.841489	0.907319	0.160236	0.178127	0.000725915	0.00331039
gene11208	Fzd2	Fzd2	Fzd2	Fzd2	reference	7.57752	7.39152	7.64866	7.69879	7.93306	7.68665	7.825	7.79485	7.64271	7.44643	7.54647	7.7294	7.59624	7.56232	7.75085	7.55733	7.61916	7.73038	7.61915	7.76087	7.38332	7.39128	7.55247	7.78389	7.97043	7.22545	8.04054	7.99765	7.96122	8.09359	2.85948e-24	1.32471e-22	-0.639857	-0.821064	8.93029e-08	2.05684e-06	-0.943983	-1.06752	3.18089e-12	3.83722e-10	-0.334884	-0.497744	0.00144845	0.00587481
gene11210	Ccdc43	Ccdc43	Ccdc43	Ccdc43	reference	9.01846	9.07767	8.85601	8.90418	8.89748	8.88813	8.95267	8.96992	8.84962	8.97635	8.76613	8.86181	8.85405	8.91453	8.82097	8.82927	8.92982	8.90394	8.83853	8.8719	9.03083	9.063	8.78464	8.84098	8.88698	9.07371	8.89075	8.83582	8.93292	8.93493	5.58928e-09	3.53398e-08	0.315152	0.349521	1.04973e-08	3.34814e-07	0.190955	0.228789	0.000179993	0.00155755	0.289423	0.319619	2.67572e-07	3.41014e-06
gene11213	Adam11	Adam11	Adam11	Adam11	reference	10.292	10.2958	10.4308	10.4602	10.484	10.3606	10.3736	10.4747	10.3909	10.4161	10.3355	10.4756	10.3584	10.3438	10.509	10.3138	10.4847	10.3792	10.4817	10.45	10.3576	10.4498	10.3984	10.4347	10.5072	10.3743	10.6652	10.6776	10.7013	10.4808	1.0833e-08	6.52769e-08	-0.0861873	-0.100277	0.0984882	0.18779	-0.0906812	-0.111111	0.0680718	0.166343	-0.0204621	-0.0240212	0.694947	0.782916
gene11228	Hexim1	Hexim1	Hexim1	Hexim1	reference	10.4891	10.4895	10.3424	10.5278	10.5962	10.8173	10.638	10.5984	10.337	10.3909	10.4723	10.369	10.3946	10.3384	10.4458	10.2856	10.3712	10.3149	10.4226	10.443	10.5415	10.5835	10.3288	10.3489	10.5094	10.5019	10.5217	10.4741	10.5318	10.617	1.42468e-17	3.24454e-16	0.193779	0.215256	3.96138e-05	0.000345989	-0.153675	-0.176956	0.000650666	0.0043994	0.148548	0.165564	0.00170668	0.00674771
gene11233	Map3k14	Map3k14	Map3k14	Map3k14	reference	8.25051	8.07936	7.95359	8.28149	8.40035	8.40694	8.35486	8.32088	8.05983	8.10481	8.01463	8.11773	8.06841	8.08526	8.08118	8.05729	8.12894	8.11998	8.10928	8.1626	8.07213	8.25445	7.96996	8.02525	8.20973	8.1347	8.34894	8.20672	8.53521	8.42809	3.31528e-13	4.04339e-12	0.130723	0.198206	0.0801783	0.160698	-0.260277	-0.387692	0.000502953	0.00359202	0.137511	0.204311	0.0744651	0.143471
gene11234	Arhgap27	Arhgap27	Arhgap27	Arhgap27	reference	7.73113	7.72002	7.64833	7.83637	7.79625	7.77619	7.74789	7.76435	7.67891	7.63935	7.65754	7.65944	7.63018	7.73465	7.62587	7.63654	7.6465	7.61836	7.70135	7.5679	7.76345	7.80173	7.71018	7.75176	7.71225	7.6951	7.62266	7.6924	7.73669	7.72434	0.00030595	0.000769468	0.207758	0.267448	0.00231553	0.00986448	-0.0573634	-0.0833808	0.33286	0.508635	0.15111	0.19694	0.0271844	0.0648871
gene11235	Plekhm1	Plekhm1	Plekhm1	Plekhm1	reference	9.57373	9.67297	9.36734	9.57257	9.50545	9.40128	9.46458	9.45058	9.30976	9.35431	9.39384	9.40805	9.35293	9.34713	9.34668	9.46846	9.34922	9.44495	9.29645	9.32406	9.55147	9.58664	9.32962	9.32931	9.45089	9.57992	9.30068	9.3033	9.41073	9.31526	7.66924e-17	1.57575e-15	0.270176	0.297881	5.48135e-08	1.35466e-06	0.158902	0.185471	0.000702991	0.00468815	0.362875	0.385952	6.43529e-12	2.40514e-10
gene1124	Ctsh	Ctsh	Ctsh	Ctsh	reference	8.96008	8.93444	8.80025	8.75748	8.69551	8.81356	8.79462	8.79404	8.80479	8.82734	8.8648	8.8376	8.78383	8.75182	8.97445	8.86264	8.91088	8.86816	8.77003	8.9386	9.05751	9.01817	8.98608	8.95452	8.94865	9.00422	8.82061	8.91578	9.05317	9.08359	1.19e-06	4.94338e-06	0.170731	0.215874	0.00782338	0.0259374	0.317932	0.391516	1.95978e-06	3.69057e-05	0.277629	0.329255	6.63342e-05	0.000434058
gene11240	Gosr2	Gosr2	Gosr2	Gosr2	reference	10.4136	10.3886	10.3849	10.2461	10.2044	10.2529	10.2938	10.2476	10.4227	10.3732	10.3001	10.3919	10.3643	10.3105	10.2435	10.3661	10.3231	10.3961	10.3175	10.2513	10.4036	10.4801	10.3616	10.2923	10.2589	10.4232	10.1857	10.222	10.2317	10.307	1.86463e-08	1.07315e-07	0.0859023	0.0940849	0.0411591	0.096554	0.219495	0.244196	1.70529e-07	4.74366e-06	0.0886513	0.097395	0.0368018	0.0826989
gene11244	LOC101960968	LOC101960968	LOC101960968	LOC101960968	reference	8.81612	8.87738	8.47849	8.6593	8.67993	8.62356	8.6991	8.68272	8.49961	8.6872	8.4715	8.56309	8.48776	8.45458	8.49181	8.48896	8.52302	8.4919	8.41065	8.52904	8.75766	8.73323	8.51968	8.49076	8.58567	8.67697	8.54952	8.49966	8.60444	8.54769	1.17865e-15	2.12436e-14	0.462599	0.505106	1.27538e-11	9.77306e-10	0.151321	0.196828	0.00756768	0.0309515	0.438384	0.475195	3.47963e-10	8.58215e-09
gene1125	Rasgrf1	Rasgrf1	Rasgrf1	Rasgrf1	reference	10.8128	10.8473	11.0535	10.8126	10.7947	10.8431	10.7754	10.9093	10.7926	11.0515	10.8488	10.924	10.9051	10.8035	11.1893	11.0896	11.1315	10.9583	11.1813	10.9533	10.8529	10.9732	10.9677	10.9279	10.7891	10.9638	11.0394	11.0072	11.0042	11.0086	0.000307332	0.000772388	-0.1629	-0.203323	0.00916827	0.02935	0.0630463	0.0869408	0.267429	0.441213	0.00979451	0.0125172	0.873321	0.916419
gene11251	Cdc27	Cdc27	Cdc27	Cdc27	reference	11.3359	11.3535	11.1956	11.2475	11.143	11.1616	11.208	11.2714	11.2269	11.2949	11.1975	11.2142	11.1876	11.2767	11.1623	11.2617	11.2255	11.2345	11.2474	11.3014	11.3951	11.2906	11.2136	11.2672	11.0832	11.2926	11.2209	11.286	11.1633	11.2545	0.000363237	0.000895344	0.151497	0.164197	0.000202288	0.00134388	0.155903	0.173221	9.46414e-05	0.00093143	0.124158	0.134816	0.0024288	0.00903586
gene11257	Mettl2a	Mettl2a	Mettl2a	Mettl2a	reference	8.73752	8.75778	8.66456	8.57349	8.73832	8.66257	8.58936	8.68239	8.65126	8.65302	8.56917	8.67816	8.6714	8.68282	8.55866	8.58115	8.54753	8.61365	8.55621	8.5706	8.72207	8.74415	8.70189	8.65599	8.63723	8.78818	8.77052	8.74994	8.69637	8.70805	0.000407777	0.000995063	0.209994	0.249374	0.000365492	0.00219366	0.151367	0.19292	0.00605961	0.02607	0.17065	0.203329	0.0041665	0.0142198
gene11263	CYB561_containing	CYB561_containing	NA	LOC101968635	human_blastn	10.7101	10.725	10.7931	10.6781	10.6939	10.7548	10.6496	10.7029	10.7716	10.7551	10.8616	10.8279	10.7516	10.755	10.8105	10.7877	10.8418	10.752	10.7976	10.792	10.8006	10.8255	10.8476	10.775	10.7401	10.7471	10.8292	10.6853	10.6808	10.6826	0.000324632	0.000810679	-0.051879	-0.0554908	0.155696	0.264981	0.070479	0.0776373	0.0499939	0.132968	-0.0333247	-0.0358153	0.36611	0.492998
gene11264	ACE_like	ACE_like	ACE	LOC101968921	human_blastn	8.63585	8.85362	8.95761	9.02449	8.9472	8.9617	8.94983	9.05239	8.82134	8.85475	8.96116	8.92246	8.93827	9.02706	8.97458	8.86391	8.97994	8.83739	8.97226	8.8854	8.82457	8.88269	8.98458	8.96846	8.92563	8.77394	9.1199	9.06585	9.05064	8.88654	0.000192557	0.000511135	-0.162487	-0.210156	0.0137241	0.0405861	-0.25716	-0.337695	7.66568e-05	0.000777674	-0.180304	-0.228511	0.00796883	0.0240864
gene11267	Dcaf7	Dcaf7	Dcaf7	Dcaf7	reference	12.1785	12.2257	12.0116	12.0745	11.9482	12.0761	12.0876	12.0825	11.991	12.0103	12.0121	11.9944	12.0487	12.0112	12.0086	11.936	12.0126	12.0172	11.9421	12.0454	12.1636	12.2713	12.1002	12.0254	12.0613	12.2496	12.0575	12.0848	12.0103	12.0376	3.85441e-14	5.46707e-13	0.266843	0.280318	1.23252e-13	1.78073e-11	0.188985	0.20377	7.06337e-08	2.34496e-06	0.241942	0.253518	2.74894e-11	8.86061e-10
gene11268	TACO1_containing	TACO1_containing	NA	LOC101970652	human_blastn	8.73506	8.72594	8.38164	8.64363	8.64446	8.73149	8.63851	8.68875	8.39232	8.45624	8.31527	8.53315	8.37409	8.32498	8.37741	8.35666	8.25756	8.48275	8.26473	8.42445	8.6998	8.71556	8.36948	8.26066	8.59176	8.8009	8.69271	8.5652	8.62331	8.65484	2.06295e-36	2.67393e-34	0.523024	0.566154	1.89735e-13	2.54679e-11	0.0847856	0.113869	0.131122	0.265073	0.645498	0.679255	8.07901e-18	7.75076e-16
gene11269	Map3k3	Map3k3	Map3k3	Map3k3	reference	10.1207	10.1714	9.95345	10.0454	10.064	10.1299	10.0625	9.99195	9.97024	9.89448	9.97231	10.0566	10.0003	10.0605	9.96904	9.9755	9.96063	9.89868	9.99762	9.89735	10.1705	10.1133	9.99622	9.86733	10.1664	10.0538	10.0303	10.0507	10.114	10.1011	5.37482e-07	2.38654e-06	0.194154	0.217149	6.20856e-05	0.000506665	0.076615	0.0907557	0.0939086	0.208907	0.182941	0.203846	0.000198107	0.00110317
gene11272	Ccdc47	Ccdc47	Ccdc47	Ccdc47	reference	11.3758	11.4357	11.3804	11.2842	11.2762	11.1731	11.2602	11.2583	11.3666	11.4658	11.3759	11.3583	11.3624	11.3981	11.3655	11.4308	11.3029	11.4009	11.3692	11.3726	11.4128	11.3342	11.3297	11.342	11.2814	11.3465	11.2292	11.3449	11.2249	11.244	3.74383e-10	2.91282e-09	-0.00141601	-0.00150087	0.966865	0.977496	0.162944	0.175226	1.65385e-06	3.22114e-05	-0.00890092	-0.00946976	0.79514	0.857475
gene11276	Ftsj3	Ftsj3	Ftsj3	Ftsj3	reference	9.59222	9.61284	9.39846	9.51102	9.38321	9.45266	9.37113	9.42092	9.41803	9.47648	9.43779	9.45016	9.48096	9.32954	9.44159	9.43575	9.31527	9.38587	9.48143	9.43069	9.63364	9.63747	9.42651	9.41044	9.39335	9.58236	9.41719	9.45738	9.40015	9.3896	1.68795e-09	1.16985e-08	0.261893	0.287789	6.09521e-08	1.47936e-06	0.247847	0.281813	1.43457e-07	4.09339e-06	0.252291	0.27527	3.45413e-07	4.29879e-06
gene11278	Smarcd2	Smarcd2	Smarcd2	Smarcd2	reference	8.72532	8.71966	8.63095	8.77913	8.84544	8.8688	8.8259	8.83432	8.60377	8.65333	8.57328	8.60541	8.60906	8.54767	8.57675	8.58617	8.5371	8.70938	8.58135	8.63644	8.70087	8.67566	8.69031	8.5179	8.84302	8.71774	8.56618	8.66741	8.73121	8.72919	1.81506e-09	1.25295e-08	0.12898	0.160943	0.0352617	0.0860463	-0.163911	-0.214423	0.00442585	0.0204176	0.169486	0.208218	0.00757395	0.0231513
gene11285	Ern1	Ern1	Ern1	Ern1	reference	9.23785	9.28473	9.03922	9.12057	9.17959	9.19166	9.13063	9.02008	8.87214	8.94421	8.94182	9.07203	8.90487	8.9184	9.01973	9.05994	8.83244	9.04787	8.82794	8.82687	9.17643	9.1513	8.90141	8.78419	9.17508	9.19572	9.07235	9.06835	9.06586	9.00874	1.02546e-28	7.09897e-27	0.236016	0.267678	9.05572e-06	0.000100122	0.10708	0.130097	0.030819	0.0925102	0.470505	0.494077	2.59914e-15	1.74961e-13
gene11294	Smurf2	Smurf2	Smurf2	Smurf2	reference	8.29917	8.52039	8.20546	8.3238	8.41547	8.41041	8.44527	8.29077	8.2955	8.25552	8.24391	8.27549	8.23603	8.14401	8.22606	8.24565	8.16084	8.2597	8.18371	8.24972	8.44836	8.36119	8.26651	8.21681	8.31757	8.34567	8.28491	8.19438	8.31235	8.31571	1.34987e-06	5.54715e-06	0.242777	0.299069	0.000241284	0.00155381	0.0182019	0.0257483	0.749619	0.849129	0.262698	0.314557	0.000149429	0.000867388
gene11295	Kpna2	Kpna2	Kpna2	Kpna2	reference	8.81185	8.88201	8.69693	8.6207	8.66304	8.67054	8.68893	8.64317	8.64693	8.58838	8.49754	8.62989	8.59808	8.57591	8.5917	8.63801	8.61863	8.59447	8.62544	8.62985	8.90669	8.76224	8.57013	8.58306	8.58295	8.95527	8.71146	8.6124	8.64824	8.57485	2.13417e-14	3.16945e-13	0.374718	0.414107	8.5821e-10	3.74434e-08	0.312659	0.365049	7.52679e-08	2.47187e-06	0.478868	0.507649	2.40209e-13	1.18223e-11
gene1130	Kiaa1024	Kiaa1024	Kiaa1024	Kiaa1024	reference	7.57184	7.69727	7.59529	7.63798	7.79178	7.691	7.64964	7.67356	7.4842	7.53682	7.58929	7.66619	7.48636	7.54889	7.70131	7.57535	7.47741	7.65984	7.66407	7.71363	7.72175	7.73067	7.69906	7.7158	7.71469	7.83206	7.84811	7.6168	7.71883	7.72159	0.000274716	0.000697902	0.0998511	0.153101	0.176891	0.292078	0.0155497	0.0275147	0.80826	0.88609	0.350698	0.446724	0.000135168	0.000796751
gene11300	Pitpnc1	Pitpnc1	Pitpnc1	Pitpnc1	reference	11.3025	11.3603	11.4839	11.2778	11.2351	11.2533	11.3045	11.4044	11.321	11.2788	11.4899	11.3394	11.3474	11.432	11.4315	11.5055	11.508	11.5052	11.4244	11.4648	11.2733	11.2311	11.5145	11.5711	11.2957	11.3897	11.4253	11.5312	11.475	11.5267	2.48897e-06	9.70418e-06	-0.147156	-0.166966	0.00296392	0.0120015	0.0293579	0.0358913	0.524953	0.68108	-0.0597767	-0.0685228	0.225215	0.339648
gene11301	Psmd12	Psmd12	Psmd12	Psmd12	reference	10.6091	10.5692	10.4895	10.426	10.4582	10.3587	10.4245	10.4329	10.6043	10.6977	10.5443	10.472	10.5595	10.5637	10.4389	10.5095	10.5277	10.4859	10.4927	10.493	10.6566	10.6105	10.4819	10.4795	10.398	10.7137	10.4773	10.4285	10.4371	10.4392	9.96954e-16	1.82112e-14	0.199803	0.21388	2.90768e-07	5.59671e-06	0.273145	0.295136	2.5904e-12	3.25376e-10	0.0531175	0.0574984	0.169906	0.273863
gene11302	Helz	Helz	Helz	Helz	reference	10.3779	10.4499	10.13	10.23	10.3029	10.3193	10.3436	10.2504	10.2409	10.2246	10.2334	10.248	10.2075	10.2039	10.1434	10.2472	10.0545	10.228	10.2283	10.2148	10.4282	10.3671	10.2671	10.2001	10.3216	10.4574	10.2997	10.315	10.2461	10.3087	2.893e-11	2.69482e-10	0.275289	0.296733	5.64699e-10	2.57689e-08	0.149578	0.168971	0.000413638	0.00306369	0.247296	0.265833	3.94348e-08	6.23991e-07
gene11304	Cacng4	Cacng4	Cacng4	Cacng4	reference	10.3016	10.2545	10.2635	10.1596	10.14	10.2438	10.1719	10.1439	10.2406	10.1598	10.3832	10.2273	10.3534	10.2302	10.3088	10.1762	10.3343	10.2019	10.322	10.3997	10.2623	10.2794	10.3424	10.3856	10.2254	10.2668	10.2232	10.2299	10.3125	10.251	1.99839e-05	6.57888e-05	0.0402096	0.0448044	0.371769	0.507237	0.118742	0.136534	0.00703475	0.0293073	-0.0128158	-0.0143629	0.776459	0.843396
gene11309	Cep112	Cep112	Cep112	Cep112	reference	7.20479	7.29283	7.3248	7.29144	7.26836	7.28074	7.27999	7.28661	7.42194	7.45017	7.43622	7.29679	7.35415	7.50195	7.36213	7.30872	7.34251	7.32631	7.36982	7.32416	7.1748	7.16907	7.29919	7.4377	7.23647	7.08049	7.22604	7.355	7.22507	7.21786	1.19248e-09	8.50159e-09	-0.312365	-0.41664	0.000172243	0.00118021	-0.182617	-0.29636	0.00845903	0.0337537	-0.636786	-0.704008	1.89276e-10	4.98086e-09
gene11311	Axin2	Axin2	Axin2	Axin2	reference	8.90776	8.95993	8.89627	9.01478	8.97985	9.02524	8.89847	8.87202	8.81405	8.77615	8.84217	9.00896	8.76644	8.85587	9.03951	8.83213	8.85261	8.8829	8.92324	8.79484	8.93349	8.90739	8.83015	8.89495	8.97774	8.87108	8.95686	9.07765	8.95441	8.93198	0.000215434	0.000563271	-0.033013	-0.0405372	0.569826	0.685637	-0.0617787	-0.0816134	0.254484	0.426497	0.146412	0.177644	0.0152591	0.0407354
gene11324	ABCA8	ABCA8	ABCA8	LOC101960680	human_blastn	9.86722	9.95506	10.5297	10.2582	10.6657	10.086	10.6803	10.5172	9.96154	9.83567	9.83399	10.3081	9.81915	10.0861	10.4427	10.0108	9.71116	10.8464	9.70289	9.93054	9.89018	10.0335	10.047	10.16	10.3092	9.7142	10.3828	10.241	10.5184	10.8747	3.11878e-09	2.06855e-08	-0.470396	-0.763704	8.06748e-05	0.000627647	-0.504894	-0.772566	6.68675e-05	0.000693964	0.00247319	0.00585369	0.975974	0.985195
gene11339	Bud13	Bud13	Bud13	Bud13	reference	7.48054	7.56012	7.21914	7.54131	7.48055	7.50137	7.45281	7.42336	7.05041	7.24114	7.09196	7.16515	7.03605	7.06026	7.09851	7.19412	7.04909	7.175	7.00678	7.15748	7.368	7.45561	7.06138	7.14158	7.40668	7.41871	7.42399	7.26154	7.46189	7.45193	1.3044e-37	1.9148e-35	0.695437	0.813571	4.64581e-11	2.94815e-09	-0.0155656	-0.0285976	0.80964	0.886949	1.00156	1.08215	3.99633e-17	3.50297e-15
gene11340	Zpr1	Zpr1	Zpr1	Zpr1	reference	10.4344	10.4229	10.3863	10.2895	10.1297	10.3099	10.2291	10.2278	10.3506	10.4221	10.4158	10.3591	10.3617	10.4126	10.3446	10.3124	10.3025	10.3391	10.3481	10.3381	10.4486	10.413	10.3113	10.3169	10.357	10.5826	10.3218	10.2725	10.2564	10.2235	1.65383e-10	1.37348e-09	0.136149	0.148513	0.00115491	0.005595	0.278194	0.304572	5.03337e-11	4.41198e-09	0.0789339	0.0866222	0.060313	0.121967
gene11347	Pafah1b2	Pafah1b2	Pafah1b2	Pafah1b2	reference	12.1657	12.2026	12.1737	12.0482	12.0485	12.0701	12.0569	12.0737	12.0782	12.1677	12.1487	12.0125	12.0987	12.2047	12.0595	12.0735	12.0544	12.088	12.12	12.1505	12.2493	12.1903	12.1333	12.099	11.9644	12.1879	12.0908	12.101	12.0418	12.0856	2.37775e-06	9.31229e-06	0.141888	0.150713	6.68377e-05	0.000538948	0.165923	0.179324	2.26391e-06	4.2048e-05	0.0735818	0.0785101	0.0385542	0.0857668
gene1135	Fah	Fah	Fah	Fah	reference	7.17771	7.10146	7.24271	7.14127	7.1874	7.12049	7.1396	7.15166	7.12671	7.11119	7.14024	7.25864	7.11944	7.19842	7.15832	7.2929	7.20494	7.21736	7.16346	7.15841	7.03286	7.02583	7.19211	7.11975	7.18822	7.04949	7.17817	7.16772	7.2092	7.18344	0.000352268	0.000870419	-0.370323	-0.457733	6.83917e-06	7.90592e-05	-0.131899	-0.211283	0.0439983	0.120548	-0.125	-0.179488	0.0914249	0.169135
gene11353	Bace1	Bace1	Bace1	Bace1	reference	10.4477	10.4983	10.343	10.3633	10.4337	10.4783	10.4316	10.4453	10.2169	10.2843	10.3288	10.3578	10.3407	10.2943	10.3602	10.3735	10.3872	10.3911	10.3483	10.3924	10.4961	10.4721	10.418	10.399	10.3911	10.5329	10.3504	10.3412	10.3736	10.4175	1.65881e-10	1.37583e-09	0.164035	0.174319	5.52441e-06	6.5925e-05	0.0743826	0.0813734	0.0342683	0.100116	0.25841	0.270864	5.64595e-12	2.16322e-10
gene1136	Tubgcp5	Tubgcp5	Tubgcp5	Tubgcp5	reference	8.83819	8.90723	8.8171	8.86259	8.86455	8.84654	8.87588	8.85453	8.64402	8.86975	8.73226	8.83183	8.75992	8.75585	8.7216	8.73897	8.70462	8.78369	8.78358	8.78175	8.88197	8.88484	8.87055	8.69559	8.80734	8.91729	8.89868	8.8938	8.91044	8.84389	0.000183688	0.000489727	0.163858	0.194481	0.00383355	0.0147997	0.0388934	0.0503613	0.453339	0.622924	0.207621	0.241748	0.000430055	0.00212654
gene1137	Cyfip1	Cyfip1	Cyfip1	Cyfip1	reference	10.4245	10.2932	10.3722	10.2599	10.2219	10.18	10.264	10.1433	10.4565	10.4043	10.3867	10.4371	10.4329	10.4121	10.4625	10.4424	10.4903	10.4161	10.3755	10.3224	10.3586	10.296	10.3731	10.3588	10.3556	10.2051	10.0963	10.3502	10.1636	10.2163	6.39842e-08	3.32587e-07	-0.12646	-0.147738	0.0179653	0.0502617	0.120032	0.147839	0.0192149	0.0644057	-0.117711	-0.137509	0.0286827	0.0676349
gene11374	Atp5l	Atp5l	Atp5l	Atp5l	reference	10.9271	10.8722	11.0327	10.9258	10.9029	10.8718	10.7566	10.8324	11.0352	11.048	11.0381	11.0226	10.9566	11.0694	11.0501	11.0394	11.0695	11.0003	11.053	11.003	10.9662	10.9567	10.9062	11.0435	10.8731	10.9805	10.8881	10.9749	10.9577	10.8715	5.69397e-08	2.98664e-07	-0.105335	-0.115288	0.0124305	0.0374431	0.098652	0.111535	0.0167666	0.0580683	-0.105147	-0.115243	0.0131319	0.0360278
gene11375	Kmt2a	Kmt2a	Kmt2a	Kmt2a	reference	12.0368	12.1792	11.9146	12.2498	12.1918	12.1667	12.2182	12.1043	11.9117	11.9445	11.9373	12.1157	11.9253	11.9184	11.9491	12.0222	11.8659	12.0404	12.0159	11.9195	12.1413	12.1789	12.0074	11.9686	12.1926	12.1709	12.1233	12.1653	12.0745	11.9996	2.12887e-14	3.16705e-13	0.142996	0.157709	0.0012462	0.00595674	-0.0550279	-0.0639116	0.190261	0.347703	0.242913	0.261921	9.65572e-08	1.36321e-06
gene11378	Ift46	Ift46	Ift46	Ift46	reference	9.80154	9.80021	9.85474	9.80655	9.80584	9.84544	9.85378	9.83075	9.90003	9.90902	9.95774	9.97302	9.88553	9.9372	9.84573	9.88734	9.8783	9.94461	9.94133	9.87056	9.75933	9.78364	9.86391	9.86924	9.85772	9.83571	9.79248	9.80677	9.79815	9.88324	7.57706e-05	0.000220016	-0.146659	-0.159355	0.000376106	0.00224191	-0.0466563	-0.0535457	0.239541	0.408363	-0.170416	-0.184442	5.01983e-05	0.000342834
gene11379	Arcn1	Arcn1	Arcn1	Arcn1	reference	11.3006	11.2806	11.1861	11.1164	11.1124	11.1566	11.1767	11.1613	11.2192	11.2958	11.1401	11.1246	11.179	11.1999	11.1022	11.2101	11.1206	11.2122	11.1892	11.182	11.2456	11.268	11.2454	11.1369	11.0644	11.356	11.1447	11.104	11.0744	11.1372	8.3944e-08	4.27939e-07	0.154145	0.165292	5.63085e-05	0.000465443	0.177037	0.193716	2.66184e-06	4.81185e-05	0.105626	0.113699	0.00593433	0.0190424
gene11382	Ddx6	Ddx6	Ddx6	Ddx6	reference	11.2791	11.3166	11.0245	11.1027	11.1226	11.1675	11.1742	11.1051	11.0031	11.1895	11.0517	11.0442	11.0337	11.1269	10.957	11.0653	10.9995	11.0224	11.0664	11.0347	11.2666	11.1524	11.0443	11.0709	11.1025	11.2963	11.1462	11.082	11.0368	11.1193	1.36856e-12	1.54824e-11	0.298288	0.317397	1.58234e-12	1.58026e-10	0.152448	0.16982	0.00015432	0.00137044	0.224436	0.240263	1.03999e-07	1.45647e-06
gene11393	Vps11	Vps11	Vps11	Vps11	reference	11.0172	10.9946	11.1119	10.946	10.876	10.9192	10.93	10.9196	11.067	11.0694	11.0928	11.0483	11.0297	11.0772	10.9743	11.0614	11.024	10.938	11.0748	10.9838	10.9409	11.0372	11.0459	11.0282	10.869	11.0469	10.9457	10.9686	10.8798	10.8608	1.9233e-08	1.10431e-07	-0.0254983	-0.0274918	0.506098	0.632414	0.108045	0.119178	0.00434093	0.0201026	-0.0718328	-0.0776126	0.0624349	0.125261
gene11395	H2AFX_containing	H2AFX_containing	NA	LOC101966907	human_blastn	9.6161	9.63723	9.44564	9.70961	9.74892	9.80857	9.70519	9.76221	9.41847	9.50153	9.56778	9.38967	9.58605	9.43932	9.53344	9.55726	9.55914	9.5013	9.57945	9.62032	9.72074	9.58976	9.45201	9.53179	9.57824	9.71479	9.66554	9.51933	9.64483	9.75223	1.12743e-09	8.08037e-09	0.217812	0.256966	0.000194879	0.00130247	-0.108748	-0.138569	0.0424594	0.117511	0.194503	0.228447	0.00102989	0.00442149
gene11399	Abcg4	Abcg4	Abcg4	Abcg4	reference	10.3872	10.4674	10.4342	10.5167	10.4551	10.4802	10.3702	10.4793	10.3451	10.3092	10.3391	10.3834	10.3564	10.3324	10.443	10.3446	10.3194	10.4059	10.4327	10.4103	10.451	10.5748	10.4631	10.346	10.3773	10.4577	10.671	10.5095	10.6188	10.5856	7.65314e-06	2.73128e-05	0.0773988	0.0897821	0.13391	0.236628	0.00791998	0.00991086	0.868729	0.923733	0.159058	0.182203	0.00259876	0.00954863
gene11403	Cbl	Cbl	Cbl	Cbl	reference	10.6297	10.7776	10.4497	10.5744	10.6857	10.7475	10.7179	10.6539	10.4976	10.6022	10.5171	10.5631	10.4969	10.4724	10.4985	10.6127	10.5556	10.5707	10.5157	10.5476	10.7479	10.7697	10.6183	10.5777	10.6755	10.7801	10.6438	10.5055	10.604	10.6583	3.30915e-09	2.18648e-08	0.24322	0.268102	3.78772e-07	6.99235e-06	0.0688224	0.0810973	0.123697	0.254323	0.276696	0.299236	1.96303e-08	3.29443e-07
gene11406	Rnf26	Rnf26	Rnf26	Rnf26	reference	9.07661	9.0098	9.20244	8.95048	8.79952	8.88974	8.85424	9.00327	9.18258	9.16241	9.20502	9.18579	9.1477	9.25321	9.19825	9.2595	9.22471	9.02348	9.15248	9.10441	9.01474	9.10666	9.12252	9.11864	9.04628	8.9848	9.04865	9.03445	8.96342	8.95402	2.58295e-14	3.79165e-13	-0.192108	-0.229886	0.00112379	0.00547911	0.187305	0.239353	0.00100129	0.00619338	-0.215106	-0.252256	0.000402691	0.00201577
gene11409	Usp2	Usp2	Usp2	Usp2	reference	8.84926	8.91504	8.90627	8.95786	8.9529	8.82055	8.80482	8.83006	8.95334	9.00016	8.84787	8.86043	9.07292	8.96476	8.78245	9.04576	9.03686	9.01799	8.84411	8.84794	8.60023	8.56113	8.86687	8.8392	8.93226	8.6824	8.76363	8.72792	8.794	8.73756	0.000335263	0.000833132	-0.243779	-0.319812	0.000860659	0.00440414	-0.157129	-0.235287	0.0149269	0.0529614	-0.330424	-0.398335	3.6482e-05	0.000262114
gene11410	Thy1	Thy1	Thy1	Thy1	reference	13.417	13.4053	13.6513	13.549	13.4037	13.6371	13.5079	13.5704	13.5618	13.3649	13.6157	13.5347	13.5775	13.5837	13.7746	13.5105	13.662	13.5508	13.6498	13.7011	13.5794	13.7	13.6489	13.6112	13.6563	13.6213	13.8158	13.7361	13.7457	13.7028	6.3896e-05	0.00018905	-0.080444	-0.093734	0.123984	0.223596	-0.00484393	-0.00609593	0.920363	0.953635	-0.0133451	-0.0156509	0.797497	0.859505
gene11416	Tmem136	Tmem136	Tmem136	Tmem136	reference	7.18146	7.17514	7.2054	7.20433	7.18051	7.15966	7.29328	7.16532	7.10674	7.07005	7.02839	7.18674	7.12894	7.09161	7.19797	7.13027	7.08267	7.14338	6.96669	7.03296	7.27067	7.10805	7.06189	7.12324	7.23475	7.18867	7.20591	7.21528	7.1081	7.18918	3.04819e-05	9.64402e-05	0.0244503	0.0376022	0.736223	0.815913	-0.0269034	-0.047049	0.674184	0.79665	0.217705	0.307683	0.00811145	0.0243724
gene11421	Sc5d	Sc5d	Sc5d	Sc5d	reference	11.3073	11.3917	11.2989	11.3117	11.4378	11.5137	11.4096	11.3988	11.0733	11.1681	11.0019	11.0902	11.0818	11.0666	11.1045	11.2959	11.1063	11.2919	11.0677	11.2184	11.4233	11.2595	11.1017	11.0862	11.2788	11.28	11.2372	11.1158	11.2686	11.3354	6.81374e-14	9.27495e-13	0.133152	0.155869	0.0134594	0.0399194	-0.0803006	-0.0999454	0.112415	0.237542	0.30882	0.340021	8.59709e-08	1.23232e-06
gene11422	Sorl1	Sorl1	Sorl1	Sorl1	reference	11.4056	11.518	11.5974	11.6853	11.5385	11.6866	11.6873	11.78	11.3425	11.4909	11.4279	11.5317	11.4298	11.4987	11.4262	11.5821	11.4342	11.6709	11.5095	11.5267	11.5315	11.4783	11.5018	11.546	11.5004	11.5382	11.6055	11.6816	11.7006	11.7283	3.96312e-08	2.14227e-07	-0.0644919	-0.0739524	0.195695	0.315177	-0.188169	-0.221105	0.000108935	0.00104099	0.0750203	0.0862345	0.133748	0.227596
gene11423	MIR100HG_like	MIR100HG_like	MIR100HG	LOC110598452	human_blastn	8.35073	8.25063	8.12151	8.28064	8.28417	8.31505	8.32389	8.19654	7.87415	8.04258	7.90936	7.96176	8.02598	7.9451	8.13722	7.7546	7.84055	8.00495	8.15802	8.09408	8.3483	8.24931	8.0645	8.05715	8.17857	8.28573	8.23046	8.32074	8.24909	8.28048	2.0553e-12	2.26213e-11	0.485321	0.611442	1.58269e-06	2.30388e-05	0.0164387	0.0317072	0.800743	0.881643	0.624023	0.717212	2.75251e-08	4.4895e-07
gene11433	Gramd1b	Gramd1b	Gramd1b	Gramd1b	reference	9.88022	9.95635	9.87605	10.0397	9.92475	10.1015	10.0165	9.97642	9.79473	9.88001	9.79537	9.91832	9.84428	9.82594	9.87589	9.84776	9.87664	9.95185	9.85101	9.9171	9.97147	10.1179	9.93374	9.84436	10.0623	10.0791	10.0716	9.95789	10.1928	10.0577	3.32573e-09	2.19624e-08	0.130804	0.152351	0.0137995	0.0407594	-0.0157953	-0.0199362	0.746756	0.846826	0.220304	0.249801	6.83848e-05	0.0004458
gene11435	Znf202	Znf202	Znf202	Znf202	reference	7.86758	7.90436	7.82399	7.9204	7.91722	7.85475	7.84933	7.95049	7.73386	7.87406	7.65477	7.82436	7.75417	7.78366	7.73343	7.84644	7.73062	7.89744	7.75938	7.73964	7.85559	7.92057	7.7091	7.70817	7.90139	7.88531	7.95691	7.90917	7.93255	7.94565	3.56001e-10	2.78224e-09	0.126857	0.163066	0.047427	0.107888	-0.00329678	-0.00470768	0.954198	0.975356	0.267587	0.322371	0.000159056	0.000913692
gene11465	Zkscan1	Zkscan1	Zkscan1	Zkscan1	reference	11.6172	11.64	11.4573	11.652	11.6395	11.7474	11.6582	11.7537	11.4642	11.5114	11.4345	11.5468	11.4465	11.5123	11.4631	11.6014	11.4349	11.6129	11.4202	11.4417	11.8024	11.6808	11.4423	11.4123	11.6328	11.7033	11.5183	11.5818	11.571	11.6399	1.23829e-17	2.86286e-16	0.178953	0.195165	2.93461e-05	0.000270055	-0.00058312	-0.000684878	0.988287	0.994092	0.259682	0.277381	3.84097e-09	7.62188e-08
gene11466	Znf3	Znf3	Znf3	Znf3	reference	8.56268	8.54685	8.31999	8.55562	8.53434	8.5172	8.55084	8.51211	8.31457	8.22279	8.16717	8.41837	8.22239	8.3216	8.35908	8.40481	8.24206	8.38449	8.33502	8.29159	8.58012	8.52967	8.27842	8.20908	8.56529	8.40949	8.30782	8.36022	8.29801	8.4937	1.16037e-13	1.5137e-12	0.219715	0.282335	0.00143577	0.00668965	-0.0101116	-0.0149968	0.864323	0.921129	0.495375	0.545025	2.33456e-09	4.78055e-08
gene11467	Cops6	Cops6	Cops6	Cops6	reference	10.7557	10.7764	10.9344	10.7709	10.7361	10.7377	10.7585	10.6827	10.9395	10.8413	10.8876	10.8846	10.9007	10.8353	10.9173	10.8987	10.9601	10.8924	10.8855	10.8614	10.8194	10.9078	10.8535	10.9033	10.7502	10.8807	10.831	10.864	10.8346	10.733	7.79258e-08	3.99768e-07	-0.0981864	-0.10612	0.0125615	0.0377153	0.107304	0.119102	0.00574793	0.0250538	-0.0687499	-0.0746456	0.0824747	0.155802
gene11475	COX6B1_gene11475	COX6B1	COX6B1	LOC101972214	human_blastn	9.95282	9.78728	10.0965	9.88112	9.90692	9.88061	9.81188	9.78462	10.1366	9.89053	10.0394	9.99552	10.0588	10.0323	10.0808	10.0653	10.1816	10.0249	10.0589	10.0394	9.96602	10.0309	10.0362	9.97592	9.89669	9.92919	9.86008	9.95488	9.94562	9.91437	3.03809e-07	1.40692e-06	-0.147872	-0.173395	0.00667238	0.0230432	0.0937278	0.117432	0.0699047	0.169376	-0.125016	-0.146823	0.0227373	0.0563149
gene11484	Mepce	Mepce	Mepce	Mepce	reference	9.18634	8.99829	9.07368	9.11409	9.20997	9.24106	9.17719	9.10969	9.00019	9.05807	9.03218	9.10567	9.0481	9.04513	9.00804	9.01505	9.01165	9.00973	8.99911	8.97978	9.09879	9.16971	9.06474	8.95145	9.13839	9.09233	9.11806	9.06913	9.12886	9.07987	1.32306e-05	4.50537e-05	0.0942124	0.109379	0.0698935	0.145177	-0.0851917	-0.104006	0.0829075	0.191637	0.103103	0.12006	0.0507475	0.106495
gene11488	Nyap1	Nyap1	Nyap1	Nyap1	reference	11.0287	11.118	11.1667	11.1763	11.1729	11.216	11.207	11.1607	11.1839	11.1079	11.2651	11.2106	11.19	11.1878	11.2556	11.0702	11.2324	11.1352	11.2344	11.2685	11.0426	11.1286	11.2181	11.2107	11.3082	11.0607	11.3414	11.1617	11.2214	11.1058	6.26136e-07	2.75211e-06	-0.129921	-0.139908	0.000835619	0.00430676	-0.148233	-0.163119	0.000103377	0.000999228	-0.154623	-0.165994	8.36335e-05	0.000525795
gene11489	Agfg2	Agfg2	Agfg2	Agfg2	reference	9.53595	9.51047	9.41365	9.40381	9.43103	9.52149	9.50034	9.43288	9.27875	9.32728	9.35092	9.4422	9.36704	9.25983	9.30397	9.36858	9.25952	9.373	9.35977	9.33673	9.44284	9.58284	9.33945	9.2419	9.4611	9.52246	9.51326	9.33491	9.54831	9.4526	6.33297e-09	3.95969e-08	0.18145	0.208841	0.000606002	0.00332143	0.0702211	0.0866544	0.154828	0.299101	0.278341	0.308597	6.79864e-07	7.85163e-06
gene11498	Gnb2	Gnb2	Gnb2	Gnb2	reference	11.9106	11.9039	11.8224	11.8138	11.7842	11.7951	11.726	11.7927	11.9594	11.8017	11.8939	11.9253	11.8965	11.8702	11.9259	11.8143	11.9536	11.7818	11.876	11.9013	11.7941	11.8943	11.8529	11.8526	11.7872	11.8122	11.7865	11.7487	11.7907	11.7514	0.000190777	0.000506631	0.0059732	0.00643687	0.87575	0.917649	0.0897276	0.0990817	0.0166338	0.0576738	-0.0291049	-0.031472	0.446598	0.570252
gene115	Nr4a2	Nr4a2	Nr4a2	Nr4a2	reference	7.33079	7.31802	7.55917	7.67883	7.76746	7.73448	7.57684	7.66236	7.31683	7.33268	7.20584	7.46198	7.31975	7.37508	7.30127	7.3567	7.34351	7.31974	7.26857	7.41598	7.39827	7.38276	7.75804	7.54028	7.38795	7.45909	7.43722	7.45599	7.70693	7.66933	2.04833e-07	9.77168e-07	-0.0112061	-0.0253343	0.886385	0.924475	-0.5021	-0.721277	3.76366e-05	0.000432608	0.127515	0.262737	0.144777	0.24227
gene11500	Pop7	Pop7	Pop7	Pop7	reference	8.4373	8.39323	8.39783	8.33609	8.36877	8.39323	8.29353	8.38261	8.47035	8.46733	8.49433	8.57353	8.48123	8.54054	8.43169	8.42599	8.55316	8.35394	8.47117	8.43732	8.44902	8.37629	8.47914	8.3891	8.33351	8.43582	8.33533	8.42202	8.23227	8.29616	0.000101168	0.000285794	-0.0351862	-0.0449043	0.568706	0.68483	0.0875273	0.121171	0.130985	0.264883	-0.115189	-0.145326	0.0674713	0.133323
gene11509	Ache	Ache	Ache	Ache	reference	11.6271	11.5881	11.7284	11.8247	11.8156	11.8827	11.7871	11.8221	11.7485	11.5643	11.742	11.7624	11.7507	11.6647	11.8194	11.6322	11.6744	11.7639	11.7702	11.7966	11.7221	11.7555	11.6931	11.7396	11.7524	11.6458	11.9286	11.8337	11.8746	11.7752	4.56181e-07	2.05172e-06	-0.100182	-0.109883	0.018448	0.05135	-0.19435	-0.217109	3.24178e-06	5.65872e-05	-0.0468886	-0.0517219	0.270134	0.391138
gene11515	Trim56	Trim56	Trim56	Trim56	reference	9.88457	9.96065	9.79463	9.76359	9.76524	9.71057	9.66982	9.69568	9.87204	9.86667	9.8399	9.74536	9.89488	9.79398	9.71713	9.82802	9.76451	9.74429	9.7916	9.73001	9.84647	9.95837	9.75429	9.81064	9.64842	9.9141	9.55418	9.76792	9.65831	9.69268	5.90817e-15	9.48421e-14	0.209957	0.230029	2.93026e-06	3.81843e-05	0.26851	0.298667	2.02671e-09	1.12756e-07	0.089791	0.0997316	0.0441555	0.0952197
gene11518	Vgf	Vgf	Vgf	Vgf	reference	11.6237	11.7376	11.5309	11.6239	11.7988	12.2828	11.9529	11.8603	11.4655	11.6186	11.667	11.3868	11.5213	11.5544	11.5978	11.5008	11.4219	11.5115	11.4402	11.4271	11.3504	11.3226	11.3954	11.4782	11.0158	11.2464	11.3336	11.3029	11.6592	11.4525	2.01206e-06	7.98533e-06	-0.020948	-0.038509	0.7858	0.852859	-0.402097	-0.571024	5.50477e-05	0.000591448	-0.06502	-0.115606	0.414773	0.540221
gene11519	Nat16	Nat16	Nat16	Nat16	reference	7.37918	7.57499	7.32217	7.49943	7.54822	7.49192	7.48567	7.2675	7.25975	7.3411	7.3648	7.33165	7.29596	7.2322	7.353	7.3708	7.33822	7.35835	7.23128	7.3058	7.36085	7.42353	7.26126	7.38068	7.37363	7.44243	7.4685	7.33362	7.41699	7.37272	0.000329282	0.000820277	0.157341	0.250542	0.0445447	0.102617	-0.0303669	-0.0576119	0.641035	0.772463	0.278482	0.391461	0.00214754	0.00813862
gene11523	Znhit1	Znhit1	Znhit1	Znhit1	reference	9.85308	9.89971	9.96751	9.879	9.92135	9.94311	9.85394	9.88904	10.0576	9.91084	9.95789	10.0676	9.91721	9.98802	9.99225	9.98	9.99222	9.91653	9.92989	9.94348	9.84702	9.888	9.92347	9.9069	9.88079	9.8314	9.84841	9.85225	9.88174	9.81336	8.0277e-06	2.85492e-05	-0.171327	-0.186507	4.93568e-05	0.000416456	-0.0494991	-0.0570403	0.221707	0.386996	-0.144481	-0.1577	0.000746674	0.00339458
gene11526	LOC106144977	LOC106144977	LOC106144977	LOC106144977	reference	9.45533	9.36751	9.56058	9.51107	9.46352	9.53571	9.86021	9.44775	9.42982	9.49708	9.57803	9.59216	9.5776	9.43816	9.59957	9.49787	9.58866	9.6952	9.36434	9.62528	9.31692	9.41655	9.23923	9.70758	9.76137	9.44867	9.73897	9.71665	9.72506	9.7472	7.78915e-05	0.000225209	-0.216769	-0.306976	0.00479354	0.0177091	-0.174539	-0.279203	0.0104771	0.0399038	-0.121196	-0.17717	0.105618	0.189132
gene11530	Cux1	Cux1	Cux1	Cux1	reference	10.4544	10.4618	10.233	10.3462	10.4112	10.4635	10.4672	10.4919	10.2997	10.3667	10.2131	10.2539	10.164	10.3438	10.3057	10.3279	10.3681	10.3756	10.2866	10.231	10.4821	10.4197	10.2587	10.3217	10.3333	10.4559	10.3643	10.3526	10.4501	10.3305	8.15103e-08	4.17278e-07	0.198317	0.221143	3.70509e-05	0.000328072	0.0241991	0.0291847	0.585253	0.730083	0.230421	0.253092	3.02012e-06	2.93672e-05
gene11531	Sh2b2	Sh2b2	Sh2b2	Sh2b2	reference	7.88326	7.87805	7.95113	7.94353	7.80754	7.82088	7.79051	7.89072	7.96053	7.92802	7.96376	7.8776	7.97429	7.88532	7.98246	7.86436	8.02449	7.98038	7.96346	7.94148	7.76805	7.78663	8.03691	7.98462	7.96485	7.85406	7.87265	7.9407	8.05512	7.90336	0.000262468	0.000669439	-0.161379	-0.212251	0.0165348	0.0469933	-0.0153173	-0.0231374	0.798331	0.880579	-0.185091	-0.237938	0.0081078	0.0243674
gene11533	Prkrip1	Prkrip1	Prkrip1	Prkrip1	reference	9.19668	9.15488	9.03359	9.18183	9.02442	9.17202	9.14255	9.04096	8.80516	8.95798	8.90125	9.05827	8.96111	8.89472	8.99405	8.98793	8.86316	9.03414	8.92282	8.90398	9.07857	9.19987	8.89115	8.92616	9.07256	9.1313	9.07544	9.10082	9.17833	9.10137	5.47269e-17	1.15964e-15	0.193901	0.223916	0.000326877	0.00201348	0.0556468	0.0695696	0.263308	0.436482	0.395332	0.423919	4.4447e-11	1.37447e-09
gene11548	Mdh2	Mdh2	Mdh2	Mdh2	reference	12.2499	12.0822	12.2064	12.0254	11.9846	12.0683	11.9708	12.0216	12.186	12.1216	12.1959	12.211	12.2467	12.2736	12.203	12.2145	12.2817	12.1757	12.1757	12.1896	12.1286	12.1446	12.219	12.1966	12.0535	12.1844	12.0975	12.1042	12.0582	11.9958	3.08916e-14	4.45423e-13	-0.0478546	-0.051218	0.19198	0.310719	0.16959	0.184402	3.09842e-06	5.47118e-05	-0.052522	-0.0563739	0.152879	0.252526
gene11552	POR_like	POR_like	POR	LOC101965545	human_blastn	11.2191	11.2861	11.1959	11.1359	11.1079	11.134	11.0355	11.0874	11.1727	11.1678	11.2121	11.1431	11.2681	11.1347	11.1603	11.1011	11.1046	11.0691	11.2637	11.0806	11.1952	11.2516	11.254	11.1123	11.1135	11.1307	11.0455	10.9782	10.9917	10.9787	9.40875e-06	3.30745e-05	0.094024	0.105347	0.0428441	0.0994689	0.130337	0.150812	0.00387588	0.0184829	0.0263445	0.0297154	0.569333	0.681811
gene11558	Pom121c	Pom121c	Pom121c	Pom121c	reference	10.9439	10.965	10.8159	10.7047	10.7333	10.8312	10.6607	10.7266	10.7707	10.7997	10.8248	10.8157	10.8462	10.8092	10.7836	10.7727	10.9838	10.7938	10.8664	10.8392	10.8423	10.99	10.9145	10.8684	10.8036	10.9692	10.8524	10.7263	10.8029	10.7791	4.54763e-10	3.47824e-09	0.181706	0.196859	1.13763e-05	0.000121374	0.258334	0.283231	3.7591e-10	2.58762e-08	0.163827	0.177364	8.86478e-05	0.000551627
gene11559	Nsun5	Nsun5	Nsun5	Nsun5	reference	8.33273	8.29688	8.05563	8.09714	8.16749	8.04699	8.05552	7.9279	7.94504	8.03013	7.89134	8.06402	8.02908	7.91503	8.00414	8.10953	7.9627	8.08165	7.93923	8.03854	8.21889	8.25241	8.00121	7.90348	8.03907	8.25843	8.06851	7.9585	8.10186	7.89203	4.29352e-13	5.17431e-12	0.364791	0.439577	2.62144e-06	3.48394e-05	0.353926	0.442026	2.7135e-06	4.86911e-05	0.61143	0.66229	6.16295e-12	2.33197e-10
gene11562	Fzd9	Fzd9	Fzd9	Fzd9	reference	7.01885	7.11722	7.2523	7.26468	7.3038	7.37539	7.28458	7.21466	7.25342	7.15648	7.25357	7.20366	7.32754	7.28984	7.34405	7.27207	7.2324	7.25626	7.19672	7.27713	7.10713	7.13014	7.26404	7.22383	7.30894	7.02214	7.20561	7.29003	7.23545	7.28493	3.75149e-08	2.03418e-07	-0.508731	-0.61101	1.32109e-07	2.87432e-06	-0.601794	-0.676384	5.86359e-09	2.8463e-07	-0.511008	-0.593949	4.54354e-07	5.47562e-06
gene11563	Baz1b	Baz1b	Baz1b	Baz1b	reference	12.1708	12.3059	12.1282	12.2123	12.0936	12.0578	12.1086	12.1009	12.136	12.2227	12.1698	12.0989	12.1564	12.2413	12.0816	12.119	12.0982	12.1011	12.1658	12.1259	12.2456	12.1539	12.1817	12.1612	12.0733	12.2273	12.1078	12.1958	12.025	12.0613	9.5666e-05	0.0002717	0.141921	0.15197	0.000166876	0.00114806	0.128098	0.140228	0.000527636	0.00372248	0.0486592	0.0524237	0.195364	0.305286
gene11565	Bcl7b	Bcl7b	Bcl7b	Bcl7b	reference	9.66	9.54545	9.42712	9.48081	9.35089	9.51174	9.38402	9.38282	9.32473	9.34604	9.48875	9.37147	9.33025	9.2144	9.4456	9.30623	9.34552	9.35043	9.25993	9.32923	9.55878	9.58563	9.34281	9.16165	9.59718	9.5941	9.3974	9.32561	9.35704	9.38051	5.74911e-08	3.01149e-07	0.25829	0.307851	4.16106e-05	0.000358799	0.18711	0.242566	0.00126995	0.00750028	0.324681	0.368138	1.26678e-06	1.36952e-05
gene11566	Tbl2	Tbl2	Tbl2	Tbl2	reference	9.93461	9.96704	9.55676	9.6216	9.62518	9.70837	9.61601	9.56863	9.61225	9.67443	9.58004	9.54	9.65704	9.5645	9.55553	9.56557	9.5624	9.54915	9.55487	9.54733	9.99701	9.9779	9.67447	9.59596	9.65804	9.9652	9.60494	9.57611	9.63066	9.58343	3.82627e-49	1.29498e-46	0.60166	0.617796	4.97068e-39	6.05627e-35	0.48933	0.502755	2.18239e-26	8.86342e-23	0.505288	0.518247	2.29343e-27	9.97971e-25
gene11573	Abhd11	Abhd11	Abhd11	Abhd11	reference	9.71425	9.70343	9.82615	9.88937	9.94219	9.8338	9.78737	9.73249	9.8956	9.72737	9.89206	9.92923	9.78634	9.81865	9.98859	9.88746	9.9223	9.77258	9.90858	9.86123	9.74272	9.71493	9.82677	9.84978	9.91476	9.61198	9.90587	9.96357	9.83369	9.74263	8.90579e-05	0.000254178	-0.251089	-0.290034	1.2416e-05	0.000130064	-0.182691	-0.226158	0.000705994	0.00470045	-0.175119	-0.205033	0.00224846	0.00847362
gene11579	Eln	Eln	Eln	Eln	reference	9.46871	9.59619	9.6808	10.166	10.0838	9.95283	10.0123	10.0547	9.78982	9.73129	9.88852	9.76894	9.91485	9.83434	9.94234	9.55398	9.76463	9.67557	9.88288	9.89804	9.36351	9.56979	9.80244	9.85511	10.2001	9.38249	10.11	9.98815	10.0799	9.9505	8.15615e-28	5.17576e-26	-0.335809	-0.40573	5.70782e-06	6.78479e-05	-0.840963	-0.882895	2.959e-23	7.08899e-20	-0.514185	-0.560916	3.83326e-10	9.39727e-09
gene1158	IPW_like	IPW_like	IPW	LOC106144887	human_blastn	8.69261	8.81826	8.84562	8.84329	8.94915	8.98016	8.8992	9.09575	8.6033	8.81166	8.67917	8.69339	8.76306	8.73704	8.86104	8.83366	8.72353	8.83152	8.88445	8.81152	8.62582	8.58333	8.67331	8.76756	8.82398	8.59872	8.84146	9.09007	8.90115	8.93183	2.53414e-08	1.42286e-07	-0.188729	-0.253512	0.00754873	0.0253441	-0.425628	-0.499442	1.26256e-07	3.72469e-06	-0.0585651	-0.0817705	0.396013	0.522414
gene11580	LOC106144976	LOC106144976	LOC106144976	LOC106144976	reference	7.63292	7.81482	7.65795	7.88074	7.94713	7.74052	7.9469	7.75128	7.75303	7.75224	7.73822	8.05767	7.89496	7.81514	7.86102	8.16349	7.91132	7.80062	7.77347	7.96657	7.95993	7.79252	8.10807	7.6672	7.6358	7.83147	7.62164	7.6282	7.56422	7.5874	0.000343507	0.000851016	-0.120167	-0.257248	0.142635	0.24816	-0.0428561	-0.116189	0.510912	0.671185	0.0157096	0.0340435	0.847427	0.897597
gene11582	Eif4h	Eif4h	Eif4h	Eif4h	reference	12.4716	12.4343	12.5204	12.441	12.416	12.4455	12.433	12.4265	12.6075	12.5118	12.5472	12.5402	12.6025	12.5573	12.5575	12.5177	12.6068	12.5052	12.5668	12.517	12.5007	12.4992	12.5257	12.5123	12.5042	12.4853	12.4171	12.4669	12.4614	12.4437	1.33768e-11	1.29867e-10	-0.0639418	-0.0661064	0.0151963	0.0438645	0.0504323	0.0532653	0.0522469	0.137427	-0.10942	-0.113136	3.64384e-05	0.000262081
gene11587	Gtf2ird1	Gtf2ird1	Gtf2ird1	Gtf2ird1	reference	9.35341	9.48425	9.43122	9.2529	9.23776	9.25593	9.24935	9.15426	9.42128	9.48476	9.52972	9.38073	9.51089	9.49063	9.46145	9.41422	9.43275	9.38329	9.46654	9.48289	9.39881	9.32363	9.4846	9.49104	9.32107	9.41045	9.34448	9.29512	9.28861	9.28123	5.43681e-19	1.49194e-17	-0.0306632	-0.0342816	0.501015	0.627698	0.229561	0.261223	6.46701e-07	1.47004e-05	-0.136169	-0.151409	0.0033054	0.0116903
gene11592	Rcc1l	Rcc1l	Rcc1l	Rcc1l	reference	8.24348	8.25857	8.12824	8.11098	8.26353	8.39025	8.2508	8.20679	8.00602	7.99309	7.96007	7.9969	8.03718	7.93899	8.08646	8.05468	8.05669	8.14209	8.03225	8.02781	8.25669	8.34363	8.12272	8.0023	8.22454	8.25451	8.3171	8.13559	8.24775	8.23988	2.65853e-15	4.54299e-14	0.316461	0.387834	1.69146e-05	0.000168924	0.0279933	0.0417729	0.638777	0.770733	0.557258	0.605879	7.5121e-11	2.20548e-09
gene11593	Castor2	Castor2	Castor2	Castor2	reference	10.6893	10.7283	10.4526	10.4601	10.6295	10.742	10.6092	10.5535	10.4001	10.3043	10.4501	10.3591	10.5448	10.3179	10.4664	10.3713	10.4845	10.4394	10.3664	10.4371	10.6429	10.7825	10.5416	10.4697	10.5334	10.6952	10.6518	10.4045	10.6754	10.5523	1.14986e-09	8.21698e-09	0.346341	0.392561	5.24652e-08	1.30456e-06	0.107576	0.140281	0.0512444	0.135731	0.371038	0.408674	1.7426e-08	2.95709e-07
gene11599	Galnt17	Galnt17	Galnt17	Galnt17	reference	9.84177	9.86531	10.0211	10.0127	9.90216	9.91456	9.87831	9.92893	9.97168	9.89992	10.0394	10.0174	9.95116	10.0592	9.99674	10.0053	10.0652	9.93453	10.0221	10.0344	9.90575	9.91882	10.0997	10.0519	9.93124	9.91744	10.1434	9.99374	10.039	10.0098	3.00085e-05	9.50907e-05	-0.140091	-0.157396	0.00330601	0.0130882	-0.0475381	-0.0569897	0.292508	0.467891	-0.126897	-0.142798	0.00846581	0.0252133
gene11603	Sbds	Sbds	Sbds	Sbds	reference	11.8018	11.7121	11.7489	11.8151	11.7521	11.7357	11.6919	11.7442	11.929	11.9631	11.771	11.8981	11.8488	11.9076	11.7547	11.8744	11.8696	11.8058	11.8508	11.8631	11.8106	11.7565	11.8298	11.8058	11.6971	11.8428	11.6669	11.7571	11.6245	11.6612	2.38081e-07	1.12521e-06	-0.0358259	-0.0393533	0.397335	0.532652	0.0425685	0.0492396	0.291399	0.466851	-0.113495	-0.124345	0.00765947	0.0233541
gene11604	Tmem248	Tmem248	Tmem248	Tmem248	reference	12.0971	12.0829	12.0583	11.9937	11.9392	11.9258	11.9482	11.9217	12.1644	12.1059	12.0763	12.0725	12.0464	12.1706	12.0297	12.0647	12.1249	12.0629	12.067	12.0917	12.1371	12.0538	12.1393	12.1061	11.9121	12.092	11.9371	12.0197	11.8562	11.9118	1.99309e-17	4.46603e-16	0.0442744	0.0467528	0.181432	0.297567	0.175373	0.187507	1.02856e-07	3.17915e-06	-0.0211682	-0.0224238	0.523505	0.640078
gene1161	Gas6	Gas6	Gas6	Gas6	reference	11.4385	11.4381	11.5338	11.5387	11.4813	11.5265	11.4377	11.4556	11.6583	11.5041	11.6805	11.6352	11.6434	11.592	11.6662	11.5511	11.6131	11.5696	11.6554	11.6139	11.522	11.5217	11.6067	11.6057	11.5887	11.5324	11.5957	11.5389	11.5771	11.53	2.49738e-10	2.02314e-09	-0.136406	-0.143546	3.27418e-05	0.000296674	-0.00913905	-0.0102909	0.768076	0.861472	-0.169096	-0.177396	3.52498e-07	4.36911e-06
gene11611	Vkorc1l1	Vkorc1l1	Vkorc1l1	Vkorc1l1	reference	10.4263	10.4216	10.3071	10.3244	10.338	10.3827	10.426	10.3853	10.2264	10.2653	10.2012	10.3527	10.2484	10.2777	10.2127	10.3369	10.2571	10.3292	10.285	10.3178	10.3854	10.3606	10.3022	10.3541	10.3504	10.4181	10.3641	10.2949	10.392	10.422	9.18692e-07	3.89605e-06	0.125824	0.135982	0.00151369	0.00697536	0.0399302	0.0454551	0.289863	0.465185	0.212493	0.227084	2.10337e-07	2.73505e-06
gene11614	Chchd2	Chchd2	Chchd2	Chchd2	reference	10.4678	10.3321	10.5178	10.3261	10.2708	10.3058	10.2416	10.2571	10.5457	10.3836	10.467	10.4344	10.5373	10.4182	10.4106	10.418	10.5742	10.3992	10.4535	10.5074	10.3934	10.3836	10.4412	10.4237	10.2492	10.4082	10.2438	10.2972	10.3584	10.2793	1.04913e-11	1.03419e-10	-0.0456959	-0.051005	0.313625	0.449026	0.145789	0.167628	0.00110724	0.00670473	-0.0905808	-0.10117	0.0472785	0.100772
gene11615	Phkg1	Phkg1	Phkg1	Phkg1	reference	8.55182	8.48054	8.59851	8.80171	8.81397	8.8455	8.76643	8.74583	8.64131	8.61245	8.68621	8.57257	8.64273	8.44561	8.79178	8.53691	8.72566	8.55961	8.58858	8.62098	8.42879	8.54161	8.424	8.52325	8.81441	8.46012	8.56641	8.78219	8.61094	8.66995	9.83991e-07	4.14699e-06	-0.177547	-0.251623	0.0160585	0.0459288	-0.503833	-0.575431	3.06951e-08	1.18169e-06	-0.171415	-0.23854	0.0236242	0.0579733
gene11617	Cct6a	Cct6a	Cct6a	Cct6a	reference	11.7587	11.679	11.6128	11.3838	11.4736	11.6311	11.6357	11.5612	11.6527	11.7355	11.5383	11.5332	11.6266	11.5934	11.4206	11.6316	11.6069	11.579	11.5133	11.5289	11.6509	11.7021	11.6311	11.4982	11.3611	11.7967	11.535	11.417	11.5276	11.5561	2.90047e-05	9.22216e-05	0.182247	0.212279	0.000876282	0.00447469	0.190387	0.231537	0.000290503	0.00231339	0.100436	0.118283	0.0641894	0.128084
gene11618	Psph	Psph	Psph	Psph	reference	9.08612	8.90153	9.06841	9.06447	9.03423	9.14107	9.12461	9.09356	9.23333	9.1338	9.20045	9.08534	9.16368	9.13908	9.05978	9.08074	9.11186	9.07024	9.18777	9.07941	9.00413	8.9953	9.09419	9.0895	9.17688	8.97319	9.08442	9.09319	9.09662	9.07931	2.91546e-06	1.12411e-05	-0.129547	-0.147308	0.00883349	0.0284879	-0.152308	-0.179737	0.00150696	0.00859185	-0.291392	-0.31653	2.09971e-08	3.49971e-07
gene11619	Nipsnap2	Nipsnap2	Nipsnap2	Nipsnap2	reference	10.5897	10.5454	10.7312	10.6082	10.6304	10.6191	10.5946	10.6407	10.6959	10.5928	10.6801	10.658	10.6608	10.708	10.7408	10.6193	10.7872	10.6485	10.714	10.7418	10.6863	10.6249	10.734	10.7078	10.6107	10.6258	10.6935	10.7021	10.6318	10.6588	0.000326794	0.000815079	-0.0868638	-0.0934292	0.0226447	0.0604256	-0.00746581	-0.00858643	0.835744	0.904245	-0.0709025	-0.0765778	0.0651817	0.129682
gene11628	CUNH16orf58	CUNH16orf58	CUNH16orf58	CUNH16orf58	reference	11.5275	11.55	11.7052	11.7967	11.672	11.6587	11.6397	11.6618	11.8263	11.6799	11.7837	11.7945	11.7291	11.7099	11.7373	11.6469	11.7617	11.6789	11.7816	11.6678	11.6147	11.6863	11.7531	11.6789	11.7145	11.5919	11.7023	11.6942	11.6063	11.5806	6.75558e-05	0.000198529	-0.150467	-0.163763	0.000306181	0.00190527	-0.116596	-0.130719	0.00406937	0.0191289	-0.191075	-0.206091	6.04791e-06	5.38991e-05
gene11636	Itgam	Itgam	Itgam	Itgam	reference	7.62587	7.55556	7.76186	7.60681	7.62351	7.44503	7.62154	7.56442	7.78445	7.72771	7.72203	7.69038	7.70251	7.82521	7.8005	7.73721	7.80817	7.702	7.68871	7.78562	7.66121	7.56961	7.75848	7.74667	7.76316	7.65632	7.53909	7.7692	7.64152	7.61204	9.80957e-06	3.43349e-05	-0.213651	-0.304093	0.00547107	0.0196834	0.062729	0.109432	0.332054	0.507812	-0.250657	-0.337077	0.00231752	0.0087016
gene11639	E2f5	E2f5	E2f5	E2f5	reference	8.32622	8.28979	8.23085	8.0713	8.06517	8.14308	8.18443	8.18428	8.22142	8.29478	8.23093	8.17989	8.21083	8.33279	8.14213	8.17207	8.285	8.16979	8.22107	8.25269	8.18934	8.18763	8.1722	8.21887	8.13236	8.31987	8.09023	8.16314	8.06047	8.16568	5.58508e-05	0.00016736	0.145491	0.183485	0.0206442	0.0560823	0.215653	0.284158	0.000425291	0.00313665	0.0176219	0.0226584	0.776308	0.843378
gene11644	Ca2	Ca2	Ca2	Ca2	reference	9.35523	9.41727	9.17423	9.53789	9.56851	9.57573	9.50839	9.58245	9.09872	8.96927	9.20939	9.04785	9.21675	8.94975	9.28287	9.2032	8.84977	9.27049	8.94185	8.97594	9.54215	9.54356	8.88149	8.96529	9.52737	9.36956	9.29594	9.40228	9.45633	9.53844	4.35846e-38	6.80815e-36	0.316626	0.38894	1.83631e-05	0.000179997	-0.11564	-0.168875	0.0601619	0.152077	0.514518	0.563885	8.8251e-10	1.97294e-08
gene11659	Osgin2	Osgin2	Osgin2	Osgin2	reference	8.6213	8.67756	8.54071	8.59297	8.46137	8.46397	8.47735	8.54029	8.63948	8.64917	8.71417	8.53707	8.59618	8.66752	8.65033	8.58652	8.64779	8.58637	8.62154	8.57925	8.53069	8.51844	8.45938	8.59608	8.57257	8.50758	8.40046	8.37459	8.48441	8.49005	0.000368968	0.000908917	-0.0101276	-0.0131672	0.872595	0.915704	0.089589	0.126442	0.128881	0.261873	-0.114899	-0.147162	0.0747154	0.143773
gene11662	Decr1	Decr1	Decr1	Decr1	reference	8.90842	8.93914	9.10852	8.97605	8.98337	8.86926	8.98781	9.0092	9.02486	9.05258	9.0391	9.07195	9.07268	9.01759	9.05176	9.04266	8.96919	9.1026	9.0382	9.09569	8.93757	8.81211	8.97987	9.07254	9.0127	8.8643	8.88338	9.08477	8.94511	8.91534	2.12393e-05	6.9589e-05	-0.268523	-0.307042	2.53867e-06	3.41026e-05	-0.0974621	-0.12322	0.0637568	0.158598	-0.219734	-0.252528	0.000142913	0.000836338
gene11663	Calb1	Calb1	Calb1	Calb1	reference	11.7493	11.7822	12.0248	11.7991	11.9272	11.8256	11.8488	11.8679	11.8849	11.9085	11.8756	11.9479	11.9654	12.0123	11.9101	11.936	11.9117	11.9969	11.9552	11.9377	11.8304	11.8528	12.0774	12.0871	11.9256	11.9002	12.0635	12.002	12.058	12.1347	9.29679e-08	4.7079e-07	-0.149693	-0.165724	0.000924016	0.00469483	-0.0237956	-0.0282484	0.57371	0.721074	-0.111357	-0.123684	0.0138141	0.037561
gene11665	Tmem64	Tmem64	Tmem64	Tmem64	reference	9.0948	9.24467	9.02841	9.13429	9.16289	9.11929	9.1434	9.08381	8.94284	9.09195	8.98216	8.92642	8.93581	9.11545	9.03153	8.87537	9.00681	9.05745	8.96188	9.11343	9.17479	9.14707	9.13764	9.06	9.21356	9.22268	9.19369	9.08805	9.13733	9.13569	6.17337e-06	2.24392e-05	0.274691	0.323702	1.22509e-05	0.000128898	0.0617871	0.0826566	0.261486	0.434171	0.234295	0.276092	0.000222242	0.00121426
gene11668	CUNH8orf88	CUNH8orf88	CUNH8orf88	CUNH8orf88	reference	7.44323	7.51973	7.4686	7.67482	7.65424	7.65725	7.72639	7.64386	7.47566	7.5229	7.56935	7.44728	7.4526	7.56316	7.4258	7.37142	7.44788	7.45002	7.37547	7.31637	7.62287	7.59964	7.43241	7.37551	7.56094	7.55642	7.55841	7.6011	7.42572	7.59077	1.01204e-12	1.16217e-11	0.219236	0.302278	0.00351636	0.0137627	-0.204837	-0.303582	0.00245855	0.0127958	0.0529881	0.0770521	0.457376	0.580668
gene11671	Otud6b	Otud6b	Otud6b	Otud6b	reference	9.69921	9.69179	9.65868	9.57397	9.742	9.63277	9.72394	9.71212	9.39581	9.59855	9.47053	9.51988	9.45633	9.52541	9.56884	9.6256	9.49442	9.62895	9.55214	9.50298	9.66649	9.65534	9.50619	9.4061	9.6318	9.7753	9.61782	9.6237	9.57618	9.68757	4.93139e-10	3.73193e-09	0.135074	0.156033	0.00943212	0.0299742	0.0290481	0.0362239	0.54678	0.698613	0.299121	0.328556	8.84426e-08	1.26033e-06
gene11674	Runx1t1	Runx1t1	Runx1t1	Runx1t1	reference	9.19341	9.25548	9.1911	9.21771	9.32147	9.34079	9.26521	9.30108	8.96253	9.02354	9.00501	9.08981	9.16231	8.97149	9.14991	9.10016	8.97401	9.18761	9.11704	9.05327	9.23594	9.31177	9.13888	9.11517	9.17595	9.27641	9.35689	9.27004	9.42307	9.29406	2.41404e-13	3.0013e-12	0.153662	0.187939	0.0103706	0.0322993	-0.0367766	-0.049368	0.498704	0.661162	0.341904	0.383527	3.08094e-07	3.87364e-06
gene11678	Rbm12b	Rbm12b	Rbm12b	Rbm12b	reference	9.00211	9.13984	8.96185	8.99994	9.17373	9.27941	9.12509	9.20725	8.78156	8.94732	8.80711	8.89816	8.86201	8.91207	8.80023	9.04739	8.71075	9.02789	8.80048	8.92671	8.98605	9.03032	8.9103	8.93768	9.00082	9.07714	9.07285	9.00252	9.08775	8.98736	4.3899e-10	3.36817e-09	0.137194	0.181813	0.0402381	0.0948648	-0.119757	-0.172174	0.049694	0.132286	0.275253	0.335796	0.000191403	0.00106877
gene11687	Virma	Virma	Virma	Virma	reference	9.96602	10.0409	9.78321	9.95333	9.92008	9.85885	9.87919	9.85474	9.87997	10.0124	9.85366	9.73068	9.74556	9.91742	9.66264	9.68813	9.78031	9.74234	9.84753	9.84652	9.95865	9.92576	9.76155	9.8401	9.84711	9.93338	9.84794	9.73802	9.86016	9.87105	2.2167e-08	1.2562e-07	0.332604	0.364003	5.21026e-10	2.42297e-08	0.0910269	0.109776	0.0592142	0.150337	0.110065	0.126494	0.0311055	0.0722602
gene11694	Tp53inp1	Tp53inp1	Tp53inp1	Tp53inp1	reference	8.44722	8.38004	8.29315	8.37	8.28446	8.37734	8.32301	8.21276	8.27162	8.24724	8.05363	8.18321	8.11209	8.16589	8.22874	8.25491	8.22104	8.16418	8.13592	8.19405	8.32663	8.33043	8.09699	8.15375	8.33251	8.29202	8.18458	8.33815	8.32129	8.3763	9.74604e-07	4.10885e-06	0.209034	0.27134	0.00248368	0.0104493	0.0617096	0.0913368	0.304697	0.480884	0.334962	0.397116	1.64772e-05	0.000130025
gene1171	Lamp1	Lamp1	Lamp1	Lamp1	reference	12.7734	12.7584	12.8758	12.63	12.5788	12.5563	12.5342	12.5717	12.9086	12.8698	12.9191	12.8174	12.9037	12.8505	12.8819	12.8508	12.9201	12.8494	12.8696	12.8851	12.7705	12.7784	12.8063	12.8641	12.6886	12.7756	12.4984	12.7146	12.6033	12.5792	1.70326e-40	3.05184e-38	-0.0956811	-0.101793	0.00697024	0.02385	0.228192	0.245088	1.09393e-10	8.71141e-09	-0.137028	-0.14544	0.000120579	0.000724131
gene11714	Srgap1	Srgap1	Srgap1	Srgap1	reference	10.8869	10.9015	10.6296	10.7997	10.6814	10.606	10.7162	10.6773	10.6188	10.6482	10.8362	10.6651	10.4905	10.7114	10.7725	10.6962	10.6989	10.5691	10.7626	10.6328	10.9177	10.8478	10.5856	10.6799	10.7275	10.9669	10.6152	10.8155	10.6792	10.6276	6.17113e-06	2.24392e-05	0.267256	0.30979	6.7927e-06	7.85966e-05	0.218403	0.270045	8.96707e-05	0.000888198	0.27717	0.314254	5.52561e-06	4.98327e-05
gene11718	Xpot	Xpot	Xpot	Xpot	reference	11.1519	11.1525	11.1211	11.1345	11.0902	11.0135	11.0626	10.966	11.1851	11.2437	11.2429	11.1484	11.1882	11.2134	11.126	11.1432	11.2805	11.132	11.2364	11.1772	11.2294	11.0643	11.238	11.1643	11.1063	11.1056	11.0626	11.0914	11.0267	11.0004	1.52171e-09	1.06862e-08	0.00955221	0.0103475	0.808318	0.869293	0.103774	0.115166	0.0073804	0.0303999	-0.0875026	-0.0948334	0.026902	0.0643492
gene1172	Cul4a	Cul4a	Cul4a	Cul4a	reference	11.1206	11.0959	11.0172	11.1076	11.025	10.9115	10.9609	11.0046	11.1696	11.1623	11.1388	11.1547	11.065	11.0726	11.0904	11.1136	11.1714	11.0519	11.0727	11.0383	11.0931	11.1255	11.0976	11.0625	11.0445	11.0769	10.9591	11.0321	10.941	10.9294	0.000100782	0.000284835	0.0198992	0.0219099	0.641522	0.744574	0.117044	0.132418	0.00520129	0.0231207	-0.0217327	-0.0240344	0.611494	0.715907
gene11721	Gns	Gns	Gns	Gns	reference	10.6025	10.5595	10.6149	10.4713	10.4363	10.4299	10.4844	10.4423	10.5442	10.6214	10.5742	10.5375	10.5735	10.5071	10.5069	10.5908	10.4452	10.5461	10.4514	10.5131	10.5861	10.6139	10.5677	10.5003	10.3682	10.542	10.4575	10.4494	10.4325	10.4389	1.96483e-09	1.3434e-08	0.0326708	0.0349837	0.373893	0.509109	0.165914	0.180776	6.10554e-06	9.59869e-05	0.0262223	0.0282121	0.479406	0.601181
gene11724	Tbc1d30	Tbc1d30	Tbc1d30	Tbc1d30	reference	9.22073	9.30406	9.06604	9.31061	9.2626	9.29017	9.20807	9.22533	9.15581	9.20937	9.15306	9.23998	9.14666	9.17498	9.17933	9.2483	9.16551	9.2016	9.09281	9.18106	9.29488	9.24663	9.17403	9.1619	9.25175	9.29691	9.39856	9.28378	9.29047	9.28279	1.918e-05	6.33647e-05	0.118265	0.136274	0.0211438	0.0572077	0.0173973	0.0216417	0.714315	0.825777	0.149755	0.171777	0.00435604	0.0147756
gene11728	Wif1	Wif1	Wif1	Wif1	reference	9.5553	9.45551	9.50462	8.97701	9.09845	8.91195	9.11797	9.08263	9.74586	9.39572	9.34896	9.42561	9.61014	9.49646	9.25095	9.59925	9.12086	9.25088	9.49876	9.47689	9.20137	9.08148	9.44851	9.89252	9.33942	9.16911	9.52967	9.55901	9.47707	9.85032	2.64529e-05	8.47718e-05	-0.0644731	-0.146678	0.417088	0.550575	0.202607	0.465919	0.0103624	0.0395911	-0.167607	-0.331936	0.0664157	0.131643
gene11729	Lemd3	Lemd3	Lemd3	Lemd3	reference	9.36403	9.47768	9.41181	9.4957	9.59692	9.61729	9.60432	9.5344	9.29686	9.34093	9.2986	9.49196	9.32998	9.38644	9.40568	9.41879	9.34845	9.46593	9.40916	9.41264	9.46806	9.47785	9.3236	9.37283	9.5275	9.46162	9.55022	9.50843	9.52137	9.56931	5.29426e-17	1.12771e-15	0.00924904	0.0102929	0.836109	0.88983	-0.172666	-0.195971	7.39218e-05	0.000754325	0.164427	0.181831	0.00041354	0.0020574
gene1173	Pcid2	Pcid2	Pcid2	Pcid2	reference	9.78578	9.82971	9.66399	9.70149	9.67753	9.47659	9.54166	9.61056	9.70917	9.8725	9.78222	9.81557	9.72787	9.69607	9.76548	9.77445	9.75251	9.61019	9.77677	9.69738	9.73529	9.76384	9.71977	9.71133	9.59919	9.75795	9.64312	9.70163	9.6022	9.51172	4.52594e-05	0.000139007	0.0606177	0.0730178	0.280963	0.414182	0.213841	0.264341	0.000114682	0.001084	0.0238223	0.0288988	0.671854	0.765965
gene11735	Irak3	Irak3	Irak3	Irak3	reference	7.98202	7.99129	7.94298	8.12859	7.95935	7.8828	7.9871	8.07159	7.76765	7.97825	7.81138	7.86708	7.83116	7.91684	7.88904	7.95992	7.71648	7.95481	7.80567	7.81102	8.01656	8.02338	7.9963	7.81165	7.99892	8.02823	7.89796	7.86451	7.96231	8.00805	6.92468e-05	0.000202813	0.152739	0.218399	0.0358614	0.0871431	0.0192195	0.0317968	0.759458	0.855199	0.280804	0.362809	0.000646724	0.00300407
gene11742	Dyrk2	Dyrk2	Dyrk2	Dyrk2	reference	8.77817	8.79893	8.47095	8.71551	8.64694	8.69036	8.612	8.58555	8.45052	8.44929	8.60306	8.49475	8.48334	8.46659	8.42279	8.46068	8.52704	8.41165	8.48375	8.62676	8.69713	8.58737	8.52638	8.55506	8.61224	8.56529	8.661	8.54855	8.60801	8.58028	2.16377e-08	1.22906e-07	0.385587	0.442518	6.98489e-08	1.6525e-06	0.0506421	0.0712726	0.378576	0.554651	0.316518	0.368177	9.15366e-06	7.75578e-05
gene11745	YWHAQ_gene11745	YWHAQ	YWHAQ	LOC101955790	human_blastn	12.3855	12.4114	12.5154	12.3177	12.2643	12.3184	12.3903	12.3819	12.4745	12.3982	12.5199	12.3736	12.4972	12.4664	12.4935	12.5225	12.4805	12.5003	12.4412	12.4707	12.4382	12.3304	12.5039	12.5042	12.2945	12.4205	12.3703	12.3739	12.3923	12.3887	2.24347e-08	1.27019e-07	-0.0943163	-0.100517	0.00861616	0.0279349	0.0742361	0.0812255	0.0347008	0.101002	-0.0831095	-0.0887656	0.020903	0.0525137
gene11750	Mdm1	Mdm1	Mdm1	Mdm1	reference	7.96271	8.03524	7.90391	7.88376	8.03049	8.12369	8.02422	8.07004	7.74081	7.86645	7.84483	7.81156	7.86676	7.90816	7.78325	7.88512	7.68951	7.96971	7.84412	7.82293	7.97439	7.90623	7.88056	7.8977	7.95122	7.95625	7.99264	7.85206	7.92453	8.03452	1.99187e-05	6.56242e-05	0.158414	0.228535	0.0314259	0.078521	-0.0755546	-0.124266	0.236623	0.405032	0.212811	0.291841	0.0071309	0.0221358
gene11751	Rap1b	Rap1b	Rap1b	Rap1b	reference	8.34735	8.48445	8.27382	8.14743	8.27757	8.2648	8.28596	8.20054	8.2174	8.14521	8.17213	8.01186	8.17217	8.05988	8.12196	8.21566	8.22807	8.26689	8.14985	8.17822	8.32636	8.30505	8.19817	8.2444	8.22832	8.39507	7.97386	8.10215	8.31815	8.26512	0.000174032	0.000467308	0.31065	0.410905	0.000153377	0.00107092	0.183052	0.289914	0.00756718	0.0309515	0.381728	0.465005	2.34701e-05	0.000177836
gene11755	Mdm2	Mdm2	Mdm2	Mdm2	reference	8.8493	8.82019	8.54353	8.62977	8.73584	8.71186	8.76667	8.6676	8.6447	8.59182	8.56098	8.55336	8.59281	8.54601	8.61736	8.63358	8.43878	8.6392	8.54511	8.53864	8.76025	8.64596	8.49543	8.53963	8.67489	8.71163	8.62687	8.52224	8.6665	8.6631	4.03263e-09	2.62606e-08	0.246683	0.293691	6.6749e-05	0.000538589	0.0737829	0.098127	0.180777	0.335761	0.270813	0.313907	2.81453e-05	0.000208464
gene11757	Cpm	Cpm	Cpm	Cpm	reference	7.36178	7.29685	7.12025	7.37013	7.36016	7.42172	7.43726	7.49541	7.04385	7.12609	6.88546	7.02759	7.10954	6.97339	7.07623	7.1794	6.94906	7.32842	7.02386	7.06236	7.34478	7.33042	6.91584	6.94566	7.3301	7.2734	6.89401	7.07467	7.24476	7.28284	4.17437e-13	5.04069e-12	0.251154	0.508221	0.00800111	0.0264188	-0.0720612	-0.207467	0.272871	0.447343	0.698997	0.912862	3.08465e-06	2.99231e-05
gene11758	Cpsf6	Cpsf6	Cpsf6	Cpsf6	reference	11.4752	11.6105	11.318	11.4344	11.4761	11.5803	11.5236	11.4852	11.3767	11.4799	11.3146	11.2147	11.3613	11.4296	11.2513	11.2567	11.27	11.3765	11.4194	11.3551	11.5038	11.4203	11.4261	11.3844	11.4244	11.4612	11.5628	11.4719	11.4882	11.5366	1.40885e-09	9.93369e-09	0.253987	0.278529	8.21348e-08	1.91711e-06	-0.00190778	-0.00229209	0.964698	0.981215	0.123394	0.137767	0.00813464	0.0244167
gene1177	Atp11a	Atp11a	Atp11a	Atp11a	reference	11.1346	11.1502	11.0248	11.1581	11.0396	10.9883	11.1379	11.0992	10.9818	11.0606	11.0103	10.9863	11.036	10.8637	11.0931	11.0453	10.9462	11.0806	10.968	10.8398	11.1268	11.1961	10.8785	11.0084	11.278	11.2123	10.8945	11.008	10.9957	11.0193	0.000219379	0.000572113	0.127801	0.152744	0.0235551	0.0624039	0.078633	0.10068	0.135955	0.272044	0.192153	0.224259	0.000937749	0.00407764
gene11775	Ptprb	Ptprb	Ptprb	Ptprb	reference	8.86769	8.84769	8.95097	8.96105	9.02316	8.98576	9.09126	9.12934	8.79993	8.91593	8.97167	8.92637	8.95831	8.91856	9.13883	9.09501	9.07766	8.93241	9.05151	9.02157	9.01686	8.86344	9.01341	9.09829	9.11942	8.81308	8.99741	9.1804	9.1017	9.09331	1.59873e-05	5.35723e-05	-0.175645	-0.223486	0.00693972	0.0237777	-0.200263	-0.269694	0.00115975	0.0069608	-0.0415922	-0.0546219	0.51656	0.633933
gene11779	Etv1	Etv1	Etv1	Etv1	reference	8.79219	8.7637	9.03904	8.87189	9.11781	9.0485	9.09354	9.0482	9.00199	8.90762	8.92811	8.97627	9.04087	9.07416	9.01891	9.11956	9.03059	9.07547	8.93112	8.97567	8.77252	8.93629	8.99205	9.08456	8.96778	8.83388	8.87324	9.00407	9.16801	8.97276	0.000152229	0.000414285	-0.313746	-0.379185	1.03879e-05	0.000112804	-0.288177	-0.37053	1.79334e-05	0.000231953	-0.23387	-0.289065	0.000894496	0.00393165
gene11780	Dgkb	Dgkb	Dgkb	Dgkb	reference	9.66458	9.79523	10.0194	9.83685	9.92537	9.85155	10.0026	9.98704	9.95671	9.86375	9.95799	9.87937	9.89121	10.0432	9.8149	9.97824	9.94009	9.99073	9.96313	10.0089	9.68451	9.55042	9.99582	10.0376	9.78525	9.75505	10.0229	9.92367	9.80303	9.99327	2.85873e-07	1.32993e-06	-0.306898	-0.358857	2.3031e-06	3.14233e-05	-0.271903	-0.33807	9.1675e-06	0.000132814	-0.324544	-0.368447	1.41178e-06	1.50359e-05
gene11791	Ankmy2	Ankmy2	Ankmy2	Ankmy2	reference	9.71202	9.71691	9.65243	9.7048	9.68348	9.80797	9.79058	9.68316	9.62512	9.60252	9.67393	9.64375	9.61109	9.56605	9.5567	9.52283	9.52379	9.65107	9.63798	9.64789	9.76337	9.71664	9.64616	9.61321	9.61147	9.73862	9.70604	9.54968	9.51254	9.6139	5.70549e-06	2.08693e-05	0.153352	0.170922	0.000987119	0.0049433	-0.0201656	-0.0241347	0.640343	0.772163	0.138344	0.154419	0.00336394	0.0118629
gene11798	Ahr	Ahr	Ahr	Ahr	reference	8.3619	8.41179	8.14372	8.30069	8.26454	8.24499	8.22645	8.15537	8.14506	8.01634	7.98562	8.0834	8.11339	7.96843	8.06739	8.10841	8.00137	8.19105	7.8892	8.06341	8.21495	8.23579	7.97366	8.08578	8.22075	8.33985	8.26777	8.24114	8.25256	8.22325	6.95762e-17	1.44415e-15	0.348403	0.41639	2.49426e-06	3.36173e-05	0.115609	0.16652	0.0577858	0.147695	0.525511	0.573077	2.86875e-10	7.24522e-09
gene11806	Twistnb	Twistnb	Twistnb	Twistnb	reference	8.00749	8.07152	7.74818	8.0431	8.17544	8.06531	8.10168	8.07098	7.61275	7.62413	7.48305	7.76564	7.66384	7.56065	7.91562	7.83406	7.59628	7.86807	7.60848	7.71536	8.08028	8.0494	7.58374	7.63668	8.04234	8.06763	7.89226	7.85378	8.06344	8.0299	2.87505e-47	7.96128e-45	0.415267	0.500494	1.00476e-06	1.60998e-05	-0.0426235	-0.068435	0.494242	0.657335	1.07119	1.125	4.91867e-25	1.42688e-22
gene11809	ATL2_containing	ATL2_containing	NA	LOC101959631	human_blastn	8.16065	8.30193	8.14983	8.42727	8.35911	8.29779	8.34983	8.36997	8.18942	8.1147	8.15736	8.23799	8.03779	8.20469	8.20896	8.12341	8.11547	8.19719	8.22929	8.16604	8.32182	8.20461	8.10055	8.14728	8.33183	8.12426	8.22026	8.36011	8.21695	8.31145	1.28046e-07	6.32136e-07	0.055904	0.0754248	0.398269	0.533346	-0.201765	-0.279613	0.00151977	0.00864465	0.128514	0.170834	0.0610394	0.123045
gene1181	LOC110598614	LOC110598614	LOC110598614	LOC110598614	reference	9.78588	9.72175	9.94632	10.1415	10.1131	9.99487	10.0475	10.1639	9.63807	9.72848	9.68548	10.0047	9.90738	9.65661	9.86524	9.94095	9.67971	9.901	9.78484	9.86756	9.74388	9.73563	9.57151	9.89393	10.084	9.72973	10.0652	10.1166	10.2255	10.2198	5.37113e-24	2.41483e-22	-0.219589	-0.269945	0.00060502	0.00331753	-0.453971	-0.499728	2.00888e-10	1.47447e-08	0.027367	0.0352089	0.659755	0.755884
gene11813	Itgb8	Itgb8	Itgb8	Itgb8	reference	10.6803	10.6641	10.6324	10.753	10.6805	10.6896	10.7948	10.7661	10.4169	10.5479	10.3859	10.5289	10.5166	10.5525	10.5471	10.6039	10.3338	10.7512	10.4402	10.4781	10.7412	10.5959	10.4127	10.5482	10.6719	10.6031	10.5202	10.6333	10.5801	10.7951	4.64075e-11	4.18526e-10	0.0636595	0.0752883	0.23896	0.365444	-0.0741128	-0.0929585	0.14565	0.28594	0.221353	0.252558	9.19676e-05	0.000570536
gene11817	Sp4	Sp4	Sp4	Sp4	reference	9.106	9.00688	8.92659	9.20942	9.11504	9.10134	9.0731	9.11825	8.85939	9.00227	8.73584	8.84449	8.85253	8.96672	8.88141	8.84278	8.68737	9.00291	8.78023	8.84749	9.05247	8.92253	8.81421	8.89176	9.09194	8.97298	8.96889	8.94627	8.99887	9.00796	2.55414e-12	2.77112e-11	0.168183	0.210148	0.00746751	0.0251407	-0.122951	-0.165475	0.0332584	0.0978556	0.196105	0.239817	0.00259594	0.00954404
gene11820	Rapgef5	Rapgef5	Rapgef5	Rapgef5	reference	10.742	10.806	10.8019	10.9766	11.0539	10.9414	11.0833	11.088	10.7617	10.7418	10.6984	10.7008	10.7662	10.663	10.9084	10.8843	10.6119	10.8469	10.6592	10.8395	10.9599	10.8725	10.6614	10.7086	11.085	10.8559	10.6927	10.918	11.0106	10.9413	8.74446e-10	6.35695e-09	0.0158784	0.0198768	0.79099	0.856356	-0.189608	-0.245005	0.00106677	0.00649551	0.129884	0.160027	0.0338587	0.0774421
gene11824	Pgk1	Pgk1	Pgk1	Pgk1	reference	12.6714	12.6341	12.8635	12.6067	12.5199	12.5828	12.5738	12.5857	12.7221	12.667	12.704	12.6887	12.7413	12.7225	12.668	12.7089	12.6847	12.7351	12.6554	12.6461	12.7181	12.7089	12.8499	12.6918	12.5121	12.7081	12.6806	12.6301	12.5639	12.6107	1.10643e-05	3.82977e-05	-0.0465409	-0.0511474	0.273101	0.405541	0.130532	0.14703	0.00168545	0.00941997	-0.0210327	-0.0232131	0.619838	0.722344
gene1184	Ing1	Ing1	Ing1	Ing1	reference	8.6449	8.72864	8.62341	8.73617	8.57625	8.75563	8.73978	8.65961	8.5847	8.56535	8.58402	8.6403	8.57736	8.52879	8.62964	8.57376	8.499	8.55552	8.58354	8.54571	8.71103	8.66816	8.53863	8.62595	8.63173	8.80699	8.68717	8.57823	8.5943	8.73979	5.83407e-05	0.000173923	0.15323	0.184317	0.00822536	0.026991	0.0160998	0.0212498	0.759856	0.855555	0.216523	0.253847	0.000375703	0.0018939
gene1186	Naxd	Naxd	Naxd	Naxd	reference	10.0378	9.99742	10.0986	10.0868	9.96481	9.97778	9.98932	9.96559	10.1514	10.1149	10.1069	10.1008	10.0967	10.1165	10.0359	10.1212	10.1105	10.0799	10.0577	10.0321	10.0433	10.0743	10.0698	10.0403	10.0531	10.0763	10.0291	9.98754	9.98722	10.014	0.000129914	0.000358602	-0.0548999	-0.0591026	0.149655	0.257796	0.0646678	0.0721922	0.0846003	0.194228	-0.0937172	-0.10109	0.0151814	0.0405815
gene1189	Col4a2	Col4a2	Col4a2	Col4a2	reference	10.977	11.219	11.285	11.4692	11.4738	11.204	11.2771	11.5275	11.3145	11.2594	11.3243	11.3195	11.3466	11.3167	11.4556	11.1843	11.3999	11.2935	11.4564	11.3665	10.9365	11.0561	11.3728	11.4693	11.4657	11.0197	11.5205	11.6105	11.5096	11.4657	7.35857e-16	1.3605e-14	-0.296268	-0.342025	1.44506e-06	2.14978e-05	-0.403951	-0.448717	2.60325e-10	1.85485e-08	-0.304156	-0.343061	1.43651e-06	1.52238e-05
gene11890	Tceal7	Tceal7	Tceal7	Tceal7	reference	8.57892	8.79003	8.91913	8.88113	8.79807	8.78557	8.85162	8.86609	8.87573	8.8812	9.00277	8.9313	8.8534	9.06511	9.01833	9.00302	8.91948	8.97385	9.08887	9.00577	8.78687	8.83792	8.89339	9.10805	8.93787	8.80136	9.06105	9.06829	8.98436	8.91744	1.87408e-07	9.00335e-07	-0.313389	-0.380836	1.32135e-05	0.000137133	-0.103551	-0.150624	0.0889464	0.201025	-0.270013	-0.328416	0.000201375	0.00111728
gene11894	Bex4	Bex4	Bex4	Bex4	reference	10.0503	10.1878	10.2475	10.2431	10.4578	10.455	10.3817	10.4367	10.0763	10.2027	10.1856	10.0464	10.2386	10.229	10.2889	10.0746	10.1561	10.2536	10.2644	10.2629	10.0774	10.2535	10.0627	10.2772	10.4664	10.2441	10.6923	10.4975	10.5416	10.4939	3.69501e-15	6.10855e-14	-0.030774	-0.0395389	0.6212	0.728741	-0.262914	-0.33453	2.75253e-05	0.000332048	-0.0326041	-0.0420183	0.601196	0.707932
gene1190	Col4a1	Col4a1	Col4a1	Col4a1	reference	9.46838	9.38633	9.29371	9.40514	9.43944	9.21116	9.36303	9.46309	9.21858	9.21387	9.29405	9.11766	9.27564	9.27573	9.33519	9.18767	9.35966	9.30229	9.23942	9.45391	9.22191	9.22853	9.43839	9.55233	9.30597	9.23883	9.42076	9.37105	9.56002	9.54435	0.000251806	0.000645386	0.0967299	0.126135	0.132998	0.235393	-0.0535758	-0.0767462	0.35947	0.53523	0.0904678	0.117929	0.163587	0.266072
gene11905	Stk38l	Stk38l	Stk38l	Stk38l	reference	9.75844	9.6887	9.64232	9.82965	9.86665	9.7152	9.79656	9.83029	9.50248	9.56933	9.53471	9.63124	9.47778	9.54411	9.60344	9.61023	9.40677	9.70681	9.50952	9.5441	9.75906	9.73265	9.46339	9.54074	9.82689	9.65721	9.7128	9.67416	9.73736	9.70689	1.28601e-23	5.61605e-22	0.10885	0.123066	0.0238242	0.0629522	-0.11074	-0.129745	0.0161408	0.0562578	0.275937	0.300926	8.67544e-08	1.23917e-06
gene11907	Tm7sf3	Tm7sf3	Tm7sf3	Tm7sf3	reference	9.1016	9.18193	9.05027	8.9492	9.01088	8.88473	8.97453	8.99573	8.91205	9.07716	8.97392	8.95394	8.99178	8.9757	9.08561	9.0281	8.93993	8.98785	8.97946	8.99102	9.04619	9.09301	8.97232	8.96836	9.07298	9.11219	8.99529	9.03832	8.9875	9.02445	0.000180566	0.000482355	0.130813	0.149876	0.00986816	0.031004	0.212227	0.25016	2.24595e-05	0.000278947	0.187446	0.212204	0.000358033	0.00181459
gene11908	Fgfr1op2	Fgfr1op2	Fgfr1op2	Fgfr1op2	reference	9.20994	9.21615	9.05328	9.09908	9.12865	9.23352	9.18908	9.25916	8.89515	9.01791	8.91972	8.89823	8.95981	8.98671	8.91014	9.04596	8.84029	9.13772	8.97682	8.91347	9.1293	9.06164	8.97368	8.98582	9.15585	9.11517	9.12271	9.10198	9.12579	9.20496	3.95889e-13	4.80429e-12	0.207179	0.246903	0.000470693	0.00270898	-0.0330115	-0.0435585	0.533904	0.688646	0.302556	0.342334	1.97739e-06	2.01443e-05
gene1191	Irs2	Irs2	Irs2	Irs2	reference	10.9683	10.9653	10.9753	11.0395	11.0447	11.155	11.0762	11.0328	10.9096	10.8933	11.041	10.9557	11.0138	10.8848	10.9895	10.9044	10.9339	10.9939	10.8997	10.8838	11.0025	10.942	10.9855	10.8987	11.0157	11.0059	10.8859	10.8936	10.9503	10.8959	6.64157e-05	0.000195603	0.0102479	0.0111738	0.801541	0.864089	-0.115726	-0.1291	0.0036647	0.0176485	0.0248123	0.027181	0.544664	0.659595
gene11912	Itpr2	Itpr2	Itpr2	Itpr2	reference	9.67962	9.61582	9.76944	9.93589	9.71743	9.70729	9.88233	9.9022	9.77709	9.75953	9.86237	9.83992	9.86253	9.90004	9.76757	9.85053	9.98455	9.94106	9.82476	9.9301	9.6923	9.6773	9.88258	9.89239	9.87694	9.64457	9.70392	9.94108	9.73989	9.83545	0.00011626	0.000324888	-0.208914	-0.250168	0.000497409	0.00282406	-0.194583	-0.247073	0.000610923	0.00418879	-0.211574	-0.249525	0.000565498	0.00267262
gene1193	Myo16	Myo16	Myo16	Myo16	reference	8.77811	8.77088	8.52831	8.6186	8.54707	8.47696	8.49762	8.50834	8.57078	8.59241	8.52959	8.43978	8.58524	8.52658	8.5369	8.57739	8.72035	8.4779	8.50275	8.70157	8.6634	8.71644	8.68163	8.57706	8.6133	8.74172	8.49505	8.57484	8.40312	8.53506	2.02097e-08	1.15495e-07	0.368086	0.421425	8.17938e-08	1.91281e-06	0.323592	0.391474	7.28303e-07	1.62819e-05	0.28453	0.332517	2.77662e-05	0.000205781
gene11944	Golt1b	Golt1b	Golt1b	Golt1b	reference	7.75211	7.69565	7.67332	7.57661	7.57702	7.61828	7.65656	7.69301	7.55608	7.66603	7.41869	7.51807	7.53923	7.50799	7.54098	7.59539	7.48663	7.63388	7.48108	7.50726	7.69162	7.52939	7.54095	7.49318	7.57929	7.68288	7.67148	7.62547	7.60694	7.70024	7.09967e-05	0.000207539	0.157206	0.22264	0.0300127	0.075709	0.0850775	0.137195	0.181449	0.336751	0.286344	0.367327	0.000501059	0.00241492
gene11950	Slco1a2	Slco1a2	Slco1a2	Slco1a2	reference	8.52501	8.44723	8.78552	9.10149	9.00834	8.60943	8.92644	8.91233	8.78211	8.77936	8.82315	8.83245	8.90039	8.7911	9.06666	9.00907	8.68939	9.07827	8.89908	8.96703	8.67632	8.40361	8.50796	8.93096	9.16669	8.27475	8.61905	8.94255	8.77048	8.94537	3.22383e-05	0.000101733	-0.633071	-0.905905	1.34869e-06	2.04198e-05	-0.626057	-0.843648	6.98222e-06	0.000106206	-0.435638	-0.658703	0.000466052	0.00227238
gene11961	Plekha5	Plekha5	Plekha5	Plekha5	reference	9.35712	9.47319	9.63237	9.68626	9.55644	9.48325	9.56922	9.55175	9.72825	9.77926	9.71607	9.69087	9.61255	9.87403	9.68138	9.64644	9.71715	9.65944	9.76782	9.78338	9.48412	9.44132	9.57912	9.74543	9.6091	9.48173	9.70985	9.79833	9.61532	9.58542	8.14166e-10	5.96765e-09	-0.287952	-0.337493	5.32994e-06	6.4297e-05	-0.151312	-0.198091	0.00805982	0.0326249	-0.424522	-0.460906	5.91149e-10	1.3798e-08
gene1197	Lig4	Lig4	Lig4	Lig4	reference	8.17616	8.07329	7.7648	8.08059	8.08847	8.13067	8.13534	8.0323	7.70447	7.7167	7.56904	7.70711	7.49777	7.69992	7.63495	7.73267	7.50847	7.77285	7.561	7.69444	8.12904	8.14588	7.5814	7.56521	8.09	8.13562	7.97897	7.72315	8.03348	8.08296	5.88837e-41	1.10375e-38	0.773306	0.892498	3.08423e-13	3.75782e-11	0.0401343	0.0737166	0.536459	0.690868	1.05485	1.12766	2.6917e-19	3.18405e-17
gene11976	Sv2c	Sv2c	Sv2c	Sv2c	reference	9.01209	9.11649	9.05749	9.34137	9.23317	9.30425	9.36771	9.36378	9.10517	9.15026	9.21577	9.18582	9.08684	9.11376	9.23196	9.09231	9.12238	9.22513	9.24335	9.11969	9.19361	9.1307	9.2018	9.18957	9.12567	9.17269	9.41291	9.22393	9.33619	9.3206	1.78765e-06	7.16473e-06	-0.0566294	-0.0711894	0.349864	0.486226	-0.26919	-0.334604	9.98905e-06	0.000142848	-0.0230483	-0.0292256	0.704615	0.790372
gene1198	Fam155a	Fam155a	Fam155a	Fam155a	reference	10.1052	10.2493	10.272	10.3163	10.224	10.1655	10.2998	10.3643	10.2648	10.1677	10.3995	10.3007	10.3027	10.3895	10.385	10.286	10.3916	10.3087	10.3763	10.3598	10.1039	10.1636	10.454	10.4868	10.3248	10.2847	10.4703	10.3927	10.3585	10.3428	1.17557e-05	4.04267e-05	-0.153846	-0.181145	0.00536528	0.0193978	-0.104887	-0.131381	0.0442257	0.120953	-0.150995	-0.176936	0.0069168	0.0215977
gene11982	Hmgcr	Hmgcr	Hmgcr	Hmgcr	reference	10.5226	10.6078	10.6756	10.9959	10.8757	10.7214	10.7301	10.6937	10.5672	10.6353	10.4165	10.6579	10.4739	10.5867	10.4969	10.7282	10.5782	10.7289	10.5477	10.622	10.6372	10.4352	10.5918	10.4422	10.715	10.5445	10.6991	10.5716	10.7179	10.6673	6.25956e-07	2.75211e-06	-0.109556	-0.135381	0.0667876	0.140131	-0.272306	-0.334728	5.69988e-06	9.04403e-05	0.0248439	0.0310677	0.676148	0.769421
gene11989	Nsa2	Nsa2	Nsa2	Nsa2	reference	8.37133	8.33235	8.39241	8.30405	8.29839	8.11527	8.36204	8.24715	8.36413	8.42785	8.34277	8.31395	8.36891	8.38986	8.37997	8.42399	8.40313	8.44583	8.37905	8.4511	8.30023	8.2992	8.36091	8.47002	8.2417	8.39972	8.09695	8.22859	8.26402	8.18323	1.05057e-07	5.26969e-07	-0.0627046	-0.0805094	0.315854	0.451157	0.116735	0.161979	0.0486032	0.129836	-0.0433084	-0.0560942	0.491731	0.612164
gene1199	Arglu1	Arglu1	Arglu1	Arglu1	reference	11.8361	11.914	12.0096	12.0955	12.1316	12.0112	12.1359	12.0978	12.0523	11.9562	12.0439	12.0022	11.9678	12.0178	12.1665	12.0375	11.9054	12.0395	12.0782	12.013	11.8897	11.8201	11.9262	12.0576	12.2157	11.8215	12.0905	12.1779	12.0261	12.0422	6.4823e-11	5.7482e-10	-0.234264	-0.25599	2.50579e-07	4.91641e-06	-0.280173	-0.310265	4.26921e-10	2.87381e-08	-0.182698	-0.200133	5.93861e-05	0.000394735
gene11991	Hexb	Hexb	Hexb	Hexb	reference	8.93712	9.01156	8.71232	8.65811	8.84298	8.86581	8.71299	8.63573	8.70072	8.85787	8.72774	8.64428	8.72541	8.7287	8.68416	8.74293	8.62653	8.73104	8.60989	8.57928	8.90931	8.94736	8.65662	8.67888	8.62203	8.93906	8.64002	8.65448	8.7615	8.69346	4.39236e-15	7.19307e-14	0.401984	0.445838	8.60486e-10	3.74434e-08	0.30303	0.363268	6.17519e-07	1.41426e-05	0.324619	0.365336	6.52292e-07	7.56907e-06
gene11996	Utp15	Utp15	Utp15	Utp15	reference	8.08114	8.01271	7.86529	7.98148	7.99545	7.91288	7.99486	7.94025	7.77256	7.9205	7.81056	7.8502	7.82098	7.82941	7.85862	7.86495	7.83621	7.91683	7.81048	7.7757	8.06958	7.93585	7.92165	7.86198	7.79972	8.06585	7.98802	7.89041	7.98162	7.98823	6.45658e-09	4.02801e-08	0.32111	0.385	5.86255e-06	6.94838e-05	0.121578	0.170853	0.0428283	0.1183	0.435605	0.485132	2.93131e-08	4.73675e-07
gene11998	Btf3	Btf3	Btf3	Btf3	reference	10.1242	10.0442	10.0814	9.94867	9.99897	9.99575	9.89663	9.9964	10.2024	10.1652	10.1558	10.0243	10.1921	10.1175	10.0426	10.1027	10.1185	10.0632	10.0836	10.0759	10.1736	10.0589	10.0579	10.1237	10.0317	10.0425	9.91822	9.98863	9.9246	9.89183	1.25605e-12	1.42759e-11	0.036886	0.0405154	0.383438	0.518686	0.159066	0.178971	0.000150432	0.00134374	-0.0988417	-0.108514	0.0202359	0.05111
gene12004	Tnpo1	Tnpo1	Tnpo1	Tnpo1	reference	11.594	11.5807	11.3225	11.4433	11.4951	11.6051	11.5255	11.525	11.2721	11.4461	11.2298	11.259	11.2366	11.3291	11.2585	11.2495	11.1899	11.3508	11.2728	11.2098	11.633	11.5246	11.2229	11.267	11.4154	11.5142	11.4426	11.497	11.3	11.4732	5.05243e-23	2.11542e-21	0.340571	0.36567	2.94632e-12	2.76138e-10	0.0564938	0.0667605	0.20109	0.360783	0.324111	0.345509	5.23385e-11	1.60888e-09
gene12006	Znf366	Znf366	Znf366	Znf366	reference	7.67607	7.76106	7.66726	7.44638	7.57614	7.58958	7.53872	7.64908	7.31723	7.45792	7.41626	7.46925	7.50228	7.33974	7.51954	7.51997	7.29254	7.68354	7.44643	7.49966	7.96804	7.78722	7.54292	7.42257	7.62099	7.79837	7.50617	7.42428	7.48503	7.60783	7.12038e-11	6.26388e-10	0.361701	0.530571	0.000237625	0.00153349	0.381357	0.56324	0.000103909	0.0010032	0.868279	0.984578	3.26623e-11	1.03526e-09
gene12010	Map1b	Map1b	Map1b	Map1b	reference	14.9511	15.0721	15.0971	15.1428	15.0319	14.9712	15.0379	15.1662	15.0787	15.1775	15.1941	15.1631	15.1249	15.1904	15.0372	15.1576	15.1676	15.1712	15.2011	15.1131	15.0894	15.052	15.2368	15.2414	14.8467	15.0815	15.0699	15.097	14.9916	14.9903	2.93307e-05	9.31366e-05	-0.0727597	-0.0809204	0.105056	0.197378	-0.0127736	-0.0151955	0.760919	0.856526	-0.102889	-0.114277	0.0221287	0.0551249
gene12012	Cartpt	Cartpt	Cartpt	Cartpt	reference	11.2834	11.3773	11.6495	12.1131	11.9083	11.9595	12.0232	12.031	11.7883	11.5558	11.4979	11.6741	11.6332	11.6071	11.5382	11.517	11.5035	11.7094	11.5503	11.5241	11.7208	11.4956	11.6806	11.5978	11.5865	11.4201	11.7359	11.7364	11.6146	11.9334	3.12912e-15	5.23697e-14	-0.151155	-0.198504	0.0234968	0.0622765	-0.651313	-0.689474	3.22356e-15	1.15961e-12	-0.153637	-0.198688	0.0235711	0.0578663
gene12014	Bdp1	Bdp1	Bdp1	Bdp1	reference	10.2655	10.3366	10.1802	10.3343	10.3799	10.2745	10.2983	10.3125	10.0854	10.2913	10.1288	10.301	10.119	10.1998	10.067	10.2315	10.1061	10.2912	10.1648	10.169	10.2267	10.2375	10.1572	10.1459	10.2533	10.3292	10.3346	10.3684	10.2763	10.2697	2.7166e-06	1.0531e-05	0.0874421	0.0998075	0.0766156	0.155633	-0.0377202	-0.0459415	0.414683	0.588227	0.152475	0.172591	0.00248726	0.00921398
gene12020	Zbed3	Zbed3	Zbed3	Zbed3	reference	8.27934	8.3866	8.46828	8.61165	8.59182	8.44061	8.52918	8.50878	8.55192	8.4684	8.42848	8.5324	8.41798	8.53931	8.40485	8.47932	8.39041	8.43947	8.40077	8.38508	8.28451	8.29915	8.35134	8.49656	8.57065	8.29017	8.4203	8.52956	8.57695	8.42648	5.47934e-07	2.42941e-06	-0.253	-0.311513	0.000159046	0.00110417	-0.382178	-0.446361	6.03793e-08	2.10791e-06	-0.287615	-0.340323	4.53912e-05	0.000313519
gene12022	Pde8b	Pde8b	Pde8b	Pde8b	reference	10.6792	10.7722	10.7592	10.8692	10.8232	10.943	10.8862	10.933	10.7593	10.8105	10.8866	10.7098	10.76	10.7812	10.773	10.7005	10.6992	10.7314	10.8317	10.7021	10.8337	10.7604	10.771	10.7288	10.7877	10.7957	10.8885	10.9058	10.7019	10.7694	0.000112212	0.000314368	0.0307497	0.0341329	0.48755	0.616023	-0.153792	-0.174645	0.000370529	0.00280057	-0.0478507	-0.0533108	0.280978	0.402283
gene12025	Tbca	Tbca	Tbca	Tbca	reference	10.1496	10.164	10.2763	10.1605	10.053	10.1035	10.1335	10.0638	10.2761	10.2278	10.3378	10.2519	10.2216	10.302	10.3263	10.328	10.314	10.2511	10.248	10.2464	10.2578	10.1811	10.2696	10.2496	10.0879	10.2745	10.1496	10.1145	10.0792	10.1057	1.1028e-14	1.70297e-13	-0.111398	-0.120657	0.00531908	0.0192758	0.126374	0.140734	0.00148697	0.0085109	-0.093182	-0.101328	0.0211149	0.0529678
gene12030	Lhfpl2	Lhfpl2	Lhfpl2	Lhfpl2	reference	9.43819	9.49682	9.4046	9.36776	9.50994	9.55564	9.47745	9.60738	9.23937	9.45803	9.23892	9.33145	9.31842	9.34343	9.36534	9.40552	9.44118	9.37892	9.30286	9.3342	9.63351	9.46079	9.40879	9.36138	9.48744	9.4834	9.47268	9.41362	9.48763	9.55693	2.06425e-06	8.16587e-06	0.176221	0.210991	0.00250444	0.0105294	0.00599264	0.00791997	0.909373	0.947721	0.264831	0.303565	1.84232e-05	0.000143043
gene12031	Arsb	Arsb	Arsb	Arsb	reference	9.67043	9.81191	9.93634	10.0416	10.0364	9.93913	10.0852	10.1251	10.004	9.93369	10.0052	9.90386	10.0118	9.97836	10.0591	10.0446	9.90471	10.0717	10.015	10.0335	9.95032	9.81259	9.86301	10.013	10.1794	9.69782	9.84684	10.1725	10.0733	10.2133	6.33788e-06	2.29892e-05	-0.252681	-0.314513	0.000216428	0.00141772	-0.295409	-0.375332	1.03649e-05	0.000146718	-0.235477	-0.289	0.000721351	0.00329174
gene12039	Jmy	Jmy	Jmy	Jmy	reference	9.45988	9.58937	9.30418	9.41753	9.49115	9.44785	9.43508	9.45154	9.22465	9.28415	9.25391	9.35847	9.18356	9.25078	9.34048	9.30147	9.17048	9.35611	9.22748	9.22664	9.53187	9.45616	9.25617	9.22947	9.48043	9.41099	9.37207	9.47103	9.42888	9.41538	5.57286e-23	2.3174e-21	0.226811	0.250857	2.00053e-06	2.79845e-05	0.0563385	0.0666969	0.204295	0.365082	0.384191	0.40513	1.03112e-13	5.43862e-12
gene12048	Serinc5	Serinc5	Serinc5	Serinc5	reference	10.2565	10.4072	9.97534	9.97899	10.0812	10.1436	10.204	10.2606	9.9183	10.0632	9.79268	9.76289	9.9041	9.86203	9.91482	9.95067	9.88359	10.1276	9.92209	10.0639	10.328	10.229	9.90003	9.97997	10.0317	10.2301	9.81882	10.0277	10.1656	10.2625	3.73671e-10	2.90914e-09	0.439389	0.510858	7.20813e-08	1.69887e-06	0.160575	0.236953	0.0122947	0.0452916	0.517414	0.570442	2.19421e-09	4.51591e-08
gene12063	Usp14	Usp14	Usp14	Usp14	reference	10.6385	10.6811	10.5784	10.3911	10.4962	10.4905	10.576	10.5343	10.5129	10.6024	10.475	10.511	10.5614	10.4651	10.4834	10.5277	10.468	10.501	10.498	10.5538	10.6748	10.6054	10.453	10.4989	10.4371	10.6206	10.5742	10.4769	10.422	10.512	6.5206e-05	0.000192505	0.151577	0.166848	0.000586594	0.00323271	0.172399	0.195105	6.43597e-05	0.000670221	0.147031	0.16168	0.00096935	0.00419856
gene12065	Rock1	Rock1	Rock1	Rock1	reference	9.72202	9.76736	9.55065	9.52346	9.56286	9.60651	9.68068	9.67804	9.47779	9.64563	9.47083	9.55128	9.56523	9.56763	9.57151	9.7173	9.54359	9.61794	9.5489	9.48406	9.75944	9.68209	9.48364	9.56754	9.5037	9.62654	9.42528	9.58712	9.55809	9.60368	3.23832e-06	1.23919e-05	0.15716	0.181877	0.00297231	0.0120195	0.135446	0.164696	0.00742779	0.0305744	0.240232	0.270055	1.42908e-05	0.000114477
gene12068	Greb1l	Greb1l	Greb1l	Greb1l	reference	9.50792	9.7971	9.44866	9.71788	9.57948	9.72787	9.66199	9.59808	9.37068	9.48824	9.50162	9.42656	9.53492	9.49898	9.50518	9.38246	9.29618	9.47652	9.4959	9.38394	9.65734	9.50743	9.3672	9.45022	9.673	9.50866	9.63914	9.62437	9.46424	9.55484	5.12556e-07	2.28169e-06	0.183411	0.230789	0.00437447	0.016496	-0.0649235	-0.0907396	0.259898	0.432654	0.143138	0.180551	0.0266943	0.0639738
gene12069	Esco1	Esco1	Esco1	Esco1	reference	8.78896	8.86391	8.43252	8.66348	8.86743	8.69953	8.75906	8.68159	8.47171	8.53858	8.49531	8.47423	8.40364	8.49623	8.41241	8.49912	8.26876	8.52037	8.45932	8.37792	8.79868	8.80326	8.39214	8.43358	8.67138	8.77368	8.63398	8.62441	8.72325	8.62003	1.7466e-34	1.91717e-32	0.581402	0.622805	1.7179e-16	5.1051e-14	0.0935568	0.123941	0.0928284	0.207334	0.570716	0.603114	4.35564e-15	2.8686e-13
gene12071	Abhd3	Abhd3	Abhd3	Abhd3	reference	9.33441	9.32238	9.40805	9.57336	9.54763	9.54454	9.64457	9.69175	9.44882	9.31393	9.28854	9.31135	9.48818	9.34943	9.52576	9.4336	9.40153	9.5628	9.40799	9.49342	9.45677	9.45394	9.47906	9.4741	9.57596	9.3772	9.67631	9.68098	9.67997	9.64609	1.51712e-11	1.46355e-10	-0.077921	-0.0964642	0.189323	0.307521	-0.267945	-0.329465	6.80176e-06	0.000104242	0.0119434	0.0149545	0.84093	0.893355
gene1208	METTL21EP_like	METTL21EP_like	METTL21EP	LOC101967703	human_blastn	7.66318	7.63302	7.78013	7.76316	7.88252	7.66122	7.77232	7.70509	7.73347	7.79781	7.69357	7.74228	7.68504	7.74917	7.67327	7.78411	7.65208	7.79776	7.77012	7.6294	7.64563	7.67842	7.80593	7.80462	7.71568	7.64265	7.90536	7.89884	7.93763	7.95163	2.14162e-05	7.01439e-05	-0.164045	-0.233039	0.0246926	0.0647416	-0.15484	-0.243417	0.0193576	0.0648127	-0.119877	-0.172071	0.103742	0.186458
gene12080	Riok3	Riok3	Riok3	Riok3	reference	10.6506	10.6721	10.4907	10.4513	10.5446	10.4649	10.5018	10.4092	10.6059	10.6416	10.5597	10.4859	10.5202	10.5736	10.5	10.5505	10.5224	10.5407	10.5341	10.5905	10.6165	10.5167	10.5506	10.5026	10.5027	10.5964	10.381	10.505	10.4457	10.5037	1.13988e-05	3.93324e-05	0.12696	0.138306	0.00219491	0.00944309	0.170279	0.189884	3.03211e-05	0.000361834	0.0440747	0.0483616	0.287648	0.409142
gene12082	Npc1	Npc1	Npc1	Npc1	reference	11.0348	11.008	10.8001	10.9506	10.7637	10.767	10.8949	10.9442	10.7497	10.8909	10.8229	10.669	10.8611	10.6959	10.8797	10.8557	10.6429	10.9552	10.768	10.8643	11.1366	11.0383	10.6075	10.7122	10.9067	11.1052	10.5516	10.9026	10.7696	10.8015	6.43714e-07	2.82021e-06	0.248912	0.306611	0.000188789	0.00127217	0.197257	0.264823	0.00127367	0.00751133	0.294246	0.34568	2.72644e-05	0.000202554
gene12085	Ttc39c	Ttc39c	Ttc39c	Ttc39c	reference	7.47905	7.53988	7.48723	7.35285	7.30254	7.34477	7.28672	7.23182	7.54185	7.50813	7.55549	7.49996	7.47361	7.53126	7.44188	7.70668	7.64513	7.50748	7.60394	7.48164	7.45579	7.5028	7.43883	7.48085	7.34	7.58476	7.46407	7.45302	7.58669	7.48745	1.20182e-06	4.98228e-06	-0.0198064	-0.0331633	0.792279	0.857217	0.48063	0.606068	3.76638e-06	6.45424e-05	-0.00675834	-0.0112677	0.929554	0.956319
gene12087	Osbpl1a	Osbpl1a	Osbpl1a	Osbpl1a	reference	10.1937	10.2554	10.5117	10.3647	10.4589	10.4202	10.4245	10.3463	10.4215	10.3398	10.4208	10.4182	10.4244	10.5411	10.4528	10.5471	10.4998	10.5398	10.4945	10.5844	10.2451	10.2306	10.3501	10.5612	10.4776	10.2379	10.4141	10.5252	10.3939	10.5221	1.33301e-10	1.1232e-09	-0.334147	-0.36472	2.83723e-10	1.40015e-08	-0.204318	-0.240498	3.67663e-05	0.00042501	-0.251346	-0.277994	1.9134e-06	1.95577e-05
gene12088	Impact	Impact	Impact	Impact	reference	10.7254	10.657	10.6868	10.8403	10.7918	10.792	10.756	10.7486	10.9175	10.8823	10.801	10.8036	10.7012	10.8815	10.6911	10.7469	10.7275	10.7606	10.9	10.7384	10.6681	10.6088	10.784	10.8002	10.7234	10.6339	10.748	10.8271	10.6829	10.7114	0.000279209	0.000707695	-0.0965691	-0.109076	0.0434731	0.100795	-0.148278	-0.172795	0.00140517	0.00814106	-0.2197	-0.24201	7.96766e-06	6.87034e-05
gene12091	Znf521	Znf521	Znf521	Znf521	reference	8.74628	8.75729	8.85767	8.99215	8.80797	8.81506	8.82198	8.85956	8.89341	8.86523	8.99691	8.96302	8.87342	8.93865	8.96903	9.0029	8.94294	8.84021	8.97142	8.91403	8.79035	8.78096	8.88629	8.91236	8.89315	8.73917	8.87151	8.9388	8.9139	8.87381	4.77632e-05	0.000145851	-0.259898	-0.300992	9.21772e-06	0.000101729	-0.142338	-0.180338	0.00883356	0.0349555	-0.240281	-0.276479	6.11278e-05	0.000404552
gene12110	NPAT	NPAT	NPAT	LOC101974563	human_blastn	9.50262	9.62223	9.3506	9.36326	9.40994	9.3473	9.44774	9.35617	9.29416	9.41835	9.41855	9.34289	9.35638	9.28903	9.44103	9.46039	9.25857	9.47824	9.37958	9.35034	9.59432	9.57752	9.34196	9.29456	9.39593	9.57628	9.31657	9.47413	9.29182	9.32463	2.21846e-09	1.50583e-08	0.213502	0.245228	7.85339e-05	0.000614786	0.245755	0.291181	3.34339e-06	5.80283e-05	0.307038	0.338017	9.00244e-08	1.28138e-06
gene12111	Acat1	Acat1	Acat1	Acat1	reference	10.1596	10.1621	10.2583	10.3847	10.3752	10.2499	10.3042	10.2552	10.4589	10.2935	10.3898	10.3725	10.2122	10.4165	10.407	10.4338	10.3806	10.3636	10.2583	10.3709	10.0395	10.0529	10.3673	10.3828	10.2537	10.1338	10.3017	10.1896	10.2741	10.3632	2.99295e-08	1.65604e-07	-0.325846	-0.36342	1.49547e-08	4.47685e-07	-0.241278	-0.288946	7.47038e-06	0.000112647	-0.314941	-0.347055	7.8281e-08	1.1368e-06
gene12120	Aasdhppt	Aasdhppt	Aasdhppt	Aasdhppt	reference	10.7241	10.871	10.7121	10.6825	10.6714	10.7404	10.6145	10.6737	10.5889	10.745	10.5215	10.6091	10.6492	10.6864	10.6174	10.6251	10.648	10.6999	10.6524	10.7128	10.872	10.8375	10.6943	10.6552	10.6927	10.8936	10.7673	10.8023	10.6385	10.7071	6.67728e-07	2.91077e-06	0.233531	0.25824	1.16033e-06	1.81716e-05	0.196367	0.226007	2.19623e-05	0.000273329	0.254136	0.27677	2.3668e-07	3.04832e-06
gene12123	Msantd4	Msantd4	Msantd4	Msantd4	reference	9.80097	9.84037	9.77695	9.76734	9.94823	10.1172	10.1352	10.0262	9.50199	9.66337	9.3892	9.66508	9.6162	9.49611	9.61813	9.66825	9.47876	9.88138	9.54201	9.78486	9.88705	9.93039	9.6486	9.58787	9.8556	9.93423	10.0623	9.83253	10.0035	10.0789	7.27594e-16	1.34932e-14	0.158457	0.222683	0.0278156	0.0710643	-0.118715	-0.186288	0.0645959	0.160162	0.447131	0.51393	4.98724e-07	5.94565e-06
gene12132	Dync2h1	Dync2h1	Dync2h1	Dync2h1	reference	9.09996	9.14882	9.09869	9.38155	9.32548	9.26228	9.36088	9.39074	8.98813	9.28978	9.08638	9.05081	9.06654	9.22234	8.94732	9.23441	9.07985	9.21446	9.09737	9.1063	9.0037	8.99503	9.06423	9.13384	9.17455	8.97059	9.24592	9.19247	9.24966	9.17536	1.92319e-10	1.58111e-09	-0.0701941	-0.0879199	0.245149	0.37285	-0.419546	-0.466631	4.66303e-10	3.08773e-08	-0.0981008	-0.122506	0.108703	0.193365
gene12133	Dcun1d5	Dcun1d5	Dcun1d5	Dcun1d5	reference	10.0695	10.1374	9.89561	9.89628	9.86175	9.8647	9.89238	9.95117	10.1064	10.1367	10.0671	10.0066	10.0241	10.077	10.0039	9.99643	10.1374	9.96758	10.05	10.0545	9.99817	9.9879	10.0674	10.0642	9.89198	10.0678	9.91615	9.89437	9.89281	9.97842	9.74123e-13	1.11969e-11	0.107503	0.118159	0.0124649	0.0375177	0.211925	0.237128	6.67462e-07	1.50879e-05	-0.0315786	-0.0349208	0.461055	0.584
gene1215	Tpp2	Tpp2	Tpp2	Tpp2	reference	10.013	10.0654	9.90983	9.88859	9.81671	9.87784	9.88397	9.87844	9.80125	9.92471	9.78966	9.86827	9.85492	9.90387	9.79544	9.86159	9.89208	9.87268	9.87235	9.9008	10.0168	9.97878	9.96349	9.87675	9.94716	10.0881	9.85575	9.93836	9.84973	9.82168	3.80961e-08	2.06478e-07	0.236339	0.256955	9.76848e-08	2.22051e-06	0.219071	0.245649	4.16601e-07	1.00912e-05	0.248719	0.267753	4.7438e-08	7.30702e-07
gene12150	Birc2	Birc2	Birc2	Birc2	reference	10.2091	10.2794	9.99724	10.0529	10.2235	10.2305	10.2188	10.2346	10.0497	10.1412	9.97435	9.95556	10.0431	9.99625	9.97385	10.0771	9.88157	10.117	9.93558	10.0899	10.2756	10.1646	10.0245	9.98445	10.1405	10.2711	10.1007	10.0134	10.2056	10.1432	8.67863e-10	6.32041e-09	0.272746	0.310625	1.49708e-06	2.20777e-05	0.0540239	0.0684338	0.28734	0.462721	0.254421	0.287204	1.00562e-05	8.45e-05
gene12151	Birc3	Birc3	Birc3	Birc3	reference	7.12671	7.10042	7.04982	7.102	7.11305	7.1112	7.17895	7.13216	6.94489	6.96259	6.82448	6.89126	6.89405	6.98682	6.8504	6.93069	6.8167	6.91963	6.89188	6.88621	7.19371	7.10446	6.84596	6.77699	7.11284	7.1391	6.99966	7.06109	7.06694	7.15972	1.82676e-19	5.35031e-18	0.521046	0.642845	3.53566e-07	6.61729e-06	0.0153401	0.0288895	0.813148	0.889034	0.584057	0.679036	1.43139e-07	1.94426e-06
gene12152	Yap1	Yap1	Yap1	Yap1	reference	7.22351	7.25223	7.07034	7.00237	7.11601	7.16783	7.13155	7.09332	7.01956	6.97931	7.03401	7.02103	7.03347	6.95089	7.0284	7.07308	6.93008	6.99197	6.89611	6.9543	7.12577	7.20088	7.06333	7.03345	7.0117	7.07936	7.0794	7.00047	7.04394	7.06851	1.11387e-06	4.64932e-06	0.308359	0.426979	0.000340332	0.0020785	0.12553	0.220838	0.0623338	0.156174	0.442069	0.538697	1.09167e-05	9.08535e-05
gene12159	Pgr	Pgr	Pgr	Pgr	reference	7.27768	7.41959	7.31405	7.31408	7.25901	7.3142	7.18087	7.256	7.42219	7.5076	7.5157	7.4375	7.48129	7.46141	7.32706	7.38377	7.38397	7.33773	7.50776	7.38425	7.40402	7.37488	7.53281	7.50651	7.52655	7.38538	7.45384	7.38092	7.79442	7.51804	2.73474e-07	1.27859e-06	0.0198708	0.0362506	0.79624	0.859899	0.165077	0.327229	0.0223216	0.0723316	-0.169335	-0.277863	0.0471696	0.100615
gene12164	Gfod1	Gfod1	Gfod1	Gfod1	reference	10.4261	10.5106	10.2529	10.4034	10.3245	10.4234	10.3951	10.3015	10.1611	10.3001	10.286	10.3055	10.2604	10.1674	10.3172	10.2117	10.2145	10.1745	10.2413	10.2759	10.4896	10.4312	10.2783	10.3115	10.2724	10.513	10.3547	10.2689	10.2467	10.2756	1.89551e-13	2.39573e-12	0.276757	0.297672	2.90182e-10	1.41991e-08	0.120234	0.135801	0.00396199	0.0187979	0.303394	0.321516	1.88095e-11	6.27229e-10
gene12166	Sirt5	Sirt5	Sirt5	Sirt5	reference	9.11671	8.73161	9.27138	9.52158	9.13988	9.38687	9.41801	9.20908	9.42878	8.78876	9.20015	9.40801	9.21609	9.16822	9.08874	9.46132	9.44973	9.19517	9.43175	9.22268	9.02057	9.05487	9.50326	9.50426	9.45746	8.66897	9.13235	9.16629	9.15418	9.46421	0.000253251	0.000648841	-0.360793	-0.62349	0.0006946	0.00370048	-0.443372	-0.702396	0.000133376	0.00122185	-0.232539	-0.432617	0.0189602	0.0485318
gene12175	Dtnbp1	Dtnbp1	Dtnbp1	Dtnbp1	reference	9.35199	9.24129	9.46741	9.5192	9.46946	9.52353	9.53147	9.53553	9.41469	9.2927	9.4083	9.39379	9.42675	9.41125	9.4168	9.32318	9.3728	9.45644	9.36955	9.41216	9.45335	9.4006	9.46498	9.43331	9.56187	9.4193	9.56923	9.43854	9.60982	9.64816	4.5733e-07	2.05613e-06	-0.055162	-0.0653253	0.308327	0.44321	-0.185933	-0.226536	0.000401123	0.00298734	-0.0285875	-0.0341413	0.599478	0.706524
gene12176	Mylip	Mylip	Mylip	Mylip	reference	7.40436	7.38925	7.30151	7.37184	7.36568	7.37937	7.35172	7.29589	7.26279	7.23733	7.17265	7.36625	7.1739	7.12794	7.16499	7.22199	7.07553	7.24701	7.12694	7.15845	7.37576	7.48703	7.11596	7.17244	7.41102	7.40964	7.46477	7.41483	7.52484	7.40079	1.02537e-21	3.75169e-20	0.310726	0.407091	0.000126527	0.000908431	0.0945056	0.154441	0.141941	0.280685	0.549495	0.619579	2.03809e-08	3.41101e-07
gene12179	Atxn1	Atxn1	Atxn1	Atxn1	reference	9.72458	9.67142	9.51298	9.82523	9.65187	9.74926	9.70236	9.69259	9.45815	9.56905	9.48676	9.52686	9.58213	9.46478	9.60958	9.4786	9.57999	9.6452	9.50649	9.55055	9.70926	9.74713	9.62384	9.55762	9.75554	9.692	9.70751	9.67328	9.75351	9.68475	1.2577e-12	1.42812e-11	0.209944	0.237077	3.77065e-05	0.00033291	-0.0156202	-0.0192358	0.736367	0.839751	0.275332	0.302361	2.43713e-07	3.12897e-06
gene12183	Rbm24	Rbm24	Rbm24	Rbm24	reference	8.09023	8.13724	7.87869	8.02474	8.20214	8.11404	8.11094	8.0582	7.90268	7.89329	7.88861	7.86805	7.8933	7.96315	7.8435	7.92943	7.83146	7.87055	7.86521	7.86109	7.93482	7.98715	7.78663	7.87138	8.03578	7.9237	8.02441	7.9376	7.98309	7.9072	1.92908e-11	1.84199e-10	0.247013	0.316325	0.000503733	0.00285332	-0.122252	-0.176822	0.0464333	0.125614	0.193835	0.250452	0.00654859	0.0206544
gene12185	Fam8a1	Fam8a1	Fam8a1	Fam8a1	reference	11.1149	11.1257	10.9893	10.9848	11.049	11.0919	11.1143	11.1434	10.8041	11.0541	10.9425	10.9091	11.0724	10.7896	10.7224	10.9151	10.929	10.9142	10.9451	10.9544	11.1473	11.2783	11.0443	10.7762	10.8036	11.0202	11.0395	11.0122	11.0349	11.2031	0.000206613	0.000542772	0.27734	0.340004	5.68756e-05	0.000469494	0.0654203	0.0937473	0.266335	0.440182	0.228167	0.280277	0.000933157	0.00406202
gene12186	Nup153	Nup153	Nup153	Nup153	reference	10.8489	10.8396	10.6507	10.6373	10.5781	10.5442	10.5451	10.5869	10.5916	10.8181	10.6348	10.612	10.6549	10.6937	10.5579	10.6833	10.6643	10.6026	10.6057	10.595	10.7641	10.6546	10.6726	10.6079	10.5531	10.7933	10.5604	10.604	10.6021	10.6226	8.56321e-14	1.14151e-12	0.220182	0.234514	8.7754e-09	2.88193e-07	0.273356	0.294294	8.11763e-13	1.22105e-10	0.147533	0.158012	0.000123616	0.000739755
gene1219	Nalcn	Nalcn	Nalcn	Nalcn	reference	12.1475	12.3288	12.3756	12.5734	12.4965	12.5988	12.593	12.5744	12.3275	12.3515	12.4837	12.4499	12.316	12.4189	12.5269	12.324	12.3141	12.3933	12.4709	12.4747	12.3596	12.3511	12.4413	12.4668	12.5917	12.2502	12.72	12.6101	12.5353	12.5179	1.94283e-19	5.63606e-18	-0.160452	-0.176165	0.000246933	0.00158516	-0.339377	-0.365423	2.78035e-14	7.05746e-12	-0.122004	-0.134294	0.00535002	0.0175133
gene12192	Dek	Dek	Dek	Dek	reference	10.7774	10.8302	10.6505	10.8239	10.6963	10.7595	10.7934	10.7875	10.8207	10.7828	10.7297	10.7059	10.6514	10.7227	10.6901	10.6799	10.6595	10.7027	10.6286	10.6177	10.8123	10.732	10.6366	10.6423	10.7582	10.7554	10.6732	10.6266	10.6971	10.7172	6.65283e-06	2.40386e-05	0.117275	0.126442	0.00263618	0.0109547	0.00848093	0.00977454	0.816219	0.891511	0.0485046	0.0526079	0.214519	0.327728
gene122	Arl6ip6	Arl6ip6	Arl6ip6	Arl6ip6	reference	8.34319	8.41025	8.58692	8.69366	8.73858	8.65578	8.82528	8.56634	8.55263	8.46781	8.49012	8.69283	8.42171	8.45987	8.55796	8.6149	8.66471	8.40396	8.65309	8.4867	8.49079	8.37306	8.39722	8.47749	8.73289	8.34809	8.63117	8.73114	8.55913	8.5679	4.08439e-09	2.65834e-08	-0.29367	-0.380588	0.000154497	0.00107626	-0.551934	-0.610671	1.26978e-09	7.5468e-08	-0.143591	-0.199469	0.0496892	0.104652
gene12208	Pcdh9	Pcdh9	Pcdh9	Pcdh9	reference	10.7212	10.7392	10.9979	11.2635	11.217	11.1615	11.4057	11.3519	10.9538	10.8288	10.9554	10.9935	10.9353	10.9354	11.1521	11.1288	10.9186	11.2224	10.9427	11.156	10.8246	10.783	10.9321	11.1034	11.1933	10.7742	11.0706	11.1462	11.1401	11.2871	6.15419e-24	2.73659e-22	-0.406784	-0.447375	1.8276e-10	9.59805e-09	-0.658635	-0.682706	1.93071e-22	2.94047e-19	-0.176428	-0.209652	0.00307376	0.0109794
gene12238	Tab3	Tab3	Tab3	Tab3	reference	9.31957	9.33575	9.25987	9.20379	9.18816	9.27357	9.28428	9.27934	9.14515	9.26993	9.20053	9.19383	9.18577	9.19943	9.24105	9.23482	9.11677	9.22725	9.13883	9.16694	9.34617	9.34531	9.24154	9.18482	9.18759	9.43339	9.16952	9.16925	9.23056	9.20284	1.19173e-07	5.92412e-07	0.183082	0.204149	0.00011625	0.000847629	0.153914	0.178563	0.000825558	0.00531077	0.233407	0.256209	2.33916e-06	2.32656e-05
gene12240	Dmd	Dmd	Dmd	Dmd	reference	10.6835	10.7505	10.6343	10.8364	10.8524	10.9097	10.8602	10.8639	10.5529	10.5316	10.5417	10.5201	10.5686	10.5595	10.6626	10.5777	10.5805	10.6664	10.5769	10.6202	10.8385	10.8544	10.684	10.6154	10.8261	10.7535	10.8561	10.9261	10.8224	10.7959	3.43819e-32	3.24736e-30	0.202693	0.219966	1.80716e-06	2.56326e-05	-0.105158	-0.118202	0.00970098	0.0376903	0.288118	0.305629	6.82793e-11	2.03402e-09
gene12248	Fat1	Fat1	Fat1	Fat1	reference	11.1721	11.3703	11.2783	11.529	11.4927	11.5208	11.5603	11.5843	11.4457	11.3191	11.2583	11.3446	11.3154	11.2706	11.3664	11.5209	11.2984	11.5	11.3756	11.3749	11.387	11.309	11.3553	11.4906	11.5003	11.2819	11.3266	11.4581	11.4242	11.5069	1.10487e-05	3.82545e-05	-0.108411	-0.127259	0.0435761	0.100976	-0.251243	-0.297488	2.35578e-06	4.33406e-05	-0.017933	-0.021261	0.73721	0.815301
gene12255	Sorbs2	Sorbs2	Sorbs2	Sorbs2	reference	10.2076	10.2341	10.1533	10.0505	10.0142	10.1064	10.0688	10.114	9.9721	10.0858	10.0412	10.0424	10.0784	10.0459	10.1208	10.1973	10.1027	10.1552	10.0778	10.1015	10.1652	10.0997	10.1455	10.0362	10.0302	10.1366	10.1067	10.0635	10.0401	9.93466	0.000369703	0.000910544	0.0516988	0.0575503	0.249611	0.377843	0.127904	0.146744	0.00365573	0.0176292	0.16733	0.184564	0.000290069	0.00152467
gene12257	Pdlim3	Pdlim3	Pdlim3	Pdlim3	reference	7.07129	7.04718	7.01001	7.06269	7.24942	7.14316	7.13493	7.22172	7.12354	7.03629	6.9204	7.02364	6.87308	6.96568	6.97795	7.07993	6.99768	6.98159	6.90945	6.93936	6.9597	6.96727	6.92596	6.9835	6.93768	6.97667	6.98828	6.89188	7.04909	6.99268	4.99894e-06	1.84565e-05	-0.0108514	-0.019212	0.88703	0.92491	-0.284124	-0.4551	0.000628717	0.00428668	0.0456128	0.0800654	0.561954	0.675698
gene12265	Cfap97	Cfap97	Cfap97	Cfap97	reference	8.88301	8.85836	8.64238	8.78101	8.73351	8.80032	8.80615	8.79783	8.73321	8.67925	8.66865	8.5856	8.57703	8.70661	8.70033	8.64014	8.66054	8.71833	8.64165	8.63313	8.85956	8.75479	8.63414	8.65286	8.81037	8.74316	8.7035	8.78914	8.82076	8.82701	9.46021e-09	5.76893e-08	0.258525	0.298195	7.71644e-06	8.75392e-05	0.0544788	0.0697561	0.291594	0.46689	0.240646	0.275745	4.80524e-05	0.000330028
gene12266	Slc25a4	Slc25a4	Slc25a4	Slc25a4	reference	11.9534	11.8743	12.0982	11.9252	11.8735	11.8359	11.8264	11.8424	12.1128	12.0674	12.0846	12.0661	12.0716	12.0988	12.0808	12.0627	12.1102	11.9994	12.0589	12.0642	11.9232	11.9523	12.0259	12.0088	11.9042	11.9537	11.9905	11.9412	11.8635	11.8464	4.8343e-24	2.1978e-22	-0.159485	-0.167795	1.46843e-06	2.17657e-05	0.0799755	0.0861118	0.0144612	0.0516548	-0.190063	-0.199051	1.34448e-08	2.3638e-07
gene12271	Casp3	Casp3	Casp3	Casp3	reference	7.4879	7.50695	7.26897	7.41462	7.4249	7.45225	7.36655	7.37143	7.26614	7.30866	7.31657	7.30988	7.21261	7.31192	7.2788	7.32027	7.35058	7.34862	7.25808	7.27021	7.40466	7.26379	7.25895	7.35848	7.32674	7.31976	7.33163	7.45178	7.36232	7.41435	0.000397655	0.000973875	0.200843	0.283793	0.0076456	0.0255007	0.00325902	0.00545081	0.9587	0.977473	0.271243	0.356888	0.00108167	0.00460966
gene12273	Irf2	Irf2	Irf2	Irf2	reference	9.01069	9.03944	8.86899	8.98293	8.95059	8.93937	8.93313	9.02032	8.9155	8.82255	8.80715	9.03283	8.80505	8.75274	8.87687	8.96091	8.76945	8.91947	8.82725	8.82681	9.11697	8.99208	8.7656	8.77873	9.11244	9.08242	8.93362	8.98561	8.88914	8.90985	5.74489e-11	5.12789e-10	0.155229	0.184923	0.00631599	0.0220625	0.101451	0.129314	0.0571919	0.146638	0.34676	0.38268	3.88331e-08	6.17418e-07
gene12280	Ing2	Ing2	Ing2	Ing2	reference	7.21385	7.19859	6.99698	7.22911	7.41029	7.35155	7.2495	7.34922	6.9983	7.05143	7.03952	7.08643	7.04971	6.99363	7.08959	7.09237	6.98319	7.08712	6.94793	7.09572	7.31528	7.25614	7.00447	6.99672	7.32356	7.22704	7.22693	7.15432	7.37158	7.20899	4.72735e-22	1.78322e-20	0.38146	0.506344	3.92897e-05	0.000344145	-0.117451	-0.208122	0.0798122	0.186401	0.572142	0.664742	1.68501e-07	2.25112e-06
gene12282	Cdkn2aip	Cdkn2aip	Cdkn2aip	Cdkn2aip	reference	9.01672	9.04419	8.77048	9.02462	8.97494	8.95964	8.98481	9.01463	8.80388	8.81735	8.77061	8.68382	8.67572	8.73884	8.69706	8.68877	8.71689	8.74977	8.60629	8.65102	9.00731	8.86768	8.56002	8.50073	8.9929	8.93426	8.84961	8.90746	8.86262	8.86889	8.9899e-29	6.295e-27	0.411255	0.45378	3.0355e-10	1.47349e-08	-0.0165728	-0.0220193	0.755233	0.852275	0.340457	0.379954	1.8386e-07	2.42441e-06
gene12287	Tenm3	Tenm3	Tenm3	Tenm3	reference	10.6337	10.8034	10.8859	10.9668	10.9344	10.732	10.8858	10.8484	10.8694	10.8155	10.9918	10.8965	10.9004	10.856	10.9031	10.8451	10.9489	10.7563	10.879	10.8276	10.7112	10.6662	10.9465	10.9356	10.8441	10.7123	10.9871	10.9832	10.8174	10.8649	7.73385e-05	0.000223822	-0.177308	-0.204285	0.000806759	0.00417923	-0.188964	-0.226529	0.000208761	0.00175659	-0.2157	-0.243657	6.9209e-05	0.00045021
gene1229	Ubac2	Ubac2	Ubac2	Ubac2	reference	9.81112	9.75641	9.58497	9.63477	9.67669	9.65461	9.70087	9.66601	9.58136	9.66177	9.56531	9.6045	9.55537	9.60339	9.65239	9.58773	9.67232	9.6075	9.51457	9.58795	9.69959	9.66128	9.62147	9.64545	9.66405	9.79137	9.57471	9.57033	9.54198	9.70842	5.55329e-05	0.000166612	0.191155	0.21432	9.03215e-05	0.000689522	0.105152	0.123962	0.0237914	0.0760227	0.215816	0.239117	1.72074e-05	0.000135349
gene123	Prpf40a	Prpf40a	Prpf40a	Prpf40a	reference	9.77969	9.84074	9.75717	9.74742	9.70678	9.61182	9.73678	9.76259	9.86787	9.91983	9.81922	9.7925	9.85391	9.85844	9.77971	9.83997	9.74725	9.78337	9.73066	9.82846	9.76836	9.69944	9.76844	9.83797	9.69362	9.85542	9.61274	9.7387	9.60681	9.72267	1.19137e-06	4.94739e-06	0.00706059	0.00795325	0.880052	0.920075	0.105256	0.12311	0.021142	0.0692643	-0.087891	-0.0990245	0.0621671	0.124832
gene12311	Cpe	Cpe	Cpe	Cpe	reference	14.2805	14.3328	14.399	14.5312	14.3597	14.5195	14.4298	14.4673	14.3407	14.3334	14.3672	14.3437	14.3172	14.3666	14.5774	14.4002	14.3923	14.4101	14.3981	14.4644	14.3469	14.3702	14.4798	14.5026	14.6271	14.4233	14.5551	14.6993	14.4577	14.4881	2.76717e-07	1.29104e-06	-0.089856	-0.100572	0.0517558	0.115009	-0.123141	-0.142268	0.00593994	0.0256619	4.46503e-06	5.02872e-06	0.999922	0.999934
gene12313	Klhl2	Klhl2	Klhl2	Klhl2	reference	10.7476	10.7945	10.8092	10.7771	10.8767	10.8982	10.9255	10.9623	10.7823	10.8236	10.7282	10.7776	10.789	10.7765	10.8692	10.8277	10.7339	10.9218	10.7847	10.8112	10.7797	10.7762	10.7782	10.8138	10.8514	10.7415	10.8451	10.8152	10.8641	10.9609	0.000240533	0.000620771	-0.0889314	-0.0969525	0.0306395	0.077035	-0.145586	-0.162283	0.000299647	0.00237071	-0.0130801	-0.0143613	0.751789	0.825653
gene12324	Npy5r	Npy5r	Npy5r	Npy5r	reference	7.17312	7.41322	7.34689	7.38649	7.46284	7.45728	7.45724	7.40901	7.25217	7.23728	7.20647	7.26684	7.2401	7.18384	7.17296	7.26099	7.13386	7.24522	7.19215	7.31177	7.46888	7.49901	7.33617	7.23194	7.36694	7.462	7.41627	7.33862	7.50538	7.63656	2.52208e-07	1.18783e-06	0.241238	0.410188	0.00675316	0.023276	-0.030456	-0.0691863	0.643467	0.774016	0.372105	0.529401	0.000583114	0.00274629
gene12325	Npy1r	Npy1r	Npy1r	Npy1r	reference	8.78648	8.73101	8.73249	8.72253	8.92714	8.94684	8.89901	8.81898	8.42956	8.53788	8.40159	8.61048	8.53421	8.39469	8.61788	8.60405	8.51024	8.73229	8.33655	8.64828	8.74748	8.816	8.61007	8.53552	8.76616	8.79389	8.86475	8.72452	8.9583	8.98993	4.44136e-19	1.2383e-17	0.155891	0.21933	0.0302895	0.0762581	-0.0921511	-0.146022	0.146341	0.286889	0.545287	0.606948	4.94435e-09	9.50189e-08
gene12344	Xpo7	Xpo7	Xpo7	Xpo7	reference	11.0948	11.1312	11.0158	11.0144	11.1317	11.1812	11.1284	11.086	11.0482	10.9823	11.0236	11.0814	11.0379	10.9771	11.077	11.0375	11.0427	11.0664	10.994	11.0657	11.1621	11.2097	11.0488	11.0029	11.0743	11.1273	11.1412	11.1036	11.0997	11.1794	2.7039e-06	1.04885e-05	0.103769	0.110058	0.00279203	0.0114539	0.0344065	0.0383109	0.299141	0.474822	0.154951	0.163931	1.14022e-05	9.3995e-05
gene12347	Dmtn	Dmtn	Dmtn	Dmtn	reference	12.3371	12.4037	12.5575	12.3152	12.3765	12.4262	12.3761	12.456	12.4371	12.3061	12.4973	12.4548	12.5373	12.4904	12.5707	12.371	12.6119	12.3507	12.5173	12.5801	12.3548	12.3912	12.5303	12.5137	12.4333	12.3939	12.616	12.4625	12.5159	12.4798	0.000206413	0.00054248	-0.102819	-0.116191	0.0321588	0.0799965	-0.0208093	-0.0252301	0.642374	0.773381	-0.0944706	-0.106897	0.0492216	0.103991
gene12348	Fam160b2	Fam160b2	Fam160b2	Fam160b2	reference	10.433	10.4278	10.3003	10.2995	10.2695	10.3755	10.3016	10.3443	10.2391	10.1528	10.2624	10.3322	10.3111	10.2657	10.2643	10.2326	10.3645	10.2415	10.2506	10.2487	10.3395	10.4601	10.2666	10.2536	10.3192	10.3826	10.3936	10.2569	10.3586	10.3343	5.26879e-05	0.000159095	0.169306	0.185734	0.000112083	0.000823161	0.109873	0.124957	0.00956116	0.0372087	0.204723	0.222426	5.0624e-06	4.60644e-05
gene12350	Hr	Hr	Hr	Hr	reference	9.85078	9.83719	9.94385	9.95529	9.71491	9.57106	9.69787	9.81693	9.81004	9.76548	10.0463	9.84418	10.1154	9.96872	9.94935	9.89892	9.94721	10.0176	10.0491	10.065	9.82205	9.86078	9.91583	10.0147	10.0555	9.74816	9.90013	10.3859	10.3104	10.2253	1.08046e-08	6.51374e-08	-0.0933081	-0.133536	0.185524	0.302601	0.0803692	0.128745	0.204401	0.365217	-0.113035	-0.15902	0.11607	0.203863
gene12353	Lgi3	Lgi3	Lgi3	Lgi3	reference	11.6625	11.672	11.9535	11.9571	11.762	11.8268	11.7772	11.8154	11.9584	11.7867	11.9986	11.9027	11.9873	12.0145	12.0489	11.9664	12.0444	12.0324	12.0697	11.9866	11.7702	11.7684	11.8637	11.9469	11.8717	11.6878	11.7824	12.0137	11.89	11.8595	3.52914e-09	2.31302e-08	-0.308784	-0.343053	1.78998e-08	5.21749e-07	-0.12401	-0.150802	0.0135867	0.0490928	-0.276526	-0.305819	5.54228e-07	6.51806e-06
gene12359	Ppp3cc	Ppp3cc	Ppp3cc	Ppp3cc	reference	8.92063	8.77502	8.8631	8.87092	8.74214	8.64806	8.72076	8.77525	8.87271	8.97744	8.93206	8.78074	8.94558	8.99818	8.85294	8.95338	8.83026	8.88649	8.8221	8.89958	8.85426	8.81523	8.97309	8.77096	8.77188	8.86345	8.68012	8.84347	8.66235	8.73586	2.56522e-06	9.97913e-06	-0.0140588	-0.0175872	0.814272	0.873643	0.142175	0.188329	0.0134515	0.0488179	-0.122857	-0.151601	0.0440501	0.0950259
gene12360	Sorbs3	Sorbs3	Sorbs3	Sorbs3	reference	9.95651	9.84547	10.1065	10.0431	9.9602	9.91521	10.0373	10.188	10.0744	10.1076	10.0946	9.9723	10.1518	10.0992	9.96586	10.1506	10.2011	10.104	10.0763	10.017	9.81435	9.90665	10.0536	10.0543	9.93702	9.81019	9.75044	9.99681	10.066	10.0242	1.61923e-06	6.52618e-06	-0.219215	-0.253809	8.26655e-05	0.000639489	-0.173866	-0.213426	0.000986197	0.00611804	-0.287266	-0.320051	7.97157e-07	9.07716e-06
gene12363	Ccar2	Ccar2	Ccar2	Ccar2	reference	11.6222	11.6038	11.5599	11.5459	11.5584	11.5838	11.489	11.5485	11.656	11.6702	11.6141	11.6636	11.6155	11.6315	11.5463	11.6255	11.691	11.5583	11.6748	11.5821	11.5	11.5337	11.6483	11.6042	11.447	11.5711	11.592	11.5701	11.5065	11.5028	0.00030978	0.000778218	-0.0262681	-0.0282055	0.482333	0.611016	0.0276151	0.0313373	0.437384	0.608343	-0.0801556	-0.0861741	0.0327374	0.0754013
gene12371	R3hcc1	R3hcc1	R3hcc1	R3hcc1	reference	8.44678	8.2967	8.37771	8.3493	8.32219	8.25105	8.23845	8.2832	8.53123	8.36647	8.46678	8.43187	8.48909	8.42366	8.47675	8.47177	8.52704	8.35317	8.42213	8.4068	8.34837	8.40037	8.41155	8.44232	8.4347	8.33694	8.24068	8.31134	8.24849	8.25177	7.40249e-06	2.65037e-05	-0.088327	-0.114231	0.164453	0.27641	0.110054	0.155091	0.0652837	0.161473	-0.142032	-0.180506	0.0296286	0.0693843
gene12388	Dguok	Dguok	Dguok	Dguok	reference	8.86618	8.774	8.87151	8.59585	8.84069	8.519	8.67383	8.70288	8.90708	8.83314	8.84816	8.85607	8.86963	8.74624	8.82965	8.78784	8.74644	8.79949	8.8483	8.76036	8.69775	8.72665	8.88829	8.79535	8.65	8.69082	8.55561	8.61668	8.56287	8.62713	3.21639e-08	1.76923e-07	-0.0979556	-0.127046	0.125717	0.225886	0.110119	0.155522	0.0656062	0.162139	-0.117656	-0.151473	0.0707477	0.138287
gene1239	Rap2a	Rap2a	Rap2a	Rap2a	reference	11.1631	11.2287	10.9699	11.181	11.1433	11.216	11.2432	11.1704	10.9975	10.9114	11.0201	10.9732	10.8937	10.917	11.1194	10.9441	10.9798	11.1048	10.9826	11.1046	11.2503	11.1377	11.0596	10.9896	11.1056	11.2353	11.0158	10.9987	10.8657	11.0455	2.16197e-14	3.20456e-13	0.20099	0.221042	9.44237e-06	0.000103832	0.00199905	0.00237983	0.961875	0.979563	0.302	0.322036	1.64713e-10	4.43016e-09
gene12391	Mob1a	Mob1a	Mob1a	Mob1a	reference	9.39655	9.43137	9.1965	9.23524	9.24124	9.23227	9.28992	9.27547	9.14105	9.21117	9.0726	9.19392	9.05373	9.09115	9.07489	9.09912	9.02121	9.21691	9.02652	9.08539	9.3405	9.25165	9.00255	9.07865	9.16197	9.34767	9.13606	9.22929	9.20929	9.27781	1.12307e-17	2.60638e-16	0.296798	0.330683	4.67993e-08	1.18545e-06	0.140243	0.169273	0.00505857	0.0226179	0.378438	0.405645	5.45444e-11	1.65728e-09
gene12392	Mthfd2	Mthfd2	Mthfd2	Mthfd2	reference	8.01922	7.99346	7.89586	7.90315	7.86615	8.00912	8.05495	7.94704	8.23499	8.19242	8.096	8.0664	7.99026	8.13456	7.88724	8.06254	8.02366	7.88367	7.91852	7.88788	7.94483	8.01367	7.92635	7.90656	7.95784	8.00057	7.87365	7.9105	7.86478	7.85442	8.443e-06	2.98953e-05	0.0395292	0.0578763	0.575737	0.690846	0.0416405	0.0687635	0.509004	0.669513	-0.228019	-0.301921	0.00333113	0.0117685
gene12394	Dctn1	Dctn1	Dctn1	Dctn1	reference	13.1944	13.2722	13.3376	13.3055	13.3196	13.2917	13.3022	13.3614	13.3436	13.2646	13.3874	13.3674	13.3536	13.3489	13.3543	13.3424	13.3615	13.3025	13.4148	13.3217	13.241	13.2535	13.3169	13.3617	13.2743	13.2147	13.3468	13.348	13.327	13.2774	7.11113e-06	2.55732e-05	-0.126837	-0.131841	1.00685e-05	0.000109531	-0.096471	-0.101586	0.000686872	0.00459322	-0.126147	-0.13114	1.21028e-05	9.89006e-05
gene12398	Rtkn	Rtkn	Rtkn	Rtkn	reference	9.72016	9.67657	10.0415	10.2449	10.0338	10.0521	10.2194	10.2783	10.0663	9.96494	9.91674	9.94823	10.0535	9.96801	10.0112	10.0582	10.0576	10.215	10.0348	10.0259	9.76124	9.83149	9.84093	9.94299	10.2045	9.71915	9.68151	10.0666	10.0549	10.0849	1.02901e-07	5.17009e-07	-0.376482	-0.459502	3.6797e-06	4.64114e-05	-0.564189	-0.619688	4.31296e-10	2.88732e-08	-0.297396	-0.370523	0.000203536	0.00112773
gene1240	Mbnl2	Mbnl2	Mbnl2	Mbnl2	reference	11.9268	11.9927	11.8224	11.818	11.7993	11.8814	11.8503	11.8437	11.7985	11.8695	11.7071	11.7859	11.8066	11.8523	11.7722	11.8609	11.7195	11.842	11.742	11.7882	12.0128	11.927	11.8264	11.8137	11.7624	11.9889	11.7247	11.7834	11.6658	11.7097	4.91577e-14	6.83718e-13	0.185893	0.197495	3.56465e-07	6.6308e-06	0.155791	0.169135	1.36574e-05	0.000185405	0.198126	0.20947	8.15957e-08	1.17792e-06
gene12400	Wbp1	Wbp1	Wbp1	Wbp1	reference	9.76081	9.87816	10.0077	9.71429	9.81249	9.86439	9.75043	9.74529	9.98515	9.8158	9.87292	9.93762	9.91909	9.9715	9.93732	10.0068	10.0055	9.8322	9.87044	9.89835	9.73709	9.8073	9.94055	9.93862	9.7268	9.70195	9.85644	9.82882	9.81437	9.87313	2.02151e-06	8.01761e-06	-0.212226	-0.243276	7.67151e-05	0.000604199	0.00220322	0.00279437	0.96427	0.981181	-0.171494	-0.197096	0.0015294	0.00614787
gene12401	Mogs	Mogs	Mogs	Mogs	reference	8.23634	8.2945	8.06178	8.32435	8.375	8.41231	8.27092	8.22141	7.96619	8.03859	7.92609	8.11418	8.08501	7.97376	8.09711	8.09583	8.06668	8.12956	7.99552	8.05251	8.22842	8.3304	8.06176	8.00445	8.32528	8.26213	8.29076	8.20615	8.3353	8.3442	1.24091e-26	7.16555e-25	0.299271	0.359871	1.29493e-05	0.000134735	-0.0681264	-0.0952221	0.238057	0.406572	0.545723	0.587066	7.56991e-12	2.8034e-10
gene12404	Ttc31	Ttc31	Ttc31	Ttc31	reference	8.03988	8.04299	7.96605	8.14038	8.13033	8.09673	7.97287	8.07029	7.83271	7.899	7.94966	8.04356	7.93379	7.91716	7.93395	7.94828	7.81149	7.94702	7.88914	7.92647	8.06063	8.03929	7.89888	7.79793	8.04528	7.98443	8.00502	7.97781	8.01914	7.94425	2.08007e-08	1.18594e-07	0.10833	0.140769	0.0924402	0.178975	-0.073155	-0.103592	0.211594	0.374446	0.224917	0.27856	0.00124198	0.00516989
gene12416	Sema4f	Sema4f	Sema4f	Sema4f	reference	10.2881	10.3853	10.4509	10.3822	10.4074	10.3333	10.3891	10.4531	10.4183	10.3898	10.4941	10.4669	10.4268	10.4696	10.5272	10.4869	10.474	10.4902	10.5579	10.5222	10.4225	10.3946	10.5577	10.507	10.3018	10.4209	10.5298	10.4503	10.4962	10.4834	0.000346022	0.000856724	-0.128662	-0.142539	0.00415886	0.0158289	-0.0139572	-0.0166213	0.74074	0.843081	-0.073437	-0.0819531	0.10353	0.186131
gene12418	Hk2	Hk2	Hk2	Hk2	reference	7.23408	7.26719	7.01958	7.1046	7.05918	7.07299	7.15639	7.15415	6.82547	6.97386	6.91636	7.05265	6.9521	6.89621	6.99704	7.01271	6.91892	7.02327	6.8677	6.89328	7.24207	7.14118	6.87168	6.96478	7.02246	6.97731	6.91737	6.96722	7.04066	7.09079	6.62039e-14	9.02268e-13	0.347285	0.481783	0.000157738	0.00109634	0.11414	0.213108	0.0916276	0.205332	0.76119	0.858443	1.24036e-10	3.41912e-09
gene12421	Tacr1	Tacr1	Tacr1	Tacr1	reference	8.01636	8.0058	8.19795	8.15844	8.12604	8.25572	8.18347	8.32374	8.08038	8.04543	8.04856	8.21015	8.08605	8.09477	8.12702	8.19976	8.13981	8.18719	8.16555	8.10416	8.13347	8.09578	8.13664	8.02909	8.14256	8.11651	8.31793	8.17326	8.26939	8.26978	6.91148e-06	2.49141e-05	-0.188353	-0.243002	0.00500555	0.0183311	-0.219435	-0.298553	0.000593083	0.00409608	-0.00135067	-0.00182795	0.983682	0.990239
gene12428	Lrrtm4	Lrrtm4	Lrrtm4	Lrrtm4	reference	8.62998	8.67849	8.99526	8.97293	8.90007	8.94033	8.98984	8.90943	9.1264	8.98354	9.00967	9.01715	9.01356	9.05023	8.94188	9.0431	9.03527	8.96698	9.06152	9.00721	8.62334	8.43766	9.21572	9.02664	8.90659	8.72592	8.96799	9.03447	8.9584	8.94104	1.30939e-24	6.40707e-23	-0.630313	-0.678779	4.37637e-17	1.46402e-14	-0.55841	-0.59433	2.96253e-13	5.01327e-11	-0.717545	-0.753727	1.72796e-20	2.44807e-18
gene12433	Ctnna2	Ctnna2	Ctnna2	Ctnna2	reference	10.1974	10.2682	10.3254	10.3903	10.3976	10.3658	10.3797	10.4099	10.3202	10.1531	10.4276	10.307	10.1863	10.3905	10.4114	10.2707	10.279	10.2934	10.4008	10.4251	10.2661	10.2726	10.3926	10.4494	10.4408	10.2217	10.5361	10.4383	10.4605	10.4963	4.49312e-08	2.40634e-07	-0.10615	-0.121297	0.0331154	0.0817844	-0.18155	-0.213468	0.000179672	0.00155588	-0.0769404	-0.088407	0.123982	0.215005
gene12443	Angel2	Angel2	Angel2	Angel2	reference	8.54555	8.75218	8.57996	8.61699	8.61734	8.75327	8.719	8.62373	8.41457	8.68951	8.50377	8.52589	8.46786	8.53319	8.51492	8.63741	8.44743	8.63866	8.46899	8.4396	8.66544	8.64283	8.519	8.52257	8.71967	8.69159	8.6112	8.58011	8.64778	8.61499	2.71863e-05	8.68751e-05	0.118998	0.155624	0.0679988	0.142039	-0.00534728	-0.0077934	0.92703	0.958397	0.210092	0.262844	0.00244148	0.00907198
gene12445	Flvcr1	Flvcr1	Flvcr1	Flvcr1	reference	8.48454	8.50886	8.27246	8.56577	8.61006	8.47087	8.48566	8.43356	8.32028	8.39126	8.39465	8.38937	8.3127	8.42998	8.34725	8.33791	8.36801	8.31729	8.28685	8.29474	8.54405	8.5146	8.34299	8.20809	8.57355	8.5618	8.45912	8.44736	8.45496	8.44007	1.16362e-11	1.14059e-10	0.311752	0.364555	1.96183e-06	2.74746e-05	0.0104875	0.0143699	0.849131	0.911926	0.248942	0.294483	0.000150392	0.000870317
gene12448	Tatdn3	Tatdn3	Tatdn3	Tatdn3	reference	7.63084	7.4932	7.76748	7.66756	7.72746	7.56799	7.71963	7.70816	7.83392	7.85794	7.78443	7.77767	7.80906	7.85799	7.7592	7.83094	7.77233	7.71399	7.84477	7.7167	7.65361	7.60521	7.58401	7.81981	7.66807	7.5847	7.61506	7.76226	7.64201	7.57024	1.26433e-06	5.22719e-06	-0.336442	-0.443875	8.25141e-05	0.00063913	-0.133293	-0.227465	0.0472054	0.127049	-0.502012	-0.57935	3.2e-07	4.00284e-06
gene12458	Ints7	Ints7	Ints7	Ints7	reference	8.43154	8.62826	8.82809	8.6617	8.83806	8.64785	8.55558	8.64928	8.84632	8.74559	8.72074	8.7535	8.69468	8.81588	8.70015	8.71718	8.72052	8.83977	8.66462	8.65212	8.48071	8.49389	8.59405	8.75835	8.75165	8.67395	8.70987	8.78565	8.73175	8.57977	0.000335507	0.000833568	-0.324127	-0.405572	2.84039e-05	0.000262774	-0.156332	-0.235823	0.0158427	0.0554356	-0.332496	-0.401956	3.90103e-05	0.000276077
gene12475	Diexf	Diexf	Diexf	Diexf	reference	8.30433	8.18423	8.06012	8.07887	8.10168	8.11717	8.14903	8.11769	8.04226	8.1375	7.99116	7.95551	7.9903	7.97276	8.01354	8.15535	8.00495	7.99085	8.02552	7.92791	8.04967	8.11288	7.97216	7.99898	8.07885	8.15812	8.10061	8.05017	8.18247	8.11633	5.09484e-05	0.000154378	0.224797	0.289066	0.00120268	0.00578274	0.0839185	0.123332	0.16592	0.315034	0.254099	0.315094	0.000528662	0.00252104
gene12487	Cd46	Cd46	Cd46	Cd46	reference	9.77934	9.79928	9.53836	9.69605	9.63292	9.6399	9.84436	9.6092	9.56077	9.63815	9.48735	9.509	9.57837	9.52074	9.57734	9.68687	9.39488	9.58682	9.47724	9.5954	9.74201	9.62187	9.51658	9.53028	9.7621	9.6917	9.54238	9.56226	9.6086	9.68416	3.64528e-05	0.000114087	0.182441	0.22481	0.00327696	0.0130011	0.045584	0.0623956	0.414308	0.587926	0.217937	0.261114	0.000708283	0.00324304
gene1249	Dzip1	Dzip1	Dzip1	Dzip1	reference	11.3073	11.4044	11.4545	11.4248	11.4007	11.5164	11.4466	11.4821	11.3865	11.4455	11.3952	11.4512	11.3799	11.4259	11.52	11.413	11.4274	11.4222	11.5158	11.4511	11.4119	11.4166	11.4829	11.5456	11.5798	11.4005	11.6889	11.7274	11.5643	11.6202	1.55418e-15	2.74436e-14	-0.0821644	-0.0887107	0.0349071	0.0852663	-0.0818698	-0.0909395	0.0311336	0.0932887	-0.0266629	-0.0289446	0.495109	0.61505
gene12495	Pfkfb2	Pfkfb2	Pfkfb2	Pfkfb2	reference	11.013	11.1809	11.3401	11.6766	11.4501	11.2865	11.3774	11.5509	11.3231	11.285	11.3152	11.3999	11.3394	11.2697	11.4966	11.3956	11.3164	11.3295	11.4394	11.43	11.0889	11.1513	11.2957	11.5058	11.7973	11.0707	11.2235	11.6316	11.5208	11.5246	6.10621e-09	3.831e-08	-0.305175	-0.378798	3.59911e-05	0.000319618	-0.410504	-0.483155	1.36181e-07	3.95054e-06	-0.207603	-0.265838	0.00381141	0.013174
gene12496	Yod1	Yod1	Yod1	Yod1	reference	9.03299	8.8558	8.69881	8.89412	9.00752	9.02342	8.98981	8.92997	8.60325	8.50253	8.47648	8.59597	8.40867	8.57349	8.47186	8.60427	8.39185	8.63708	8.37977	8.52404	8.93505	8.86076	8.52404	8.42931	8.90714	8.84042	8.96608	8.81252	8.94885	8.97945	2.95393e-48	8.77822e-46	0.489539	0.545445	2.52866e-10	1.26787e-08	-0.0697072	-0.0997948	0.237055	0.405543	0.683281	0.725709	1.96362e-16	1.56371e-14
gene125	Stam2	Stam2	Stam2	Stam2	reference	8.43381	8.50292	8.32931	8.37211	8.32257	8.3865	8.43739	8.33745	8.36102	8.43458	8.2382	8.21089	8.30125	8.29706	8.21755	8.32438	8.23351	8.3866	8.29501	8.30634	8.472	8.41883	8.27472	8.23032	8.29001	8.46267	8.28283	8.23223	8.22923	8.37268	7.23014e-06	2.59412e-05	0.271023	0.3275	4.28024e-05	0.000368034	0.125526	0.171107	0.0321442	0.095642	0.216371	0.263535	0.00114408	0.00481746
gene1250	Cldn10	Cldn10	Cldn10	Cldn10	reference	7.74269	7.76583	7.83104	7.9797	8.0077	7.87959	7.99747	7.89574	7.84956	7.71432	7.73775	7.77984	7.73064	7.76365	7.95129	7.79467	7.88968	7.85385	7.80633	7.91396	7.80169	7.81394	7.91109	7.96602	8.02931	7.77277	7.99317	8.01262	7.91666	8.04547	3.26199e-11	3.0132e-10	-0.120834	-0.16581	0.0790268	0.159177	-0.320171	-0.412353	1.07123e-05	0.00015054	0.0305482	0.0431309	0.658352	0.754881
gene12507	Eif2d	Eif2d	Eif2d	Eif2d	reference	8.61948	8.56683	8.68384	8.66646	8.55131	8.51936	8.62759	8.51574	8.70851	8.75295	8.64986	8.74941	8.66603	8.74797	8.61269	8.69398	8.70761	8.70559	8.6823	8.69359	8.51053	8.41901	8.66088	8.64009	8.55907	8.56257	8.50603	8.57158	8.60892	8.57338	1.1427e-06	4.75824e-06	-0.231005	-0.273846	0.000119302	0.000863878	-0.0514364	-0.068648	0.345125	0.52055	-0.260942	-0.300928	3.03339e-05	0.000223451
gene12508	Rassf5	Rassf5	Rassf5	Rassf5	reference	8.44595	8.49006	8.3119	8.40762	8.4291	8.36423	8.43228	8.39878	8.12508	8.33896	8.17874	8.27385	8.1693	8.23068	8.22241	8.23013	8.20571	8.27716	8.19179	8.28392	8.40839	8.43762	8.22825	8.2683	8.44363	8.528	8.37497	8.17405	8.46147	8.45366	1.25133e-10	1.0632e-09	0.331522	0.401129	6.77415e-06	7.84565e-05	0.0796325	0.116691	0.186657	0.343167	0.467163	0.518548	1.26073e-08	2.23958e-07
gene12519	Slc41a1	Slc41a1	Slc41a1	Slc41a1	reference	12.0385	11.9775	11.7865	11.7376	11.6864	11.7841	11.6715	11.8007	11.9057	11.9449	12.0104	11.852	11.9736	11.7476	11.8398	11.8334	11.8702	11.8081	11.828	11.761	11.895	11.859	11.7732	11.809	11.6416	11.8246	11.5232	11.578	11.6273	11.5888	4.9703e-17	1.06242e-15	0.111984	0.126069	0.0183863	0.0511927	0.205935	0.236932	9.90792e-06	0.000142167	0.00426557	0.00484098	0.927989	0.955274
gene12524	Elk4	Elk4	Elk4	Elk4	reference	7.81018	7.90576	7.65524	7.945	7.91486	7.84225	7.74534	7.76795	7.61657	7.74226	7.76437	7.72496	7.67573	7.67655	7.76767	7.87759	7.71568	7.73133	7.68801	7.74788	7.88075	7.92392	7.68439	7.62819	7.78392	7.85536	7.7408	7.79061	7.8391	7.78204	8.40299e-06	2.97622e-05	0.212035	0.290439	0.0041507	0.0158087	0.0496054	0.0798918	0.428051	0.600062	0.359453	0.435854	2.75471e-05	0.00020434
gene12530	Klhdc8a	Klhdc8a	Klhdc8a	Klhdc8a	reference	9.84523	9.69329	9.86619	9.69076	9.60539	9.67341	9.68649	9.62681	9.66964	9.75756	9.77558	9.81647	9.74495	9.69499	9.70741	9.82116	9.77299	9.72619	9.82052	9.85257	9.7148	9.64408	9.8228	9.73058	9.62058	9.75573	9.76671	9.63626	9.64373	9.67378	0.000376217	0.000925838	-0.0736501	-0.0851899	0.15025	0.258415	0.0929579	0.113275	0.059369	0.150636	0.00275715	0.00322091	0.957266	0.973404
gene12538	Nfasc	Nfasc	Nfasc	Nfasc	reference	12.7941	12.8587	12.9219	13.0446	12.9088	12.7581	12.8968	12.9214	12.9582	12.8865	13.0106	12.9931	12.9151	12.998	13.1123	13.0289	13.0594	13.0568	13.1109	13.0589	12.8142	12.8212	12.8876	13.0155	13.1154	12.8137	12.9214	13.1712	13.0298	12.9732	7.29402e-06	2.61537e-05	-0.220843	-0.251291	2.94881e-05	0.000270749	-0.0903523	-0.110286	0.0670908	0.164606	-0.144525	-0.16599	0.00587141	0.0188605
gene12550	Ubc	Ubc	Ubc	Ubc	reference	13.1558	13.0923	13.2992	13.1164	13.0366	13.0883	13.0339	13.0455	13.5365	13.3429	13.3053	13.3106	13.4357	13.4023	13.2503	13.3342	13.4521	13.2991	13.3964	13.2672	13.0521	13.0611	13.3913	13.3139	13.0992	13.096	13.0638	13.163	13.1745	13.1757	2.14526e-34	2.2928e-32	-0.228146	-0.24523	2.7919e-08	7.52578e-07	0.0361544	0.0415062	0.348659	0.524193	-0.362937	-0.377287	1.36032e-17	1.28482e-15
gene12552	Ncor2	Ncor2	Ncor2	Ncor2	reference	11.8415	11.8582	11.8681	11.8457	11.8501	11.7796	11.687	11.7847	11.7593	11.9289	11.9789	11.8707	12.1294	11.8406	11.8413	11.8996	12.0111	11.8536	11.9937	11.9587	11.6702	11.8732	12.0546	12.0293	11.8835	11.8826	11.8135	11.8726	11.912	11.7353	4.46892e-05	0.000137603	-0.0322672	-0.0376581	0.53583	0.657259	0.0482158	0.0600176	0.324856	0.500869	-0.105517	-0.122535	0.0443034	0.0954371
gene12554	Ccdc92	Ccdc92	Ccdc92	Ccdc92	reference	10.903	10.8183	10.9576	10.6753	10.6903	10.7965	10.6551	10.7045	10.8874	10.779	10.9812	10.8276	11.0058	10.8863	10.9518	10.8527	10.9821	10.832	10.8872	10.9415	10.7541	10.8178	10.9948	10.9395	10.8147	10.8222	10.8531	10.8503	10.8867	10.7556	1.65355e-08	9.58463e-08	-0.0720055	-0.0815115	0.132874	0.235241	0.137636	0.1612	0.00323965	0.0159935	-0.10273	-0.116189	0.0330886	0.0760357
gene12556	Atp6v0a2	Atp6v0a2	Atp6v0a2	Atp6v0a2	reference	10.3321	10.5488	10.107	10.1964	10.2242	10.2248	10.2026	10.2209	10.0035	10.133	9.99455	10.1181	9.99584	10.0728	10.1086	10.1166	9.97506	10.2072	10.0006	9.95754	10.4078	10.3038	10.0358	9.99447	10.1944	10.4072	10.1172	10.1257	10.1929	10.2227	1.10958e-34	1.28754e-32	0.367964	0.390307	8.68102e-15	1.76283e-12	0.242961	0.272917	5.86805e-08	2.07236e-06	0.508749	0.523638	1.84693e-24	4.78788e-22
gene12558	Gtf2h3	Gtf2h3	Gtf2h3	Gtf2h3	reference	9.46265	9.42432	9.37981	9.44103	9.24253	9.27269	9.31347	9.27903	9.49362	9.51299	9.38556	9.52536	9.36404	9.51056	9.42662	9.40355	9.40676	9.3855	9.48602	9.39391	9.51124	9.4554	9.54138	9.3464	9.28413	9.48965	9.28103	9.33937	9.22829	9.25776	1.43015e-06	5.85122e-06	0.0538582	0.0646782	0.334535	0.469961	0.199586	0.246955	0.000264	0.00213584	0.0168043	0.0203282	0.763568	0.834527
gene12559	Eif2b1	Eif2b1	Eif2b1	Eif2b1	reference	8.32892	8.25298	8.20926	8.19741	8.1498	8.07424	8.15107	8.11032	8.18159	8.15735	8.14664	8.16093	8.21073	8.07598	8.15044	8.16919	8.26103	8.19392	8.121	8.13848	8.23187	8.24502	8.19659	8.12533	8.11368	8.33359	8.14519	8.16052	8.14411	8.07823	0.000145452	0.000397975	0.184575	0.223924	0.00221613	0.00952429	0.245105	0.307539	3.66506e-05	0.000424075	0.224743	0.266248	0.000386806	0.00194424
gene1256	Tgds	Tgds	Tgds	Tgds	reference	7.21327	7.11085	6.9862	7.0607	7.20436	7.10901	7.12657	7.09088	6.92814	6.90596	6.83268	7.02947	6.87662	6.87628	6.93748	6.92256	6.74844	6.89502	6.84941	6.84553	7.14781	7.09942	6.8947	6.8242	7.05307	7.06786	7.03475	6.95589	7.07478	7.10988	3.9877e-21	1.38818e-19	0.41231	0.53033	1.09493e-05	0.00011785	0.0176283	0.0321105	0.784686	0.873036	0.708792	0.795893	2.6332e-10	6.75429e-09
gene12560	Ddx55	Ddx55	Ddx55	Ddx55	reference	9.65472	9.77714	9.63252	9.61313	9.61874	9.49853	9.5387	9.51167	9.68825	9.66471	9.66127	9.7513	9.67209	9.72244	9.64186	9.69669	9.58163	9.62512	9.67241	9.58967	9.75665	9.80351	9.69364	9.6371	9.55864	9.75676	9.57695	9.63023	9.48535	9.48028	3.51254e-08	1.91621e-07	0.10386	0.118177	0.0344839	0.0845375	0.253949	0.292095	2.65403e-07	6.851e-06	0.0882888	0.100922	0.0745523	0.143567
gene12565	Kmt5a	Kmt5a	Kmt5a	Kmt5a	reference	8.35986	8.46199	8.33223	8.39661	8.56839	8.4641	8.51135	8.40808	8.39986	8.27892	8.26065	8.35178	8.2499	8.32174	8.3454	8.324	8.2523	8.44462	8.29861	8.34774	8.55155	8.36668	8.19464	8.26309	8.48604	8.39071	8.34006	8.3604	8.5236	8.58446	9.9341e-06	3.47209e-05	0.0923596	0.127787	0.17747	0.292677	-0.0582035	-0.0894971	0.34328	0.519117	0.185506	0.245549	0.0108885	0.0308668
gene12569	Mphosph9	Mphosph9	Mphosph9	Mphosph9	reference	9.12798	9.07805	8.94922	9.06084	9.04462	9.12925	9.07025	9.02184	8.9299	8.96057	8.90771	9.00286	9.04161	8.93624	8.74638	9.02731	8.79228	9.0165	8.9759	8.91584	9.00952	9.03203	8.89534	8.84133	9.07256	9.06134	9.08736	9.08049	8.98404	9.04168	4.78508e-05	0.000146046	0.152728	0.190519	0.0138271	0.0408114	-0.00196087	-0.00271523	0.971927	0.985352	0.14676	0.18215	0.0199549	0.050586
gene12573	Abcb9	Abcb9	Abcb9	Abcb9	reference	9.77708	9.65921	9.6413	9.51493	9.4313	9.48619	9.40261	9.39686	9.58677	9.64346	9.60091	9.59411	9.64702	9.60744	9.59159	9.58226	9.71329	9.58223	9.66065	9.68826	9.61414	9.7309	9.70621	9.59211	9.44926	9.64421	9.54026	9.54998	9.59015	9.48837	4.16246e-14	5.84953e-13	0.126684	0.141686	0.00656747	0.0227583	0.347315	0.378532	1.37762e-12	1.89383e-10	0.100481	0.112917	0.0326348	0.0751934
gene12576	Ccdc62	Ccdc62	Ccdc62	Ccdc62	reference	7.73294	7.65948	7.761	7.79261	7.70333	7.56724	7.66857	7.68536	7.8817	7.82775	7.86762	7.79815	7.83844	7.86048	7.73826	7.87081	7.78317	7.81615	7.84563	7.85364	7.66761	7.58781	7.87046	7.80623	7.82476	7.767	7.693	7.74191	7.63585	7.69469	3.24563e-06	1.24121e-05	-0.197118	-0.270968	0.00695699	0.0238168	0.00147318	0.00242145	0.9812	0.990468	-0.331321	-0.405255	6.02181e-05	0.000399181
gene12577	Denr	Denr	Denr	Denr	reference	9.91303	9.96345	9.82099	9.78998	9.75405	9.74079	9.88487	9.82937	9.95277	9.91288	9.83582	9.8263	9.83521	9.9178	9.77279	9.87068	9.77803	9.83655	9.74108	9.90096	9.89501	9.93341	9.85954	9.73815	9.76432	10.0015	9.84	9.81198	9.77976	9.79573	0.000107305	0.000301664	0.151559	0.170277	0.00157473	0.00721026	0.177384	0.205964	0.00014956	0.00133889	0.0661293	0.0750499	0.166844	0.269605
gene12581	Rsrc2	Rsrc2	Rsrc2	Rsrc2	reference	10.1598	10.3125	10.094	10.175	10.2224	10.2207	10.2808	10.2293	10.0231	10.0751	10.0545	10.0435	10.0928	10.0455	10.0454	10.095	9.92075	10.1366	10.064	10.084	10.1766	10.1304	10.1454	10.0295	10.1272	10.2675	10.2284	10.1471	10.2152	10.2439	9.63122e-09	5.85855e-08	0.16619	0.186905	0.000616879	0.00336439	-0.0146404	-0.017783	0.743709	0.845118	0.199706	0.221952	5.89456e-05	0.00039267
gene12584	Vps33a	Vps33a	Vps33a	Vps33a	reference	10.1299	10.132	10.2718	10.1736	10.1959	10.0798	10.2634	10.1718	10.0975	10.1602	10.1308	10.2744	10.1527	10.0852	10.2342	10.2074	10.0678	10.186	10.158	10.2019	10.1365	10.052	10.1369	10.1213	10.1837	10.1017	10.1908	10.1884	10.2358	10.2191	0.000326486	0.000814476	-0.16425	-0.179063	0.000105389	0.000783444	-0.0872869	-0.0988827	0.0333906	0.0981737	-0.021885	-0.0241815	0.607612	0.712801
gene12585	Diablo	Diablo	Diablo	Diablo	reference	9.21083	9.09588	9.08447	8.98924	8.93138	9.02893	8.98718	9.00178	9.05167	9.18079	9.08667	9.05597	9.08202	9.03037	9.03114	8.99432	9.06827	9.11909	9.12055	8.9657	9.17052	9.12742	9.04913	9.00412	8.95626	9.10079	8.99098	8.95991	8.92639	9.0353	2.36183e-05	7.65332e-05	0.123761	0.143725	0.018506	0.051467	0.2184	0.260916	2.68921e-05	0.000325053	0.0794846	0.0931353	0.133047	0.226688
gene12590	Bcl7a	Bcl7a	Bcl7a	Bcl7a	reference	9.48895	9.41684	9.57268	9.67895	9.65362	9.68703	9.60235	9.58539	9.38152	9.37868	9.47467	9.52841	9.45677	9.45174	9.55562	9.41487	9.49395	9.55988	9.4489	9.4758	9.55544	9.61697	9.57413	9.47134	9.67273	9.52153	9.70187	9.57606	9.73522	9.66131	1.48859e-10	1.24226e-09	-0.0124274	-0.0145339	0.812293	0.872595	-0.156714	-0.189227	0.00194047	0.0105359	0.118289	0.137954	0.027281	0.0650474
gene12592	Psmd9	Psmd9	Psmd9	Psmd9	reference	9.52368	9.50762	9.37714	9.31362	9.3244	9.3754	9.33951	9.26326	9.4864	9.44379	9.45223	9.45252	9.50166	9.31146	9.39346	9.36907	9.4502	9.38848	9.40237	9.41635	9.5025	9.56583	9.43451	9.33624	9.33425	9.60189	9.29957	9.25869	9.40186	9.33803	1.63706e-09	1.13912e-08	0.19442	0.218131	7.45061e-05	0.000592161	0.296411	0.333777	2.46733e-09	1.30138e-07	0.128254	0.145114	0.00915068	0.0267258
gene12597	Setd1b	Setd1b	Setd1b	Setd1b	reference	9.7519	9.94897	9.59907	9.8702	10.0901	9.9168	9.87917	9.75181	9.66845	9.5678	9.6499	9.73997	9.59468	9.54965	9.77973	9.67971	9.61362	9.64829	9.70958	9.63	9.83785	9.78371	9.51279	9.64043	9.89913	9.75438	9.86203	9.87523	9.88313	9.73111	2.40341e-12	2.61457e-11	0.143669	0.177436	0.0178713	0.0500677	-0.107739	-0.142951	0.0557042	0.143703	0.263064	0.307117	5.26342e-05	0.000357486
gene12603	Orai1	Orai1	Orai1	Orai1	reference	7.66761	7.6437	7.58333	7.57006	7.62516	7.73595	7.57418	7.63489	7.44093	7.46312	7.52638	7.58917	7.49937	7.5079	7.50801	7.5417	7.5989	7.59001	7.45715	7.62356	7.66061	7.73427	7.51096	7.53532	7.67802	7.66493	7.57486	7.51383	7.58452	7.64698	4.73293e-05	0.000144708	0.202331	0.274855	0.00527425	0.0191371	0.0677597	0.106466	0.277331	0.452222	0.405098	0.475433	3.23747e-06	3.1117e-05
gene12606	Rnf34	Rnf34	Rnf34	Rnf34	reference	9.72635	9.78234	9.6348	9.7298	9.68624	9.76615	9.66267	9.63587	9.65602	9.64417	9.66311	9.67381	9.60314	9.58385	9.63647	9.6107	9.63728	9.54078	9.64705	9.56971	9.90184	9.84695	9.62567	9.56899	9.65925	9.8699	9.70032	9.72816	9.6251	9.60934	1.9337e-10	1.58869e-09	0.272324	0.295329	2.8054e-09	1.06483e-07	0.159929	0.18201	0.000247623	0.00202894	0.261621	0.281895	2.36489e-08	3.9096e-07
gene12608	Anapc5	Anapc5	Anapc5	Anapc5	reference	11.3834	11.1468	11.5158	12.008	11.7902	11.8853	11.5269	11.7359	11.6494	11.7904	11.6549	11.6063	11.8144	11.5869	11.6875	11.5528	11.5876	11.5502	11.8666	11.7517	11.4847	11.7315	11.7516	11.5637	11.8004	11.409	11.6355	11.9472	11.7167	11.7368	7.51945e-05	0.0002185	-0.132869	-0.192648	0.0671898	0.140781	-0.364083	-0.46941	8.10174e-06	0.00012038	-0.265858	-0.345901	0.00101891	0.00438054
gene12609	Camkk2	Camkk2	Camkk2	Camkk2	reference	9.94208	10.0348	9.95247	10.0202	10.1085	10.1517	10.0922	10.0953	9.79381	9.81678	9.73665	9.9676	9.79084	9.79921	9.94639	9.8864	9.89011	9.93908	9.87727	9.98866	10.0916	10.1272	9.88608	9.9453	10.0639	10.2251	10.2179	9.996	10.4063	10.2352	3.36969e-15	5.60113e-14	0.167917	0.208233	0.0068088	0.0234356	-0.011416	-0.0157611	0.837314	0.904899	0.391604	0.433668	2.63116e-08	4.3031e-07
gene12613	Ift81	Ift81	Ift81	Ift81	reference	8.13127	8.14828	8.24876	8.20007	8.21063	8.01663	8.17403	8.14287	8.29175	8.48646	8.2851	8.26964	8.227	8.40686	8.27867	8.2838	8.17296	8.23953	8.32952	8.24975	8.09483	8.09776	8.28701	8.20379	8.14458	8.09607	8.06561	8.24408	8.09683	8.01036	2.21698e-07	1.05104e-06	-0.231098	-0.308304	0.00166093	0.00754259	-0.0460638	-0.0736783	0.459829	0.627385	-0.39521	-0.461433	2.75824e-06	2.69931e-05
gene12616	ARPC3_gene12616	ARPC3	ARPC3	LOC101978301	human_blastn	8.20859	8.16643	8.15815	7.8762	8.01583	8.05096	8.01998	8.01927	8.18225	8.27424	8.17028	8.15789	8.09575	8.20321	8.15701	8.19696	8.25751	8.09484	8.27706	8.24316	8.24251	8.01754	8.11396	8.19497	8.0322	8.10184	7.93517	8.11577	8.02535	8.08566	1.17782e-06	4.8978e-06	-0.00426198	-0.00601946	0.950465	0.966997	0.229379	0.331362	0.000853444	0.0054556	-0.0506879	-0.071406	0.464878	0.587625
gene12619	Vps29	Vps29	Vps29	Vps29	reference	9.83989	9.81873	9.89886	9.81074	9.82811	9.71117	9.79987	9.70819	9.99375	9.89622	9.88447	9.90645	9.83941	9.87058	9.8353	9.90085	9.89356	9.85598	9.86616	9.83233	9.89285	9.83166	9.87054	9.83523	9.75935	9.91901	9.7794	9.81924	9.78599	9.78449	0.000155381	0.000422109	-0.0255342	-0.0281826	0.554648	0.673089	0.114466	0.130313	0.00729713	0.0301456	-0.0468357	-0.0519576	0.282622	0.403689
gene12627	Cux2	Cux2	Cux2	Cux2	reference	8.71336	8.79716	8.79965	8.79358	8.79417	8.75847	8.73633	8.89156	8.68218	8.62912	8.73538	8.74574	8.67482	8.64557	8.77277	8.5704	8.76899	8.74817	8.75443	8.75343	8.81899	8.75132	8.78851	8.76877	8.83667	8.8626	8.86998	8.80525	8.89463	8.83978	0.000335802	0.000834131	0.0846735	0.103653	0.146439	0.25362	-0.00944107	-0.0126122	0.859799	0.918848	0.172431	0.207131	0.00457042	0.0154042
gene12628	Fam109a	Fam109a	Fam109a	Fam109a	reference	7.28441	7.27964	7.01327	7.16408	7.20829	7.21592	7.18345	7.09205	6.96619	7.03213	6.97335	7.09891	6.92904	7.00351	7.0155	7.04806	6.99328	7.04365	6.95881	7.04215	7.24252	7.24661	6.97697	7.01906	7.26456	7.1046	7.23114	7.20599	7.151	7.18669	4.70267e-19	1.30604e-17	0.463891	0.55768	3.55739e-07	6.6308e-06	0.0992812	0.164053	0.125527	0.257131	0.718855	0.791092	5.51383e-12	2.11926e-10
gene12629	Sh2b3	Sh2b3	Sh2b3	Sh2b3	reference	8.72932	8.54267	8.27528	8.59616	8.65349	8.53122	8.49845	8.38037	8.15934	8.24698	8.22229	8.26871	8.16755	8.20965	8.26686	8.35812	8.30493	8.28731	8.18945	8.21012	8.60926	8.52206	8.14508	8.03856	8.49297	8.54284	8.49764	8.44404	8.4516	8.48534	3.3235e-29	2.39606e-27	0.520702	0.583192	2.14827e-10	1.08608e-08	0.0761978	0.113301	0.209851	0.372336	0.731428	0.780194	1.25034e-16	1.02933e-14
gene12630	Atxn2	Atxn2	Atxn2	Atxn2	reference	10.6785	10.8575	10.5734	10.5948	10.6917	10.7542	10.7284	10.6858	10.5434	10.618	10.5605	10.5906	10.5729	10.5557	10.6089	10.5878	10.4916	10.6385	10.5661	10.5911	10.8002	10.7944	10.5881	10.5532	10.6335	10.7762	10.7148	10.6853	10.7237	10.6995	9.28585e-15	1.45797e-13	0.227367	0.243317	1.176e-08	3.67763e-07	0.105375	0.11674	0.00621015	0.0265769	0.268578	0.283629	5.6001e-11	1.69145e-09
gene12632	Brap	Brap	Brap	Brap	reference	10.1744	10.1222	10.2162	10.2369	10.005	9.90543	10.0423	9.96527	10.2099	10.2948	10.2999	10.324	10.2542	10.1875	10.2052	10.1968	10.2444	10.1957	10.1974	10.1714	10.3155	10.2057	10.1752	10.1564	10.2353	10.2679	10.0103	10.2286	10.0726	10.0196	0.000200971	0.000530467	-0.0139918	-0.0174186	0.813729	0.87349	0.200225	0.257155	0.000564764	0.00393205	-0.0389274	-0.0485939	0.512778	0.630188
gene12633	Acad10	Acad10	Acad10	Acad10	reference	8.48445	8.25023	8.61737	8.57291	8.55722	8.49711	8.47292	8.46056	8.77238	8.65584	8.58604	8.68335	8.69978	8.62165	8.57999	8.79958	8.73337	8.74684	8.77823	8.6142	8.34171	8.39219	8.64098	8.72499	8.46608	8.2989	8.47128	8.55901	8.41572	8.57696	1.69223e-15	2.96237e-14	-0.565982	-0.628081	8.84634e-12	7.28269e-10	-0.216799	-0.306628	0.00105404	0.00643407	-0.54943	-0.598317	1.27243e-10	3.49962e-09
gene12634	Aldh2	Aldh2	Aldh2	Aldh2	reference	11.4524	11.3814	11.4691	11.6357	11.4583	11.5981	11.4304	11.4089	11.6862	11.6609	11.5299	11.5492	11.6568	11.6171	11.6083	11.5816	11.6013	11.5647	11.6766	11.6479	11.5069	11.532	11.5224	11.5668	11.516	11.3794	11.3655	11.5568	11.4071	11.4523	6.58484e-05	0.00019412	-0.120887	-0.139382	0.0187773	0.0520908	-0.0657008	-0.0805286	0.175584	0.328519	-0.210805	-0.236978	6.67237e-05	0.000436372
gene12635	Mapkapk5	Mapkapk5	Mapkapk5	Mapkapk5	reference	8.47643	8.42924	8.36051	8.22373	8.22556	8.24421	8.20728	8.24257	8.46572	8.44494	8.44365	8.32201	8.36394	8.38612	8.31698	8.35381	8.30703	8.36769	8.35888	8.37488	8.3867	8.3746	8.30794	8.37795	8.2915	8.40151	8.23519	8.26274	8.20611	8.19163	8.61103e-12	8.64224e-11	0.116177	0.138052	0.0361671	0.087676	0.321759	0.373986	4.29995e-08	1.57803e-06	-0.00849078	-0.0102172	0.877782	0.919358
gene12639	Erp29	Erp29	Erp29	Erp29	reference	11.1547	11.0992	11.1317	10.9278	10.9026	11.0062	10.9753	11.0565	11.1369	11.1591	11.1399	11.1593	11.0832	11.1961	11.1216	11.188	11.1135	11.0744	11.1321	11.0618	11.0856	11.1023	11.1111	11.028	10.9889	11.1359	11.0054	10.9354	10.9251	10.9365	6.21455e-14	8.49811e-13	-0.0274782	-0.029503	0.462256	0.591632	0.167035	0.18249	7.17845e-06	0.000108649	-0.0358188	-0.0386079	0.340334	0.465077
gene12648	Fbxo21	Fbxo21	Fbxo21	Fbxo21	reference	11.8336	11.9312	11.7133	11.8392	11.7469	11.7876	11.7293	11.7259	11.8141	11.7608	11.8076	11.7962	11.7633	11.7832	11.8183	11.7241	11.8081	11.7381	11.7607	11.7733	11.9171	11.8265	11.7713	11.6895	11.8247	11.8988	11.7028	11.7802	11.6144	11.5982	0.000181019	0.000483247	0.135743	0.147692	0.00102282	0.00506018	0.123186	0.137722	0.00224481	0.0118885	0.10345	0.112871	0.0124424	0.0344621
gene1265	Slitrk5	Slitrk5	Slitrk5	Slitrk5	reference	9.95804	10.0965	9.99163	10.1868	10.2323	10.2191	10.228	10.1706	9.85617	9.90456	9.96203	10.0773	9.94655	9.89386	10.0397	10.0509	9.9523	9.96007	9.96633	10.0502	10.0191	10.0346	10.0348	9.9291	10.2251	10.1348	10.3769	10.1189	10.2159	10.2149	4.95573e-23	2.08209e-21	0.0202758	0.0229983	0.672284	0.768181	-0.205777	-0.237254	1.13985e-05	0.000158177	0.164363	0.18439	0.000878122	0.0038835
gene12651	Fbxw8	Fbxw8	Fbxw8	Fbxw8	reference	9.65609	9.63951	9.52287	9.54908	9.48361	9.46897	9.49414	9.49808	9.67027	9.55308	9.55537	9.61473	9.57347	9.56434	9.57845	9.65294	9.58349	9.57201	9.56038	9.53752	9.64825	9.61326	9.57017	9.54233	9.60118	9.58333	9.46225	9.47911	9.51838	9.49794	0.00033928	0.000841913	0.0533193	0.059192	0.229989	0.355202	0.17496	0.199279	7.3608e-05	0.000751752	0.0605813	0.0676442	0.17793	0.283942
gene12652	Rnft2	Rnft2	Rnft2	Rnft2	reference	8.28156	8.33	8.55551	8.50953	8.50321	8.48515	8.4888	8.59614	8.60306	8.50674	8.57822	8.60019	8.5089	8.60703	8.58806	8.61928	8.67486	8.57767	8.62848	8.57305	8.22691	8.38096	8.58322	8.66662	8.52516	8.35265	8.64786	8.53501	8.63403	8.60745	3.21454e-17	7.01899e-16	-0.502955	-0.542193	1.24231e-13	1.78073e-11	-0.350881	-0.408464	3.98381e-08	1.47984e-06	-0.456699	-0.491322	4.4234e-11	1.37137e-09
gene12655	Med13l	Med13l	Med13l	Med13l	reference	10.1633	10.1596	9.98447	10.2073	10.0338	10.1814	10.2171	10.1472	9.88645	9.91069	9.85183	10.0449	9.93401	10.0433	9.8912	9.96192	10.0379	9.9829	9.91426	9.847	10.1573	10.2029	9.87928	9.86977	10.1405	10.1412	10.1384	10.0949	10.1334	10.0648	5.89485e-17	1.24046e-15	0.246181	0.276045	1.87702e-06	2.64084e-05	0.00857027	0.0105915	0.854131	0.915119	0.31917	0.345761	3.87234e-09	7.67164e-08
gene12661	Pole3	Pole3	Pole3	Pole3	reference	8.85692	8.97639	8.75375	8.6939	8.68248	8.7399	8.75309	8.70564	8.84417	8.91022	8.80626	8.76117	8.81257	8.70916	8.75848	8.79229	8.80277	8.77263	8.80726	8.72551	8.95839	8.86647	8.72059	8.75943	8.62534	8.83661	8.61013	8.61406	8.78842	8.66931	3.46697e-08	1.89424e-07	0.197688	0.235008	0.000709073	0.00376278	0.270801	0.328127	3.13231e-06	5.51503e-05	0.121601	0.146552	0.0365255	0.0821992
gene12670	Slc31a1	Slc31a1	Slc31a1	Slc31a1	reference	8.69136	8.63593	8.39397	8.56706	8.54046	8.58778	8.64107	8.45824	8.45263	8.53121	8.37518	8.46962	8.46597	8.39971	8.39699	8.50904	8.4409	8.49479	8.35324	8.38094	8.65586	8.63229	8.49274	8.40306	8.52383	8.66399	8.50871	8.47266	8.56682	8.61551	1.46823e-10	1.22695e-09	0.340842	0.389751	1.45286e-07	3.09557e-06	0.14009	0.182847	0.0130927	0.0477897	0.366052	0.407117	7.10765e-08	1.04715e-06
gene12679	Snx30	Snx30	Snx30	Snx30	reference	10.939	11.0935	10.9995	11.0073	10.9257	10.9097	10.8906	10.9245	11.0076	11.0301	11.0669	10.8909	10.9678	11.029	10.9364	10.9951	11.0464	10.946	11.0031	10.9738	11.1343	11.06	11.0057	10.9144	10.935	11.1361	10.8383	10.8539	10.776	10.7811	5.83887e-09	3.67843e-08	0.140716	0.155246	0.00149686	0.00691348	0.163484	0.18548	0.000158773	0.00140486	0.0612573	0.0680981	0.165614	0.268187
gene12683	Hsdl2	Hsdl2	Hsdl2	Hsdl2	reference	8.81166	8.88584	9.10648	8.86205	8.85874	8.69515	8.80668	8.81521	8.89847	8.99494	8.88491	8.95997	8.86116	8.95274	8.91693	9.03557	8.99376	8.9961	8.9708	9.03937	8.79973	8.87814	8.99633	9.00654	8.74213	8.92971	8.74485	8.89425	8.90165	8.88328	4.76119e-09	3.05699e-08	-0.186704	-0.220109	0.000991022	0.0049547	0.0917696	0.117884	0.0864388	0.197116	-0.0598809	-0.0724802	0.289497	0.410956
gene12686	Ugcg	Ugcg	Ugcg	Ugcg	reference	9.17705	9.17484	8.94106	8.9286	9.03333	9.13072	9.01858	8.9711	9.0169	8.96516	8.90985	8.9584	8.99614	8.92097	8.92309	8.90319	8.8987	9.07427	8.94803	8.99194	9.23027	9.08419	8.94816	8.95047	8.9945	9.21324	9.00436	8.90133	8.90015	9.04644	1.94385e-08	1.11506e-07	0.312757	0.354877	1.76976e-07	3.63009e-06	0.206592	0.255459	0.00017404	0.00151248	0.314496	0.350885	3.60556e-07	4.45539e-06
gene12701	Txn	Txn	Txn	Txn	reference	9.86922	9.77477	9.83027	9.72914	9.7412	9.76744	9.81379	9.63337	9.98163	9.8752	9.89571	9.8736	9.86754	9.84053	9.88255	9.87689	9.91079	9.84295	9.83319	9.79592	9.8604	9.8482	9.84875	9.79179	9.77313	9.8953	9.69757	9.74623	9.67219	9.64618	2.70675e-09	1.81203e-08	-0.0244723	-0.0271382	0.578919	0.693632	0.135351	0.154619	0.00191251	0.0104166	-0.0654821	-0.0728713	0.140694	0.237097
gene12703	Akap2	Akap2	Akap2	Akap2	reference	10.7721	10.721	10.7956	10.8016	10.7301	10.7722	10.7043	10.8019	10.8113	10.9465	10.8599	10.86	10.9005	10.8923	10.8262	10.8257	10.9448	10.9301	10.929	10.8935	10.7127	10.7395	10.9402	11.0147	10.7269	10.7791	10.8274	10.8343	11.0368	10.8114	7.4872e-07	3.2326e-06	-0.111657	-0.124398	0.0144698	0.0422276	-0.00769342	-0.00921501	0.857258	0.917175	-0.153677	-0.170105	0.000886288	0.00390826
gene12714	Klf4	Klf4	Klf4	Klf4	reference	6.94729	6.90847	6.89402	7.0342	7.07996	7.02797	6.98133	7.05338	7.31679	7.08608	7.104	6.96352	7.10205	7.02725	6.93082	6.8786	7.16166	6.96812	7.09811	7.00508	6.90772	6.96465	7.06667	7.03769	6.97473	6.75399	6.86952	6.86184	6.92047	6.99615	2.58489e-08	1.45001e-07	-0.0629549	-0.12206	0.422628	0.555603	-0.26566	-0.473986	0.00164362	0.00923702	-0.627878	-0.754389	4.5211e-07	5.45397e-06
gene12715	Rad23b	Rad23b	Rad23b	Rad23b	reference	11.1715	11.2455	11.0915	10.9811	11.0178	11.047	11.0259	11.0228	11.1142	11.1134	11.0972	11.0189	11.071	11.1173	10.9878	11.1109	11.015	11.0704	11.0836	11.0609	11.1748	11.2062	11.0999	11.0459	10.9063	11.2235	11.1299	10.979	11.0466	11.043	8.41378e-09	5.18268e-08	0.182623	0.196149	3.42089e-06	4.36442e-05	0.224084	0.244906	8.28409e-09	3.92737e-07	0.126126	0.136029	0.001382	0.00565804
gene1272	Usp12	Usp12	Usp12	Usp12	reference	10.2975	10.3028	10.3114	10.2764	10.1768	10.1881	10.252	10.1742	10.3195	10.4182	10.3801	10.2541	10.2714	10.435	10.3571	10.3096	10.2801	10.4759	10.3161	10.4039	10.3105	10.1988	10.3751	10.308	10.2034	10.3433	10.2197	10.2346	10.0916	10.2625	5.16298e-05	0.000156326	-0.0605672	-0.0700499	0.235495	0.361642	0.0907891	0.110338	0.0637186	0.158548	-0.0874781	-0.101237	0.0885829	0.164878
gene12720	Fsd1l	Fsd1l	Fsd1l	Fsd1l	reference	10.0731	10.1882	9.93109	9.86788	9.98377	10.0223	10.0061	9.90527	9.95264	9.93226	9.83345	9.77381	9.87548	9.91448	9.83855	9.83043	9.76309	9.98263	9.84186	9.91132	10.0567	10.0348	9.91801	9.90797	9.94263	10.0691	9.9625	9.88237	9.87617	9.9557	4.2269e-07	1.91026e-06	0.276901	0.310901	3.26621e-07	6.19868e-06	0.152277	0.183843	0.00252329	0.0130629	0.240023	0.269066	1.16612e-05	9.5741e-05
gene12723	Abca1	Abca1	Abca1	Abca1	reference	10.5698	10.617	11.2203	10.581	10.5686	10.6776	10.815	10.8527	11.0654	10.7947	11.1167	11.1322	10.8651	11.0561	11.006	11.1692	11.0311	11.1447	11.0475	11.0324	10.7096	10.7389	10.8455	11.2682	10.6744	10.5742	10.7033	11.0684	10.7176	10.8906	8.28083e-13	9.59065e-12	-0.57858	-0.657074	1.75446e-10	9.32466e-09	-0.0517397	-0.0848152	0.412205	0.585572	-0.387485	-0.460813	8.06818e-06	6.94719e-05
gene12726	NIPSNAP3A_like	NIPSNAP3A_like	NIPSNAP3A	LOC101977755	human_blastn	8.02205	8.05985	8.15857	7.97262	8.00842	7.91209	7.97136	7.98083	8.09338	7.96744	7.89296	7.95766	8.19592	8.08517	8.05629	8.09299	8.03149	8.10338	8.00503	7.93387	7.98506	8.00586	8.03914	8.14366	7.88755	8.03051	7.94766	7.90173	7.91952	7.84196	0.000388057	0.000952475	-0.0633499	-0.087603	0.350628	0.486927	0.0913165	0.139582	0.142636	0.281803	-0.0300534	-0.0418038	0.659131	0.755348
gene12729	Ctgf	Ctgf	Ctgf	Ctgf	reference	8.25846	8.10662	8.12503	8.52526	8.45781	8.88107	8.5741	8.91018	8.34631	8.53374	8.19635	8.09609	8.28571	8.56027	8.22627	8.21341	8.58171	8.19322	8.23607	8.32725	8.1594	8.21464	8.32253	8.15407	8.52468	8.05428	8.18002	8.2169	8.39146	8.45315	5.00557e-10	3.78572e-09	-0.00957973	-0.0205293	0.902673	0.935776	-0.857421	-1.00247	1.51768e-09	8.76368e-08	-0.285069	-0.465692	0.00538515	0.0175905
gene12732	Stx7	Stx7	Stx7	Stx7	reference	10.6717	10.6121	10.7497	10.616	10.5844	10.5493	10.6027	10.5686	10.7415	10.7678	10.6432	10.6028	10.6857	10.7211	10.6198	10.6479	10.6437	10.6418	10.6636	10.7218	10.669	10.5388	10.7219	10.6528	10.5965	10.5885	10.5761	10.6402	10.4259	10.5833	0.000218571	0.000570616	-0.0405806	-0.0451464	0.364373	0.500115	0.0412475	0.0485728	0.332744	0.508549	-0.111735	-0.124016	0.0132414	0.0362629
gene12748	Rps12	Rps12	Rps12	Rps12	reference	10.988	10.8588	10.9451	10.8647	10.8484	10.9573	10.8389	10.9126	11.0734	11.0295	11.1204	10.9534	11.0442	11.0419	11.1243	10.9842	11.0537	10.8756	10.9338	11.0902	10.9185	11.0377	10.9061	10.9143	11.0058	10.9308	10.8687	10.9515	10.8038	10.8493	0.000210428	0.000551486	-0.0490035	-0.0560245	0.320011	0.455865	0.0568724	0.0688433	0.224188	0.389215	-0.146879	-0.166098	0.00328069	0.011613
gene12749	Eya4	Eya4	Eya4	Eya4	reference	7.36285	7.44173	7.64999	7.47184	7.43093	7.41197	7.40655	7.41038	7.52892	7.58168	7.55386	7.56981	7.61843	7.47186	7.34357	7.50204	7.57235	7.60335	7.49343	7.49257	7.33394	7.38496	7.55174	7.6005	7.33581	7.38092	7.33869	7.46173	7.35207	7.42978	1.94228e-07	9.30582e-07	-0.288478	-0.386967	0.000337814	0.00206623	-0.0588624	-0.101364	0.360214	0.535748	-0.347117	-0.431818	7.7464e-05	0.000493115
gene1275	Gtf3a	Gtf3a	Gtf3a	Gtf3a	reference	8.8786	8.78254	8.98733	8.90696	8.8787	8.8691	8.89733	8.85484	8.99342	8.99754	8.90868	9.0056	8.96527	8.9615	8.96479	9.06119	8.95633	8.98724	8.91416	8.98709	8.86889	8.86362	8.96409	8.92568	8.87821	8.83732	8.73352	8.89947	8.79715	8.90131	4.17029e-07	1.88818e-06	-0.23141	-0.262024	1.08166e-05	0.000116929	-0.0459278	-0.0571992	0.347631	0.523117	-0.175749	-0.200767	0.000988763	0.0042705
gene12752	Tbpl1	Tbpl1	Tbpl1	Tbpl1	reference	8.47018	8.37736	8.27102	8.31466	8.44283	8.37167	8.49173	8.44575	8.1137	8.30382	8.18104	8.31301	8.17816	8.19051	8.16167	8.30813	8.15939	8.34994	8.18054	8.29581	8.45353	8.41418	8.23884	8.18446	8.43053	8.43119	8.3909	8.39218	8.35615	8.51812	6.09664e-13	7.2048e-12	0.239815	0.300152	0.000402838	0.00237914	0.0234372	0.0338848	0.68712	0.805763	0.437486	0.486652	2.4714e-08	4.06912e-07
gene12754	Sgk1	Sgk1	Sgk1	Sgk1	reference	10.1464	9.99139	10.5263	10.6967	10.8638	11.0395	11.0544	11.3594	10.1707	10.83	10.074	10.0103	10.6946	10.6439	10.2193	10.585	10.4889	10.8505	10.1312	10.6056	10.2074	10.3385	10.1809	9.98758	10.6924	10.0252	9.86229	9.97257	10.5336	10.5599	5.29133e-05	0.000159657	-0.12654	-0.394321	0.118968	0.216748	-0.780938	-1.14816	5.54243e-06	8.86208e-05	-0.170245	-0.453471	0.0730605	0.141534
gene12760	Ahi1	Ahi1	Ahi1	Ahi1	reference	13.0681	13.221	13.2538	13.4408	13.2828	13.4153	13.4785	13.4823	13.1914	13.258	13.2961	13.2814	13.1705	13.3681	13.2338	13.1889	13.1717	13.2844	13.3891	13.3083	13.2704	13.1674	13.274	13.3408	13.2417	13.1874	13.5325	13.3998	13.3364	13.4138	1.32167e-06	5.4461e-06	-0.0753369	-0.0873793	0.144267	0.250412	-0.256128	-0.298311	6.15569e-07	1.41245e-05	-0.0860102	-0.099757	0.0958547	0.175465
gene12764	Bclaf1	Bclaf1	Bclaf1	Bclaf1	reference	11.9076	11.8634	11.9986	11.9267	11.808	11.9033	11.995	12.0174	12.0325	12.1637	11.9847	11.9903	11.9755	12.1386	11.861	11.9633	11.9894	12.0083	12.0661	11.9973	11.8654	11.8241	12.0578	12.092	11.8753	11.885	11.8976	11.9505	11.8981	11.9326	6.63164e-07	2.89398e-06	-0.101976	-0.112563	0.0198673	0.0545309	-0.0622878	-0.0719627	0.137481	0.274241	-0.214573	-0.232395	1.5962e-06	1.66223e-05
gene12767	Map3k5	Map3k5	Map3k5	Map3k5	reference	9.6346	9.65722	9.43805	9.31783	9.44184	9.4737	9.46317	9.48412	9.36953	9.44162	9.35596	9.36579	9.409	9.39709	9.30646	9.33748	9.35005	9.35867	9.3046	9.32178	9.56794	9.47844	9.27209	9.38358	9.44132	9.66422	9.40827	9.42771	9.38836	9.47842	9.82239e-14	1.29941e-12	0.351979	0.381956	3.88212e-11	2.543e-09	0.222847	0.260315	6.67996e-06	0.000102893	0.304437	0.331159	1.51229e-08	2.62101e-07
gene1277	Lnx2	Lnx2	Lnx2	Lnx2	reference	7.78399	7.88808	7.76628	7.73969	7.93867	7.80683	7.94984	7.82811	7.62883	7.71821	7.61821	7.73298	7.69084	7.58454	7.7051	7.68564	7.55294	7.65405	7.70387	7.69857	7.80179	7.79954	7.61521	7.6885	7.75419	7.76999	7.839	7.64768	7.71354	7.88294	2.31831e-06	9.09409e-06	0.156014	0.229535	0.0364426	0.0880811	-0.0655838	-0.110948	0.306735	0.482838	0.293577	0.384201	0.000624853	0.00291806
gene1278	Polr1d	Polr1d	Polr1d	Polr1d	reference	7.84504	7.69204	7.70098	7.66775	7.74446	7.68381	7.6844	7.71301	7.79467	7.89615	7.89376	7.81321	7.85292	7.88059	7.78844	7.83948	7.86699	7.79551	7.82123	7.82021	7.84207	7.70614	7.78481	7.8744	7.6865	7.81653	7.75766	7.69265	7.75449	7.76996	5.11291e-05	0.000154887	-0.00606798	-0.00816221	0.926338	0.952426	0.144072	0.20913	0.0212269	0.0694864	-0.140782	-0.183901	0.0380855	0.0849567
gene12781	Ccdc28a	Ccdc28a	Ccdc28a	Ccdc28a	reference	7.67651	7.55586	7.46772	7.54777	7.53747	7.55161	7.58086	7.61546	7.39078	7.50993	7.43253	7.55565	7.39276	7.37827	7.40062	7.4914	7.4211	7.43359	7.38974	7.4787	7.58227	7.64675	7.47717	7.36164	7.58056	7.68302	7.51286	7.46272	7.57067	7.55305	4.75971e-09	3.05699e-08	0.319355	0.402714	4.03149e-05	0.000350354	0.101166	0.156086	0.108139	0.230627	0.483966	0.546601	6.98004e-08	1.03461e-06
gene12787	Cited2	Cited2	Cited2	Cited2	reference	9.17134	9.08744	8.92557	9.14896	9.40267	9.36221	9.24434	9.11223	8.81954	8.83881	8.79414	8.92396	8.95975	8.81136	8.88375	8.89523	8.82123	8.93627	8.81597	8.97057	9.08092	9.09125	8.98332	8.93724	9.11871	9.00142	9.18778	9.0305	9.24155	9.18632	9.90051e-21	3.35077e-19	0.238782	0.302184	0.000533056	0.00299488	-0.199616	-0.273501	0.00146628	0.00841903	0.366868	0.422722	1.8253e-06	1.87798e-05
gene12794	Top1	Top1	Top1	Top1	reference	11.1603	11.3031	10.9528	10.7343	11.0527	11.1404	11.1128	11.1316	10.5295	10.834	10.5493	10.7276	10.7282	10.5713	10.8026	10.8589	10.4357	10.9326	10.6189	10.8192	11.1764	11.1396	10.7618	10.7158	10.8555	11.2455	11.0317	10.8175	11.0463	11.1544	2.96032e-16	5.71609e-15	0.383175	0.469735	3.87918e-06	4.86755e-05	0.141823	0.221153	0.0295679	0.0895506	0.696637	0.753742	1.61769e-13	8.17839e-12
gene12810	Kiaa1755	Kiaa1755	Kiaa1755	Kiaa1755	reference	9.58469	9.58299	9.90632	10.007	9.65888	9.88185	9.78901	9.88109	9.68965	9.89875	9.89559	9.65014	10.2552	9.78137	9.81237	9.85045	9.86799	9.97394	9.75052	9.69125	9.42215	9.56416	9.83105	9.60238	9.82768	9.51072	9.39578	9.63132	9.52487	9.508	2.02964e-06	8.04201e-06	-0.32226	-0.444993	0.000242947	0.00156287	-0.313129	-0.457861	0.000162149	0.00142954	-0.465493	-0.558156	4.29904e-06	3.97609e-05
gene12812	Rprd1b	Rprd1b	Rprd1b	Rprd1b	reference	9.68794	9.86905	9.6108	9.59586	9.63973	9.69114	9.64786	9.59165	9.51774	9.64534	9.48182	9.63989	9.62948	9.45483	9.59756	9.63555	9.53784	9.63201	9.62465	9.47059	9.84362	9.81968	9.58687	9.52407	9.5182	9.86301	9.65013	9.47854	9.61631	9.66054	3.51647e-10	2.75175e-09	0.253594	0.291573	8.16591e-06	9.12161e-05	0.226889	0.274867	2.79774e-05	0.00033617	0.374185	0.405705	1.00369e-09	2.2275e-08
gene12823	Rpn2	Rpn2	Rpn2	Rpn2	reference	11.322	11.2584	11.2383	11.1515	11.1753	11.1158	11.1557	11.2092	11.2894	11.311	11.3042	11.2807	11.2918	11.3539	11.2037	11.3519	11.2955	11.2448	11.3135	11.2103	11.124	11.1695	11.2358	11.2769	11.1768	11.193	11.1754	11.2156	11.1949	11.2101	2.18625e-06	8.61211e-06	-0.0508248	-0.0542316	0.157227	0.267194	0.0731007	0.0801109	0.0385516	0.109233	-0.105512	-0.11258	0.00355262	0.0124097
gene12837	Dlgap4	Dlgap4	Dlgap4	Dlgap4	reference	11.1221	11.1485	10.9907	10.8548	10.9124	10.9602	10.8904	10.9781	10.9442	11.0157	10.9932	10.9752	11.0607	11.0283	11.0621	10.9388	11.1124	10.9186	11.067	11.0415	11.0185	11.0184	11.089	11.0267	10.9362	11.0874	11.0345	10.9969	11.0589	10.9793	5.69635e-06	2.08484e-05	0.127456	0.138277	0.00167676	0.00760312	0.195734	0.216449	1.04328e-06	2.203e-05	0.0899368	0.0979747	0.0272138	0.0649251
gene12838	Aar2	Aar2	Aar2	Aar2	reference	9.69794	9.60862	9.58851	9.41657	9.39302	9.45298	9.49795	9.48061	9.54959	9.56112	9.46063	9.44767	9.61963	9.56029	9.45047	9.50615	9.56713	9.55882	9.56524	9.54611	9.46613	9.59089	9.58469	9.52386	9.40006	9.64203	9.39471	9.54098	9.53261	9.43895	5.2734e-05	0.000159195	0.139953	0.160354	0.00597948	0.0211416	0.215693	0.253792	1.61945e-05	0.000212898	0.0844103	0.0975545	0.0984473	0.178936
gene1284	Pan3	Pan3	Pan3	Pan3	reference	10.4461	10.4719	10.5967	10.6064	10.5582	10.4473	10.5703	10.5473	10.6293	10.6864	10.5882	10.6256	10.5634	10.7535	10.6279	10.6233	10.5179	10.6175	10.6808	10.569	10.458	10.3461	10.5848	10.6138	10.7211	10.3967	10.4891	10.7243	10.5068	10.5287	3.30399e-05	0.00010402	-0.229904	-0.263618	2.66175e-05	0.000249467	-0.13552	-0.166253	0.00839663	0.0336086	-0.268982	-0.299957	1.87139e-06	1.91606e-05
gene12844	Rbm39	Rbm39	Rbm39	Rbm39	reference	11.0013	11.031	10.7032	10.7752	10.931	10.9821	10.9537	10.8526	10.7771	10.7843	10.5573	10.8901	10.916	10.6698	10.7962	10.7553	10.7475	10.7784	10.7369	10.8166	11.0471	10.9776	10.7511	10.7126	10.7669	10.8938	10.8682	10.8664	10.9632	10.8651	1.71404e-06	6.88554e-06	0.232318	0.273053	7.92214e-05	0.000618343	0.092553	0.119174	0.084954	0.194857	0.28857	0.325949	2.71936e-06	2.66554e-05
gene12845	Romo1	Romo1	Romo1	Romo1	reference	8.78124	8.58096	8.78736	8.6146	8.74559	8.71782	8.57562	8.51925	8.8863	8.6173	8.80572	8.79067	8.83582	8.83737	8.74035	8.70088	8.83557	8.57208	8.70518	8.74603	8.6975	8.77754	8.82616	8.70342	8.66805	8.67512	8.56854	8.59332	8.55461	8.56001	0.000305981	0.000769468	-0.0291279	-0.0405097	0.667617	0.764809	0.073079	0.112494	0.237733	0.406246	-0.135375	-0.182466	0.0538522	0.111512
gene12846	Nfs1	Nfs1	Nfs1	Nfs1	reference	8.2802	8.2921	8.31851	8.11997	8.13974	8.09384	8.20705	8.16399	8.31136	8.24421	8.32105	8.23836	8.3255	8.34472	8.28355	8.36059	8.32337	8.23978	8.39701	8.29139	8.2098	8.25665	8.34819	8.35685	8.03226	8.25346	8.13142	8.29965	8.24599	8.13423	1.70754e-07	8.29201e-07	-0.0367987	-0.0474646	0.556888	0.675204	0.182827	0.248637	0.00279496	0.0142502	-0.0699875	-0.0903783	0.269482	0.390458
gene12850	FER1L4_like	FER1L4_like	FER1L4	LOC101970259	human_blastn	9.28046	9.0408	9.18012	9.6507	9.59748	9.35221	9.41259	9.388	9.49671	9.49656	9.45897	9.53149	9.3487	9.46713	9.39856	9.23893	9.3184	9.30117	9.45291	9.18499	9.17063	9.16298	9.41437	9.43824	9.57797	9.06805	9.42207	9.56034	9.20401	9.23742	7.29273e-05	0.000212724	-0.214273	-0.320613	0.00746046	0.0251239	-0.446702	-0.558912	2.99141e-06	5.31303e-05	-0.413455	-0.508904	2.2033e-05	0.000168624
gene12853	Cep250	Cep250	Cep250	Cep250	reference	11.9075	12.0272	12.1603	12.313	12.271	12.1398	12.2168	12.2764	12.1624	12.2371	12.2772	12.2043	12.1821	12.2911	12.1701	12.2153	12.2147	12.2019	12.2792	12.1482	12.01	12.0817	12.1663	12.2299	12.3567	12.0494	12.2374	12.3024	12.2011	12.2716	2.72714e-11	2.55596e-10	-0.20127	-0.218906	2.74495e-06	3.61953e-05	-0.259915	-0.286454	8.70686e-10	5.38499e-08	-0.251951	-0.269391	8.70497e-09	1.583e-07
gene12855	UQCC1_like	UQCC1_like	UQCC1	LOC101971618	human_blastn	10.1173	10.0464	10.1855	10.158	10.1305	10.102	10.163	10.1104	10.3098	10.2733	10.2401	10.2591	10.2401	10.2484	10.168	10.1876	10.264	10.2526	10.1924	10.1928	10.1559	10.1653	10.1972	10.1448	10.1049	10.156	10.1654	10.224	10.1789	10.1209	3.67565e-05	0.000114978	-0.108193	-0.117423	0.00737855	0.0248756	-0.00666627	-0.00775602	0.861462	0.91949	-0.176584	-0.190182	1.73819e-05	0.000136457
gene12857	Eif6	Eif6	Eif6	Eif6	reference	9.5779	9.50569	9.60466	9.35047	9.35413	9.44839	9.4338	9.40124	9.65457	9.47432	9.48626	9.56562	9.56997	9.52423	9.44308	9.58157	9.59005	9.51023	9.40514	9.47557	9.5325	9.51246	9.52433	9.43439	9.39306	9.55956	9.42564	9.33287	9.40631	9.36656	2.26424e-06	8.88774e-06	-0.00505305	-0.00591533	0.923253	0.950246	0.179862	0.217695	0.000492339	0.00353486	-0.00747724	-0.00881573	0.887143	0.925961
gene12858	Mmp24	Mmp24	Mmp24	Mmp24	reference	10.0227	10.007	9.91168	10.0751	10.0019	10.0637	9.95951	10.0324	9.96891	9.90278	10.0248	9.95531	9.93485	9.9079	10.0127	9.94917	9.91404	9.97836	9.94828	9.92898	10.0597	10.0609	9.99125	9.97347	10.0727	10.063	10.0498	10.0208	10.129	10.0249	0.000109691	0.000307943	0.103213	0.112503	0.0123571	0.0373041	0.0170651	0.0198476	0.659574	0.786634	0.120323	0.131319	0.00412923	0.0141084
gene12861	Trpc4ap	Trpc4ap	Trpc4ap	Trpc4ap	reference	11.8328	11.8496	11.8717	11.8941	11.7951	11.8091	11.8596	11.8261	11.9814	11.9574	11.9877	11.8548	11.9327	11.9808	11.8913	11.8739	11.9551	11.8949	11.9076	11.9183	11.8279	11.8484	11.9323	11.9451	11.8315	11.8505	11.793	11.8705	11.7898	11.8381	1.01171e-14	1.5763e-13	-0.0419988	-0.0433954	0.106911	0.200001	0.00688248	0.00763822	0.778455	0.868832	-0.152522	-0.157246	6.45036e-09	1.2091e-07
gene12864	Gss	Gss	Gss	Gss	reference	8.35892	8.41044	8.58705	8.38245	8.4591	8.43965	8.44415	8.39466	8.63704	8.62603	8.6811	8.58289	8.69981	8.59312	8.64433	8.60753	8.58341	8.49892	8.60563	8.56314	8.5945	8.5409	8.59875	8.48007	8.50221	8.58662	8.44441	8.51428	8.44948	8.47392	5.05172e-09	3.21915e-08	-0.14542	-0.177671	0.0145922	0.0424626	0.0982286	0.130923	0.080621	0.187746	-0.256814	-0.297932	4.8347e-05	0.000331491
gene12865	Acss2	Acss2	Acss2	Acss2	reference	9.1053	9.02195	9.0082	8.93099	8.98386	8.91806	8.87168	8.82509	8.94411	8.98176	9.01204	8.93135	9.06299	8.98253	9.04412	8.91682	8.99936	9.03774	8.94132	8.99591	9.16768	9.13111	9.03778	9.0197	9.00201	9.01151	8.91144	8.94956	8.84497	8.87099	5.2304e-05	0.000158093	0.142388	0.170042	0.0120957	0.0366601	0.256197	0.310845	6.30626e-06	9.8507e-05	0.126871	0.151713	0.0271304	0.064815
gene12866	Ggt7	Ggt7	Ggt7	Ggt7	reference	10.109	10.1062	10.2421	10.5021	10.3622	10.3341	10.3015	10.372	10.324	10.1849	10.3346	10.4116	10.2473	10.3302	10.4864	10.257	10.3635	10.3509	10.3464	10.4006	10.2405	10.2789	10.3225	10.4078	10.5074	10.2044	10.5227	10.4111	10.5544	10.4476	1.0924e-10	9.37309e-10	-0.214635	-0.24604	6.6173e-05	0.000535005	-0.236685	-0.280405	5.72796e-06	9.07535e-05	-0.131726	-0.153022	0.0139985	0.0379608
gene12867	Ncoa6	Ncoa6	Ncoa6	Ncoa6	reference	10.3836	10.3626	10.1404	10.2994	10.3928	10.2933	10.3138	10.2728	10.0905	10.2451	10.1839	10.3267	10.2416	10.1471	10.208	10.3113	10.0931	10.3095	10.2669	10.1919	10.3245	10.391	10.2637	10.2021	10.2115	10.3076	10.1827	10.1741	10.2289	10.1263	4.19129e-06	1.56791e-05	0.117324	0.133372	0.0170798	0.0483056	0.0471369	0.0570966	0.308091	0.484233	0.218416	0.242644	1.83953e-05	0.000142939
gene12868	Tp53inp2	Tp53inp2	Tp53inp2	Tp53inp2	reference	10.7462	10.7072	10.722	11.1745	11.1234	11.0305	11.1273	11.296	10.4223	10.4683	10.5289	10.5571	10.694	10.3432	10.9435	10.6501	10.4916	10.9862	10.5569	10.9227	10.9103	10.8052	10.5038	10.8115	11.3895	10.6623	10.8319	11.23	11.3933	11.4511	8.19892e-15	1.29114e-13	-0.00574479	-0.0108418	0.940805	0.960997	-0.300137	-0.49747	0.000646915	0.00438133	0.242926	0.381652	0.00914504	0.0267258
gene12873	Itch	Itch	Itch	Itch	reference	10.8531	10.9792	10.8694	10.8626	10.8853	10.9044	10.9691	10.9618	10.824	10.8808	10.7404	10.7532	10.8009	10.7804	10.7576	10.8623	10.7279	10.9191	10.7397	10.8099	10.9868	10.8763	10.7651	10.8158	10.838	10.9267	10.7991	10.8281	10.8791	10.9073	8.23525e-06	2.91936e-05	0.119641	0.131362	0.00537926	0.0194335	0.0148952	0.0174956	0.710934	0.822761	0.154065	0.168423	0.000410359	0.00204491
gene12878	Eif2s2	Eif2s2	Eif2s2	Eif2s2	reference	9.94971	9.82076	9.77662	9.70968	9.6809	9.75698	9.8049	9.71141	9.86176	9.94371	9.85548	9.82415	9.80462	9.80227	9.74843	9.87385	9.83354	9.78533	9.85503	9.81241	9.83536	9.87221	9.74792	9.82218	9.74326	9.8881	9.65843	9.69667	9.73407	9.81355	7.68551e-05	0.000222741	0.0936631	0.105904	0.0508257	0.113439	0.178382	0.207652	0.000153979	0.0013694	0.0267583	0.0305005	0.577104	0.68761
gene12886	Cbfa2t2	Cbfa2t2	Cbfa2t2	Cbfa2t2	reference	9.89058	10.0048	9.91646	9.89801	9.87298	9.85144	9.88295	9.82124	9.99989	9.97158	9.98642	9.95835	9.95542	9.88927	9.86808	9.90665	9.90431	9.89019	9.91898	9.8708	10.0259	10.0686	9.92308	9.96879	9.89437	10.0786	9.96769	9.9055	9.87061	9.89427	0.000175799	0.000471169	0.135249	0.147925	0.00144037	0.00670594	0.188703	0.211309	6.91897e-06	0.000105416	0.0643131	0.0708738	0.130957	0.223973
gene12887	Snta1	Snta1	Snta1	Snta1	reference	10.2129	10.0613	10.2281	9.91496	10.0126	10.0755	9.97919	10.0351	10.2311	10.1488	10.202	10.0978	10.2483	10.1539	10.1448	10.1595	10.2626	10.1001	10.1148	10.1875	9.99027	10.069	10.0576	10.0755	10.1422	10.1479	10.0165	10.096	10.0894	10.0988	0.000264784	0.000674639	-0.0571666	-0.0668423	0.276433	0.409341	0.112021	0.137414	0.0269431	0.0835518	-0.119922	-0.139344	0.0239579	0.0586152
gene1294	Ubl3	Ubl3	Ubl3	Ubl3	reference	11.7847	11.7903	11.8755	11.7379	11.7203	11.6877	11.7406	11.7344	11.8393	11.9456	11.8728	11.7362	11.7807	11.9807	11.734	11.8381	11.8138	11.9123	11.8745	11.86	11.7519	11.7021	11.8403	11.939	11.7285	11.738	11.812	11.833	11.7291	11.8062	6.65816e-06	2.40507e-05	-0.0668351	-0.0727527	0.100027	0.19001	0.0421668	0.0482706	0.277484	0.45241	-0.142949	-0.154798	0.00048643	0.00235465
gene12966	Nup160	Nup160	Nup160	Nup160	reference	8.49152	8.51399	8.19943	8.3771	8.37211	8.19568	8.28762	8.30503	8.20778	8.46355	8.2515	8.33537	8.29806	8.30338	8.18902	8.38469	8.17308	8.37006	8.17271	8.25708	8.4001	8.27437	8.25683	8.19405	8.18907	8.39405	8.20496	8.20382	8.38508	8.36927	0.00019372	0.000513441	0.204256	0.269916	0.00370122	0.01438	0.171487	0.249673	0.0075524	0.0309188	0.196993	0.256317	0.0064607	0.0204089
gene1297	Uspl1	Uspl1	Uspl1	Uspl1	reference	8.03502	8.03767	7.81774	7.98631	7.98251	8.06643	8.01177	7.9904	7.77963	7.85994	7.73256	7.90026	7.79707	7.88805	7.7674	7.89075	7.82084	7.93447	7.81689	7.84772	8.01311	7.98157	7.82856	7.74755	7.92976	7.94549	7.98932	7.89362	7.94811	7.95062	1.67615e-11	1.61058e-10	0.259695	0.320766	0.000135191	0.000963288	-0.00303927	-0.00436119	0.95795	0.976872	0.394287	0.446169	2.79594e-07	3.55964e-06
gene12971	Mtch2	Mtch2	Mtch2	Mtch2	reference	10.6187	10.6089	10.6376	10.4797	10.5625	10.494	10.4967	10.5783	10.6192	10.6084	10.5077	10.5738	10.5544	10.6192	10.4923	10.646	10.5519	10.6412	10.5069	10.614	10.5492	10.58	10.6048	10.6525	10.4081	10.6477	10.4333	10.4979	10.5012	10.5581	7.28493e-05	0.000212567	0.0197265	0.0213763	0.617182	0.725494	0.111488	0.123743	0.00420689	0.0196128	0.0414135	0.0450849	0.298151	0.420498
gene12974	Ndufs3	Ndufs3	Ndufs3	Ndufs3	reference	9.96958	9.8314	9.86938	9.77444	9.76355	9.72225	9.76341	9.72957	9.97624	9.84952	9.90375	9.86778	9.88889	9.8676	9.85374	10.0052	9.9664	9.81962	9.88756	9.86834	9.82036	9.8367	9.88684	9.87422	9.77431	9.8661	9.75363	9.77619	9.73001	9.77283	2.36152e-07	1.11696e-06	-0.0212674	-0.0238021	0.641838	0.744705	0.152203	0.175479	0.000758081	0.00498191	-0.0376817	-0.0424089	0.412973	0.53878
gene12977	Celf1	Celf1	Celf1	Celf1	reference	11.2961	11.4282	11.0054	11.147	11.1812	11.2023	11.2629	11.0722	11.0077	11.0494	11.0316	11.0577	10.9834	11.0353	10.9182	10.8955	10.913	10.9558	11.0399	10.9325	11.2575	11.2935	10.9643	10.9293	11.0607	11.3248	11.1544	11.0247	11.1926	11.1035	1.31024e-25	7.0326e-24	0.437599	0.45835	7.09932e-19	4.56791e-16	0.162068	0.186033	0.000303164	0.00239078	0.368047	0.387584	7.82019e-14	4.179e-12
gene12984	Madd	Madd	Madd	Madd	reference	11.6916	11.852	11.7768	11.7138	11.6814	11.6498	11.6682	11.6643	11.7795	11.7951	11.8209	11.8193	11.7821	11.7557	11.6924	11.7729	11.8842	11.7394	11.8476	11.7905	11.67	11.6828	11.814	11.873	11.5685	11.7113	11.7767	11.7295	11.6847	11.6821	2.48183e-06	9.68331e-06	-0.0388251	-0.0421738	0.332214	0.467672	0.0588776	0.0665189	0.128038	0.260698	-0.0690596	-0.075171	0.0853527	0.160336
gene12990	CUNH11orf49	CUNH11orf49	CUNH11orf49	CUNH11orf49	reference	10.575	10.6571	10.7795	10.7751	10.841	10.7849	10.8013	10.8083	10.8153	10.6859	10.7728	10.7662	10.7008	10.7432	10.9121	10.6777	10.7497	10.803	10.7534	10.7677	10.6815	10.7225	10.7289	10.762	10.8277	10.6398	10.986	10.9139	10.9008	10.9162	2.59783e-12	2.80851e-11	-0.176393	-0.192128	3.27792e-05	0.000296717	-0.187521	-0.209518	6.47736e-06	0.000100792	-0.119269	-0.130626	0.00518722	0.0170445
gene12991	Lrp4	Lrp4	Lrp4	Lrp4	reference	10.1875	10.0882	10.0725	10.2787	10.2796	10.2358	10.1721	10.2531	10.1043	10.1319	10.1552	9.96854	10.0978	10.1271	10.2277	10.1444	10.2209	10.1122	10.0606	10.0861	10.0016	10.0789	9.99838	10.0442	10.2873	10.075	10.2995	10.3239	10.3402	10.359	2.62503e-11	2.46215e-10	-0.0181571	-0.0209923	0.720653	0.80407	-0.179701	-0.213064	0.000273027	0.0021943	-0.0359963	-0.0418297	0.479706	0.601276
gene12997	Harbi1	Harbi1	Harbi1	Harbi1	reference	7.57321	7.49057	7.46575	7.38071	7.49769	7.49115	7.47156	7.58685	7.34614	7.42478	7.36639	7.46547	7.37447	7.37678	7.35473	7.43093	7.33995	7.40372	7.40696	7.36273	7.59619	7.4119	7.3601	7.42139	7.45823	7.53724	7.4219	7.45922	7.47262	7.52007	9.33501e-05	0.000265556	0.198228	0.271911	0.00658886	0.0228129	0.0661143	0.105197	0.291614	0.46689	0.330893	0.408002	7.84203e-05	0.000497902
gene130	Rif1	Rif1	Rif1	Rif1	reference	9.67085	9.7445	9.51121	9.60769	9.73107	9.71071	9.7079	9.72868	9.37619	9.63245	9.43581	9.57005	9.55789	9.53988	9.42343	9.55887	9.46228	9.62351	9.50711	9.5718	9.68449	9.62704	9.51474	9.59099	9.64044	9.70215	9.71496	9.65451	9.61305	9.71908	9.31229e-09	5.69011e-08	0.204972	0.237329	0.000189468	0.00127476	-0.0058373	-0.0074383	0.906388	0.946391	0.248563	0.28068	1.33939e-05	0.000107859
gene13007	Pex16	Pex16	Pex16	Pex16	reference	7.8435	7.8942	7.93433	7.81503	7.76108	7.73267	7.75267	7.78365	7.92694	7.86523	7.95008	7.9297	7.94758	7.78914	7.96301	7.83817	7.94662	7.90365	7.97719	7.95907	7.83767	7.91922	7.84576	7.9356	7.87528	7.8657	7.71459	7.80312	7.73267	7.71906	3.9363e-07	1.79022e-06	-0.0813598	-0.107695	0.212279	0.334594	0.163347	0.23305	0.00921003	0.0361052	-0.0569234	-0.0761016	0.387533	0.513787
gene13009	Mapk8ip1	Mapk8ip1	Mapk8ip1	Mapk8ip1	reference	12.3973	12.4006	12.514	12.372	12.4173	12.3871	12.3733	12.3836	12.5111	12.3914	12.4871	12.4689	12.5882	12.4936	12.4854	12.4562	12.6195	12.5083	12.5298	12.5676	12.3961	12.429	12.4888	12.5355	12.4318	12.4667	12.3857	12.4143	12.499	12.4607	1.8705e-07	8.99376e-07	-0.0780887	-0.0829223	0.0249649	0.065287	0.0369524	0.0411027	0.26856	0.442567	-0.089764	-0.0954402	0.0101827	0.0292195
gene13014	Chst1	Chst1	Chst1	Chst1	reference	10.9004	10.8378	11.0318	10.794	10.96	11.0144	10.8687	10.8917	10.8761	10.851	10.9697	11.0027	11.0265	10.9557	11.0099	10.908	11.0788	10.9807	10.9916	11.0422	10.8407	10.8936	11.0469	11.0049	10.9358	10.8255	11.019	10.9982	11.0246	10.9386	5.48077e-05	0.000164639	-0.153915	-0.17052	0.000703258	0.00373844	-0.0563453	-0.0660307	0.192209	0.350185	-0.095481	-0.106482	0.0359251	0.0811779
gene13015	Syt13	Syt13	Syt13	Syt13	reference	10.2935	10.3976	10.4529	10.3621	10.4229	10.4616	10.2882	10.3	10.3707	10.3585	10.4954	10.3872	10.4888	10.4978	10.4408	10.3893	10.5653	10.4207	10.4555	10.487	10.306	10.3754	10.5421	10.5164	10.2301	10.3676	10.4468	10.3502	10.3959	10.399	0.000258925	0.000661511	-0.0810133	-0.0923488	0.0989902	0.188482	-0.0190555	-0.0233498	0.678445	0.79969	-0.113299	-0.12889	0.0221946	0.0552664
gene13033	Ttc17	Ttc17	Ttc17	Ttc17	reference	9.65928	9.60722	9.51798	9.59188	9.49456	9.57898	9.60628	9.5507	9.40924	9.46521	9.407	9.52455	9.44704	9.44044	9.40151	9.54998	9.39069	9.57139	9.45902	9.48786	9.59854	9.60742	9.48785	9.36417	9.59314	9.56116	9.56447	9.54957	9.59428	9.61074	6.01243e-09	3.77995e-08	0.132488	0.148356	0.00476084	0.0176379	0.0571356	0.0676735	0.199091	0.358146	0.250173	0.273063	4.13522e-07	5.03332e-06
gene13034	Api5	Api5	Api5	Api5	reference	10.5197	10.4956	10.3422	10.3531	10.4661	10.4799	10.4942	10.4705	10.4381	10.3389	10.329	10.3538	10.3092	10.3153	10.3459	10.4068	10.2362	10.4403	10.284	10.3162	10.5416	10.5286	10.2102	10.3997	10.3451	10.4939	10.2926	10.3904	10.4514	10.4739	3.99387e-08	2.15601e-07	0.17167	0.191941	0.000314156	0.0019509	0.0727546	0.0858853	0.107048	0.2289	0.214541	0.236375	1.12861e-05	9.32906e-05
gene13037	Sec24b	Sec24b	Sec24b	Sec24b	reference	9.7666	9.77597	9.66326	9.56383	9.67218	9.65463	9.57037	9.60127	9.5868	9.65668	9.58812	9.57258	9.64045	9.64171	9.58713	9.53726	9.61229	9.58685	9.63045	9.6709	9.75727	9.68957	9.6174	9.58219	9.61918	9.66781	9.62718	9.55225	9.60275	9.63629	0.000160448	0.000434423	0.198	0.217248	9.72998e-06	0.000106549	0.160028	0.181912	0.000232809	0.00192831	0.152054	0.167541	0.000770456	0.00347933
gene13038	Mcub	Mcub	Mcub	Mcub	reference	7.93638	7.93754	7.79293	7.72829	7.79869	7.63665	7.83449	7.74254	7.99131	8.07738	8.02416	7.81536	7.86932	7.89064	7.89376	8.02408	7.90589	7.82594	7.80242	7.76058	7.78902	7.7144	7.69167	7.82506	7.89872	7.81829	7.52395	7.70143	7.60208	7.6819	7.68989e-05	0.000222815	-0.033269	-0.0618108	0.667186	0.764506	0.106142	0.225996	0.120282	0.249492	-0.169876	-0.283665	0.0486046	0.103009
gene13041	Pla2g12a	Pla2g12a	Pla2g12a	Pla2g12a	reference	7.5525	7.3288	7.41959	7.28924	7.328	7.48461	7.35374	7.31761	7.24596	7.54017	7.40898	7.28193	7.36067	7.38329	7.4472	7.34537	7.18524	7.31826	7.32477	7.26909	7.6038	7.59204	7.26766	7.13938	7.371	7.69508	7.44651	7.32071	7.35281	7.39406	1.34969e-06	5.54715e-06	0.305966	0.467012	0.000969061	0.00486888	0.305535	0.494637	0.000507835	0.00361206	0.251914	0.385673	0.00675988	0.0211728
gene13060	Ap1ar	Ap1ar	Ap1ar	Ap1ar	reference	9.36509	9.47598	9.36232	9.57534	9.45162	9.49353	9.47259	9.47496	9.3489	9.45317	9.38864	9.31735	9.38222	9.46635	9.3652	9.35776	9.37521	9.33968	9.33974	9.42942	9.48318	9.44612	9.48049	9.49247	9.54331	9.35886	9.61286	9.56367	9.50911	9.54481	6.77855e-08	3.50551e-07	0.111324	0.127058	0.0251601	0.0656425	-0.0833194	-0.0996971	0.0770486	0.181438	0.0303627	0.0350009	0.541411	0.656438
gene13065	Larp7	Larp7	Larp7	Larp7	reference	9.48542	9.38298	9.63692	9.39147	9.47332	9.40754	9.37912	9.45557	9.54662	9.62185	9.54171	9.59135	9.613	9.66987	9.56233	9.58082	9.56717	9.58655	9.63981	9.62039	9.38973	9.35389	9.55941	9.5716	9.45771	9.44881	9.48112	9.58923	9.34182	9.37454	1.90843e-10	1.57004e-09	-0.239892	-0.272398	7.7406e-06	8.77316e-05	-0.0073817	-0.00934427	0.880352	0.931904	-0.255327	-0.284899	3.71473e-06	3.4923e-05
gene13066	Ank2	Ank2	Ank2	Ank2	reference	13.8001	13.8828	14.0099	14.0259	13.9656	13.9184	14.0095	14.0216	13.9017	13.9623	13.9651	14.0177	13.9317	13.9765	14.0055	14.0218	14.0212	14.0734	14.0306	13.9802	13.9027	13.9114	14.021	14.0277	13.9695	13.9128	14.0476	14.0887	13.9406	13.992	8.36033e-07	3.56911e-06	-0.163696	-0.17179	4.38717e-07	7.95245e-06	-0.119019	-0.127064	0.000190211	0.00162748	-0.0733388	-0.077323	0.0233517	0.0575014
gene13073	Ugt8	Ugt8	Ugt8	Ugt8	reference	10.0507	10.1601	10.0143	10.3025	10.493	10.472	10.8139	10.6695	9.83379	9.801	9.83473	9.77624	9.89398	9.60395	10.4758	10.2794	9.80619	10.6485	9.88283	10.6518	10.3936	10.2783	9.73769	10.2112	10.8108	10.0983	10.0558	10.6038	10.9065	11.2007	2.8158e-06	1.08775e-05	-0.0346993	-0.122014	0.64321	0.746013	-0.130616	-0.506144	0.0545785	0.141516	0.228929	0.582986	0.0271872	0.0648871
gene13074	Ndst4	Ndst4	Ndst4	Ndst4	reference	6.96478	6.97146	7.13528	7.07204	7.11362	7.10499	7.05944	7.2211	6.93276	7.02048	6.9883	7.09128	7.01981	7.17784	7.10859	7.12184	7.20244	7.17139	7.05201	7.15028	6.95981	6.89026	7.21138	7.23714	6.98395	6.92622	7.10562	7.12221	7.0627	7.10926	1.95681e-08	1.12196e-07	-0.462001	-0.57368	1.49634e-06	2.20777e-05	-0.427529	-0.546118	5.70077e-06	9.04403e-05	-0.179434	-0.270767	0.0288681	0.0679933
gene13091	Atg5	Atg5	Atg5	Atg5	reference	8.78514	8.69273	8.59559	8.67917	8.77873	8.78972	8.86238	8.75676	8.67265	8.66963	8.49214	8.60512	8.58549	8.5698	8.50278	8.67296	8.60994	8.65638	8.56935	8.56401	8.56286	8.72633	8.6389	8.70711	8.60214	8.68363	8.71708	8.61991	8.78884	8.70862	0.000213481	0.000558765	0.132054	0.170607	0.0409412	0.0962244	-0.0982052	-0.137911	0.0964585	0.212768	0.148189	0.189563	0.0255923	0.0618806
gene13098	CUNH6orf203	CUNH6orf203	CUNH6orf203	CUNH6orf203	reference	7.82397	7.77022	7.66656	7.80176	7.82975	7.79112	7.75842	7.77441	7.67306	7.74719	7.73829	7.69855	7.76769	7.70675	7.65698	7.67412	7.66515	7.75973	7.61432	7.67169	7.788	7.81661	7.64367	7.6483	7.72726	7.88649	7.79706	7.73659	7.87	7.84595	2.15907e-07	1.02718e-06	0.258248	0.318493	0.000136521	0.000972163	0.054287	0.0771708	0.350293	0.525589	0.180119	0.226779	0.00735941	0.0226261
gene13105	Ostm1	Ostm1	Ostm1	Ostm1	reference	9.16831	9.22551	9.12608	8.99743	9.02595	9.04804	9.00305	9.03981	9.24489	9.18359	9.12603	8.97974	9.17433	9.20096	9.09217	9.13689	9.1089	9.06419	9.09046	9.11298	9.07991	8.98961	9.12649	9.1161	9.13085	9.02171	9.00214	9.02485	8.96159	9.06428	0.000388756	0.000953806	0.0330941	0.0394679	0.546308	0.666154	0.108832	0.136983	0.0387724	0.109708	-0.112523	-0.133246	0.0425136	0.0924975
gene13110	Foxo3	Foxo3	Foxo3	Foxo3	reference	10.1637	10.2844	10.1206	10.1829	10.2646	10.2892	10.1773	10.2993	9.98137	9.9835	10.0303	10.1275	10.0595	9.99417	10.0933	10.0685	10.029	10.2563	10.0771	10.1104	10.2393	10.2832	10.1224	10.1121	10.2782	10.2578	10.1895	10.1992	10.3192	10.2289	5.80393e-14	7.98139e-13	0.145032	0.162169	0.00200616	0.00877037	0.00552866	0.00666069	0.898891	0.942129	0.317014	0.339305	2.36634e-10	6.13436e-09
gene13115	Sesn1	Sesn1	Sesn1	Sesn1	reference	9.61368	9.67706	9.49029	9.52326	9.61894	9.54941	9.57286	9.44371	9.31735	9.4464	9.2962	9.51235	9.45881	9.29766	9.40583	9.43046	9.26863	9.55651	9.40508	9.45226	9.53806	9.50748	9.52745	9.34551	9.41215	9.55044	9.51524	9.35601	9.42019	9.5015	2.29573e-05	7.45502e-05	0.128633	0.15957	0.0339456	0.0834867	0.0445954	0.0606411	0.420974	0.594408	0.295381	0.340071	8.65982e-06	7.39059e-05
gene13118	CCDC162P_like	CCDC162P_like	CCDC162P	CUNH6orf183	human_blastn	8.2322	8.23311	8.18908	8.29809	8.38841	8.25573	8.34181	8.32676	8.21199	8.33775	8.35308	8.26175	8.38655	8.2918	8.23406	8.19827	8.12388	8.15948	8.3299	8.2524	7.98459	7.991	8.20139	8.39663	8.30831	7.92122	8.20097	8.33304	8.33823	8.39019	2.14614e-05	7.02731e-05	-0.189216	-0.278391	0.0138498	0.0408584	-0.391879	-0.50489	7.48712e-06	0.00011276	-0.409139	-0.494863	1.24474e-05	0.000101106
gene13119	Cd164	Cd164	Cd164	Cd164	reference	10.0797	10.0326	9.9651	10.009	9.99991	9.99799	9.95691	9.99925	9.86837	9.95956	9.81505	9.80259	9.82464	9.84577	9.72917	9.86914	9.72823	9.93838	9.7996	9.83882	10.013	9.91554	9.81188	9.91446	10.0165	9.90647	9.8525	9.97971	9.99026	10.0135	1.74081e-07	8.43341e-07	0.181383	0.206537	0.000393802	0.00233597	0.012505	0.0154866	0.789853	0.876381	0.183021	0.207045	0.000441981	0.0021762
gene13122	Mical1	Mical1	Mical1	Mical1	reference	8.12865	8.14671	8.09731	8.09318	8.02354	7.98292	8.0082	8.03223	8.22544	8.25108	8.26955	8.20014	8.17618	8.07381	8.09957	8.14068	8.14422	8.0311	8.1894	7.99061	8.09577	8.05839	8.04024	8.05821	8.02839	8.07983	7.91232	8	8.018	7.90489	3.23168e-06	1.23742e-05	-0.0221859	-0.0304264	0.740327	0.819269	0.105812	0.158986	0.0891072	0.20127	-0.158019	-0.208168	0.0238704	0.0584244
gene13123	Zbtb24	Zbtb24	Zbtb24	Zbtb24	reference	8.21385	8.2312	8.02782	8.10942	8.10102	8.15911	8.12077	8.0995	8.02149	8.12089	8.01485	8.10199	8.03415	8.10808	7.982	8.02396	7.98628	7.94926	8.1225	8.00765	8.24363	8.33158	8.03113	8.00686	8.12167	8.28849	8.07361	8.07306	8.10268	8.12654	2.97722e-11	2.76469e-10	0.460115	0.50435	3.0993e-11	2.15782e-09	0.227754	0.290513	0.000127058	0.00118174	0.372313	0.414666	7.51414e-08	1.09381e-06
gene13127	Gpr6	Gpr6	Gpr6	Gpr6	reference	6.93088	7.01223	6.87726	7.00129	7.13979	7.11937	7.0569	7.12768	6.67293	6.65882	6.65157	6.90686	6.62627	6.74224	6.88983	6.92186	6.65687	6.95946	6.66436	6.78177	6.79064	6.85321	6.73677	6.605	7.07171	6.92368	7.15915	7.0745	7.03948	7.1009	8.7231e-44	1.83245e-41	-0.00812769	-0.014423	0.915298	0.945227	-0.386233	-0.540524	4.73618e-05	0.000524291	0.84636	0.965335	1.06128e-10	2.99322e-09
gene13129	Cdc40	Cdc40	Cdc40	Cdc40	reference	8.45032	8.53308	8.46205	8.50353	8.50038	8.46176	8.5139	8.50867	8.30678	8.38197	8.25748	8.36383	8.33698	8.24962	8.36142	8.45399	8.31963	8.39759	8.28617	8.39539	8.52911	8.42138	8.37626	8.34142	8.42758	8.59305	8.35958	8.34805	8.37947	8.51189	1.8745e-08	1.07782e-07	0.164798	0.202254	0.00669511	0.0231151	0.0221565	0.0300884	0.685648	0.804795	0.365051	0.407928	1.26127e-07	1.74035e-06
gene1313	Stard13	Stard13	Stard13	Stard13	reference	8.75745	8.69036	8.70839	8.78131	8.85031	8.8945	8.98037	8.92496	8.59992	8.66141	8.49339	8.64275	8.55648	8.57613	8.75982	8.71082	8.45702	8.85683	8.52697	8.58981	8.82385	8.83252	8.49746	8.61056	8.86427	8.72624	8.55942	8.81312	8.90929	8.89185	1.98881e-12	2.19888e-11	0.0421935	0.0598258	0.541082	0.662168	-0.134897	-0.205428	0.0350639	0.101792	0.283732	0.357014	0.0003513	0.00178418
gene13137	Amd1	Amd1	Amd1	Amd1	reference	10.5764	10.7394	10.2007	10.598	10.5886	10.664	10.6495	10.6229	9.81918	10.1017	9.74428	10.102	9.95813	9.82912	10.0329	10.3102	9.76364	10.3002	9.80662	9.96072	10.7641	10.7529	10.047	9.89517	10.4257	10.7651	10.492	10.3445	10.5247	10.5667	3.36536e-70	2.92882e-67	0.684617	0.741825	8.35131e-18	4.0701e-15	0.10178	0.145432	0.0899863	0.202698	1.14455	1.1761	3.2127e-41	3.01104e-38
gene1314	Rfc3	Rfc3	Rfc3	Rfc3	reference	7.96324	7.86761	7.96512	7.96998	8.04165	8.26941	8.17986	8.12194	8.0498	7.9501	8.0548	7.92796	8.02056	8.03752	7.87131	7.98565	7.98881	8.06611	7.99522	7.99474	7.98571	7.94125	7.85511	7.93456	8.09581	7.91658	8.22574	7.99865	8.05763	8.07629	9.58172e-06	3.36147e-05	-0.0681014	-0.0983701	0.333305	0.468635	-0.326812	-0.430385	1.89956e-05	0.000243111	-0.16474	-0.226839	0.0265768	0.0637424
gene13147	Lrch1	Lrch1	Lrch1	Lrch1	reference	8.60623	8.70427	8.5914	8.55914	8.69184	8.67157	8.60951	8.63751	8.5041	8.54523	8.64449	8.61638	8.54545	8.51144	8.61111	8.50937	8.43762	8.59627	8.57275	8.62538	8.71123	8.75423	8.55014	8.58333	8.67161	8.70646	8.70407	8.72861	8.72927	8.75274	9.60329e-07	4.05287e-06	0.16314	0.194996	0.00458641	0.0171361	0.0795627	0.102747	0.136228	0.272456	0.222102	0.258873	0.000238027	0.00128666
gene13149	Htr2a	Htr2a	Htr2a	Htr2a	reference	9.10874	9.10047	9.16758	9.2378	9.35959	9.23377	9.3535	9.36773	9.06508	9.04711	9.13855	9.24939	9.06046	9.16951	9.16988	9.25021	9.24521	9.2182	9.18705	9.24538	9.18972	9.12183	9.2475	9.22052	9.10337	9.11944	9.33558	9.18336	9.27361	9.41004	1.97264e-06	7.84422e-06	-0.109479	-0.134294	0.0634709	0.13475	-0.238619	-0.297134	3.90532e-05	0.000444652	0.0455012	0.0566567	0.443116	0.567532
gene1316	Nbea	Nbea	Nbea	Nbea	reference	11.8004	11.8877	12.0082	12.0814	12.1071	11.9969	12.0568	12.1184	11.9788	12.0255	12.0728	12.0612	11.9592	12.0973	12.1142	12.0002	12.044	12.0819	12.0316	12.0598	11.8586	11.8462	12.0423	12.1655	12.0187	11.8157	12.1556	12.2143	11.9681	11.9971	1.28949e-08	7.66773e-08	-0.24216	-0.266516	3.38419e-07	6.36312e-06	-0.257212	-0.290013	2.92788e-08	1.14337e-06	-0.212899	-0.233589	8.35472e-06	7.17364e-05
gene13162	Fndc3a	Fndc3a	Fndc3a	Fndc3a	reference	12.096	12.1419	12.0008	11.8889	11.945	12.0676	12.0326	11.9811	11.9604	12.0975	11.9894	12.0175	11.9642	11.9771	11.889	12.0478	11.835	12.0446	11.9689	11.963	12.1044	12.0676	12.0665	12.0497	11.868	12.1101	11.935	11.9106	11.8849	11.9799	0.00032268	0.000806468	0.119203	0.132794	0.00919731	0.0294275	0.132552	0.152433	0.0028413	0.0144327	0.12215	0.135934	0.00787433	0.0238718
gene13166	Cdadc1	Cdadc1	Cdadc1	Cdadc1	reference	7.9857	8.08616	8.13587	8.24726	8.13323	8.19443	8.24082	8.10733	8.07369	7.98266	8.06798	8.11527	8.08956	8.27017	8.1626	8.22633	8.20252	8.1118	8.14711	8.27003	8.0384	8.01679	8.11758	8.10736	8.21123	8.01591	8.23762	8.28691	8.23399	8.19047	6.5392e-05	0.000192961	-0.206995	-0.275062	0.0035828	0.0139823	-0.251016	-0.346839	0.000243908	0.00200524	-0.121925	-0.166756	0.0835756	0.157434
gene13175	Kpna3	Kpna3	Kpna3	Kpna3	reference	10.7219	10.7931	10.5706	10.6881	10.7054	10.6639	10.7599	10.7039	10.5993	10.6671	10.5721	10.5159	10.553	10.6364	10.6014	10.5581	10.4555	10.6364	10.6103	10.6528	10.8267	10.7218	10.5867	10.6466	10.6799	10.7585	10.673	10.615	10.6205	10.659	1.31188e-08	7.77431e-08	0.232426	0.251262	5.3665e-08	1.33168e-06	0.0679644	0.0773773	0.0932977	0.208079	0.196873	0.212812	4.97481e-06	4.53351e-05
gene13176	Spryd7	Spryd7	Spryd7	Spryd7	reference	9.52847	9.6102	9.57283	9.39954	9.45869	9.41627	9.41153	9.44179	9.54814	9.61241	9.59726	9.54748	9.64478	9.63935	9.55264	9.50129	9.55527	9.46928	9.60108	9.58067	9.55291	9.55409	9.67916	9.57315	9.49954	9.54792	9.4719	9.55135	9.32395	9.41461	1.99977e-08	1.14444e-07	0.0396841	0.045252	0.416378	0.549935	0.177359	0.208372	0.000235408	0.00194587	-0.0675088	-0.0771855	0.16864	0.272111
gene13178	Trim13	Trim13	Trim13	Trim13	reference	7.88129	7.97545	7.86096	8.02193	8.03014	8.00832	8.02807	7.98982	7.77636	7.8951	7.87967	7.81357	7.86124	7.80371	7.85497	7.88713	7.80479	7.84024	7.82528	7.75199	7.82613	7.8767	7.793	7.89299	8.02128	7.97484	7.9394	7.8758	7.85096	7.86754	8.03032e-07	3.4427e-06	0.09861	0.131083	0.134645	0.237706	-0.166824	-0.232826	0.00691554	0.0290011	0.112492	0.149046	0.0950228	0.17444
gene13188	Fam124a	Fam124a	Fam124a	Fam124a	reference	8.47972	8.47767	8.46953	8.4792	8.52558	8.46823	8.45845	8.54537	8.38265	8.31614	8.36227	8.45475	8.36986	8.30996	8.36033	8.48796	8.29385	8.45994	8.27155	8.28956	8.38761	8.53009	8.15652	8.3054	8.45144	8.53687	8.34968	8.49909	8.49835	8.50287	2.88495e-11	2.68939e-10	0.0681587	0.0844607	0.250625	0.379014	-0.00666718	-0.00903163	0.902412	0.944181	0.234168	0.277192	0.00026301	0.00140241
gene13209	Cog6	Cog6	Cog6	Cog6	reference	9.38155	9.41077	9.41868	9.30573	9.33795	9.30476	9.33513	9.29918	9.41707	9.55511	9.48042	9.34431	9.43483	9.4529	9.31201	9.39748	9.37013	9.42037	9.40304	9.39708	9.40535	9.40325	9.43586	9.38038	9.34311	9.40269	9.3715	9.37624	9.25246	9.34513	4.46857e-05	0.000137603	0.035121	0.0392522	0.440449	0.572664	0.117967	0.136449	0.0084054	0.0336216	-0.0903882	-0.101067	0.0487039	0.103166
gene13210	Lhfpl6	Lhfpl6	Lhfpl6	Lhfpl6	reference	8.97772	8.89622	8.89533	8.76019	8.81781	8.79328	8.70433	8.84228	8.96905	8.88204	8.90076	8.86689	8.78996	8.71251	8.89472	8.84812	8.90004	8.7075	8.81997	8.89521	9.07673	9.04995	8.92631	8.84753	8.79549	8.97054	8.77305	8.87025	8.75825	8.85171	0.000121158	0.000336644	0.203573	0.251076	0.00131015	0.00621848	0.289879	0.360218	5.16463e-06	8.37081e-05	0.19584	0.238921	0.00249911	0.00924051
gene13213	Proser1	Proser1	Proser1	Proser1	reference	8.77692	8.7203	8.51494	8.72442	8.78749	8.75418	8.83477	8.73955	8.46482	8.56866	8.46196	8.55124	8.48744	8.47668	8.50744	8.54227	8.39843	8.63598	8.42079	8.45112	8.63748	8.67834	8.49143	8.51979	8.76131	8.74709	8.76514	8.62961	8.81935	8.73704	3.08744e-26	1.74155e-24	0.263009	0.30799	1.47745e-05	0.000150638	-0.0708795	-0.0922919	0.186123	0.342497	0.386721	0.424062	6.57692e-09	1.23093e-07
gene13217	Mcf2l2	Mcf2l2	Mcf2l2	Mcf2l2	reference	10.7065	10.6906	10.934	11.1676	11.0361	11.0425	11.1364	11.0883	10.9553	10.9474	10.9651	10.9081	10.887	11.0167	11.0846	10.879	10.993	11.0347	11.0531	10.9195	10.8374	10.8749	11.1536	10.9446	11.2292	10.906	11.402	11.3075	11.131	11.3459	4.73972e-20	1.49608e-18	-0.196706	-0.233749	0.000737342	0.00389245	-0.3477	-0.398474	8.5377e-09	4.03191e-07	-0.180451	-0.21298	0.00218944	0.00827425
gene13230	Dnajc19	Dnajc19	Dnajc19	Dnajc19	reference	8.66862	8.65116	8.83297	8.70059	8.68943	8.69696	8.6966	8.64854	8.75178	8.80086	8.77859	8.70999	8.72081	8.76365	8.74997	8.82782	8.82595	8.77854	8.79629	8.78545	8.72572	8.62032	8.76085	8.77683	8.69728	8.59645	8.74666	8.7683	8.67833	8.84244	0.000313368	0.000786259	-0.195913	-0.227437	0.000356783	0.00215412	-0.0465543	-0.0594126	0.361675	0.5372	-0.167369	-0.194792	0.00274161	0.00995049
gene13231	Fxr1	Fxr1	Fxr1	Fxr1	reference	10.5902	10.6894	10.4525	10.4646	10.5084	10.7088	10.6934	10.6364	10.4427	10.5063	10.3975	10.405	10.4785	10.4839	10.3755	10.4507	10.3302	10.4891	10.4023	10.5007	10.6951	10.7179	10.4355	10.4917	10.4533	10.6967	10.537	10.5112	10.5484	10.6725	2.2935e-09	1.55244e-08	0.295885	0.331783	1.05653e-07	2.37944e-06	0.0777947	0.0964922	0.121036	0.250346	0.263696	0.294462	2.6966e-06	2.64963e-05
gene13234	Ttc14	Ttc14	Ttc14	Ttc14	reference	10.7896	10.8382	10.8294	10.8988	10.9085	10.8853	10.9809	11.0359	10.7713	10.9417	10.8432	10.8756	10.8193	10.8801	10.8355	10.7984	10.7797	10.942	10.8937	10.9004	10.6657	10.6421	10.8785	10.93	11.0052	10.7161	11.0297	11.0963	11.0268	11.0896	2.873e-14	4.16227e-13	-0.142453	-0.158911	0.00216774	0.0093526	-0.242484	-0.274149	1.23179e-07	3.65162e-06	-0.135793	-0.151383	0.00373806	0.0129461
gene13238	Usp13	Usp13	Usp13	Usp13	reference	10.068	10.3055	9.95676	9.98005	9.88616	9.99214	9.93028	9.96893	9.8273	9.95021	9.96929	9.86334	9.90552	9.94918	10.0392	9.9134	9.92802	9.91076	9.91485	9.98735	10.0877	9.9764	9.99169	10.007	9.94705	10.1296	10.147	10.0583	10.0102	9.99963	8.53609e-05	0.000244484	0.224766	0.263512	0.000105764	0.000785271	0.196766	0.244349	0.000338618	0.00260791	0.25358	0.289769	2.37337e-05	0.000179274
gene13246	Znf639	Znf639	Znf639	Znf639	reference	8.78636	8.83155	8.93864	9.03736	9.00631	8.99232	9.0576	8.99495	9.09234	8.99932	9.03397	8.91789	8.94348	8.97397	8.91591	8.91854	8.99316	8.96134	8.97791	8.9844	8.85019	8.8655	8.91966	8.99145	9.05051	8.84108	8.96517	8.88292	8.95354	9.01413	6.50966e-08	3.38081e-07	-0.158504	-0.181266	0.00192921	0.00849493	-0.290629	-0.331122	1.36866e-08	6.04195e-07	-0.286539	-0.313872	1.01424e-07	1.42531e-06
gene13248	Pik3ca	Pik3ca	Pik3ca	Pik3ca	reference	8.96669	8.95239	8.8571	8.9209	8.97495	9.06304	9.00073	9.02397	8.7619	8.88564	8.82047	8.93145	8.83139	8.75584	8.88449	8.92705	8.69164	8.94194	8.87471	8.9144	9.08398	8.91565	8.93337	8.88447	8.76241	8.94338	8.90997	8.83709	8.91037	8.92315	8.72706e-05	0.000249719	0.0884226	0.110258	0.142209	0.247584	-0.0313915	-0.0427368	0.568903	0.716509	0.236467	0.280509	0.000260208	0.00138978
gene1325	Ccdc169	Ccdc169	Ccdc169	Ccdc169	reference	7.31768	7.31795	7.48862	7.53379	7.5589	7.47187	7.48205	7.47753	7.49583	7.6158	7.46901	7.56296	7.4993	7.57576	7.46881	7.54082	7.4632	7.52335	7.57407	7.4823	7.30079	7.30957	7.47096	7.56236	7.52566	7.28476	7.52961	7.66022	7.5235	7.53921	1.69769e-11	1.62871e-10	-0.527012	-0.603734	2.6134e-09	1.00131e-07	-0.503639	-0.573073	2.23802e-08	9.21216e-07	-0.578837	-0.637971	5.5799e-10	1.30993e-08
gene13257	Mdm4	Mdm4	Mdm4	Mdm4	reference	9.44935	9.59342	9.55116	9.38142	9.45837	9.43833	9.4819	9.50924	9.60993	9.83505	9.76219	9.59801	9.65947	9.80486	9.48959	9.57421	9.61323	9.58158	9.73599	9.66365	9.51359	9.46079	9.65427	9.75098	9.43104	9.59944	9.48906	9.49738	9.37198	9.44999	1.82054e-15	3.17786e-14	-0.0429674	-0.0514275	0.437485	0.569841	0.0867089	0.110397	0.099671	0.217984	-0.28564	-0.319767	1.36815e-06	1.46481e-05
gene13261	Ppp1r15b	Ppp1r15b	Ppp1r15b	Ppp1r15b	reference	9.72441	9.592	9.3489	9.67119	9.64318	9.65899	9.57689	9.65554	9.46635	9.36006	9.2457	9.3938	9.29616	9.25468	9.2733	9.49282	9.31986	9.52003	9.23093	9.35262	9.67342	9.55831	9.25482	9.21554	9.54757	9.53964	9.45833	9.47901	9.63211	9.64399	1.83961e-20	6.0907e-19	0.287137	0.339386	8.70787e-06	9.67153e-05	-0.0143289	-0.0196531	0.795313	0.878999	0.431832	0.47075	1.1963e-09	2.62153e-08
gene13269	Zc3h11a	Zc3h11a	Zc3h11a	Zc3h11a	reference	11.3473	11.3925	11.2528	11.2616	11.3695	11.454	11.5412	11.4866	11.2379	11.2943	11.1395	11.1768	11.2197	11.2109	11.2906	11.309	11.0649	11.3603	11.1669	11.1547	11.3574	11.3618	11.2307	11.2557	11.4504	11.334	11.3248	11.381	11.3664	11.5333	1.87028e-09	1.28525e-08	0.0920266	0.107024	0.077813	0.157409	-0.0686549	-0.0846328	0.162752	0.310489	0.159361	0.182902	0.0027159	0.0098821
gene13270	Zbed6	Zbed6	Zbed6	Zbed6	reference	9.14434	9.30635	8.79054	9.12136	9.16717	9.24796	9.23906	9.17381	8.85655	9.04564	8.92762	8.95561	8.79921	8.83126	8.75301	8.94785	8.94191	8.99897	8.95895	8.96771	9.13832	9.09613	8.93791	8.94829	9.17427	9.10753	9.09728	9.06852	8.99005	9.03264	1.53834e-13	1.97712e-12	0.38974	0.451491	1.40625e-07	3.01651e-06	-0.0342294	-0.0495565	0.558168	0.707818	0.400967	0.452131	1.81661e-07	2.40039e-06
gene13274	Prelp	Prelp	Prelp	Prelp	reference	10.1664	10.0844	9.86475	10.0985	10.1864	10.2663	10.1967	10.319	9.99117	9.87999	9.82411	9.85577	10.0346	9.61656	9.844	9.9268	9.80718	9.92375	9.76007	9.8819	9.99031	9.99588	9.95349	9.89417	9.97045	9.78244	9.91402	9.80276	10.0204	10.0745	2.43212e-08	1.3719e-07	0.142786	0.195731	0.0402062	0.0948629	-0.194273	-0.281366	0.00303958	0.0152172	0.150823	0.202926	0.0341922	0.0780291
gene13276	Btg2	Btg2	Btg2	Btg2	reference	7.96121	7.73173	7.57582	7.98378	7.88455	7.90014	7.90121	7.86149	8.08232	7.47821	7.53169	7.54447	7.50679	7.43762	7.46011	7.55836	7.45539	7.54547	7.40174	7.42783	7.87973	7.90073	7.4629	7.50714	8.03592	7.92294	7.91152	8.01357	8.01569	8.07061	5.95824e-18	1.42904e-16	0.559642	0.815473	6.98161e-06	8.0553e-05	-0.0255892	-0.0706395	0.692527	0.809454	0.366887	0.578759	0.00142721	0.00581381
gene13278	Chi3l1	Chi3l1	Chi3l1	Chi3l1	reference	11.1149	9.62928	10.1918	8.88064	8.65652	8.5339	8.35638	8.65937	10.9079	11.1974	11.2894	10.1836	9.71258	10.5209	10.2956	10.8896	10.4124	9.52127	9.79931	9.08522	9.4265	9.04959	9.36415	9.2751	8.44217	9.92896	7.81218	8.85225	8.21196	8.34882	8.94804e-16	1.64133e-14	-0.0363822	-0.315883	0.52327	0.646933	1.18786	2.29066	3.91989e-06	6.67971e-05	-0.19785	-1.0954	0.0268396	0.0642337
gene13282	Ppfia4	Ppfia4	Ppfia4	Ppfia4	reference	11.548	11.6263	11.7041	11.7648	11.7216	11.6421	11.6573	11.6903	11.7457	11.7363	11.8399	11.796	11.7106	11.786	11.7868	11.7039	11.8239	11.6768	11.8802	11.8194	11.5542	11.6612	11.8237	11.8358	11.783	11.6661	11.8645	11.8094	11.7664	11.7281	2.10367e-12	2.31328e-11	-0.153636	-0.164489	4.96455e-05	0.000418603	-0.105201	-0.115523	0.00454701	0.0208195	-0.190429	-0.202502	6.66452e-07	7.71135e-06
gene13287	Adipor1	Adipor1	Adipor1	Adipor1	reference	11.2103	11.1493	11.1662	11.0308	11.0446	11.0593	11.0306	11.0828	11.0978	11.1077	11.1326	11.0931	11.1519	11.1573	11.0995	11.1759	11.1018	11.2178	11.0788	11.1279	11.1965	11.1058	11.1382	11.1405	11.0255	11.1842	11.0352	11.1188	11.012	11.0148	3.18712e-08	1.75392e-07	0.0326494	0.0343762	0.31149	0.446811	0.155499	0.165955	1.4074e-06	2.825e-05	0.0572872	0.0605047	0.0791872	0.150729
gene13288	Klhl12	Klhl12	Klhl12	Klhl12	reference	10.7986	10.6958	10.7596	10.6247	10.5826	10.5962	10.6324	10.5942	10.6962	10.7617	10.722	10.7569	10.6917	10.676	10.6714	10.7445	10.7171	10.7275	10.7308	10.6762	10.7616	10.7328	10.7291	10.7869	10.5481	10.7695	10.6236	10.6775	10.5921	10.6294	4.39802e-10	3.37228e-09	0.0304086	0.0323652	0.387914	0.52323	0.187621	0.202572	1.08117e-07	3.27769e-06	0.0593901	0.0634404	0.0957639	0.175395
gene13292	Kdm5b	Kdm5b	Kdm5b	Kdm5b	reference	9.83247	9.99725	9.62676	9.78846	9.96893	9.84162	9.87734	9.82175	9.36527	9.49385	9.50381	9.65921	9.43836	9.40542	9.55381	9.54651	9.38166	9.62914	9.46868	9.57028	9.88072	9.73364	9.51075	9.42758	9.80718	9.87348	9.83447	9.70294	9.81844	9.84102	2.65156e-37	3.80078e-35	0.350731	0.391861	8.35833e-09	2.75664e-07	0.00558818	0.00729222	0.913866	0.950461	0.619732	0.645713	1.51152e-20	2.21884e-18
gene13294	Ppp1r12b	Ppp1r12b	Ppp1r12b	Ppp1r12b	reference	10.513	10.6176	10.6234	10.7379	10.6735	10.6889	10.743	10.7648	10.7337	10.7733	10.7274	10.7329	10.6076	10.7225	10.6793	10.7025	10.7893	10.6498	10.7801	10.6828	10.5298	10.5035	10.7679	10.8238	10.6336	10.5864	10.7036	10.7638	10.6817	10.7539	4.14039e-08	2.23017e-07	-0.156452	-0.171593	0.000318453	0.00197457	-0.20563	-0.230328	1.36192e-06	2.73821e-05	-0.200101	-0.217157	6.28701e-06	5.59131e-05
gene13299	Arl8a	Arl8a	Arl8a	Arl8a	reference	11.3223	11.2589	11.3886	11.1785	11.1806	11.2311	11.1894	11.1583	11.3643	11.318	11.3606	11.3217	11.4022	11.2719	11.339	11.3113	11.3758	11.2704	11.2855	11.3292	11.3544	11.3633	11.314	11.2639	11.278	11.2527	11.2125	11.2823	11.2404	11.147	3.51557e-07	1.6115e-06	-0.0238753	-0.0256989	0.529351	0.652134	0.141891	0.155717	0.00016111	0.00142244	-0.0454663	-0.0491032	0.232743	0.34855
gene13300	Gpr37l1	Gpr37l1	Gpr37l1	Gpr37l1	reference	11.7196	11.7018	11.9597	11.7056	11.6117	11.7275	11.5559	11.7175	11.8181	11.6106	11.9378	11.7969	11.9687	11.8031	11.8747	11.8206	12.1036	11.8381	11.9296	11.9577	11.6287	11.7278	11.8003	11.9161	11.7846	11.7005	11.8117	11.9997	12.0376	11.9093	4.68051e-07	2.10045e-06	-0.162549	-0.198685	0.00695037	0.0238008	0.0354035	0.047789	0.517315	0.676311	-0.137941	-0.168232	0.0225512	0.0559372
gene13303	Rnpep	Rnpep	Rnpep	Rnpep	reference	9.01734	9.00594	8.89179	8.84175	8.88797	8.8244	8.80351	8.85747	8.90906	8.9997	8.89674	8.94151	8.95242	8.91413	8.79027	8.90043	8.9718	8.94396	8.92179	8.84379	8.92084	8.97527	8.93206	8.9417	8.80894	8.98195	8.77233	8.76051	8.74269	8.7599	2.67626e-10	2.15516e-09	0.144444	0.164334	0.00379604	0.0146735	0.215759	0.252621	1.25674e-05	0.000172046	0.0817664	0.0939518	0.102933	0.185331
gene13304	Timm17a	Timm17a	Timm17a	Timm17a	reference	10.2578	10.2846	10.1737	10.0771	10.0896	10.0964	10.0926	10.1419	10.1748	10.3222	10.1722	10.1947	10.1811	10.2731	10.1098	10.2113	10.2192	10.2103	10.1809	10.1853	10.2479	10.2631	10.2282	10.2313	10.0635	10.3496	10.1984	10.168	10.1295	10.1011	3.38201e-08	1.85223e-07	0.139873	0.152229	0.000743865	0.0039187	0.241393	0.266299	5.91125e-09	2.85804e-07	0.0819211	0.0897085	0.0491685	0.103897
gene13307	Ipo9	Ipo9	Ipo9	Ipo9	reference	10.9837	10.9685	11.0231	10.984	10.9299	10.9362	10.9106	10.919	11.1215	11.0224	11.0174	11.1304	11.0195	10.9967	11.0419	11.0516	11.0669	11.0796	11.1	11.0133	10.8876	10.9772	11.002	11.0489	10.9874	10.9325	10.9766	11.018	10.9197	10.842	2.74282e-06	1.06124e-05	-0.145223	-0.156541	0.000226152	0.00147192	0.0128907	0.0148855	0.728622	0.835389	-0.10873	-0.117626	0.00609167	0.0194346
gene13308	Nav1	Nav1	Nav1	Nav1	reference	10.6815	10.8636	10.5357	10.6211	10.7764	10.7641	10.8017	10.7752	10.4721	10.619	10.6218	10.6214	10.4889	10.5658	10.6696	10.6419	10.6199	10.6746	10.7179	10.6334	10.7943	10.7704	10.5922	10.7338	10.7349	10.9301	10.8095	10.7695	10.7771	10.7407	1.62344e-09	1.13158e-08	0.210006	0.237151	3.75872e-05	0.000332097	0.0616564	0.0748349	0.192827	0.350762	0.313479	0.339667	5.01779e-09	9.62784e-08
gene13317	Tmem9	Tmem9	Tmem9	Tmem9	reference	10.8075	10.8204	10.784	10.6251	10.7185	10.6812	10.578	10.607	10.8116	10.8517	10.9036	10.8519	10.8751	10.8782	10.8956	10.7959	10.9329	10.7185	10.8284	10.8222	10.8454	10.8135	10.7809	10.7783	10.7598	10.8036	10.7562	10.7324	10.6596	10.6328	3.68589e-11	3.37915e-10	0.00219033	0.00241099	0.959059	0.972145	0.204763	0.229256	1.42308e-06	2.84242e-05	-0.0636662	-0.070248	0.136985	0.23197
gene13320	Kif21b	Kif21b	Kif21b	Kif21b	reference	11.2575	11.4277	11.3365	11.506	11.5216	11.4979	11.4219	11.4983	11.3646	11.2985	11.3857	11.485	11.3037	11.3999	11.5252	11.4102	11.4425	11.3964	11.5289	11.3922	11.2981	11.3472	11.3917	11.4388	11.535	11.4114	11.5437	11.5272	11.5353	11.5479	9.56695e-09	5.82527e-08	-0.103946	-0.113688	0.0132793	0.0395394	-0.167699	-0.18743	4.54878e-05	0.00050614	-0.00771548	-0.00850134	0.854368	0.902203
gene13324	Camsap2	Camsap2	Camsap2	Camsap2	reference	11.2392	11.3132	11.1018	11.2676	11.2292	11.284	11.2669	11.2764	11.2063	11.3707	11.2306	11.1682	11.1779	11.2416	11.1764	11.199	11.136	11.1741	11.2049	11.2268	11.3384	11.2373	11.235	11.2449	11.3287	11.3377	11.287	11.2634	11.2591	11.2813	0.000255522	0.000653501	0.154959	0.166323	5.75864e-05	0.000474076	0.0309501	0.0351896	0.394745	0.570057	0.0552338	0.0597128	0.150769	0.249486
gene1333	Rfxap	Rfxap	Rfxap	Rfxap	reference	8.22879	8.24909	7.96862	8.13233	8.25757	8.39096	8.37498	8.22464	7.94119	8.05981	7.90554	8.0618	7.97013	7.9094	7.9764	8.08148	7.92715	8.07923	7.9987	7.99585	8.25934	8.25531	7.9994	7.94693	8.20973	8.28053	8.30167	8.03286	8.18359	8.28624	8.7311e-20	2.67959e-18	0.3663	0.445919	4.03719e-06	5.00398e-05	-0.0399714	-0.0619417	0.513885	0.673531	0.56839	0.623677	3.39512e-10	8.40775e-09
gene13330	Znf281	Znf281	Znf281	Znf281	reference	8.55254	8.493	8.29857	8.61375	8.57621	8.54737	8.52711	8.57838	8.25176	8.16952	8.09079	8.40702	8.16159	8.21406	8.30776	8.25704	8.23579	8.44539	8.23673	8.24307	8.55469	8.50551	8.24852	8.21053	8.49974	8.50237	8.51606	8.32676	8.52572	8.51512	6.55047e-32	6.00082e-30	0.288158	0.343588	1.28957e-05	0.000134292	-0.0599211	-0.0821469	0.288148	0.463471	0.661646	0.698547	2.45723e-17	2.2177e-15
gene13341	Zbtb41	Zbtb41	Zbtb41	Zbtb41	reference	9.61357	9.5468	9.37046	9.48648	9.52368	9.58351	9.62601	9.56165	9.22471	9.41356	9.17401	9.27871	9.31098	9.31209	9.17496	9.31673	9.14512	9.42302	9.21023	9.30934	9.50598	9.51283	9.28598	9.31635	9.52031	9.55034	9.58144	9.35882	9.50445	9.57186	1.1641e-16	2.34824e-15	0.321437	0.374326	1.09451e-06	1.72741e-05	-0.00524712	-0.00721924	0.92447	0.956338	0.375011	0.417833	7.50223e-08	1.09339e-06
gene1335	Alg5	Alg5	Alg5	Alg5	reference	8.90398	9.0166	9.08164	9.10513	8.93948	8.90945	9.01605	9.05147	9.23502	9.19997	9.14754	9.08641	9.1041	9.11701	9.12598	9.2164	9.10931	9.1379	9.13291	9.1041	9.04124	8.90694	9.02509	9.11751	9.06778	8.94409	8.97248	9.0793	8.88876	8.94873	1.40234e-06	5.74903e-06	-0.238128	-0.284735	0.000116589	0.000849084	-0.0563308	-0.0761613	0.309893	0.486125	-0.292736	-0.335345	6.77509e-06	5.96012e-05
gene13351	Zfc3h1	Zfc3h1	Zfc3h1	Zfc3h1	reference	10.6668	10.893	10.5936	10.5527	10.653	10.7173	10.7241	10.765	10.279	10.7273	10.4714	10.6076	10.5614	10.5088	10.6424	10.6146	10.3631	10.6388	10.6135	10.5913	10.7608	10.6773	10.6308	10.6397	10.7083	10.7209	10.6763	10.713	10.7153	10.7472	0.000300524	0.000757309	0.142514	0.179921	0.0233733	0.0619762	0.0655923	0.0909675	0.251878	0.423293	0.272919	0.321398	5.66572e-05	0.000379292
gene13354	Rab21	Rab21	Rab21	Rab21	reference	10.6172	10.653	10.4387	10.4872	10.4618	10.4949	10.4718	10.5055	10.4744	10.4931	10.4564	10.4452	10.4336	10.4894	10.4177	10.4334	10.3771	10.4839	10.4023	10.4756	10.6811	10.5061	10.4683	10.4446	10.4848	10.628	10.3517	10.4293	10.4473	10.4715	2.15318e-10	1.75716e-09	0.227903	0.243277	6.07311e-09	2.08436e-07	0.170456	0.187202	8.2673e-06	0.000122244	0.195921	0.209122	7.84333e-07	8.95624e-06
gene13356	Tbc1d15	Tbc1d15	Tbc1d15	Tbc1d15	reference	8.87732	8.95298	8.74232	8.78677	8.77015	8.76328	8.77025	8.77809	8.65842	8.77041	8.59039	8.70756	8.6588	8.72082	8.67482	8.77037	8.5003	8.77007	8.59919	8.5653	8.80665	8.73122	8.58472	8.64229	8.72806	8.88203	8.62631	8.80973	8.72119	8.56896	2.47146e-10	2.00348e-09	0.189922	0.229806	0.00162712	0.0074056	0.118995	0.155769	0.0331752	0.0977998	0.285569	0.328226	1.05597e-05	8.82441e-05
gene13359	Trhde	Trhde	Trhde	Trhde	reference	8.23905	8.34731	8.38371	8.65434	8.58474	8.6387	8.63288	8.72106	8.46166	8.50298	8.47819	8.4935	8.33086	8.49983	8.46629	8.38431	8.38286	8.56038	8.49825	8.49388	8.3568	8.35783	8.5173	8.68855	8.47326	8.31065	8.57569	8.41871	8.36139	8.55731	1.69449e-08	9.80327e-08	-0.211982	-0.286716	0.00366501	0.0142529	-0.584494	-0.636253	8.02999e-11	6.7012e-09	-0.210924	-0.278789	0.00517264	0.0170145
gene13365	Kcnc2	Kcnc2	Kcnc2	Kcnc2	reference	10.2728	10.1786	10.4982	10.4544	10.4237	10.582	10.5534	10.5923	10.2971	10.313	10.401	10.5448	10.3295	10.468	10.4946	10.4251	10.3601	10.5056	10.4191	10.3723	10.3726	10.3478	10.4063	10.4177	10.5845	10.4006	10.6955	10.6413	10.6864	10.6132	1.29686e-19	3.8633e-18	-0.231405	-0.257629	2.71196e-06	3.58378e-05	-0.261004	-0.297136	6.41589e-08	2.19797e-06	-0.0677562	-0.0773312	0.164732	0.267115
gene13378	Zdhhc17	Zdhhc17	Zdhhc17	Zdhhc17	reference	10.4148	10.4232	10.4447	10.5752	10.526	10.5132	10.5786	10.5996	10.512	10.4977	10.4812	10.4547	10.5304	10.5533	10.4617	10.479	10.4897	10.5223	10.4884	10.5648	10.4546	10.4394	10.4644	10.4675	10.5357	10.3809	10.6275	10.5784	10.5075	10.591	6.28045e-07	2.7595e-06	-0.0653595	-0.0700264	0.0774834	0.156924	-0.173704	-0.188917	1.92414e-06	3.64034e-05	-0.121186	-0.129752	0.00122645	0.00511923
gene13381	Nav3	Nav3	Nav3	Nav3	reference	9.99489	9.9149	9.869	10.1908	10.0689	9.93357	10.0827	10.0881	9.81228	9.86502	9.85409	10.0334	9.89873	9.86743	9.8295	9.89174	9.96801	9.94633	9.85657	9.8265	9.98072	9.96323	9.89284	9.81302	10.0982	9.91996	10.0889	10.0947	9.98205	9.95159	4.22565e-08	2.27409e-07	0.0518418	0.0612649	0.335774	0.471104	-0.136856	-0.168193	0.00802153	0.0325023	0.122558	0.143998	0.0254105	0.0615473
gene13390	Arpc2	Arpc2	Arpc2	Arpc2	reference	11.2548	11.1922	11.2954	11.1073	11.058	11.0743	11.0808	11.0751	11.275	11.267	11.2481	11.2401	11.2103	11.2733	11.2221	11.2627	11.2743	11.2271	11.2023	11.3155	11.2252	11.1697	11.2579	11.2297	11.125	11.216	11.1188	11.1193	11.0838	11.1266	1.23247e-20	4.10286e-19	-0.045955	-0.0480603	0.128681	0.22962	0.165922	0.175664	5.23964e-08	1.88318e-06	-0.0505007	-0.0529706	0.0984561	0.178936
gene13393	Pnkd	Pnkd	Pnkd	Pnkd	reference	10.9434	10.8677	10.9713	10.8323	10.8811	10.8536	10.7977	10.7904	11.0479	10.8798	11.0456	10.9864	11.0216	10.9329	11.0456	11.0014	11.0964	10.9856	10.9841	11.0153	10.9725	10.9879	10.9478	11.0292	10.9089	11.0072	10.8965	10.848	10.9411	10.8598	6.33408e-09	3.95969e-08	-0.0579859	-0.0630221	0.149677	0.257798	0.143086	0.159129	0.000330446	0.00255305	-0.0455347	-0.0497147	0.26031	0.380381
gene13400	Usp37	Usp37	Usp37	Usp37	reference	9.85319	9.93216	9.53654	9.63486	9.82014	9.68501	9.71169	9.68025	9.34833	9.5732	9.42333	9.51409	9.47022	9.4402	9.44681	9.53783	9.33804	9.66332	9.39388	9.50888	9.87481	9.83909	9.51074	9.4567	9.69603	9.85554	9.68341	9.65885	9.68469	9.74926	4.07946e-35	4.82564e-33	0.481639	0.510339	2.73468e-16	7.40429e-14	0.21238	0.254035	4.16409e-05	0.000470643	0.627987	0.649691	1.68656e-24	4.46718e-22
gene13403	Znf142	Znf142	Znf142	Znf142	reference	9.52399	9.61433	9.37652	9.48102	9.45483	9.60623	9.48871	9.35357	9.20616	9.27156	9.25519	9.35973	9.07638	9.19909	9.12295	9.27376	9.25158	9.26088	9.27398	9.22004	9.56566	9.51293	9.18962	9.20541	9.48044	9.61153	9.48811	9.28202	9.44273	9.37519	4.00496e-18	9.8182e-17	0.383794	0.432462	1.09827e-08	3.46667e-07	0.0922944	0.123448	0.100589	0.219204	0.533668	0.566969	1.65041e-13	8.30932e-12
gene13406	Stk36	Stk36	Stk36	Stk36	reference	9.2036	9.31055	9.4135	9.32497	9.41521	9.36028	9.45087	9.48829	9.47748	9.41401	9.47415	9.51968	9.35013	9.39727	9.29042	9.47498	9.39632	9.3576	9.50067	9.39137	9.18045	9.18133	9.28142	9.42213	9.39761	9.16763	9.47133	9.32674	9.38778	9.35273	3.7597e-06	1.41777e-05	-0.293323	-0.340918	2.58103e-06	3.44817e-05	-0.273418	-0.334461	4.42105e-06	7.34871e-05	-0.313892	-0.354641	1.24686e-06	1.35158e-05
gene13426	Cnppd1	Cnppd1	Cnppd1	Cnppd1	reference	10.5505	10.5416	10.4326	10.503	10.3893	10.2982	10.3776	10.4306	10.6224	10.506	10.6311	10.5098	10.5297	10.447	10.5299	10.4442	10.5314	10.3837	10.4192	10.4611	10.5983	10.592	10.4183	10.4018	10.5117	10.4909	10.2414	10.4571	10.3327	10.2434	0.000134848	0.000371218	0.102084	0.121763	0.0665553	0.13986	0.164012	0.203985	0.00221518	0.0117654	0.00106202	0.00127873	0.98467	0.990769
[truncated: 4,077 more rows]
[truncated: 49 more columns]

## Sheet: SAvSpDsig
GeneID	SA_vs_SpD_log2FC_ashr	SA_vs_SpD_wald_pvalue	SA_vs_SpD_wald_padj
[truncated: 67 more rows]

[truncated: 5 more sheets: IBA_vs_SA, IBA_vs_Ent, Ent_vs_LT, IBA_vs_Ar, IBA_vs_SpD]
