# Supplementary material for: Dynamic RNA Regulation in the Brain Underlies Physiological Plasticity in a Hibernating Mammal
Source: Front Physiol. 2021 Jan 18;11:624677. doi: 10.3389/fphys.2020.624677 (PMC7848201; doi:10.3389/fphys.2020.624677)
Supplement: Supplementary file 4 [file Table_4.XLSX]

## Sheet: medulla_data
						Medulla_IBA_rep4	Medulla_IBA_rep5	Medulla_Ent_rep5	Medulla_SA_rep1	Medulla_SA_rep2	Medulla_SA_rep3	Medulla_SA_rep4	Medulla_SA_rep5	Medulla_Ar_rep1	Medulla_Ar_rep2	Medulla_Ent_rep1	Medulla_Ar_rep3	Medulla_Ar_rep4	Medulla_Ent_rep2	Medulla_Ar_rep5	Medulla_Ent_rep3	Medulla_LT_rep1	Medulla_Ent_rep4	Medulla_LT_rep2	Medulla_LT_rep3	Medulla_IBA_rep1	Medulla_IBA_rep2	Medulla_LT_rep4	Medulla_LT_rep5	Medulla_SpD_rep1	Medulla_IBA_rep3	Medulla_SpD_rep2	Medulla_SpD_rep3	Medulla_SpD_rep4	Medulla_SpD_rep5
gene_id	unique_gene_symbol	gene_symbol	clean_gene_symbol	original_gene_name	source	M153	M163	M164	M30	M31	M32	M33	M34	M53	M54	M55	M57	M58	M59	M61	M62	M65	M66	M67	M68	M69	M70	M72	M74	M77	M78	M79	M80	M83	M84	LRT_pvalue	LRT_padj	IBA_vs_Ent_log2FC_ashr	IBA_vs_Ent_log2FC	IBA_vs_Ent_wald_pvalue	IBA_vs_Ent_wald_padj	IBA_vs_SA_log2FC_ashr	IBA_vs_SA_log2FC	IBA_vs_SA_wald_pvalue	IBA_vs_SA_wald_padj	IBA_vs_Ar_log2FC_ashr	IBA_vs_Ar_log2FC	IBA_vs_Ar_wald_pvalue	IBA_vs_Ar_wald_padj
ENSSTOG00000006919	KCTD4	KCTD4	KCTD4	KCTD4	reference	6.79858	7.02902	6.65423	7.19195	7.11973	7.1366	6.97511	6.96069	6.67911	6.57905	6.78357	6.71333	6.68635	6.84152	6.60126	6.93475	6.49194	6.66157	6.65836	6.72456	6.49747	6.8555	6.59944	6.68072	6.99092	6.71999	7.07505	6.69714	6.88187	6.7323	9.82253e-08	1.03407e-06	0.0163878	0.0688506	0.752603	0.892943	-0.342292	-0.695166	0.00122337	0.0117861	0.204532	0.409753	0.0663061	0.14496
ENSSTOG00000011160	FIBIN	FIBIN	FIBIN	ENSSTOG00000011160	human_blastn	7.37923	7.12071	6.79406	7.67252	7.58176	7.26142	7.48386	7.55559	7.17026	7.10679	6.99795	7.30404	7.30467	7.23071	7.00096	7.05137	7.04767	7.24823	7.01731	7.10793	6.94443	6.88873	6.8026	6.92265	6.81364	6.93317	7.0916	7.13427	7.0686	7.27541	8.35014e-07	6.96791e-06	-0.00984515	-0.0482671	0.845454	0.937377	-0.662552	-1.0313	2.46435e-05	0.000612677	-0.123142	-0.281953	0.256592	0.396148
ENSSTOG00000013458	ZNF112	ZNF112	ZNF112	ZNF112	reference	7.61851	7.63518	7.27731	7.59468	7.50674	7.46604	7.44629	7.52006	7.19404	7.16221	7.21992	7.19344	7.21828	7.28311	6.96727	7.2573	7.21081	7.30155	7.28781	7.15635	7.4265	7.38515	7.19851	7.21447	7.4527	7.60516	7.54306	7.39276	7.42491	7.49668	9.68185e-20	6.26353e-18	0.495659	0.616842	4.89301e-07	3.99234e-05	0.0409339	0.0672236	0.572776	0.750213	0.867735	0.931875	2.20736e-13	2.44698e-11
ENSSTOG00000014808	H1F0_ENSSTOG00000014808	H1F0	H1F0	H1F0	reference	7.69737	7.53034	7.89227	7.74716	7.97637	7.89594	7.6843	7.67908	7.97173	7.84744	8.10239	8.19797	8.12022	7.94467	8.39299	8.08055	8.16704	8.02011	8.27739	8.14382	7.40314	7.64558	7.74815	8.3502	7.84113	7.95884	7.66229	7.93701	7.77901	7.59346	4.9639e-07	4.37908e-06	-0.348538	-0.737703	0.000653382	0.0107114	-0.110665	-0.312591	0.151169	0.339558	-0.732139	-0.97849	6.91252e-06	0.000116496
ENSSTOG00000021182	MIR138-1	MIR138-1	MIR138-1	ENSSTOG00000021182	human_blastn	8.82748	9.3075	9.18103	9.15253	9.02311	9.13907	8.99548	9.027	8.11732	8.28393	8.62053	8.39176	8.53603	8.70104	8.40252	8.68441	8.32138	8.78027	8.27104	8.51373	8.85735	8.97163	8.34708	8.46501	9.03888	8.91409	8.99877	8.74042	8.93374	9.49679	1.26893e-19	8.07886e-18	0.105573	0.308446	0.0920356	0.304667	-0.0559135	-0.133987	0.462191	0.666844	1.05843	1.19071	1.60249e-10	9.83815e-09
ENSSTOG00000023731	CD82_like	CD82_like	CD82	ENSSTOG00000023731	human_blastn	7.86541	7.8038	7.61556	7.6382	7.74212	7.8671	7.76822	7.71699	8.02839	7.88082	7.83311	7.92102	7.89129	7.94313	8.08796	7.74703	7.85958	7.98013	7.74396	7.81949	7.78787	7.76663	7.88052	7.96909	7.59744	7.84309	7.60129	7.54229	7.74313	7.70367	1.42955e-05	8.77197e-05	-0.014423	-0.0358967	0.783021	0.908854	0.0775668	0.136285	0.299949	0.516739	-0.219362	-0.29959	0.021635	0.0623406
ENSSTOG00000029362	ENSSTOG00000029362	ENSSTOG00000029362	ENSSTOG00000029362	ENSSTOG00000029362	reference	7.43785	7.40943	7.15452	7.61793	7.64724	7.7844	7.43658	7.85915	7.19649	7.25451	7.28782	7.35024	7.40452	7.30969	7.51728	7.21137	7.26286	7.34383	7.35698	7.37397	7.44735	7.57017	7.33037	7.26823	7.44297	7.54612	7.45389	7.40942	7.54445	7.44021	2.71341e-10	4.67102e-09	0.327363	0.525698	0.000462558	0.00826518	-0.235432	-0.406538	0.00522333	0.0337191	0.212629	0.314701	0.0361231	0.091625
ENSSTOG00000029624	ENSSTOG00000029624	ENSSTOG00000029624	ENSSTOG00000029624	ENSSTOG00000029624	reference	7.88572	7.89777	7.84903	8.01864	7.94065	8.05045	7.87532	8.00539	7.79722	7.81961	7.74771	7.76539	7.69237	7.84794	7.60289	7.77454	7.7787	7.88874	7.81339	7.77726	7.79038	7.90099	7.87182	7.7226	7.87866	7.83963	7.83626	7.83793	7.93956	8.00331	5.51476e-06	3.73223e-05	0.0444662	0.0862294	0.384181	0.663725	-0.165192	-0.230786	0.0178522	0.080335	0.227273	0.278354	0.0061392	0.0242684
ENSSTOG00000029792	ENSSTOG00000029792	ENSSTOG00000029792	ENSSTOG00000029792	ENSSTOG00000029792	reference	7.64289	7.55796	7.78147	8.0338	7.89577	7.86347	7.87467	7.79032	7.9551	7.84928	8.21784	8.15511	7.89121	8.07652	7.99291	7.91825	7.9632	7.85416	7.78173	7.98986	7.71253	7.76185	7.8668	7.79676	7.99795	7.85424	7.75339	7.80578	7.69795	7.6052	0.000224239	0.000973401	-0.378317	-0.562015	0.000117435	0.00305865	-0.235088	-0.409096	0.00540131	0.0343343	-0.453093	-0.605213	3.98536e-05	0.000490346
ENSSTOG00000030227	PANTR1_containing	PANTR1_containing	NA	ENSSTOG00000030227	human_blastn	9.52554	9.22528	9.56266	10.1585	10.3949	10.5174	10.1638	10.3339	9.54537	8.93256	9.49521	8.78702	9.41944	9.29725	9.50072	9.11219	9.25292	9.6119	9.25608	8.89214	9.51421	9.89805	9.30169	8.86448	10.0581	9.87235	10.1595	9.81782	10.0511	9.86486	6.38405e-20	4.24416e-18	0.0817366	0.316786	0.159406	0.423802	-0.744434	-1.031	4.35861e-06	0.000155169	0.288056	0.5589	0.0137741	0.0442102
ENSSTOG00000031280	ABCF1_containing	ABCF1_containing	NA	ENSSTOG00000031280	human_blastn	9.64678	9.66669	9.97847	10.4218	10.47	10.3355	10.0834	10.0612	10.0236	9.89711	10.2507	9.74373	9.63465	10.4084	9.53768	10.415	9.86476	10.1397	9.7922	9.61677	10.1455	10.1273	9.64124	9.7504	10.5425	10.0073	10.023	10.0624	10.2922	10.3558	1.02191e-10	1.86595e-09	-0.257785	-0.482701	0.00263046	0.0292536	-0.332479	-0.552304	0.000577273	0.00669203	0.117485	0.185638	0.25269	0.39153
ENSSTOG00000031411	ENSSTOG00000031411	ENSSTOG00000031411	ENSSTOG00000031411	ENSSTOG00000031411	reference	9.65275	9.61891	9.79911	10.0701	10.1788	10.1022	9.97074	9.93331	9.52301	9.68613	10.0459	9.44254	9.50582	9.98831	9.45486	10.1202	9.52419	10.0459	9.59846	9.49569	9.81857	9.87899	9.60986	9.76455	10.2511	9.72951	9.92871	10.0007	9.94135	9.92466	2.05159e-20	1.42698e-18	-0.296027	-0.405354	0.000202922	0.0045556	-0.368902	-0.481216	1.02438e-05	0.000300643	0.260957	0.329408	0.00304454	0.0143949
ENSSTOG00000032306	ENSSTOG00000032306	ENSSTOG00000032306	ENSSTOG00000032306	ENSSTOG00000032306	reference	7.3975	7.17311	7.1862	7.28697	7.38324	7.49535	7.51912	7.52114	7.48151	7.65344	7.24983	8.00673	7.46825	7.57919	8.00232	7.47045	7.62876	7.4679	7.65143	7.69926	7.26506	7.32007	7.77712	7.68703	7.41797	7.43271	7.50097	7.38438	7.29087	7.30851	6.26136e-08	6.88064e-07	-0.0538821	-0.194455	0.330964	0.616771	-0.117557	-0.30033	0.132769	0.312512	-0.784807	-0.977787	8.88382e-07	1.97961e-05
ENSSTOG00000032827	ENSSTOG00000032827	ENSSTOG00000032827	ENSSTOG00000032827	ENSSTOG00000032827	reference	7.52636	7.25652	7.40343	7.50376	7.50379	7.50517	7.61776	7.5017	7.57732	7.656	7.46673	7.6648	7.75249	7.55963	7.89133	7.48348	7.55839	7.52031	7.48139	7.47944	7.44778	7.33355	7.40348	7.51504	7.49766	7.47807	7.44622	7.68	7.50732	7.42619	3.3737e-05	0.000184526	-0.0758394	-0.17685	0.18724	0.461124	-0.15565	-0.268214	0.0451403	0.152963	-0.528627	-0.651348	9.5059e-07	2.0647e-05
ENSSTOG00000034050	ENSSTOG00000034050	ENSSTOG00000034050	ENSSTOG00000034050	ENSSTOG00000034050	reference	9.26819	9.10485	9.22826	9.92313	9.6354	9.90207	9.63475	9.77565	9.4681	9.06944	9.27379	9.427	9.59543	9.40709	8.63073	9.51583	9.1661	9.54798	9.28571	9.12953	9.11085	9.47864	9.34625	9.34571	9.47826	9.48387	9.66256	9.39157	9.49738	9.71487	4.62117e-05	0.000243781	-0.0461267	-0.168332	0.398682	0.674542	-0.471576	-0.764855	0.00012191	0.00205281	0.00358865	0.00678641	0.973103	0.983483
ENSSTOG00000034702	ENSSTOG00000034702	ENSSTOG00000034702	ENSSTOG00000034702	ENSSTOG00000034702	reference	7.20558	7.12015	6.7003	7.40748	7.40033	7.41592	7.34759	7.5377	6.41248	6.5011	6.72025	6.5819	6.58688	6.72196	6.51829	6.86048	6.52387	6.80113	6.55919	6.60413	7.02498	7.26318	6.62067	6.59032	7.26816	7.09223	7.29885	7.00194	7.35037	7.30352	8.77994e-88	1.76082e-84	0.824999	0.990813	8.56148e-11	3.64222e-08	-0.403994	-0.577865	4.90516e-05	0.0010355	1.82268	1.90437	9.36576e-30	1.02453e-26
G10765	G10765	G10765	NA	G10765	reference	7.85281	7.77955	7.99247	8.02542	8.15971	7.93627	8.0294	7.94702	7.91989	7.91892	8.0336	8.01225	7.8714	7.94801	7.81576	7.97936	7.99278	7.83855	7.90555	7.88496	7.86102	7.7626	7.93781	7.94325	7.97482	7.73782	8.06442	8.19513	8.00126	7.94062	4.20238e-05	0.000224146	-0.228753	-0.338012	0.00165883	0.0212574	-0.350493	-0.46027	1.7407e-05	0.000464816	-0.189513	-0.23942	0.0283796	0.0763621
G11250	MIR4453HG_containing	MIR4453HG_containing	NA	G11250	human_blastn	8.03795	7.93274	7.85744	8.17355	8.04918	8.06788	8.04899	7.96343	7.78809	7.8139	7.90846	7.68235	7.81224	7.86431	7.77305	7.91726	7.91415	7.88386	7.76649	7.92565	7.90563	7.94525	7.77443	7.75379	8.09664	7.99633	8.01646	8.00703	7.99555	8.03759	4.14817e-12	9.31248e-11	0.0935448	0.158704	0.0857722	0.29324	-0.140639	-0.190804	0.0351786	0.129214	0.336035	0.397723	3.04957e-05	0.000394575
G11412	G11412	G11412	NA	G11412	reference	6.96474	7.00796	6.73114	7.01966	7.15297	7.05317	7.01717	6.9749	6.97855	6.80867	6.81237	6.8564	6.84212	6.88792	6.67808	6.80853	6.77702	6.92686	6.85163	6.83492	6.92168	7.04124	6.85012	6.66589	7.06391	7.00119	6.90216	6.8416	6.88967	7.00418	3.69168e-06	2.61306e-05	0.236391	0.413152	0.00326523	0.0338419	-0.0750392	-0.135743	0.318801	0.537499	0.26746	0.3786	0.00768132	0.0287494
G11891	ZNF83_containing_G11891	ZNF83_containing	NA	G11891	human_blastn	10.1013	9.95593	9.99117	10.2769	10.2177	10.2908	10.1584	10.1436	9.98092	9.83512	10.0347	9.98157	10.0068	9.93982	9.61531	10.0367	9.84307	9.94613	9.91598	10.0222	9.94994	10.1498	9.87337	9.99684	10.0668	10.0561	10.062	10.053	10.1322	10.2975	6.4631e-07	5.53921e-06	0.0441965	0.0848434	0.384916	0.664424	-0.190736	-0.26352	0.00674646	0.040328	0.187828	0.22844	0.020626	0.0600804
G1274	G1274	G1274	NA	G1274	reference	8.59041	8.71	8.50942	8.71994	8.70758	8.83871	8.79977	8.61523	8.52817	8.5367	8.60119	8.5192	8.51255	8.53067	8.62226	8.63038	8.50359	8.55664	8.41306	8.55696	8.67206	8.72071	8.56811	8.54698	8.75274	8.70673	8.64922	8.52655	8.76472	8.65737	3.87023e-06	2.72183e-05	0.137065	0.204854	0.0165913	0.102903	-0.0758534	-0.100892	0.23242	0.442595	0.200981	0.234502	0.00681594	0.0263205
G13022	G13022	G13022	NA	G13022	reference	7.35033	7.4003	7.47469	7.92676	7.36332	7.82862	7.73409	7.80604	7.34427	7.33761	7.68515	7.50224	7.43382	7.75481	7.08026	7.76795	7.43015	7.58412	7.22835	7.51716	7.34651	7.62736	7.44124	7.35389	8.0163	7.36864	7.77287	7.50695	7.80047	7.91332	3.24439e-08	3.74302e-07	-0.188088	-0.5211	0.0133818	0.0898646	-0.381233	-0.720158	0.000615216	0.00702362	0.0818927	0.163993	0.446281	0.580982
G13329	G13329	G13329	NA	G13329	reference	7.47207	7.30679	7.35487	7.56454	7.41946	7.68861	7.57381	7.58987	7.17174	7.27797	7.23401	7.13762	7.2837	7.28733	6.9747	7.31386	7.18159	7.33856	7.17682	7.18907	7.17551	7.45048	7.33083	7.26029	7.49189	7.40352	7.45431	7.60994	7.49774	7.57001	3.49416e-14	1.09208e-12	0.057448	0.144668	0.303013	0.590661	-0.28133	-0.446644	0.00113169	0.0111164	0.36597	0.50593	0.000464998	0.00343693
G13577	MIR138-2_containing	MIR138-2_containing	NA	G13577	human_blastn	8.89139	8.79574	8.73795	9.1263	8.94554	9.1241	9.06542	9.10594	8.53763	8.20633	8.85352	8.45931	8.32908	8.94314	8.53533	8.85028	8.41778	9.0041	8.32193	8.358	8.73511	9.09214	8.32379	8.38464	9.04581	8.91217	9.00736	8.91955	8.99238	9.10243	5.86742e-43	2.82411e-40	0.00904897	0.0202721	0.85965	0.941934	-0.203027	-0.305407	0.00756441	0.0439394	0.780188	0.840918	5.28239e-13	5.34143e-11
G136	G136	G136	NA	G136	reference	7.73551	7.56366	7.42783	7.67782	7.89209	7.60962	7.76695	7.6999	7.38696	7.39058	7.62476	7.28537	7.59493	7.59294	7.37158	7.38172	7.3757	7.6104	7.51373	7.63078	7.77959	7.6447	7.44261	7.61962	7.4416	7.64858	7.47675	7.40745	7.55358	7.52801	6.50799e-06	4.30515e-05	0.146349	0.315691	0.0313958	0.156536	-0.0589251	-0.113489	0.436195	0.64388	0.439325	0.598039	7.51972e-05	0.000807179
G14484	HSPH1	HSPH1	HSPH1	G14484	human_blastn	6.92424	7.09672	7.03804	7.06726	7.19113	7.29818	7.15234	7.16091	6.87727	7.07532	6.83794	6.73331	7.06161	6.88959	6.90867	6.86066	6.90251	6.99472	6.9616	6.82612	6.9903	6.9589	7.01213	6.97557	6.82757	6.94519	7.08649	6.89933	7.01439	7.15841	0.000164549	0.000745208	0.0548671	0.162791	0.327255	0.613126	-0.26393	-0.479583	0.00315365	0.0233526	0.107722	0.174446	0.298255	0.43944
G14950	G14950	G14950	NA	G14950	reference	8.64958	8.51247	7.98264	8.93447	8.77705	9.00674	8.69603	8.67743	7.72829	7.56103	8.0123	7.80352	7.84426	8.17129	7.40411	8.13021	7.78778	8.18943	7.88347	7.85029	8.62423	8.6465	7.8263	7.83648	8.6416	8.69202	8.56756	8.39171	8.64463	8.77813	1.71059e-68	2.28705e-65	0.78894	0.954799	2.52366e-10	9.48976e-08	-0.177938	-0.326449	0.0271524	0.107652	1.82211	1.89424	2.83214e-33	3.78658e-30
G15113	KBTBD8_containing	KBTBD8_containing	NA	G15113	human_blastn	7.22458	7.20015	7.19091	7.60961	7.28309	7.4175	7.64289	7.27984	7.2317	7.16178	7.5565	7.14727	7.34676	7.442	7.2656	7.22594	7.23982	7.39016	7.11768	7.33343	6.98492	7.21449	7.29307	7.39453	7.57702	7.37246	7.58698	7.51929	7.42853	7.5401	6.67504e-05	0.00033805	-0.145895	-0.393455	0.0347354	0.166522	-0.314967	-0.593961	0.00141433	0.013203	-0.0361575	-0.0649776	0.732404	0.820502
G15124	G15124	G15124	NA	G15124	reference	8.3517	8.26553	8.49974	8.51003	8.5115	8.60498	8.48254	8.35621	8.61296	8.4017	8.5292	8.56152	8.43858	8.55068	8.9797	8.61364	8.60653	8.53174	8.53197	8.67055	8.37848	8.28643	8.57717	8.56439	8.44016	8.35775	8.54404	8.42971	8.37274	8.33446	0.000183015	0.000814128	-0.251426	-0.405014	0.00178602	0.0224333	-0.19004	-0.313857	0.0158496	0.0736646	-0.431444	-0.553799	2.17108e-05	0.000296871
G15164	PPP4R2_G15164	PPP4R2	PPP4R2	G15164	human_blastn	8.70919	8.72843	8.56241	8.79186	8.54096	8.52917	8.49041	8.55249	8.19494	8.40996	8.45043	8.33709	8.43463	8.30232	8.40257	8.52989	8.24334	8.3212	8.34229	8.35516	8.56748	8.49586	8.69692	8.33828	8.4997	8.60777	8.59603	8.60505	8.60364	8.54011	2.64033e-05	0.000149582	0.192579	0.32958	0.0073869	0.0601398	0.0411182	0.068857	0.573675	0.750982	0.412927	0.525051	2.58212e-05	0.000344465
G15167	RYBP_like	RYBP_like	RYBP	G15167	human_blastn	9.4482	9.64056	9.34249	9.51019	9.51225	9.56675	9.46781	9.38002	9.13909	9.18607	9.3521	9.1703	9.20696	9.33556	9.07719	9.28364	9.18374	9.34877	9.23751	9.21843	9.49324	9.53596	9.21537	9.18606	9.44244	9.54386	9.41807	9.26963	9.4807	9.49768	9.85243e-24	9.87952e-22	0.276548	0.323557	4.17261e-06	0.000226167	0.0586182	0.0721321	0.300951	0.518001	0.577842	0.614436	1.6077e-17	3.30423e-15
G15208	SHQ1_like	SHQ1_like	SHQ1	G15208	human_blastn	7.96643	7.93446	7.93851	7.89708	7.79246	7.84134	7.92046	7.88973	7.97317	8.09724	8.04755	8.07822	8.05843	8.00791	8.16299	7.95328	7.97585	7.96889	8.00979	7.83144	7.99994	7.92034	8.04381	8.0144	7.8817	7.97844	7.90487	7.84336	7.81814	7.80003	2.05484e-06	1.54827e-05	-0.0257541	-0.0475204	0.595273	0.810376	0.13752	0.187575	0.0401387	0.141598	-0.188786	-0.222509	0.0129504	0.0421511
G15443	G15443	G15443	NA	G15443	reference	7.93992	7.83347	7.7941	7.72617	7.69246	7.81925	7.88304	7.74645	8.00262	7.94501	7.8214	7.99984	7.99275	8.04753	7.94184	7.72925	7.8208	7.94186	7.81785	7.86487	7.99837	8.05391	8.0126	7.84211	7.766	8.02808	7.80489	7.82438	7.78383	7.72635	0.000113834	0.000540769	0.107321	0.203643	0.0707602	0.262229	0.287523	0.408211	0.000349369	0.00453501	-0.0164331	-0.0212084	0.850871	0.902608
G15624	G15624	G15624	NA	G15624	reference	7.62053	7.48391	7.56279	7.92045	7.84998	7.94187	7.72365	7.81647	7.65453	7.61989	7.62144	7.74936	7.80649	7.64802	7.28956	7.73562	7.69234	7.567	7.67368	7.621	7.61255	7.54114	7.61158	7.63984	7.82253	7.56066	7.79588	7.80327	7.83859	7.91314	2.68399e-06	1.9705e-05	-0.056957	-0.145459	0.307401	0.59555	-0.456511	-0.616615	1.15931e-05	0.000332935	-0.12261	-0.17889	0.213483	0.345878
G16353	G16353	G16353	NA	G16353	reference	8.29047	7.99834	8.05229	8.47173	8.41084	8.5075	8.41987	8.39316	7.88091	7.87108	8.02796	7.90577	7.97402	8.08039	7.54333	8.08782	7.80867	8.11046	7.97659	8.12609	8.2586	8.21272	8.05195	8.07954	8.52898	8.1481	8.38189	8.19222	8.32898	8.6077	7.82767e-18	4.09523e-16	0.0876119	0.219601	0.142134	0.396453	-0.279356	-0.467002	0.0016011	0.0143029	0.534083	0.693487	7.01565e-06	0.000117576
G16444	G16444	G16444	NA	G16444	reference	8.03115	7.89297	7.61095	8.13942	8.21566	8.11064	7.69956	7.91397	7.18052	7.2158	7.52818	7.20593	7.26468	7.61783	6.95951	7.71149	7.31334	7.52604	7.228	7.32841	7.76478	7.89949	7.42436	7.30355	7.87554	7.94417	7.9074	7.66196	7.86563	8.12265	4.25428e-36	1.38356e-33	0.358625	0.62648	0.000395101	0.00751066	-0.100059	-0.224443	0.197589	0.400605	1.63544	1.75448	3.74502e-21	1.66903e-18
G17383	AACSP1_containing	AACSP1_containing	NA	G17383	human_blastn	7.92635	8.07403	7.57092	7.95095	8.01587	7.95808	7.81801	7.77005	7.54019	7.54768	7.61627	7.55357	7.52704	7.51987	7.47394	7.67691	7.49719	7.69653	7.49289	7.60522	8.15177	8.02864	7.55029	7.55148	7.93216	7.97607	7.88303	7.66392	7.94128	8.00043	4.23544e-29	6.79534e-27	0.756243	0.864557	6.5478e-13	5.62783e-10	0.161918	0.252907	0.0309048	0.118546	1.013	1.06896	4.28542e-18	9.91662e-16
G17390	G17390	G17390	NA	G17390	reference	7.40781	7.17978	7.45632	7.54507	7.32931	7.04113	7.25914	7.31122	7.81679	7.48178	7.64793	7.815	7.70536	7.76671	7.741	7.67471	7.34738	7.48364	7.75325	7.73918	7.45221	7.1367	7.55265	7.63446	7.88424	7.38248	7.44724	7.63758	7.42333	7.38947	4.64163e-06	3.20693e-05	-0.289381	-0.668732	0.00185967	0.0231412	0.000256356	0.000759507	0.997218	0.998225	-0.685165	-0.941575	1.40999e-05	0.000207161
G18650	G18650	G18650	NA	G18650	reference	8.61229	8.77027	8.52478	9.06678	8.89269	8.88698	8.70244	8.90186	7.88832	7.96195	8.41408	8.11589	8.29433	8.49349	7.33502	8.57501	8.15297	8.46194	8.04803	8.29483	8.51975	8.78433	7.95624	8.05747	8.83914	8.78676	8.75415	8.57831	8.53611	8.98098	2.18315e-14	6.98665e-13	0.0836203	0.357713	0.145637	0.402122	-0.0996879	-0.326317	0.182954	0.382867	1.18165	1.42337	1.29406e-08	5.08869e-07
G18683	G18683	G18683	NA	G18683	reference	9.92379	9.80852	10.172	10.4163	10.4133	10.3731	10.3743	10.2271	10.1641	10.0276	10.3773	9.83493	9.88074	10.385	10.1353	9.85455	9.61609	10.3985	9.93821	9.94542	10.2016	10.0927	9.99363	10.0576	10.6117	10.0056	10.2151	10.2717	10.2205	10.2806	8.6648e-07	7.19555e-06	-0.188925	-0.377516	0.0112706	0.0802008	-0.340084	-0.534142	0.000333473	0.0044144	-0.0208929	-0.0315179	0.833981	0.891393
G21728	G21728	G21728	NA	G21728	reference	6.90186	6.9027	6.70391	7.11678	7.1358	6.97183	6.86726	6.96271	6.36632	6.48421	6.56653	6.36985	6.54147	6.69248	6.27625	6.66336	6.37774	6.65773	6.48898	6.67163	6.69528	6.75617	6.45228	6.54004	6.98381	6.93449	6.92989	6.90516	6.83516	6.98826	3.56285e-27	4.60987e-25	0.223698	0.510174	0.00634437	0.0542586	-0.191681	-0.41444	0.0223822	0.0943014	1.26787	1.41878	1.14306e-12	1.10923e-10
G22451	G22451	G22451	NA	G22451	reference	11.8713	11.7425	11.8378	11.9264	12.0854	11.9488	11.9331	11.955	11.8022	11.8371	11.8195	11.6523	11.7988	11.7644	11.8175	11.6023	11.8408	11.8793	11.6411	11.7392	11.6536	11.7205	11.7	11.8362	11.8128	11.65	11.8937	11.8746	11.9534	11.9195	9.09021e-08	9.65424e-07	-0.0517109	-0.0785075	0.248597	0.534256	-0.302612	-0.349435	2.68642e-07	1.5924e-05	-0.0500572	-0.0555017	0.418252	0.555867
G22579	G22579	G22579	NA	G22579	reference	8.56993	8.67083	8.78244	8.58811	8.47686	8.3543	8.41916	8.4921	8.60636	8.79494	8.75426	8.69707	8.69298	8.68664	8.68041	8.78458	8.74101	8.57437	8.77839	8.72802	8.71145	8.4949	8.69012	8.83195	8.59872	8.46313	8.60833	8.6934	8.60675	8.56503	2.84411e-07	2.67159e-06	-0.15709	-0.23928	0.0106263	0.0771826	0.158273	0.219656	0.0217988	0.0923932	-0.152109	-0.182852	0.0536609	0.1237
G22711	G22711	G22711	NA	G22711	reference	6.78313	6.76329	6.89652	7.22181	7.15472	7.18706	7.12085	7.28511	7.10911	6.9178	7.02166	7.02472	7.05963	7.17286	7.15131	7.1055	6.88999	7.03303	6.96181	6.92348	6.98033	6.84123	6.90522	7.05452	7.03325	6.93245	7.15847	6.97181	7.2062	7.15281	1.13291e-07	1.16218e-06	-0.308272	-0.520211	0.000799537	0.0124622	-0.759964	-0.877379	1.03046e-08	1.0742e-06	-0.389367	-0.554381	0.000399614	0.00306473
G23069	KIAA1958_containing	KIAA1958_containing	NA	G23069	human_blastn	7.96367	7.77195	7.46897	8.02883	8.19082	8.19729	7.93868	8.011	7.66272	7.59135	7.62146	7.49502	7.83296	7.43564	7.21331	7.82768	7.47446	7.88686	7.46762	7.8011	7.6451	7.72026	7.50188	7.59636	7.97684	7.79095	7.81885	7.73958	7.9432	8.07069	3.58166e-07	3.26749e-06	0.0668191	0.254985	0.236544	0.521962	-0.245473	-0.573988	0.00726383	0.0426419	0.23341	0.452352	0.0381148	0.0956685
G23238	G23238	G23238	NA	G23238	reference	8.07119	7.79261	7.88862	8.59353	8.41126	8.47559	8.32252	8.53489	7.88261	8.07573	8.11592	7.8753	8.02839	7.9976	7.73156	7.87496	7.84477	8.11542	7.70879	8.20705	8.00112	8.14266	7.86888	7.90818	8.36785	8.13494	8.11301	7.89953	8.58844	8.82269	1.2809e-08	1.59887e-07	0.0154013	0.0670187	0.765751	0.899832	-0.433523	-0.800306	0.000338614	0.00446563	0.116659	0.244492	0.281882	0.422814
G23342	MIR219A2_containing	MIR219A2_containing	NA	G23342	human_blastn	9.18381	9.35453	8.90689	9.54951	9.91265	9.95957	9.99191	9.73595	8.22786	8.3471	9.42021	8.45168	8.50681	9.26776	8.75712	9.42074	8.29352	9.31837	8.44276	8.86536	9.50696	9.65127	8.56477	8.51136	9.70598	9.70786	9.67232	9.328	9.5308	9.78023	1.76443e-46	1.06157e-43	0.115775	0.332139	0.0714976	0.264201	-0.258547	-0.520297	0.00458588	0.0307249	1.58185	1.70835	1.32867e-19	4.20733e-17
G23925	G23925	G23925	NA	G23925	reference	8.25417	8.29476	8.02288	8.57771	8.32029	8.77679	8.14799	8.43381	7.78597	7.99467	8.06464	8.19802	8.23386	8.11218	7.5485	8.05354	8.11913	7.90825	7.90352	8.21513	8.01751	8.39794	8.05419	8.1823	8.41955	8.32435	8.31328	8.04279	8.27003	8.51275	7.86192e-05	0.000391567	0.134349	0.450063	0.0433661	0.192059	-0.133209	-0.375266	0.090257	0.241885	0.288101	0.555388	0.0136318	0.0438703
G24004	G24004	G24004	NA	G24004	reference	8.56761	8.69719	8.8013	8.62291	8.53291	8.26082	8.54474	8.59004	8.82891	8.86926	8.72323	8.71323	8.99963	8.77572	8.8122	8.80677	8.83331	8.65234	8.85493	8.77465	8.72982	8.76097	8.8492	8.72269	8.80539	8.77687	8.46518	8.76975	8.44944	8.46185	2.87861e-05	0.000161108	-0.031691	-0.0778134	0.551258	0.780663	0.212606	0.348971	0.00816631	0.0462676	-0.174129	-0.239982	0.0674679	0.14686
G26032	G26032	G26032	NA	G26032	reference	8.04108	8.11561	8.08197	8.12245	8.11473	8.21533	8.22568	8.22343	8.03944	8.23845	8.01924	8.00733	8.11476	8.04016	8.20901	7.99149	7.9953	8.06266	8.11728	8.09972	8.08822	8.06214	8.19781	8.17101	8.21299	8.1487	8.34155	8.37734	8.33495	8.30488	7.22078e-08	7.84893e-07	0.0588534	0.105862	0.248915	0.534547	-0.130226	-0.1771	0.0503308	0.164078	-0.0394112	-0.0470609	0.608589	0.723989
G2696	G2696	G2696	NA	G2696	reference	7.51841	7.35644	7.25542	7.41916	7.3925	7.46444	7.32329	7.41769	6.80982	7.09835	7.26769	7.04158	7.32153	7.19746	7.10803	7.34132	7.17855	7.16655	7.21005	7.31767	7.27631	7.34823	7.15921	7.22197	7.49758	7.35622	7.33372	7.50479	7.32433	7.52251	1.59532e-07	1.58911e-06	0.115266	0.29188	0.0715599	0.264201	-0.0331852	-0.0702123	0.661477	0.811454	0.5712	0.748164	7.24755e-06	0.000120738
G27537	G27537	G27537	NA	G27537	reference	8.64711	8.58874	8.43918	8.52236	8.59388	8.41432	8.35105	8.53409	8.49276	8.6134	8.57377	8.56717	8.63641	8.4366	8.6519	8.47677	8.51096	8.45835	8.45238	8.52094	8.70466	8.72766	8.53663	8.51874	8.38986	8.69383	8.53208	8.47544	8.52282	8.44243	1.07059e-05	6.72361e-05	0.28449	0.350546	2.92682e-05	0.00105129	0.270948	0.338646	5.65564e-05	0.00114763	0.126762	0.147054	0.0796013	0.165803
G27581	G27581	G27581	NA	G27581	reference	8.11272	7.91627	8.00856	8.25376	8.14765	8.41812	8.37125	8.34643	8.5061	8.53327	7.96234	9.0409	8.33167	8.27316	9.03155	8.23517	8.76436	8.37045	8.71085	8.71936	7.97482	8.18107	8.68369	8.56955	8.39161	8.25146	8.35555	7.985	8.15846	8.19395	2.96015e-13	8.07699e-12	-0.0522485	-0.187512	0.344696	0.629207	-0.184939	-0.437036	0.0272058	0.107793	-1.04994	-1.20131	1.28263e-09	6.73967e-08
G27632	G27632	G27632	NA	G27632	reference	8.05526	7.94286	8.16861	8.36109	8.21494	8.06225	8.35016	8.23089	8.21982	7.84468	8.4514	8.19461	8.10421	8.46351	7.687	8.48371	8.20679	8.30066	8.04864	8.283	7.7996	7.94544	8.08718	8.12185	8.59136	7.82645	8.09219	8.49463	8.07313	8.24485	8.19331e-06	5.30213e-05	-0.604303	-0.890885	3.19525e-06	0.000183964	-0.371546	-0.66428	0.000536601	0.00635408	-0.135324	-0.245355	0.207154	0.337939
G28963	G28963	G28963	NA	G28963	reference	7.51142	7.46687	7.61216	7.73392	7.76325	7.75797	7.7137	7.67146	7.81384	7.9811	7.52863	8.2089	7.83307	7.69878	8.39097	7.45714	7.78361	7.84552	7.96039	7.78451	7.85155	7.80459	8.02717	7.82898	7.66916	7.74826	7.80031	7.58433	7.67082	7.65221	3.59174e-06	2.55283e-05	0.0278849	0.100858	0.601417	0.814044	-0.0373243	-0.0953844	0.620132	0.784672	-0.560739	-0.789544	3.85814e-05	0.000479102
G2995	G2995	G2995	NA	G2995	reference	7.06134	6.82757	7.01556	7.45819	7.21434	7.3058	7.22946	7.06871	6.7603	7.00721	6.75928	6.8786	6.89296	6.90691	6.97375	6.84845	6.93246	7.04751	6.77915	6.66814	6.96335	7.03651	6.8326	6.90404	6.99947	7.05412	7.21828	6.93385	7.41547	7.35788	1.30475e-10	2.33632e-09	0.0610754	0.21379	0.278064	0.56325	-0.340368	-0.637872	0.000964551	0.00990725	0.170961	0.316227	0.115752	0.219527
G30132	TSHZ2_G30132	TSHZ2	TSHZ2	G30132	human_blastn	7.62367	8.05011	7.95063	7.99681	8.08114	8.3145	7.95189	8.03975	7.79203	7.83182	7.90016	7.59703	7.69889	7.78862	7.40778	7.74624	7.67756	7.87574	7.9546	7.81012	7.77925	7.86081	7.74953	7.86066	7.95892	7.81274	8.22457	7.97664	8.16217	8.0807	5.97743e-07	5.16342e-06	-0.0138009	-0.0448582	0.794884	0.914508	-0.260472	-0.494928	0.0038652	0.0271955	0.205768	0.339017	0.0537222	0.123792
G30823	G30823	G30823	NA	G30823	reference	7.06165	7.00801	6.81197	7.08527	7.06412	7.03261	7.12217	7.03708	6.74044	6.47227	6.89398	6.49993	6.50179	6.82119	6.73789	6.67522	6.42347	6.88326	6.55126	6.59762	6.97846	7.08803	6.64452	6.67279	7.03792	6.89641	7.04374	6.91303	6.98207	7.01293	1.02619e-23	1.02051e-21	0.241648	0.486895	0.00402571	0.039544	-0.0642852	-0.139274	0.400223	0.612241	1.07704	1.19719	1.85583e-11	1.41336e-09
G31277	MIR124-2HG_containing	MIR124-2HG_containing	NA	G31277	human_blastn	10.8378	10.8819	10.9125	11.0286	10.9392	11.0952	10.8887	10.9758	10.43	10.6012	10.9724	10.5878	10.7207	10.8631	10.3474	10.9995	10.602	10.8103	10.6046	10.7507	10.6634	10.7464	10.6352	10.7847	11.0309	10.8683	10.9919	11.0564	10.9454	11.1191	9.29439e-18	4.82366e-16	-0.0983239	-0.165067	0.0732884	0.267522	-0.203176	-0.271839	0.00317085	0.0234366	0.334805	0.393929	2.47381e-05	0.000332597
G3182	G3182	G3182	NA	G3182	reference	8.23086	8.28411	7.94899	8.18872	8.20506	8.04095	8.16819	8.17086	7.79412	7.81525	8.03318	7.8197	7.77443	8.03064	7.5246	8.0863	7.81156	7.98762	7.7915	7.86376	8.16205	8.13973	7.85434	7.79341	8.20378	8.20861	7.99279	8.11037	8.13107	8.06891	9.99216e-25	1.10308e-22	0.26325	0.360662	0.000388514	0.00742063	0.064055	0.0936832	0.351736	0.56939	0.882297	0.925359	3.74301e-18	8.83131e-16
G32610	G32610	G32610	NA	G32610	reference	9.3574	9.0579	8.82688	9.52568	9.35146	9.39786	9.39211	9.33645	8.52748	8.51113	9.05265	8.31292	8.72961	8.9398	8.91804	8.98317	8.67549	9.08183	8.56632	8.67837	9.12034	9.37225	8.90348	8.85967	9.21219	9.29455	9.28318	9.13205	9.26401	9.34633	5.64745e-27	7.00575e-25	0.255878	0.440692	0.00216319	0.0255883	-0.131091	-0.2409	0.0913293	0.243619	1.07436	1.15627	6.14682e-15	8.31064e-13
G32880	G32880	G32880	NA	G32880	reference	7.9338	7.72331	7.78464	7.73672	7.7205	7.70542	7.81172	7.72704	8.05306	7.90413	7.9604	7.96234	7.9326	8.10173	8.42284	7.92001	8.0034	7.88009	7.96029	7.96509	7.89211	7.81857	7.98105	7.9264	7.85532	7.87507	7.73169	7.73566	7.80972	7.76296	5.93719e-06	3.98006e-05	-0.0673788	-0.168996	0.236678	0.521962	0.126576	0.236204	0.103089	0.264267	-0.321924	-0.450309	0.00165106	0.00913028
G3410	TCEANC_containing	TCEANC_containing	NA	G3410	human_blastn	8.02991	8.00658	8.03811	8.13646	8.03826	8.16885	7.89353	8.08497	7.71252	7.89307	7.90265	7.84895	7.95862	7.93186	7.84854	7.83087	7.84263	7.97493	7.88081	7.82504	7.77673	7.85616	7.89404	7.86878	7.86103	7.94144	7.94547	7.98029	7.98055	8.20261	4.92823e-05	0.00025772	-0.0125942	-0.0267106	0.80312	0.917831	-0.19744	-0.285081	0.00722816	0.0425511	0.148665	0.188487	0.0848328	0.174227
G3417	TMSB4X_G3417	TMSB4X	TMSB4X	G3417	human_blastn	12.5159	12.2838	12.3857	12.7239	12.7935	12.6352	12.6858	12.5247	12.603	12.6652	12.5468	12.7772	12.6713	12.6447	13.1422	12.6675	12.5857	12.5604	12.5415	12.5685	12.4359	12.5183	12.4357	12.5679	12.5999	12.5213	12.6043	12.6641	12.5955	12.5341	0.000216575	0.000946276	-0.0786021	-0.151885	0.155118	0.416284	-0.215626	-0.309488	0.00376155	0.0266408	-0.394987	-0.479199	8.32578e-06	0.000135751
G3426	GEMIN8_like	GEMIN8_like	GEMIN8	G3426	human_blastn	8.11476	8.11353	8.18748	8.02851	8.14507	8.08878	8.04032	8.08713	8.17538	8.29305	8.19733	8.3103	8.21546	8.13895	8.5094	8.11313	8.29288	8.22911	8.16872	8.17544	7.9564	8.0498	8.23304	8.19827	8.16857	8.13769	8.0861	8.15757	8.13403	8.06378	1.55777e-05	9.41944e-05	-0.115511	-0.193026	0.044895	0.19552	-0.00500741	-0.00722695	0.940928	0.970579	-0.359682	-0.425064	9.98223e-06	0.000157881
G3451	GPM6B_like	GPM6B_like	GPM6B	G3451	human_blastn	14.1611	14.1738	14.2108	14.4366	14.6142	14.3767	14.33	14.4087	14.2946	14.1913	14.3521	14.3618	14.4041	14.1138	14.1624	14.3603	14.2221	14.2793	14.2318	14.3388	14.0894	14.1514	14.1944	14.3499	14.3851	14.1651	14.35	14.4431	14.3248	14.3356	4.92654e-06	3.37016e-05	-0.113605	-0.166615	0.0301858	0.152937	-0.344489	-0.404385	1.4244e-07	9.19943e-06	-0.176235	-0.199977	0.00977683	0.0342463
G3466	PIR_like	PIR_like	PIR	G3466	human_blastn	7.60322	7.6802	8.08679	7.72121	7.65652	7.6998	7.86758	7.68326	7.84761	7.9428	7.89598	8.08098	7.94446	8.06449	8.16089	7.97169	7.88164	7.93585	8.11002	8.09698	7.68249	7.55727	7.85704	7.88691	7.90101	7.84882	7.87183	7.99757	7.92808	7.78934	1.15186e-08	1.46206e-07	-0.510383	-0.664233	1.52525e-06	9.9207e-05	-0.0603927	-0.112962	0.423081	0.632964	-0.566856	-0.695372	6.01493e-07	1.40544e-05
G3473	RBBP7	RBBP7	RBBP7	G3473	human_blastn	10.1271	10.1271	10.0178	9.97646	9.99919	9.90469	9.9931	9.96139	10.0508	10.1271	10.0744	10.1253	10.1351	10.0795	10.23	10.1735	10.0516	9.99484	10.08	10.0293	10.0686	10.0153	10.0274	10.0627	9.96268	10.0971	9.91432	10.0172	9.84185	9.79527	2.92124e-07	2.72913e-06	0.0180332	0.0275569	0.670624	0.854341	0.156409	0.185688	0.00443605	0.0299882	-0.0661715	-0.0726782	0.265099	0.405174
G34888	G34888	G34888	NA	G34888	reference	7.28832	7.31114	6.99011	7.34543	7.25248	7.35383	7.26945	7.25569	7.06069	6.76186	7.21737	6.84924	6.79293	7.06956	6.88775	7.09073	6.87938	7.16484	6.80642	6.85678	7.26471	7.36279	7.00952	6.94354	7.49528	7.29318	7.31871	7.17127	7.32523	7.2016	2.34612e-22	2.00219e-20	0.269813	0.464014	0.00167269	0.0213668	0.0102087	0.019726	0.891877	0.946574	1.02135	1.11199	8.23303e-13	8.18744e-11
G35207	SERP1	SERP1	SERP1	G35207	human_blastn	8.99408	8.98586	8.87308	8.86757	9.02269	8.8761	8.93577	8.8133	8.82866	8.82432	8.87359	8.66203	8.76708	8.75735	8.87776	8.95924	8.80256	8.72882	8.83181	8.72885	9.106	8.95212	8.84513	8.77565	8.9478	8.9636	8.91503	8.87366	9.01337	8.89978	8.50893e-05	0.000420135	0.201037	0.273644	0.00147429	0.019516	0.12354	0.164074	0.0560491	0.176583	0.304148	0.352621	5.37103e-05	0.000619057
G3522	PHKA2_like	PHKA2_like	PHKA2	G3522	human_blastn	8.87954	9.01005	9.08569	9.1802	9.15147	9.2954	9.1442	9.26356	9.17167	8.99502	9.018	9.24571	9.02167	9.05931	9.03941	9.20839	9.12243	9.15893	9.11968	9.09255	8.9311	8.99286	9.0468	9.2101	9.13234	8.9294	9.17987	9.07133	9.27586	9.29663	2.45311e-05	0.000140429	-0.190906	-0.27215	0.00296008	0.0317277	-0.35648	-0.438547	1.55568e-06	6.78245e-05	-0.218168	-0.259191	0.0050727	0.0211698
G35224	PFN2_containing	PFN2_containing	NA	G35224	human_blastn	9.1552	9.27578	9.29565	8.97037	9.03155	8.94876	9.08152	9.05369	9.19646	9.3481	9.16163	9.27244	9.39682	9.11739	9.13368	9.29234	9.29873	9.17531	9.23949	9.28156	9.16071	9.15661	9.23249	9.31979	9.14285	9.33255	9.16235	9.27493	9.08116	9.1435	5.86253e-06	3.93835e-05	0.0070879	0.0128456	0.880854	0.952234	0.266453	0.337946	0.000100711	0.00179269	-0.0710279	-0.083156	0.334961	0.476935
G35463	G35463	G35463	NA	G35463	reference	8.7755	8.46572	8.61336	9.277	9.13574	9.34149	8.95264	8.85448	8.57565	8.52869	8.71223	8.50654	8.57586	8.81136	8.14953	8.63308	8.43398	8.76216	8.50602	8.57049	8.57253	8.89305	8.28028	8.63996	8.92368	8.83918	9.00293	8.76157	8.87452	8.92473	3.92915e-14	1.21616e-12	0.0055328	0.016616	0.916757	0.966475	-0.493217	-0.68122	1.58941e-05	0.000430752	0.270093	0.412016	0.0106906	0.0365142
G36147	ID4	ID4	ID4	G36147	human_blastn	9.97657	9.87889	9.98824	10.096	10.255	10.2175	10.0099	10.0883	10.0125	10.0519	10.0641	10.2473	10.115	10.1547	10.2398	10.0607	10.2386	10.0876	10.0807	10.0883	9.67109	9.81256	9.97131	10.1344	10.1375	9.97348	10.2075	10.201	10.0478	10.1935	3.18837e-05	0.00017599	-0.229903	-0.321074	0.000984104	0.0145834	-0.326953	-0.419928	1.67326e-05	0.000451776	-0.354153	-0.42121	1.7121e-05	0.000243808
G37103	PTCHD4_containing	PTCHD4_containing	NA	G37103	human_blastn	8.10525	7.87592	7.88405	7.82003	7.97452	8.21923	7.8743	8.00644	7.68216	7.56464	7.70894	7.71179	7.72084	7.7762	7.86933	7.78402	7.81403	7.8653	7.58516	7.81977	8.16443	7.92189	7.65716	7.90684	7.87276	7.81024	8.03801	8.16666	8.00804	8.24352	1.59257e-06	1.23635e-05	0.15993	0.363851	0.0240128	0.130968	-0.00599645	-0.0127425	0.936775	0.968433	0.412522	0.595347	0.000301966	0.00245345
G37307	NPM1_G37307	NPM1	NPM1	G37307	human_blastn	9.49737	9.45286	9.42047	9.38348	9.37871	9.15734	9.29067	9.35321	9.5187	9.70481	9.46479	9.56109	9.55779	9.35979	9.71498	9.56057	9.42842	9.4129	9.54682	9.49086	9.46218	9.41745	9.42279	9.49547	9.34971	9.61241	9.30771	9.42666	9.32497	9.27869	1.96344e-08	2.3626e-07	0.041379	0.0717391	0.390111	0.66888	0.224514	0.286203	0.000671376	0.00748719	-0.165114	-0.191106	0.0222793	0.0637402
G38032	G38032	G38032	NA	G38032	reference	8.79006	8.54477	8.38245	8.61581	8.51269	8.53169	8.63043	8.71166	8.03564	8.11236	8.67442	8.29971	8.25339	8.5373	7.81023	8.58888	8.23063	8.34508	8.14321	8.37089	8.43758	8.46357	8.33558	8.12175	8.68914	8.65639	8.55791	8.74675	8.60416	8.64469	2.58912e-12	6.01445e-11	0.0472774	0.133861	0.391643	0.670075	-0.0136081	-0.0281118	0.857041	0.927841	0.773056	0.896387	2.21747e-08	8.26092e-07
G38187	PRR18_containing	PRR18_containing	NA	G38187	human_blastn	13.3505	13.4145	13.5574	13.857	13.9049	13.8901	13.8028	13.8006	13.7156	13.5516	13.6962	13.6819	13.484	13.6545	13.482	13.7301	13.4553	13.7604	13.5848	13.5751	13.5468	13.6853	13.5592	13.5682	14.0409	13.7599	13.9145	13.9325	13.9004	13.7621	1.37464e-17	6.97934e-16	-0.125848	-0.178713	0.0173964	0.106313	-0.358508	-0.415663	3.14485e-08	2.66493e-06	-0.0637758	-0.072201	0.340191	0.482271
G38373	G38373	G38373	NA	G38373	reference	7.17661	6.97123	7.33527	7.3266	7.33549	7.23047	7.44451	7.09231	7.39334	7.30531	7.54309	7.41999	7.42172	7.58602	7.50383	7.60826	7.67899	7.20651	7.33021	7.43188	7.06875	7.16664	7.21537	7.33409	7.25476	7.05763	7.36135	7.59002	7.10029	7.35619	0.000145507	0.000668787	-0.580609	-0.912317	8.51174e-06	0.000403235	-0.219986	-0.51864	0.0123036	0.0614821	-0.568529	-0.827856	6.20346e-05	0.00069306
G38522	TOMM20_like_G38522	TOMM20_like	TOMM20	G38522	human_blastn	9.78999	9.80743	9.8372	9.63382	9.62416	9.55176	9.58291	9.60914	9.75222	9.98022	9.75473	9.76114	9.84732	9.7036	9.89193	9.78428	9.80798	9.70466	9.78681	9.67085	9.66631	9.72092	9.7295	9.82004	9.7172	9.75547	9.63166	9.81827	9.635	9.62622	9.8843e-07	8.07248e-06	-0.0103025	-0.0160135	0.809613	0.92188	0.198436	0.23562	0.00046235	0.005677	-0.123716	-0.136349	0.0412144	0.101238
G3859	G3859	G3859	NA	G3859	reference	7.06596	7.2246	6.93116	7.58091	7.63008	7.64808	7.16401	7.50641	6.6086	6.60357	6.90856	6.61741	6.76082	6.79895	6.29235	7.04817	6.51827	6.87355	6.5345	6.85806	6.87646	7.29937	6.55545	6.54213	7.32162	7.22421	7.13929	6.95736	7.15005	7.51994	1.70247e-20	1.21218e-18	0.119675	0.577672	0.0484448	0.205331	-0.242007	-0.765507	0.00807905	0.0459212	1.30803	1.65281	4.67596e-08	1.58495e-06
G3860	G3860	G3860	NA	G3860	reference	7.67806	7.69439	7.65393	8.07695	7.98742	8.06331	7.92757	8.02839	7.30892	7.45017	7.54708	7.41192	7.4706	7.50516	7.60378	7.64504	7.38128	7.65102	7.31475	7.55492	7.64447	7.78184	7.4462	7.55823	7.86713	7.72786	7.83471	7.71816	7.93423	7.92163	1.1268e-34	3.01307e-32	0.118186	0.229336	0.0551381	0.224182	-0.510016	-0.610549	1.28777e-07	8.56115e-06	0.496668	0.607079	9.16623e-07	2.00836e-05
G3868	G3868	G3868	NA	G3868	reference	8.29076	8.04744	8.00298	8.31153	8.33944	8.51489	8.36228	8.63314	8.13842	8.05628	8.08126	8.21186	8.09466	8.13067	7.58164	8.18835	8.26784	8.29236	7.99113	8.39281	8.04398	8.06127	7.88356	8.12989	8.52337	7.97114	8.35974	8.12631	8.35872	8.57091	0.000204248	0.000898943	-0.0269922	-0.106142	0.609812	0.819325	-0.324104	-0.655383	0.00153992	0.0139557	0.0537926	0.105895	0.615374	0.729249
G38760	G38760	G38760	NA	G38760	reference	8.62738	8.4682	8.39059	8.67597	8.73739	8.66391	8.73049	8.67448	8.23362	8.40372	8.55266	8.3677	8.40054	8.44217	8.18011	8.60369	8.43607	8.46996	8.38751	8.49225	8.56512	8.60913	8.4645	8.34943	8.68824	8.48165	8.56279	8.55559	8.60421	8.72199	4.42522e-13	1.18594e-11	0.0577196	0.105753	0.26098	0.546306	-0.188222	-0.254405	0.0061846	0.037836	0.358709	0.424543	1.11972e-05	0.000172077
G39119	MIR29B2CHG_containing_G39119	MIR29B2CHG_containing	NA	G39119	human_blastn	7.13394	6.80842	6.35595	7.42351	7.45004	7.41542	7.42127	7.29741	6.15643	6.04548	6.55895	6.01157	6.09027	6.60047	6.07193	6.54932	6.14948	6.61998	6.0004	6.13598	7.24908	7.20416	6.14285	6.05468	7.23559	7.24303	7.37563	7.25283	7.1261	6.98033	7.18613e-147	2.88236e-143	1.37642	1.52989	1.38833e-15	2.08822e-12	-0.26382	-0.515343	0.00386699	0.0271955	3.36135	3.39866	1.12995e-60	4.53222e-57
G3936	G3936	G3936	NA	G3936	reference	7.45246	7.21641	7.3542	7.49934	7.3254	7.67335	7.34757	7.51067	6.99833	7.10265	6.98805	6.93142	7.2633	6.92162	7.43924	6.96259	7.15204	7.40119	6.98546	7.00472	7.01463	7.15757	7.24336	7.3805	6.9671	7.08749	7.22393	7.31409	7.56964	7.72328	1.30049e-06	1.0302e-05	0.0461462	0.173655	0.397075	0.672958	-0.382644	-0.698498	0.000525584	0.00626174	0.129887	0.248443	0.2292	0.36428
G3940	G3940	G3940	NA	G3940	reference	9.28088	9.26544	9.45274	9.53716	9.28796	9.32053	9.35811	9.42025	9.401	9.27715	9.33073	9.27124	9.36216	9.37369	9.14481	9.42623	9.30003	9.31177	9.35874	9.40063	9.17128	9.29684	9.31627	9.43927	9.50652	9.27647	9.46323	9.53874	9.43931	9.50335	6.81237e-05	0.000344425	-0.139394	-0.200787	0.0126691	0.0865474	-0.165866	-0.211933	0.00861146	0.0479287	-0.0483612	-0.0558032	0.494681	0.624737
G39527	ZBTB37_like	ZBTB37_like	ZBTB37	G39527	human_blastn	7.6952	7.38645	7.3313	7.79339	7.72703	7.75902	7.78186	7.65702	7.35075	7.25021	7.4613	7.37795	7.26468	7.36462	7.52135	7.59796	7.28246	7.63553	7.32882	7.38787	7.54736	7.71319	7.41508	7.49613	7.75721	7.53883	7.6618	7.51747	7.59226	7.57249	9.89656e-09	1.26957e-07	0.0850692	0.217517	0.152252	0.411676	-0.18208	-0.336693	0.0246013	0.101117	0.356396	0.514052	0.000952946	0.00598164
G39779	G39779	G39779	NA	G39779	reference	8.7588	8.1695	8.06142	8.59749	8.68637	8.78757	8.76947	8.78242	8.94135	9.01339	8.61058	9.33527	8.89365	8.90396	9.76031	8.64407	9.16702	8.72344	9.20845	8.98889	8.43111	8.58115	8.60214	8.97775	8.70738	8.56	8.5442	8.36272	8.69942	8.52803	5.7441e-08	6.35282e-07	-0.0394946	-0.185835	0.449645	0.715307	-0.11858	-0.381776	0.120064	0.29216	-1.01277	-1.26369	2.91672e-07	7.67984e-06
G40490	G40490	G40490	NA	G40490	reference	8.38451	8.29719	8.06232	8.3283	8.21073	8.20101	8.27924	8.19612	7.98023	7.95223	8.03678	7.8493	7.8652	8.03202	7.89549	7.9295	7.91375	8.08844	7.92316	7.87053	8.37342	8.30996	8.00025	7.79639	8.14995	8.27557	8.17992	8.07822	8.1518	8.20005	3.65974e-32	7.59269e-30	0.509829	0.567494	3.16203e-11	1.52195e-08	0.11802	0.154837	0.063359	0.191557	0.794424	0.826961	9.53504e-21	3.58547e-18
G41041	G41041	G41041	NA	G41041	reference	7.80321	7.81426	7.71962	8.01144	7.90142	7.90491	7.92703	7.85636	7.21116	7.53359	7.78771	7.49149	7.59978	7.83113	7.32846	7.75782	7.53004	7.62865	7.4767	7.56111	7.81245	7.90361	7.58723	7.52599	7.91206	7.73593	7.81155	7.8902	7.90369	7.89385	9.15777e-22	7.29771e-20	0.0624624	0.138963	0.258464	0.543818	-0.129232	-0.210062	0.0838784	0.231122	0.778239	0.854561	3.6147e-11	2.58903e-09
G4398	NEFL	NEFL	NEFL	G4398	human_blastn	9.2712	9.3295	9.40129	9.60516	9.58389	9.45565	9.47399	9.53708	9.45674	9.64189	9.41756	9.48633	9.50155	9.21793	9.8249	9.41345	9.47433	9.27236	9.33169	9.27111	9.46462	9.24956	9.37227	9.45187	9.47178	9.3536	9.54322	9.59782	9.64796	9.52297	2.24998e-06	1.68057e-05	-0.00939325	-0.0184971	0.84844	0.938525	-0.234595	-0.315851	0.00102688	0.0103488	-0.32177	-0.38335	7.44185e-05	0.000800964
G4936	ATF6_containing	ATF6_containing	NA	G4936	human_blastn	9.63089	9.78906	9.70461	9.44563	9.4118	9.44136	9.46021	9.5267	9.69669	9.77077	9.67194	9.65436	9.6404	9.54659	9.46109	9.68661	9.69399	9.58091	9.67994	9.61113	9.64049	9.62444	9.62928	9.69039	9.55848	9.63021	9.48799	9.61043	9.52044	9.43636	8.12169e-06	5.2627e-05	0.0227654	0.0383431	0.619866	0.826282	0.27332	0.332554	2.10928e-05	0.000543488	0.0259087	0.0295505	0.704789	0.800521
G5128	G5128	G5128	NA	G5128	reference	6.78644	6.73342	6.79996	7.25865	7.01181	7.18176	7.11985	7.0635	6.62735	6.63953	6.84802	6.55392	6.60496	6.84513	6.68433	6.96639	6.40233	7.05385	6.66151	6.99337	6.94515	6.87469	6.67757	6.79406	7.02452	6.92899	6.94388	6.99892	6.94557	7.18332	5.91965e-11	1.11648e-09	-0.0346982	-0.137871	0.514939	0.759066	-0.343754	-0.681623	0.00112199	0.0110572	0.429201	0.728494	0.000949527	0.0059664
G5304	G5304	G5304	NA	G5304	reference	8.67073	8.7166	8.70314	8.92683	9.00099	8.94486	8.97968	8.83348	8.82888	8.65548	8.76442	8.77922	8.6473	8.77514	9.01656	8.68511	8.69046	8.77092	8.71786	8.75839	8.54949	8.65307	8.69278	8.81185	8.8368	8.59829	8.97186	8.82093	8.91721	8.94549	1.11579e-07	1.14951e-06	-0.10571	-0.182958	0.0635126	0.245581	-0.44067	-0.524649	7.54398e-08	5.43573e-06	-0.228972	-0.278129	0.00507738	0.0211698
G5507	G5507	G5507	NA	G5507	reference	8.65848	8.52338	8.35481	8.73964	8.7201	8.57945	8.76317	8.66237	8.6681	8.97546	8.53908	9.11687	8.71082	8.71075	9.33307	8.47154	8.86219	8.67308	8.84677	9.12931	8.60439	8.73196	8.86945	8.75955	8.69308	8.83564	8.79222	8.72095	8.78451	8.60937	1.75543e-05	0.000104725	0.0761436	0.214477	0.192971	0.46796	-0.0170842	-0.0370818	0.821378	0.906845	-0.380227	-0.558598	0.00068364	0.00464235
G5954	G5954	G5954	NA	G5954	reference	6.97822	6.80265	7.0142	7.12877	7.03041	7.11029	6.96771	7.03972	7.02178	6.97102	7.06761	6.79472	7.04462	7.12601	6.66669	6.94782	6.92425	7.24899	6.82406	6.92554	6.68909	6.75242	6.77785	6.93646	6.92369	6.70198	7.00748	6.91555	6.93688	6.89488	3.24404e-05	0.000178489	-0.540362	-0.801118	8.70568e-06	0.000409201	-0.493205	-0.734754	4.82215e-05	0.00102157	-0.196005	-0.335783	0.0687111	0.148946
G613	G613	G613	NA	G613	reference	8.33415	8.1916	8.29623	8.30494	8.42064	8.38697	8.44192	8.34799	8.57387	8.56462	8.33453	8.64638	8.46595	8.59231	9.13456	8.29657	8.51577	8.58305	8.59031	8.54031	8.32155	8.32501	8.61656	8.65205	8.44056	8.49605	8.27746	8.33781	8.35633	8.28645	1.8868e-05	0.000111458	-0.0615613	-0.172927	0.27745	0.5629	-0.0397975	-0.0836988	0.599865	0.770679	-0.491222	-0.664117	3.07482e-05	0.000397415
G6222	G6222	G6222	NA	G6222	reference	7.25589	7.02091	6.94772	7.38766	7.21309	7.48566	7.32776	7.31778	6.85841	6.84431	6.94228	6.85051	6.81223	6.91758	6.69521	6.87049	6.8564	7.03381	6.93447	7.05331	7.23004	7.20447	6.98711	6.85458	7.26564	7.09259	7.35053	6.89954	7.39677	7.45481	2.33818e-17	1.16262e-15	0.279433	0.569842	0.00205494	0.0247024	-0.193975	-0.414617	0.0210248	0.0901607	0.787997	0.962491	4.13721e-07	1.01185e-05
G652	G652	G652	NA	G652	reference	6.98157	6.96503	7.04233	7.38061	7.30684	7.16359	7.26486	7.01622	6.33739	6.40009	6.93751	6.2858	6.38058	6.97981	6.07404	6.60312	6.27264	6.79943	6.3963	6.49628	6.83175	7.17443	6.47245	6.43963	6.68537	7.16441	7.05099	7.00031	7.09299	7.03273	6.60907e-30	1.1361e-27	0.0714442	0.357692	0.189318	0.46358	-0.121022	-0.43632	0.106882	0.271156	2.60311	2.69278	6.68847e-19	1.7885e-16
G7048	MIR101-1_containing	MIR101-1_containing	NA	G7048	human_blastn	6.88463	7.00649	6.63686	7.12202	7.13737	7.16009	7.09681	7.1065	6.12869	6.27655	6.64138	6.28854	6.32937	6.71264	6.12673	6.71603	6.23978	6.71755	6.28039	6.28012	6.95402	7.06073	6.25103	6.27959	7.05665	7.06294	7.09764	7.02839	7.0518	6.97978	1.03065e-158	6.20088e-155	0.665376	0.784158	2.71491e-10	9.89953e-08	-0.181154	-0.276716	0.0160637	0.0742582	2.6476	2.67033	3.99421e-58	1.20156e-54
G7198	ZZZ3_containing	ZZZ3_containing	NA	G7198	human_blastn	7.63396	7.56331	7.78787	7.67017	7.65108	7.52514	7.59775	7.59921	7.8125	7.73588	7.91268	7.79091	7.78817	7.83874	7.92283	7.85589	7.87436	7.73364	7.78299	7.83335	7.60207	7.7649	7.75876	7.80778	7.77479	7.67349	7.69706	7.84292	7.75759	7.59966	1.03296e-06	8.37572e-06	-0.277167	-0.3807	0.00030382	0.00616585	0.0583306	0.0897053	0.40982	0.62126	-0.288173	-0.35693	0.000843025	0.00544212
G7743	G7743	G7743	NA	G7743	reference	6.9533	7.16749	7.18278	7.26211	7.59302	7.3324	7.22596	7.48277	7.68411	7.43867	7.60394	7.68244	7.09102	7.55818	7.99718	7.18973	7.48923	7.38586	7.86021	7.61386	7.22748	7.21151	7.43251	7.63917	7.15592	6.92242	7.2025	7.06534	7.27978	7.29592	1.00382e-06	8.17254e-06	-0.235675	-0.74686	0.00438335	0.0422296	-0.269437	-0.734562	0.0050982	0.0330586	-0.968723	-1.26688	1.42958e-06	2.93551e-05
G8875	G8875	G8875	NA	G8875	reference	7.36557	7.26616	7.31367	7.30442	7.20264	7.15488	7.0673	7.13666	7.39546	7.42471	7.48431	7.50609	7.40125	7.45537	7.77161	7.25184	7.50392	7.31204	7.49793	7.34136	7.22527	7.24917	7.34626	7.43571	7.17179	7.15868	7.09992	7.10517	7.29084	7.10497	6.18391e-09	8.24042e-08	-0.112834	-0.274574	0.0750441	0.271662	0.0998212	0.203214	0.196866	0.399542	-0.399643	-0.561655	0.00027221	0.00224349
G8876	POU3F3	POU3F3	POU3F3	G8876	human_blastn	9.63302	9.47285	9.27498	9.75317	9.74579	9.83894	9.79767	9.65289	9.48231	9.27635	9.55015	9.41091	9.4062	9.53398	9.69713	9.43029	9.26889	9.52541	9.37723	9.30145	9.64103	9.66824	9.23645	9.25049	9.68226	9.54929	9.65938	9.65248	9.76518	9.62993	3.48696e-15	1.27534e-13	0.125541	0.206348	0.032707	0.160361	-0.186181	-0.255924	0.00765142	0.0442429	0.161496	0.195923	0.0445233	0.107386
G8902	POU3F3_like	POU3F3_like	POU3F3	G8902	human_blastn	9.08101	8.80054	8.74967	9.04642	9.07514	9.19732	9.09763	9.06902	8.74166	8.56864	8.83302	8.85545	8.81167	8.91748	8.30451	8.77045	8.64118	8.86647	8.54289	8.82533	8.96972	9.07964	8.63136	8.65202	8.98732	9.02183	8.97911	8.81415	8.90115	9.05544	3.46688e-10	5.89223e-09	0.146651	0.282243	0.0271746	0.14246	-0.100024	-0.169726	0.181011	0.380524	0.416278	0.536582	3.48854e-05	0.000439096
G8931	G8931	G8931	NA	G8931	reference	8.81646	8.90174	9.23919	9.24936	9.39926	9.24809	9.41628	9.366	8.68467	8.59046	8.81243	8.87899	9.10677	9.03283	8.22377	8.84195	8.66638	8.81247	8.9354	8.8656	8.43032	8.85087	8.82031	8.82193	8.85014	9.09722	8.7361	8.90058	9.28678	9.24328	4.22146e-05	0.000225064	-0.0498518	-0.205097	0.357854	0.641108	-0.461707	-0.820196	0.000225571	0.00326237	0.0966709	0.201871	0.370575	0.512131
G8970	G8970	G8970	NA	G8970	reference	7.55098	7.39612	7.43426	7.68328	7.69618	7.89124	7.75683	7.78459	7.75298	7.16119	7.37543	7.50062	7.36216	7.58271	7.36186	7.51819	7.42268	7.51257	7.27613	7.45305	7.71767	7.72619	7.30691	7.24094	7.8957	7.71168	7.71776	7.31875	7.70464	8.01652	1.71809e-06	1.31981e-05	0.0872183	0.292938	0.143799	0.399063	-0.11767	-0.298191	0.132625	0.312428	0.195541	0.360579	0.0743537	0.15827
G8982	G8982	G8982	NA	G8982	reference	8.16047	8.08457	7.74114	8.4614	8.48807	8.55999	8.5079	8.40387	8.31609	7.68659	7.92468	7.96736	8.03012	8.03961	8.08301	7.95002	7.85753	8.13854	7.90166	8.00335	8.35471	8.40044	7.73853	7.97682	8.54871	8.36536	8.35161	8.14226	8.31869	8.65497	3.3211e-14	1.04615e-12	0.34052	0.602557	0.000551464	0.00941244	-0.180759	-0.376378	0.028562	0.111442	0.264924	0.42775	0.0147412	0.046667
G9075	ZNF208_containing_G9075	ZNF208_containing	NA	G9075	human_blastn	8.2658	8.27571	8.05257	8.13253	8.28393	8.14516	8.13643	8.09199	7.96795	8.07172	8.08171	7.88397	7.97233	8.06258	7.89444	8.12502	7.99356	8.11116	8.00309	7.9719	8.22937	8.15432	8.02724	8.01566	8.12451	8.19653	8.06512	8.27581	8.31003	8.21526	8.20474e-11	1.51655e-09	0.187067	0.265006	0.00309255	0.0327288	0.0891402	0.121413	0.172954	0.368551	0.473983	0.539476	5.32726e-09	2.36542e-07
G9278	MIRLET7D_containing	MIRLET7D_containing	NA	G9278	human_blastn	6.93002	7.05273	6.73117	7.23678	7.23149	7.1622	7.11338	7.04031	6.33862	6.0412	6.89443	6.08949	6.09555	6.73403	6.09937	6.77303	6.03443	6.81868	6.00195	6.14641	6.8973	6.87307	6.06976	6.05997	7.1782	6.97476	7.07162	7.02218	7.06407	7.08321	4.15186e-124	1.24898e-120	0.143432	0.38014	0.0367654	0.173335	-0.214462	-0.444676	0.0125744	0.0625236	3.09454	3.13924	8.71844e-42	2.09818e-38
G9503	G9503	G9503	NA	G9503	reference	9.30723	8.88126	8.86155	9.32979	9.28116	9.2897	9.54075	9.24722	9.33866	9.81401	9.15574	10.0119	9.47001	9.47734	10.1194	9.24517	9.82348	9.39926	9.67989	9.7789	9.11604	9.13296	9.87127	9.67194	9.22402	9.37715	9.57859	9.13589	9.35693	9.36334	3.04149e-09	4.30062e-08	-0.033189	-0.122338	0.535919	0.772641	-0.110701	-0.28083	0.155028	0.345199	-0.823865	-1.00656	3.81074e-07	9.49371e-06
G9747	G9747	G9747	NA	G9747	reference	6.13821	6.47123	6.35794	6.96641	6.99781	7.07512	6.83557	7.00157	6.3272	6.16648	6.07764	6.29377	6.39511	6.23523	5.85137	6.58937	6.17216	6.28458	6.06906	6.46105	6.46248	6.60431	6.16072	6.14128	6.60978	6.68721	6.61439	6.22264	6.49931	6.73795	4.60057e-06	3.1841e-05	0.041947	0.491338	0.297031	0.584247	-0.200639	-1.23519	0.00811501	0.0460821	0.179202	0.859155	0.0717932	0.153908
G9749	G9749	G9749	NA	G9749	reference	7.06161	7.42688	7.33158	7.91767	8.08377	8.22021	8.00621	8.16322	7.12271	7.02152	7.06117	7.36125	7.3499	7.02894	6.52891	7.76025	7.16526	7.25264	7.14716	7.39406	7.48415	7.72733	7.11236	6.89216	7.54844	7.84498	7.7127	7.21254	7.44197	7.86077	1.62881e-05	9.79976e-05	0.0401751	0.43992	0.328688	0.614336	-0.173929	-1.08027	0.0159793	0.073982	0.220113	0.943514	0.0382385	0.0958391
G9756	G9756	G9756	NA	G9756	reference	7.11609	7.32866	7.18813	7.91452	7.83026	7.9586	7.95293	7.95411	7.02686	7.01447	6.903	7.19964	7.18959	6.97429	6.77593	7.49662	6.9339	7.30868	7.01525	7.35161	7.35165	7.67091	6.97792	6.86966	7.3989	7.56075	7.50149	7.12203	7.43029	7.63566	4.39001e-15	1.58102e-13	0.110875	0.495637	0.066626	0.252667	-0.525463	-1.00191	0.000170409	0.00263904	0.435653	0.863028	0.00166149	0.0091752
gene10022	Spty2d1	Spty2d1	Spty2d1	Spty2d1	reference	8.22528	8.21317	7.85021	8.26387	8.25894	8.10147	8.09616	8.22881	7.81688	7.79468	7.73605	7.82118	7.85095	7.8524	7.52747	7.7442	7.69773	7.81208	7.7391	7.76037	8.20005	8.14369	7.73505	7.77604	8.14303	8.07897	8.11434	8.03247	8.2059	8.18946	2.29821e-34	5.92907e-32	0.657203	0.746977	4.11842e-12	2.75316e-09	-0.0218741	-0.0327832	0.752376	0.866082	0.770911	0.825005	5.03863e-14	6.06298e-12
gene10027	Ldha	Ldha	Ldha	Ldha	reference	12.298	12.2007	12.1521	12.0624	12.046	11.833	11.9309	11.7502	11.9896	12.1565	12.0968	11.8904	12.0433	11.9552	12.1394	11.7773	12.1191	12.0536	11.8799	11.9699	12.204	12.006	12.2413	12.1647	11.788	12.1315	11.8033	11.7199	11.7393	11.7032	1.40281e-08	1.73129e-07	0.139091	0.224164	0.0214473	0.12206	0.251752	0.338119	0.000526357	0.00626474	0.169227	0.205672	0.0361313	0.091625
gene10029	Gtf2h1	Gtf2h1	Gtf2h1	Gtf2h1	reference	9.74091	9.6861	9.55447	9.48168	9.47317	9.38443	9.47091	9.45466	9.5963	9.67491	9.45755	9.51349	9.60441	9.53483	9.48738	9.57318	9.52948	9.45126	9.63099	9.53771	9.64562	9.54686	9.51948	9.50486	9.57351	9.6954	9.47123	9.59188	9.50726	9.41455	9.18935e-05	0.000448582	0.186177	0.236902	0.000864694	0.0132041	0.286757	0.337714	2.37957e-06	9.57553e-05	0.124958	0.139584	0.0511434	0.119248
gene10042	Kcnj11	Kcnj11	Kcnj11	Kcnj11	reference	7.43055	7.48674	7.65013	7.41767	7.35399	7.52382	7.39474	7.57138	7.63582	7.57179	7.60711	7.68015	7.62274	7.46919	7.78864	7.57308	7.73485	7.57667	7.63976	7.6561	7.57835	7.63466	7.70293	7.70301	7.49879	7.41873	7.65448	7.51371	7.56896	7.63374	0.000117702	0.000555851	-0.0667719	-0.143291	0.227838	0.512281	0.0838866	0.138223	0.253983	0.468308	-0.24458	-0.31853	0.00745424	0.0281182
gene1006	Tle3	Tle3	Tle3	Tle3	reference	9.65092	9.6593	9.395	9.68344	9.66428	9.78083	9.62027	9.60585	9.46997	9.43274	9.43496	9.5771	9.5473	9.40787	9.39809	9.37979	9.53276	9.55955	9.55282	9.53932	9.66933	9.73414	9.57449	9.55157	9.63582	9.68652	9.56668	9.4464	9.57686	9.62834	2.14722e-09	3.11572e-08	0.347519	0.390124	2.15011e-08	3.27497e-06	0.0107372	0.0131784	0.848063	0.922722	0.273107	0.302114	1.66048e-05	0.000237299
gene10060	Calcb	Calcb	Calcb	Calcb	reference	7.48175	7.5243	7.57202	8.0778	7.86192	7.63635	7.84461	7.82313	7.6764	7.82622	7.50042	7.4588	7.45475	7.54488	8.08493	7.47613	7.58238	7.41767	7.25817	7.47881	7.48745	7.27454	7.57858	7.82957	7.62718	7.3242	7.67548	7.6076	7.71285	7.53887	1.23956e-05	7.67657e-05	-0.0601054	-0.211497	0.284677	0.570607	-0.730985	-0.943133	1.37924e-06	6.12276e-05	-0.374123	-0.616657	0.00180071	0.00969301
gene10061	CALCA	CALCA	CALCA	LOC101971806	human_blastn	6.82647	6.91581	6.84376	7.43935	7.1747	7.30011	7.25091	7.22123	7.26132	7.23694	6.92208	6.71126	6.70586	6.96055	7.45217	6.83069	6.89131	6.79177	6.96696	6.76156	6.73481	6.74737	6.90146	6.87918	7.0008	6.8183	6.93559	7.09447	7.206	7.10274	6.54516e-07	5.59758e-06	-0.0438515	-0.2048	0.40474	0.68001	-0.890127	-1.20056	6.91114e-07	3.55392e-05	-0.433582	-0.789167	0.00127035	0.00745666
gene10081	Dkk3	Dkk3	Dkk3	Dkk3	reference	12.9191	13.0242	13.0836	12.878	12.8022	12.822	12.9635	12.9656	13.0661	13.2061	12.9643	13.019	13.0528	12.9885	13.2761	13.0217	13.0215	12.9725	13.0751	13.0659	13.0632	13.0006	13.1096	13.0493	13.0026	13.039	13.0169	13.0806	13.0183	12.8997	5.12331e-05	0.000266532	0.00351436	0.00543059	0.934	0.973246	0.146544	0.174608	0.00781353	0.0447715	-0.143453	-0.157697	0.016893	0.0518159
gene10087	Zbed5	Zbed5	Zbed5	Zbed5	reference	8.93488	9.01484	8.8949	9.23987	9.24419	9.21287	9.15405	9.16651	8.80481	8.93382	8.99171	8.8903	8.82506	8.94235	8.95266	9.0157	8.84743	8.96073	8.93885	9.02504	8.95247	8.9601	8.9954	8.93561	9.18294	9.01265	9.13399	9.06671	9.23573	9.07201	2.77848e-17	1.36463e-15	0.0143513	0.0233541	0.746772	0.890125	-0.32853	-0.380178	8.73975e-08	6.1862e-06	0.139595	0.156879	0.0334397	0.0863846
gene10089	Ctr9	Ctr9	Ctr9	Ctr9	reference	9.84348	9.8498	9.74142	9.77027	9.79951	9.76761	9.78616	9.70055	9.51362	9.73485	9.71416	9.49886	9.62407	9.53966	9.46783	9.60536	9.59716	9.62848	9.61183	9.59503	9.81758	9.7456	9.69127	9.58236	9.64727	9.77671	9.72404	9.70672	9.73468	9.70967	2.65018e-08	3.08112e-07	0.20097	0.249286	0.000329564	0.00657435	0.0517788	0.0635451	0.357857	0.575681	0.349342	0.384592	4.83405e-08	1.62936e-06
gene10096	Swap70	Swap70	Swap70	Swap70	reference	8.51208	8.45831	8.494	8.83568	8.8528	8.78299	8.56418	8.53728	8.48536	8.40936	8.30537	8.5569	8.61783	8.54936	8.27891	8.52594	8.27125	8.5773	8.33999	8.3329	8.53077	8.47657	8.24156	8.37329	8.55489	8.57373	8.60085	8.48937	8.60546	8.65614	7.45872e-08	8.0799e-07	0.0129245	0.0297808	0.802256	0.917638	-0.250714	-0.37239	0.00158657	0.0142366	0.0424326	0.0563599	0.638995	0.747523
gene101	Pkp4	Pkp4	Pkp4	Pkp4	reference	12.4595	12.407	12.5148	13.0423	12.8304	13.0623	12.8025	12.9026	12.8948	12.587	12.6071	12.9611	12.7506	12.6576	12.4318	12.7461	12.5539	12.6798	12.5493	12.6851	12.4421	12.5191	12.4837	12.7497	12.8928	12.5896	13.0173	12.8383	12.9187	12.9762	3.00287e-12	6.85646e-11	-0.135097	-0.227973	0.0273812	0.143251	-0.570139	-0.638883	6.15768e-10	1.11108e-07	-0.313427	-0.382883	0.000233247	0.00199054
gene10104	Dennd5a	Dennd5a	Dennd5a	Dennd5a	reference	12.3817	12.4942	12.5711	12.5513	12.594	12.6928	12.5611	12.5988	12.56	12.3971	12.5899	12.6459	12.4813	12.4947	12.3641	12.6416	12.6363	12.5262	12.5546	12.6303	12.3455	12.3855	12.497	12.6132	12.4767	12.366	12.5902	12.5539	12.6049	12.6185	6.15434e-05	0.000314994	-0.196523	-0.241897	0.000315781	0.00638505	-0.248506	-0.290983	1.4732e-05	0.000405975	-0.132057	-0.145876	0.0311515	0.0817015
gene10143	Ip6k2	Ip6k2	Ip6k2	Ip6k2	reference	9.40166	9.3949	9.27835	9.36497	9.31981	9.34266	9.34684	9.28193	9.15327	9.25312	9.23665	9.07737	9.2683	9.27598	9.39477	9.17255	9.23307	9.21639	9.19381	9.23159	9.37949	9.44398	9.30976	9.25992	9.32158	9.43183	9.26604	9.24467	9.36096	9.35024	1.54709e-05	9.35956e-05	0.238197	0.284293	3.27422e-05	0.00114531	0.105131	0.127638	0.0609734	0.186645	0.276183	0.304724	1.08124e-05	0.000167878
gene10153	Qrich1	Qrich1	Qrich1	Qrich1	reference	10.6794	10.8318	10.7776	10.6226	10.5747	10.6658	10.634	10.7521	10.8471	10.7253	10.8102	10.9327	10.8694	10.872	10.7039	10.8343	10.8597	10.7537	10.8507	10.8495	10.735	10.7346	10.7547	10.7823	10.8469	10.7653	10.6574	10.7169	10.6487	10.6587	0.000168279	0.000758388	-0.0589742	-0.0877149	0.188393	0.462545	0.122288	0.147311	0.0280394	0.110045	-0.101745	-0.112318	0.0948158	0.18971
gene10172	Apeh	Apeh	Apeh	Apeh	reference	10.3952	10.4871	10.5806	10.5034	10.4045	10.4307	10.5416	10.5116	10.6035	10.4439	10.5207	10.6565	10.6605	10.6387	10.566	10.6751	10.6423	10.5729	10.6624	10.6385	10.5042	10.5346	10.6599	10.6024	10.5993	10.418	10.546	10.6141	10.5042	10.5119	2.77406e-05	0.000156056	-0.156344	-0.195032	0.0016062	0.0207821	-0.0144272	-0.0171258	0.783037	0.884294	-0.172239	-0.187412	0.00266733	0.0130207
gene10183	Camkv	Camkv	Camkv	Camkv	reference	10.3258	10.6661	10.5367	10.1858	10.1342	10.1912	10.3493	10.2101	10.3458	10.3729	10.4701	10.1254	10.3515	10.371	10.3588	10.383	10.3789	10.4206	10.5358	10.5108	10.4448	10.5261	10.4515	10.3695	10.3591	10.4453	10.3436	10.3185	10.4348	10.3846	1.14608e-05	7.1529e-05	0.0416232	0.0737715	0.393327	0.671052	0.334331	0.409716	2.44953e-06	9.79242e-05	0.227233	0.265288	0.00239319	0.0119392
gene10188	Rbm5	Rbm5	Rbm5	Rbm5	reference	11.4178	11.3198	11.1873	11.5585	11.3639	11.4408	11.337	11.2981	11.2151	11.0912	11.2685	11.3288	11.2168	11.3252	11.108	11.4398	11.14	11.2503	11.2196	11.2717	11.2754	11.3271	11.0571	11.1389	11.4973	11.4315	11.3971	11.3483	11.3772	11.4413	4.71235e-07	4.18313e-06	0.0543833	0.0879096	0.251337	0.537279	-0.0540368	-0.0689762	0.367667	0.584817	0.193581	0.219467	0.00454883	0.0194929
gene10198	Hyal1	Hyal1	Hyal1	Hyal1	reference	7.14055	7.1565	7.26342	7.5081	7.53717	7.45782	7.48235	7.44281	7.25851	7.10168	7.30566	7.32867	7.20808	7.22	7.17545	7.34064	7.288	7.36864	7.31612	7.4028	7.17288	7.36275	7.27438	7.4163	7.42942	7.04867	7.3438	7.35806	7.4856	7.48795	3.0605e-09	4.32242e-08	-0.160517	-0.303779	0.0191567	0.113777	-0.62914	-0.723351	1.36949e-08	1.3619e-06	-0.0749327	-0.104713	0.430386	0.567233
gene10199	Hyal2	Hyal2	Hyal2	Hyal2	reference	8.59929	8.52527	8.47939	8.58128	8.72765	8.56167	8.59544	8.62659	8.37352	8.50014	8.43348	8.44157	8.49723	8.53478	8.59357	8.45353	8.35013	8.55474	8.39409	8.44268	8.58857	8.67556	8.46346	8.38239	8.55287	8.5527	8.40468	8.35095	8.55926	8.54748	9.49606e-05	0.000460751	0.110849	0.177803	0.0457544	0.198019	-0.0396528	-0.0540462	0.539386	0.728116	0.16874	0.19945	0.0268032	0.0731178
gene10201	Rassf1	Rassf1	Rassf1	Rassf1	reference	8.05884	7.77468	7.85414	8.18849	8.0757	8.02796	8.12446	8.07659	7.93633	7.88632	7.84571	8.00247	7.89007	8.02027	7.99692	7.97265	7.87325	7.89069	7.92371	7.88895	8.00605	8.10011	7.87658	7.76231	8.12621	7.96412	8.03095	8.09731	8.1355	8.11122	1.48878e-06	1.16397e-05	0.0714352	0.137771	0.18782	0.461986	-0.155672	-0.225148	0.0288733	0.112438	0.0591875	0.0742281	0.481703	0.612589
gene10206	CUNH3orf18	CUNH3orf18	CUNH3orf18	CUNH3orf18	reference	9.49135	9.37612	9.65106	9.44863	9.29968	9.35958	9.52899	9.62404	9.62594	9.60055	9.61442	9.62434	9.56843	9.68648	9.76546	9.52727	9.64855	9.56098	9.64217	9.62919	9.48712	9.48404	9.706	9.59918	9.63564	9.40466	9.54579	9.54256	9.54007	9.55082	3.01484e-05	0.000167332	-0.192218	-0.257581	0.00154529	0.0201457	-0.010672	-0.0140743	0.863761	0.931568	-0.25985	-0.297687	0.000286207	0.0023476
gene10209	Mapkapk3	Mapkapk3	Mapkapk3	Mapkapk3	reference	8.11595	7.99005	7.84041	7.95863	7.98853	8.05503	8.00391	7.85183	7.81856	7.68619	7.90959	7.90286	7.8772	7.87898	7.95585	8.01005	7.86933	7.92233	7.77042	7.83867	8.02649	8.01798	7.86977	7.80751	8.13915	8.0846	8.00308	7.911	8.01616	7.88351	0.000131948	0.000614925	0.170423	0.269627	0.00909185	0.0691931	0.101214	0.148988	0.148112	0.335688	0.310647	0.38136	0.000295718	0.00241246
gene1023	Hexa	Hexa	Hexa	Hexa	reference	10.1796	10.1194	10.1603	9.96942	9.8871	9.86676	10.0028	9.9942	10.0046	10.1358	10.0277	10.1489	10.1112	10.0358	10.1351	10.1109	10.1052	9.99381	10.1474	10.0574	10.03	10.1059	10.0575	10.1214	9.95062	10.1903	9.98151	9.80144	10.0093	9.9594	1.84669e-06	1.4064e-05	0.0599639	0.0897894	0.184994	0.457996	0.236397	0.279068	4.34453e-05	0.000950504	0.0308497	0.034179	0.616521	0.730177
gene10231	Parp3	Parp3	Parp3	Parp3	reference	8.1231	7.91383	7.94476	7.88316	7.9684	7.92074	7.91885	7.85473	8.1672	8.1689	8.11952	8.29684	8.17156	8.18602	8.08362	8.1747	8.11024	8.19755	8.10127	8.15	8.01783	8.11081	8.07304	8.01263	7.97176	8.13469	7.82797	8.01446	7.80929	7.86506	6.20431e-10	9.90138e-09	-0.0655119	-0.123878	0.216771	0.500173	0.224052	0.313982	0.0023163	0.0185101	-0.202608	-0.248105	0.0139633	0.0446982
gene10240	Alas1	Alas1	Alas1	Alas1	reference	10.348	10.3314	10.2891	10.1578	10.1549	10.0759	10.2024	10.1404	10.3115	10.3629	10.3461	10.3498	10.2672	10.3445	10.4804	10.2902	10.3219	10.2992	10.3174	10.291	10.4121	10.358	10.3337	10.2588	10.3049	10.3425	10.1929	10.1833	10.218	10.1327	2.61544e-10	4.51529e-09	0.0489801	0.0675899	0.223707	0.507421	0.290326	0.322444	9.48261e-09	1.0408e-06	-0.000493218	-0.000529205	0.99246	0.995024
gene10242	Ppm1m	Ppm1m	Ppm1m	Ppm1m	reference	7.61071	7.56134	7.26648	7.58219	7.77771	7.7367	7.50371	7.46141	7.21549	7.1621	7.28395	7.35619	7.37362	7.40674	7.34166	7.38439	7.2682	7.32157	7.2553	7.39547	7.46821	7.70509	7.31163	7.20697	7.40552	7.62063	7.45237	7.41509	7.51589	7.63504	5.29541e-11	1.00504e-09	0.426538	0.594241	2.58346e-05	0.000950667	-0.0208967	-0.0390605	0.780005	0.882204	0.543355	0.682446	2.00579e-06	3.89285e-05
gene10255	Aste1	Aste1	Aste1	Aste1	reference	7.79262	7.71516	7.53134	7.75925	7.69489	7.58756	7.77818	7.6685	7.38774	7.53243	7.64759	7.39961	7.34211	7.61471	7.23308	7.6444	7.36632	7.65249	7.44502	7.56965	7.65537	7.61552	7.56839	7.46407	7.74376	7.74012	7.66887	7.64358	7.66257	7.64118	1.97894e-11	3.9754e-10	0.0927015	0.18548	0.110167	0.340408	0.00667945	0.0107613	0.925871	0.962922	0.643586	0.730483	1.41931e-09	7.26747e-08
gene10259	NUDT16	NUDT16	NUDT16	LOC101965734	human_blastn	7.23482	7.22711	7.30109	7.29459	7.24885	7.13189	7.26999	7.2985	7.53739	7.44215	7.47307	7.50792	7.31831	7.48949	7.74034	7.32002	7.58214	7.45576	7.45213	7.44049	7.33536	7.26536	7.33796	7.43993	7.36322	7.25768	7.16364	7.26398	7.24756	7.20146	6.91875e-07	5.89612e-06	-0.17191	-0.347228	0.0164565	0.102442	0.0175012	0.0343001	0.816111	0.903428	-0.439335	-0.587073	5.1247e-05	0.000597534
gene10270	Acad11	Acad11	Acad11	Acad11	reference	9.69989	9.59647	9.70282	9.62787	9.5606	9.39217	9.40455	9.47962	9.56718	9.72766	9.71083	9.74172	9.82442	9.69018	9.53941	9.72437	9.65484	9.67832	9.68331	9.66358	9.42607	9.4604	9.57681	9.64545	9.41547	9.61326	9.53484	9.62178	9.42635	9.41425	8.07161e-05	0.000400762	-0.141835	-0.220526	0.0174163	0.106333	0.0773853	0.108335	0.246683	0.459423	-0.152133	-0.182135	0.0516322	0.12001
gene10275	Tmem108	Tmem108	Tmem108	Tmem108	reference	8.54349	8.73463	8.7139	8.33647	8.33281	8.49193	8.46793	8.56794	8.67557	8.60077	8.85695	8.6002	8.6081	8.61194	8.63142	8.64279	8.82572	8.76086	8.77032	8.85789	8.73925	8.74573	8.88828	8.83425	8.58599	8.68008	8.5897	8.63299	8.63133	8.47902	1.4347e-12	3.50177e-11	-0.0273528	-0.0516075	0.577378	0.798665	0.366485	0.454243	1.73449e-06	7.39715e-05	0.099268	0.119358	0.205279	0.33566
gene10283	TF	TF	TF	LOC101970831	human_blastn	14.3138	14.2543	14.4794	14.3991	14.1631	14.014	14.1184	14.0553	14.7315	14.6152	14.3705	14.811	14.7452	14.6095	14.9309	14.3198	14.5653	14.3752	14.431	14.4363	14.208	14.2567	14.2184	14.4327	14.0216	14.4134	14.1188	14.094	14.1214	14.1213	1.71635e-24	1.86174e-22	-0.120013	-0.201854	0.0403852	0.183379	0.133434	0.189614	0.0542498	0.172504	-0.590905	-0.656629	3.50823e-11	2.52782e-09
gene10295	Ephb1	Ephb1	Ephb1	Ephb1	reference	8.30723	8.50797	8.57063	8.21228	8.12018	8.22165	8.36154	8.4266	8.52857	8.61667	8.45673	8.47479	8.47947	8.4305	8.58809	8.48145	8.58687	8.56466	8.5773	8.5877	8.45171	8.47629	8.5342	8.64927	8.41021	8.47903	8.40184	8.45376	8.44475	8.43001	1.20002e-08	1.51361e-07	-0.0549253	-0.0986706	0.27711	0.562718	0.249948	0.329048	0.000412994	0.00519285	-0.126664	-0.150717	0.099492	0.196809
gene10297	Msl2	Msl2	Msl2	Msl2	reference	8.89163	8.92213	8.8534	8.87029	8.95028	8.98562	8.9196	8.93344	8.77443	8.75263	8.76528	8.73166	8.83266	8.72823	8.48425	8.72756	8.68349	8.8127	8.80732	8.76025	8.80889	8.91469	8.77326	8.75034	8.90712	8.85172	8.86255	8.81977	8.90274	8.9498	1.56431e-05	9.45424e-05	0.111638	0.173703	0.0406143	0.184142	-0.0690085	-0.0916714	0.275661	0.492871	0.235368	0.273586	0.00149933	0.00848608
gene10306	Rae1	Rae1	Rae1	Rae1	reference	9.26969	9.31546	9.25329	8.98501	9.01397	8.97084	9.08229	9.02911	9.20274	9.28499	9.24095	9.25408	9.19512	9.23136	9.35304	9.10843	9.10263	9.1321	9.23795	9.16304	9.27474	9.25691	9.26525	9.20729	9.06698	9.3154	9.18448	9.15984	9.06816	9.13191	2.71216e-10	4.67102e-09	0.107091	0.149939	0.0291286	0.148961	0.402557	0.450775	1.29044e-10	2.77284e-08	0.0421043	0.0467629	0.498818	0.628445
gene10316	Vapb	Vapb	Vapb	Vapb	reference	10.8183	10.809	10.8955	10.7011	10.773	10.7106	10.7419	10.7237	10.8493	10.979	10.8145	10.8661	10.8696	10.8208	11.0756	10.8079	10.8857	10.7827	10.9386	10.818	10.7575	10.7533	10.9115	10.8915	10.7631	10.7402	10.8386	10.886	10.8223	10.6913	1.09157e-05	6.84822e-05	-0.0515297	-0.0731849	0.219032	0.502561	0.0572618	0.0670809	0.26213	0.477694	-0.202109	-0.218344	0.000265015	0.00219926
gene10325	Ctsz	Ctsz	Ctsz	Ctsz	reference	7.46295	7.32829	7.61101	7.76981	7.77857	7.74127	7.84833	7.63138	7.60923	7.56934	7.70078	7.7314	7.54755	7.66127	7.90275	7.64324	7.51302	7.65497	7.75596	7.6534	7.56418	7.5856	7.50812	7.66595	7.80863	7.58813	7.73134	7.70213	7.79607	7.73186	9.36397e-05	0.000455556	-0.185723	-0.335427	0.00994424	0.0735006	-0.401369	-0.548904	2.19145e-05	0.000559868	-0.317339	-0.425673	0.00117094	0.00699253
gene10330	Edn3	Edn3	Edn3	Edn3	reference	7.82829	7.84147	8.07452	7.85494	8.10676	8.0193	7.82277	7.94722	8.06097	7.93384	8.23733	8.33355	8.06585	8.22965	8.14224	8.31567	8.12339	8.14465	8.2647	8.24494	7.91961	7.89341	8.17771	8.33389	8.21147	7.88329	8.00918	8.09392	7.91605	7.90535	3.97105e-11	7.63317e-10	-0.543391	-0.658399	4.68052e-08	6.12182e-06	-0.103659	-0.171553	0.162808	0.356019	-0.423819	-0.532625	1.33968e-05	0.000198771
gene10332	ADA_like	ADA_like	ADA	LOC101972479	human_blastn	8.70162	8.6668	8.83198	9.10112	9.27664	9.07613	8.9661	9.06067	8.97377	8.65439	8.86378	9.13926	9.06316	8.92705	9.13877	9.02852	9.15505	9.17449	8.9407	8.91148	8.60801	8.76444	8.81578	8.79434	9.02786	8.76376	8.87013	8.98466	8.88379	8.9002	9.30386e-05	0.000453069	-0.299767	-0.477172	0.000704767	0.0112922	-0.55593	-0.691048	8.80035e-07	4.26995e-05	-0.401617	-0.541722	0.000135226	0.00128937
gene10333	ADA_containing	ADA_containing	NA	LOC101972772	human_blastn	8.17269	8.13342	8.26073	8.57298	8.73485	8.74562	8.39413	8.48219	8.45517	8.2587	8.36058	8.5662	8.46323	8.39612	8.73964	8.54753	8.30842	8.51267	8.39595	8.58746	8.05607	8.39199	8.21787	8.25138	8.56244	8.27998	8.4847	8.41189	8.35619	8.53171	5.32272e-05	0.000276148	-0.206683	-0.403037	0.00753561	0.0610202	-0.559076	-0.713004	2.0863e-06	8.56807e-05	-0.441035	-0.60077	7.39516e-05	0.000798797
gene10336	Ttpal	Ttpal	Ttpal	Ttpal	reference	8.81081	8.90898	8.76438	8.65992	8.74431	8.49192	8.6823	8.6889	8.70533	8.79555	8.76952	8.73904	8.65564	8.77568	8.56712	8.72359	8.839	8.64204	8.85808	8.81859	8.88487	8.8307	8.76091	8.75623	8.79002	8.88564	8.7495	8.87356	8.73364	8.73765	8.72941e-05	0.000429089	0.157593	0.222707	0.00663153	0.055998	0.296898	0.364776	1.07939e-05	0.000312219	0.251664	0.289557	0.000507284	0.00366615
gene10340	Gdap1l1	Gdap1l1	Gdap1l1	Gdap1l1	reference	9.96021	9.84221	10.0715	9.7414	9.73165	9.79015	9.97175	9.90067	10.1015	10.0733	9.97721	10.0005	10.0342	10.0551	10.4194	9.95134	10.0603	10.0744	10.0871	10.1062	10.0814	10.0808	10.1524	10.1285	10.0219	10.0273	9.9435	10.0235	9.96392	9.87332	4.87489e-05	0.000255264	-0.0190137	-0.0381243	0.702784	0.870239	0.190556	0.267812	0.0076849	0.0442875	-0.165925	-0.203392	0.042989	0.104629
gene1035	Nptn	Nptn	Nptn	Nptn	reference	11.948	12.0199	12.077	11.8264	11.8295	11.7995	11.889	11.87	12.0472	12.1551	11.9785	11.9834	12.0397	11.9143	12.0094	11.9771	12.0053	12.002	12.0519	12.0179	12.0067	11.9499	12.1386	12.0457	11.9129	11.9506	11.9411	12.0598	11.9032	11.8767	9.95603e-08	1.04447e-06	-0.0155668	-0.0215621	0.683306	0.861507	0.169161	0.190018	0.000341605	0.00447284	-0.0879324	-0.0936926	0.0783451	0.164067
gene10352	Srsf6	Srsf6	Srsf6	Srsf6	reference	11.2533	11.1189	11.0812	11.416	11.3936	11.478	11.2218	11.2413	10.9892	11.0633	11.101	11.0231	11.0544	11.0606	10.9335	11.1025	10.9842	11.1253	11.0507	11.081	11.1204	11.1901	11.0988	11.0115	11.1939	11.2207	11.2317	11.1907	11.357	11.3301	5.07746e-16	2.09955e-14	0.0894387	0.128376	0.0598063	0.235982	-0.209534	-0.248819	0.000249407	0.00352657	0.226212	0.249961	0.000284859	0.00234133
gene10357	Cdip1	Cdip1	Cdip1	Cdip1	reference	12.215	12.3192	12.3946	12.0369	12.1099	12.1029	12.2136	12.1935	12.4665	12.4559	12.3229	12.3845	12.2977	12.332	12.5879	12.1951	12.3978	12.4145	12.3952	12.3313	12.367	12.3172	12.5474	12.4032	12.227	12.1958	12.2187	12.2332	12.2396	12.1427	1.30256e-09	1.96906e-08	-0.0431047	-0.0692161	0.348359	0.63263	0.176626	0.217585	0.00325834	0.0238416	-0.191367	-0.215022	0.00380185	0.017088
gene10368	Ubn1	Ubn1	Ubn1	Ubn1	reference	9.3767	9.63079	9.23926	9.48323	9.41234	9.47007	9.3967	9.49295	9.23745	9.19606	9.08096	9.2425	9.23612	9.27013	8.94946	9.2837	9.20254	9.17708	9.22771	9.12898	9.54801	9.50944	9.27117	9.12302	9.35252	9.44449	9.32269	9.25706	9.3195	9.30934	7.43538e-13	1.93658e-11	0.40977	0.475789	9.21078e-08	1.09085e-05	0.0629979	0.0856888	0.330906	0.549289	0.469432	0.532045	3.64204e-09	1.67597e-07
gene10370	Sec14l5	Sec14l5	Sec14l5	Sec14l5	reference	9.53723	9.64728	9.9555	10.4613	10.2357	10.6725	10.2454	10.2077	9.96466	9.61911	9.69899	10.3814	9.79334	9.99882	10.1174	10.4741	10.0096	10.3108	9.947	10.1972	9.84495	9.93922	9.70051	10.3634	10.3772	9.74934	10.2792	10.0922	10.285	10.6474	3.01837e-05	0.000167451	-0.233839	-0.593975	0.00527768	0.0474991	-0.714513	-0.975956	4.493e-06	0.000158546	-0.226042	-0.43342	0.0433916	0.105483
gene10377	Mettl22	Mettl22	Mettl22	Mettl22	reference	8.34308	8.18329	8.31065	8.2645	8.29294	8.17647	8.33288	8.31282	8.5134	8.45484	8.37115	8.4852	8.43763	8.45385	8.83343	8.31305	8.45221	8.32537	8.37345	8.38125	8.30129	8.3597	8.315	8.24659	8.26278	8.37532	8.25954	8.21957	8.16256	8.21035	5.51154e-07	4.7954e-06	-0.0363743	-0.0780987	0.484904	0.742155	0.0442449	0.0697842	0.535641	0.725177	-0.360405	-0.447008	6.22678e-05	0.000693767
gene10384	CUNH16orf72	CUNH16orf72	CUNH16orf72	CUNH16orf72	reference	9.30551	9.35422	9.18196	9.22042	9.21159	9.19458	9.28541	9.25537	9.18112	9.13316	9.08489	9.0498	9.07878	9.01753	8.97765	9.07309	9.15415	9.18838	9.12683	9.01494	9.33805	9.3327	9.21953	9.06442	9.17859	9.28898	9.12566	9.08487	9.25808	9.16236	3.00957e-08	3.47879e-07	0.302941	0.352726	1.53764e-06	9.94753e-05	0.117413	0.145741	0.0455429	0.154048	0.362768	0.402823	6.05647e-08	1.95907e-06
gene10390	Nubp1	Nubp1	Nubp1	Nubp1	reference	8.34262	8.26411	8.28629	8.18145	8.19147	8.24647	8.32519	8.20713	8.35697	8.4021	8.30187	8.51545	8.39317	8.41121	8.75967	8.33862	8.46454	8.39437	8.40948	8.41416	8.26341	8.26899	8.33441	8.3608	8.20377	8.31303	8.2091	8.24234	8.26547	8.28893	5.32865e-06	3.61645e-05	-0.0536921	-0.106712	0.306976	0.59527	0.0745845	0.112231	0.288346	0.505073	-0.302645	-0.370894	0.000384868	0.00297439
gene10410	Fbxl17	Fbxl17	Fbxl17	Fbxl17	reference	10.1458	10.3427	10.4117	10.2639	10.3161	10.2175	10.2944	10.2785	10.4765	10.4809	10.4162	10.4368	10.3961	10.3287	10.1948	10.4101	10.421	10.4143	10.5059	10.4351	10.2962	10.185	10.5593	10.5749	10.3608	10.2707	10.4186	10.4974	10.3291	10.3287	3.33662e-06	2.38279e-05	-0.165409	-0.222775	0.00346178	0.0355077	-0.029206	-0.0373437	0.625736	0.788675	-0.205137	-0.232089	0.00252202	0.0124324
gene10416	Man2a1	Man2a1	Man2a1	Man2a1	reference	9.96207	10.0079	9.62477	9.95196	9.94375	9.87663	9.81313	9.81186	9.69154	9.51695	9.78458	9.71856	9.70277	9.63915	9.42294	9.79281	9.58925	9.70264	9.64161	9.54652	9.79874	9.89164	9.53092	9.68296	9.80015	9.91599	9.78145	9.81654	9.6335	9.66155	9.54711e-10	1.46531e-08	0.245732	0.323325	0.000316254	0.00638505	0.0418779	0.0575143	0.520051	0.713056	0.402919	0.464832	3.13594e-07	8.20322e-06
gene10425	Nrep	Nrep	Nrep	Nrep	reference	9.79307	9.76052	9.85178	9.83941	9.92689	10.1369	9.9652	10.2769	9.79318	9.79234	9.77956	9.58817	9.55923	9.7379	10.0197	9.84944	9.9017	9.92033	9.93939	10.0174	9.89927	9.78141	10.0386	10.0497	10.0782	9.64225	9.95755	10.1472	10.0048	10.0354	1.36311e-05	8.39422e-05	-0.0354089	-0.0793118	0.500468	0.750486	-0.28028	-0.406158	0.000540051	0.00637797	0.0334816	0.0442391	0.709608	0.804098
gene10447	Fam53c	Fam53c	Fam53c	Fam53c	reference	9.68785	9.80877	9.60873	9.67065	9.66422	9.65775	9.63249	9.64834	9.59279	9.61272	9.55289	9.48034	9.48607	9.57389	9.2714	9.46981	9.63854	9.6557	9.55842	9.62412	9.69008	9.74612	9.67156	9.60823	9.68045	9.67812	9.63024	9.61586	9.64569	9.67976	4.74257e-05	0.000249418	0.181253	0.237335	0.00155766	0.0202412	0.0853917	0.107601	0.150378	0.338541	0.329817	0.369193	1.22455e-06	2.58057e-05
gene10452	Etf1	Etf1	Etf1	Etf1	reference	10.262	10.3815	10.2656	10.0977	10.1209	9.96948	9.99976	10.1045	10.1708	10.3113	10.1324	10.1937	10.1652	10.1112	10.2926	10.2556	10.1677	10.0705	10.1015	10.161	10.2415	10.1752	10.1716	10.2703	10.0376	10.3264	10.0982	10.2684	10.1603	10.0952	8.12983e-05	0.000403241	0.117646	0.164753	0.020644	0.11937	0.285977	0.336981	2.55838e-06	0.000101266	0.0883638	0.0988269	0.168343	0.290336
gene10454	Hspa9	Hspa9	Hspa9	Hspa9	reference	12.2037	12.1462	12.1918	11.9048	12.0813	11.8614	11.9364	11.8925	12.1254	12.2433	12.136	12.1168	12.1477	12.0172	12.2044	12.0297	12.2336	12.0196	12.0811	12.056	12.0691	12.0381	12.1927	12.1107	11.7913	12.0881	12.0122	12.0541	11.97	11.8672	5.07405e-07	4.45664e-06	0.025318	0.0406175	0.569462	0.792874	0.202046	0.244385	0.000634684	0.00715518	-0.0594781	-0.0665745	0.354358	0.496469
gene10458	Sil1	Sil1	Sil1	Sil1	reference	7.75284	7.53817	7.79959	7.67261	7.62909	7.80239	7.54109	7.61697	7.86678	7.78213	7.78228	7.89125	7.75479	7.8091	8.02391	7.87399	7.87016	7.63757	7.82864	7.84832	7.56815	7.54659	7.62802	7.80037	7.64969	7.58125	7.7655	7.50778	7.59282	7.64159	9.21891e-06	5.897e-05	-0.234171	-0.393864	0.00298587	0.0319085	-0.0650577	-0.117336	0.38557	0.600513	-0.456506	-0.583625	1.14229e-05	0.00017421
gene10478	Igip	Igip	Igip	Igip	reference	10.9257	10.8632	10.9475	10.9916	11.0599	11.011	11.0541	11.111	10.7948	10.9621	10.9488	10.7938	10.838	10.8292	10.8141	10.9834	10.8272	11.0426	10.9198	10.8502	10.9916	10.9563	10.8783	11.0108	11.0925	10.8851	11.1626	11.2202	11.1453	11.072	3.89775e-12	8.8161e-11	-0.0255933	-0.0387346	0.54633	0.778079	-0.149775	-0.17709	0.00574995	0.0358865	0.120346	0.13198	0.0421473	0.103018
gene10489	Tmco6	Tmco6	Tmco6	Tmco6	reference	7.36192	7.5437	7.31876	7.49959	7.572	7.67728	7.49171	7.55899	7.27957	7.29994	7.28106	7.31113	7.41563	7.37236	7.33411	7.27753	7.35068	7.39497	7.37865	7.35722	7.43952	7.43639	7.23546	7.23039	7.51855	7.31897	7.45272	7.29809	7.53734	7.49029	1.6479e-06	1.27437e-05	0.108997	0.219452	0.0727042	0.26658	-0.196711	-0.304717	0.0105146	0.0553708	0.162493	0.21753	0.0786182	0.164394
gene10496	HARS2_like	HARS2_like	HARS2	LOC101955201	human_blastn	8.92994	8.74411	8.67423	8.6978	8.75822	8.80001	8.76451	8.73183	8.58939	8.68184	8.68461	8.66426	8.79756	8.64107	8.64164	8.64969	8.70358	8.6424	8.66963	8.74225	8.907	8.82566	8.65015	8.64759	8.6884	8.85879	8.75969	8.7012	8.81644	8.83074	1.46035e-05	8.91094e-05	0.29156	0.343923	4.29507e-06	0.00022872	0.144572	0.179808	0.0155586	0.0729018	0.276871	0.310834	3.9162e-05	0.000483816
gene10502	Tmem18	Tmem18	Tmem18	Tmem18	reference	8.61182	8.32526	8.50917	8.82684	8.57961	8.51081	8.48361	8.49761	8.80313	8.65317	8.86669	8.84155	8.87015	8.6943	9.24196	8.62551	8.88784	8.61617	8.80197	8.7957	8.5098	8.3962	8.75352	8.73512	8.73085	8.57909	8.44289	8.61955	8.58014	8.58896	1.91835e-05	0.000113044	-0.145505	-0.327814	0.0331042	0.161465	-0.089443	-0.179666	0.24463	0.456943	-0.563937	-0.719582	3.26053e-06	6.04529e-05
gene1052	Arid3b	Arid3b	Arid3b	Arid3b	reference	7.20872	7.26433	7.1103	7.51435	7.25224	7.43961	7.3624	7.22895	7.06133	6.92291	7.09872	6.95262	6.99965	7.12106	6.92499	7.17281	7.0553	7.14402	7.08112	7.10407	7.24309	7.29099	6.99159	6.97446	7.39796	7.1887	7.34433	7.1466	7.23006	7.24188	1.99107e-16	8.58729e-15	0.142412	0.27033	0.0293904	0.150024	-0.179053	-0.282426	0.0191233	0.0842279	0.560965	0.675012	2.07397e-07	5.77686e-06
gene10520	Rnf144a	Rnf144a	Rnf144a	Rnf144a	reference	8.91229	8.97958	8.90609	9.14469	9.14369	9.10913	8.97594	9.027	8.89197	8.72535	9.08103	8.92734	8.82527	8.95945	8.87745	9.04247	9.07872	8.93013	9.15138	9.13161	8.93583	8.96156	8.89138	8.92157	9.14569	8.94253	9.10569	8.97181	9.05879	8.99575	6.43898e-06	4.26888e-05	-0.0381025	-0.0647735	0.420379	0.693261	-0.179773	-0.228045	0.00438523	0.029735	0.122151	0.140932	0.0862286	0.176251
gene10522	Id2	Id2	Id2	Id2	reference	9.13415	8.91705	9.23112	9.2104	9.26267	9.19377	9.27877	9.20876	9.76272	9.4029	9.49274	9.92929	9.68631	9.52322	9.71737	9.53657	9.67761	9.43658	9.70494	9.52096	8.97866	9.06721	9.54392	9.63423	9.41684	9.12992	9.18049	9.35274	9.22398	9.24583	4.19596e-29	6.79534e-27	-0.575211	-0.669512	1.03055e-09	3.10016e-07	-0.216209	-0.316373	0.00421907	0.0289277	-1.0618	-1.10633	7.74576e-24	4.66024e-21
gene1053	Clk3	Clk3	Clk3	Clk3	reference	10.1327	10.151	9.90263	9.94291	9.98948	9.97355	10.0071	10.0069	9.91451	9.91488	9.93819	10.0184	9.93524	9.91724	10.1103	9.93317	9.88944	9.89415	9.90782	9.93107	10.1048	10.1245	9.87622	9.89437	10.018	10.1586	10.042	9.81688	9.89003	9.95956	5.39998e-09	7.3009e-08	0.30185	0.334237	1.51729e-08	2.48547e-06	0.200738	0.229773	9.72297e-05	0.00173585	0.209221	0.225743	0.000145751	0.00136094
gene10540	Odc1	Odc1	Odc1	Odc1	reference	9.5122	9.41296	9.269	9.12972	9.2188	9.09564	9.14489	9.15162	9.41298	9.4116	9.25647	9.33272	9.29381	9.3326	9.6451	9.38879	9.42814	9.27229	9.29012	9.26235	9.37045	9.33358	9.4002	9.29926	9.27325	9.21207	9.1452	9.29824	9.27647	9.11051	2.04656e-05	0.000119545	0.0578414	0.106107	0.260379	0.545938	0.28137	0.367592	0.000111191	0.0019196	-0.0585151	-0.0705405	0.456285	0.590057
gene10562	Prr5l	Prr5l	Prr5l	Prr5l	reference	8.8384	8.72872	8.8009	9.06613	9.34957	9.21357	9.14375	9.14474	8.83486	8.61502	9.06652	8.80027	8.84285	8.85199	8.69585	8.97169	8.85068	9.1566	8.87009	8.91984	8.784	9.0288	8.68676	8.80053	9.16043	8.99853	9.08251	8.83379	8.97751	8.98551	2.76575e-09	3.93919e-08	-0.0858938	-0.171047	0.131244	0.376823	-0.395481	-0.51186	5.55689e-06	0.000183195	0.133138	0.172917	0.134073	0.244837
gene10564	Ldlrad3	Ldlrad3	Ldlrad3	Ldlrad3	reference	9.31525	9.28618	9.48853	9.55729	9.44875	9.54313	9.41983	9.44376	9.57901	9.41831	9.64608	9.8379	9.55342	9.67842	9.45578	9.57926	9.58838	9.61775	9.50444	9.63797	9.34484	9.20654	9.53036	9.62551	9.44971	9.40584	9.45913	9.42559	9.39401	9.47675	1.92602e-07	1.88268e-06	-0.401565	-0.470286	2.05155e-07	2.04019e-05	-0.211864	-0.280895	0.00203607	0.017002	-0.384012	-0.445366	1.10307e-06	2.34096e-05
gene10566	Fjx1	Fjx1	Fjx1	Fjx1	reference	8.51276	8.25738	8.33017	8.40028	8.19703	8.31581	8.33921	8.23614	8.52856	8.46972	8.56667	8.61802	8.55351	8.62359	8.61324	8.26161	8.47708	8.43793	8.41822	8.29035	8.47574	8.51971	8.32814	8.44058	8.29746	8.3983	8.36805	8.32303	8.18156	8.19885	6.3341e-05	0.000322685	-0.0118114	-0.0270676	0.818652	0.926174	0.161883	0.25594	0.0319563	0.121764	-0.176284	-0.230993	0.0513374	0.119496
gene10569	Cd44	Cd44	Cd44	Cd44	reference	10.2889	9.92796	9.77711	9.99123	9.84722	9.84496	9.50833	9.6755	9.98262	10.0118	9.73572	10.1149	10.1742	9.91978	9.6772	9.88625	10.0368	9.85861	9.9704	9.87309	9.90373	10.1909	9.84069	9.84032	9.70969	10.1734	9.87187	9.72634	9.69707	9.60245	8.07318e-05	0.000400762	0.245393	0.415016	0.00246192	0.0280799	0.327273	0.49649	0.00029697	0.00401962	0.105429	0.150205	0.275787	0.417113
gene10575	Cat	Cat	Cat	Cat	reference	10.741	10.6394	10.9611	10.6896	10.7165	10.769	10.6872	10.6432	10.7319	10.7023	10.8805	10.7357	10.6828	10.7095	10.7981	10.8655	10.8782	10.8689	10.978	10.8376	10.6471	10.7387	10.7287	10.8405	10.6241	10.6051	10.7584	10.6418	10.7459	10.7245	9.60204e-06	6.11977e-05	-0.225065	-0.273307	8.92234e-05	0.0024512	-0.0316374	-0.039072	0.577239	0.75368	-0.0748484	-0.0834391	0.236938	0.373079
gene10585	Cstf3	Cstf3	Cstf3	Cstf3	reference	8.5309	8.75382	8.44662	8.34767	8.30279	8.275	8.30799	8.41292	8.44968	8.51445	8.39959	8.55775	8.40748	8.44441	8.60751	8.51024	8.40178	8.42561	8.41476	8.34918	8.59705	8.43725	8.40308	8.49667	8.39762	8.48838	8.43441	8.44458	8.54599	8.45403	3.75935e-05	0.000203127	0.143839	0.215648	0.0139656	0.0922831	0.357542	0.43606	9.96769e-07	4.66697e-05	0.1037	0.122118	0.166266	0.287703
gene106	Acvr1	Acvr1	Acvr1	Acvr1	reference	9.07764	9.08297	9.02419	9.08382	9.23401	9.17962	9.08545	9.02436	8.9395	8.97568	9.02257	8.97792	8.96204	8.93644	8.92408	9.01203	8.78981	9.00059	8.96442	8.98407	9.16991	9.04319	8.97338	9.00928	8.97336	9.02711	9.05064	9.05742	9.01287	9.09191	0.000176123	0.000786671	0.092721	0.137987	0.0618985	0.2412	-0.055669	-0.0698436	0.341197	0.55973	0.183989	0.207248	0.00575007	0.023102
gene10604	Dnajc24	Dnajc24	Dnajc24	Dnajc24	reference	7.29443	7.2687	7.23629	7.16532	7.2502	7.22773	7.03295	7.23372	7.06134	7.14229	7.13294	6.96733	7.107	7.024	6.9099	7.22216	7.02144	7.16858	7.05785	7.01982	7.17266	7.12262	7.03639	7.04565	7.09075	7.22004	7.13475	7.20439	7.19799	7.12597	0.000115637	0.000547819	0.0627992	0.138377	0.25528	0.54138	0.0470461	0.0783464	0.519432	0.712694	0.359466	0.467506	0.000204423	0.0017799
gene1064	Fam219b	Fam219b	Fam219b	Fam219b	reference	9.53786	9.4932	9.60426	9.80332	9.89081	9.86728	9.87832	9.6977	9.62851	9.65818	9.74258	9.62186	9.50734	9.54543	9.36453	9.87887	9.74607	9.68908	9.66498	9.73479	9.57899	9.57383	9.55203	9.74678	9.91627	9.54838	9.78834	9.63301	9.64978	9.91941	2.00949e-06	1.51886e-05	-0.153405	-0.241557	0.0135746	0.0907966	-0.352999	-0.445837	4.95477e-06	0.000169037	-0.0395226	-0.0484167	0.625078	0.736491
gene10649	Txndc5	Txndc5	Txndc5	Txndc5	reference	9.21219	9.2413	9.21438	9.01378	9.14679	9.1237	9.08281	9.1605	9.25436	9.24643	9.14739	9.29755	9.25261	9.21875	9.17134	9.08722	9.10094	9.24899	9.16479	9.16973	9.22869	9.26326	9.10956	9.21108	9.15656	9.34819	9.07297	8.97352	9.1107	9.09657	1.49849e-05	9.10211e-05	0.0855087	0.123404	0.0698874	0.260744	0.213708	0.254465	0.000216076	0.00316254	0.0147356	0.0163384	0.811479	0.875978
gene10656	Rreb1	Rreb1	Rreb1	Rreb1	reference	8.78362	8.54073	8.37114	9.0708	8.86704	9.0266	8.77505	8.70878	8.51307	8.1242	8.25844	8.55017	8.53441	8.45223	7.76401	8.45141	8.29506	8.41299	8.45972	8.47364	8.62795	8.82323	8.24374	8.23138	8.68297	8.70367	8.6768	8.4847	8.65178	8.85836	1.222e-08	1.5349e-07	0.243524	0.555095	0.00432283	0.0418371	-0.138277	-0.335744	0.0827934	0.229193	0.395096	0.63853	0.00113502	0.00682544
gene10663	Fars2	Fars2	Fars2	Fars2	reference	7.39101	7.53137	7.78642	7.6831	7.5056	7.50692	7.68604	7.42005	7.70918	7.6793	7.74667	7.78555	7.6448	7.67442	8.03595	7.82878	7.6852	7.71952	7.70947	7.71127	7.57322	7.46926	7.76764	7.92085	7.5883	7.50438	7.57746	7.87574	7.72043	7.72351	7.05942e-05	0.000355572	-0.37539	-0.572379	0.000151818	0.00369803	-0.0834055	-0.166723	0.276468	0.493439	-0.448083	-0.608982	6.27632e-05	0.000697994
gene10665	Ppp1r3g	Ppp1r3g	Ppp1r3g	Ppp1r3g	reference	8.00614	7.88262	7.70035	8.01084	8.258	8.19971	8.06481	7.93819	7.9732	7.98501	7.83558	7.87801	7.99693	7.74207	7.92663	7.81405	8.01885	7.81476	7.90778	7.98949	8.07829	7.98424	7.96819	7.80036	7.80314	8.01035	7.93184	7.69759	7.97672	7.89817	2.11051e-06	1.58624e-05	0.313632	0.440241	0.000200292	0.00454738	-0.129105	-0.202536	0.0793369	0.222864	0.0449204	0.0590695	0.615615	0.729391
gene10672	Eci2	Eci2	Eci2	Eci2	reference	9.2705	9.10403	9.26912	9.04419	8.95525	8.69623	8.97741	8.88682	9.25143	9.24083	9.24832	9.32861	9.26064	9.19247	9.34711	9.13145	9.21139	9.11623	9.21166	9.12646	8.96335	8.95378	9.18349	9.1596	9.0713	9.08427	9.00859	9.14103	8.98011	8.89277	4.50089e-09	6.14748e-08	-0.109431	-0.189928	0.0577072	0.230883	0.198076	0.279072	0.0060113	0.0370943	-0.269188	-0.327113	0.00114793	0.00688929
gene10683	TUBB2B_gene10683	TUBB2B	TUBB2B	LOC101962295	human_blastn	13.3734	13.0328	13.0868	13.0437	13.0428	13.2054	13.0884	13.1477	13.3673	13.1961	13.2747	13.4842	13.2048	13.3892	13.5655	13.1769	13.3189	13.2332	13.2009	13.2352	13.0952	13.1715	13.2308	13.328	13.1563	13.1283	13.0373	13.0707	13.0227	13.118	9.99809e-05	0.000481999	-0.0522669	-0.0979268	0.307451	0.59555	0.0591094	0.0841914	0.380446	0.595539	-0.244045	-0.293341	0.00239218	0.0119391
gene10684	TUBB2A	TUBB2A	TUBB2A	LOC101963042	human_blastn	13.6164	13.4867	13.5762	13.1014	13.1523	13.2816	13.4458	13.3969	13.6309	13.7159	13.6721	13.6682	13.6561	13.6108	13.9779	13.4648	13.7335	13.5354	13.5597	13.5929	13.5592	13.4868	13.7018	13.6604	13.4587	13.5587	13.398	13.483	13.4114	13.3402	8.77426e-12	1.86868e-10	-0.0239001	-0.0444824	0.622652	0.828573	0.288138	0.367334	4.89577e-05	0.00103534	-0.220749	-0.260914	0.00414253	0.018259
gene1071	CUNH15orf39	CUNH15orf39	CUNH15orf39	CUNH15orf39	reference	7.05149	7.03366	6.97029	7.31478	7.24749	7.39755	7.20126	7.07578	7.06618	6.93247	7.03062	7.12598	7.02097	7.03394	6.93185	6.98688	7.11216	7.0946	7.05747	7.16542	7.10263	7.16912	7.09356	7.10481	7.31043	7.24082	7.1633	7.09783	7.15275	7.21413	7.97021e-06	5.1729e-05	0.121885	0.251669	0.0540037	0.221406	-0.193152	-0.312411	0.0136357	0.0662417	0.172506	0.238972	0.07124	0.153051
gene10710	Otud4	Otud4	Otud4	Otud4	reference	9.19868	9.1542	8.89139	9.28269	9.17892	9.10146	9.07482	9.12299	8.94578	8.81334	8.8962	8.85354	8.87792	8.81901	8.32622	9.04079	8.76921	8.93459	8.79166	8.84609	8.91949	9.0757	8.79516	8.80631	9.0875	9.13588	8.9819	8.91232	9.07366	9.00863	5.49269e-07	4.78592e-06	0.156878	0.307515	0.022052	0.124344	-0.0486709	-0.0872488	0.5139	0.709132	0.410679	0.541371	6.90317e-05	0.00075309
gene10721	Usp38	Usp38	Usp38	Usp38	reference	9.03811	9.09112	8.4687	8.8536	8.82712	8.62496	8.65194	8.71161	8.27254	8.53734	8.64566	8.47582	8.46837	8.51193	8.15952	8.64715	8.33785	8.59055	8.42853	8.54845	8.91005	8.78586	8.537	8.46056	8.67178	9.03138	8.74565	8.60827	8.68383	8.67161	1.54182e-18	8.79273e-17	0.570609	0.687527	1.71276e-08	2.67657e-06	0.269574	0.40124	0.000937751	0.00972711	0.980313	1.03741	7.18497e-17	1.253e-14
gene1073	Commd4	Commd4	Commd4	Commd4	reference	8.98897	8.89122	8.94671	8.97899	8.99761	8.93133	9.00937	8.97949	9.15135	9.0709	9.09344	9.11307	9.06401	9.03122	9.62734	9.07751	9.08781	8.99247	9.09206	9.06736	8.89209	8.9221	8.87324	9.02878	8.92144	8.90748	8.94452	8.86874	8.9746	8.81851	9.0765e-05	0.000443793	-0.0878104	-0.185945	0.130996	0.376458	-0.0604293	-0.101525	0.410837	0.621879	-0.405712	-0.515218	3.01668e-05	0.000391582
gene10737	Setd7	Setd7	Setd7	Setd7	reference	11.9536	12.0651	11.9904	11.9098	12.0347	12.1002	11.8935	12.0225	11.8004	11.8321	11.8887	11.7752	11.827	11.8482	11.4274	11.8756	11.8601	11.8397	11.7719	11.7814	11.8772	11.8817	11.6504	11.7637	11.8149	11.9733	12.0153	11.8575	11.9748	12.052	0.000138531	0.000639935	0.0479116	0.0890526	0.343273	0.627752	-0.0431471	-0.0608315	0.517233	0.71151	0.254766	0.304016	0.00133298	0.00774119
gene10740	Naa15	Naa15	Naa15	Naa15	reference	9.88699	9.90503	9.71414	9.75203	9.78164	9.74474	9.69767	9.72994	9.62493	9.86748	9.64688	9.616	9.73367	9.63103	9.54434	9.60927	9.58442	9.64593	9.62544	9.6365	9.79078	9.79906	9.60056	9.59402	9.68068	9.83123	9.72233	9.72119	9.76565	9.68531	1.91294e-07	1.87446e-06	0.260352	0.302893	4.92042e-06	0.000254109	0.132026	0.158032	0.0167658	0.0766499	0.238325	0.261796	9.05718e-05	0.000941963
gene10743	Elf2	Elf2	Elf2	Elf2	reference	8.76221	8.62984	8.58908	8.80788	8.86538	8.98625	8.75695	8.8386	8.6804	8.42076	8.65252	8.53545	8.62285	8.64869	8.37492	8.71411	8.48911	8.67692	8.66066	8.48272	8.72637	8.72486	8.55465	8.56376	8.84854	8.66293	8.68326	8.68307	8.78952	8.83138	1.94224e-09	2.84318e-08	0.0425746	0.0813795	0.400294	0.676128	-0.188735	-0.259142	0.00691252	0.0410167	0.24153	0.292405	0.00303054	0.0143512
gene10746	Cd200	Cd200	Cd200	Cd200	reference	9.7468	9.86036	9.82809	9.41086	9.35352	9.32528	9.46158	9.57868	9.6621	9.81575	9.75036	9.49443	9.61873	9.8023	9.52746	9.65708	9.68835	9.58366	9.70217	9.66677	9.71147	9.67048	9.87372	9.80051	9.63778	9.65263	9.50449	9.69201	9.52554	9.52689	1.08336e-07	1.12418e-06	0.000130066	0.000253891	0.997876	0.999122	0.396016	0.483916	5.23934e-07	2.82713e-05	0.148982	0.180218	0.0618468	0.137561
gene10748	Atg3	Atg3	Atg3	Atg3	reference	9.77325	9.72326	9.78307	9.78128	9.83065	9.7077	9.79379	9.78038	9.92589	9.91351	9.8576	9.84707	9.83397	9.86889	10.145	9.73855	9.83573	9.76875	9.84659	9.77417	9.65597	9.71897	9.88979	9.85911	9.75591	9.7601	9.79113	9.80324	9.75161	9.76844	0.000175424	0.000784757	-0.083015	-0.123523	0.084769	0.291186	-0.0674229	-0.0838333	0.243521	0.455412	-0.291388	-0.323481	6.81813e-06	0.00011539
gene10755	Boc	Boc	Boc	Boc	reference	8.43373	8.41053	8.11433	8.42529	8.61224	8.62501	8.43307	8.51615	8.22255	7.87903	8.38437	8.19629	8.13214	8.2645	7.98197	8.07802	8.04614	8.08918	8.16036	8.33255	8.22151	8.33841	8.114	8.21863	8.31622	8.20618	8.18132	8.20934	8.26907	8.26304	1.11594e-08	1.41947e-07	0.128375	0.263372	0.045765	0.198019	-0.214957	-0.348819	0.00733212	0.0429295	0.33017	0.445685	0.000877994	0.00561366
gene10783	Arhgap31	Arhgap31	Arhgap31	Arhgap31	reference	10.1484	10.0982	10.1378	10.5361	10.6155	10.399	10.3065	10.4706	10.2931	10.1026	10.2036	10.2721	10.2669	10.2642	9.73033	10.217	10.2032	10.3354	10.1257	10.1961	10.0104	10.214	10.0986	10.1197	10.3356	10.1709	10.2039	10.1803	10.1363	10.2633	3.11894e-05	0.000172474	-0.0773021	-0.158273	0.168348	0.435921	-0.393249	-0.513495	7.47414e-06	0.000234209	-0.033322	-0.0435266	0.707295	0.802283
gene10784	Tmem39a	Tmem39a	Tmem39a	Tmem39a	reference	7.19788	7.07379	7.12089	7.43227	7.42323	7.19823	7.23073	7.27722	7.18439	7.12733	6.98935	7.13952	7.05973	7.1934	7.06748	7.07057	6.9961	7.08774	7.08358	7.08462	7.08461	7.14561	6.94608	6.99355	7.35012	7.15004	7.22647	7.07002	7.13442	7.24506	1.34499e-06	1.06196e-05	0.0373387	0.0939776	0.487636	0.743712	-0.283323	-0.438438	0.000900073	0.00942609	0.0143755	0.0204393	0.881006	0.923767
gene10789	Pla1a	Pla1a	Pla1a	Pla1a	reference	9.95409	9.7462	9.83077	9.94582	10.4451	10.1327	9.94189	10.1335	9.64824	9.76292	9.84704	9.83844	9.97659	9.71414	10.0077	9.70919	9.76573	9.95063	9.76475	9.73771	9.6905	9.78417	9.79336	9.71255	9.97709	9.88284	9.90114	9.82054	9.93459	10.055	5.75478e-06	3.87289e-05	0.00145312	0.0034307	0.977562	0.991571	-0.357315	-0.493875	4.79215e-05	0.00101825	-0.0352888	-0.0473918	0.699658	0.796211
gene108	Acvr1c	Acvr1c	Acvr1c	Acvr1c	reference	6.92059	6.99985	7.12186	7.33283	7.23277	7.30624	7.18947	7.23271	7.30776	7.02652	7.03586	7.13783	7.07209	7.02355	6.88509	7.14996	7.0771	7.03376	7.00839	7.01982	6.83449	6.83715	6.90958	7.06779	7.15771	6.77527	7.15862	7.19957	7.31373	7.19137	5.99896e-10	9.61191e-09	-0.34509	-0.56296	0.000373804	0.00721786	-0.889841	-1.00605	1.11577e-10	2.4863e-08	-0.438223	-0.612484	0.000122554	0.00119699
gene10803	Rabl3	Rabl3	Rabl3	Rabl3	reference	8.3241	8.28788	8.41986	8.56006	8.44065	8.48527	8.44508	8.57155	8.49147	8.47201	8.41161	8.40341	8.45426	8.43764	8.55795	8.48665	8.40826	8.45489	8.42999	8.49007	8.32753	8.33587	8.36824	8.43853	8.55842	8.27669	8.53492	8.58446	8.48555	8.45409	1.50866e-06	1.17728e-05	-0.193721	-0.249646	0.00085643	0.0131279	-0.300879	-0.356764	1.73971e-06	7.39715e-05	-0.276231	-0.310044	4.00445e-05	0.000492192
gene10804	Gtf2e1	Gtf2e1	Gtf2e1	Gtf2e1	reference	8.92199	8.91501	8.88883	8.96357	9.07842	8.97945	8.90811	8.84547	8.69225	8.82451	8.85807	8.66671	8.75857	8.74723	8.74936	8.88027	8.75315	8.80167	8.76387	8.75592	8.88938	8.93433	8.80713	8.74919	8.84305	8.91699	8.89893	8.88471	8.84994	8.84151	7.64057e-08	8.23826e-07	0.0933088	0.135161	0.0546156	0.222748	-0.0571213	-0.0702899	0.313296	0.531495	0.277409	0.308353	1.85858e-05	0.000261005
gene10818	Slc15a2	Slc15a2	Slc15a2	Slc15a2	reference	9.68922	9.43252	9.47402	10.0618	9.93243	10.0879	9.93802	9.86212	9.73535	9.49699	9.87984	9.68979	9.77223	9.64653	9.41947	9.70913	9.5872	9.75461	9.61815	9.94845	9.55404	9.75388	9.58701	9.73718	9.77363	9.54985	9.72302	9.92768	9.83937	9.91677	7.63576e-06	4.98271e-05	-0.0694778	-0.157281	0.217693	0.50128	-0.458564	-0.591386	3.30078e-06	0.0001249	-0.0475307	-0.0653763	0.611602	0.726209
gene1082	Snx33	Snx33	Snx33	Snx33	reference	8.67818	8.67194	8.40238	8.51643	8.55503	8.69411	8.59766	8.4022	8.4156	8.27521	8.4477	8.40495	8.47974	8.48959	8.23369	8.39491	8.41381	8.55952	8.48649	8.5471	8.6871	8.56418	8.35818	8.38229	8.53316	8.53882	8.54779	8.39839	8.59098	8.68426	0.000116644	0.000552371	0.198668	0.30652	0.0041853	0.0408449	0.0879012	0.1326	0.213592	0.42012	0.386235	0.471628	1.47363e-05	0.000213763
gene1083	Cspg4	Cspg4	Cspg4	Cspg4	reference	8.65199	8.4755	8.68373	8.71961	8.85349	9.05072	8.90861	8.89407	8.84598	8.79106	9.0735	9.04334	8.95662	8.97947	8.7927	8.79792	8.96232	9.03441	8.84374	8.92503	8.47419	8.51648	8.76239	8.8947	8.8256	8.57949	8.8989	8.76785	8.94211	9.1085	3.11535e-07	2.88584e-06	-0.550969	-0.684546	1.35135e-07	1.43901e-05	-0.498718	-0.62807	1.38558e-06	6.12276e-05	-0.518949	-0.639615	1.05743e-06	2.26004e-05
gene10838	Plppr4	Plppr4	Plppr4	Plppr4	reference	9.68755	9.97945	9.64154	9.58929	9.6138	9.75108	9.67298	9.66028	9.44579	9.53761	9.55633	9.34403	9.41234	9.58771	9.12104	9.58329	9.50102	9.65836	9.48058	9.70914	9.69189	9.80179	9.60792	9.47362	9.60234	9.78833	9.71228	9.65494	9.76211	9.74222	8.50004e-09	1.10574e-07	0.195683	0.29612	0.0040098	0.0394844	0.145918	0.211626	0.0396663	0.140393	0.594415	0.66669	1.81094e-10	1.10614e-08
gene10841	Dpyd	Dpyd	Dpyd	Dpyd	reference	8.93957	8.83685	9.2844	9.2668	9.28434	9.13056	9.19634	9.09737	9.18291	8.98559	9.30382	9.33038	9.15101	9.18668	8.93973	9.29871	9.07436	9.29352	9.25609	9.16041	8.88922	8.83744	9.05278	9.15526	9.08885	8.91521	9.20425	9.16351	9.21035	9.10796	1.43061e-10	2.54653e-09	-0.593941	-0.662498	1.54202e-12	1.23701e-09	-0.460934	-0.536391	1.21723e-08	1.23084e-06	-0.368604	-0.433505	5.24215e-06	9.22204e-05
gene10844	Rwdd3	Rwdd3	Rwdd3	Rwdd3	reference	7.09695	7.10023	7.11351	7.28095	7.31263	7.36682	7.25728	7.29339	6.88512	7.07685	7.11495	7.07998	7.19459	7.06648	7.14978	7.13245	6.90589	7.22681	7.03122	7.02101	7.13228	6.91437	7.05163	7.06441	7.08239	7.09966	7.14718	7.10391	7.14454	7.25205	4.19912e-07	3.78204e-06	-0.0659139	-0.154821	0.2414	0.525654	-0.415313	-0.561685	1.51701e-05	0.000414867	-0.00154597	-0.00217375	0.987046	0.991247
gene10857	Arhgap29	Arhgap29	Arhgap29	Arhgap29	reference	9.72322	9.85985	9.60155	9.55335	9.74197	9.59927	9.49545	9.55414	9.41818	9.13544	9.45764	9.28566	9.31453	9.40088	8.55369	9.50994	9.21188	9.42428	9.40622	9.3914	9.4689	9.54684	9.24075	9.37817	9.4125	9.5741	9.36137	9.35443	9.34079	9.55574	0.000104967	0.000502613	0.0923966	0.258312	0.128108	0.371667	0.0376111	0.0840804	0.620147	0.784672	0.565402	0.752936	1.16642e-05	0.000177217
gene1086	Hmg20a	Hmg20a	Hmg20a	Hmg20a	reference	10.1525	10.2626	10.1806	9.97751	10.0413	10.017	10.0222	10.0413	10.1258	10.1572	10.1491	10.0489	10.0659	10.1573	10.0635	10.0969	10.1128	10.2051	10.1637	10.1226	10.1331	10.1863	10.1692	10.1845	10.0473	10.1176	10.1065	10.0841	10.0718	10.0956	1.65921e-06	1.28147e-05	0.0154642	0.0204381	0.66568	0.852997	0.212263	0.232499	1.30979e-06	5.83732e-05	0.119855	0.126253	0.00874884	0.0316188
gene10874	Mtf2	Mtf2	Mtf2	Mtf2	reference	9.54018	9.49258	9.26731	9.57029	9.61375	9.5936	9.43772	9.48574	9.22161	9.19802	9.29813	9.19188	9.20808	9.25069	9.19798	9.31191	9.09071	9.18923	9.2048	9.22967	9.37884	9.42019	9.19756	9.12546	9.39099	9.39208	9.34991	9.32866	9.36953	9.46007	3.40854e-24	3.53578e-22	0.250298	0.29579	1.48936e-05	0.000634303	-0.124485	-0.14995	0.0254812	0.103342	0.36209	0.397153	1.08837e-08	4.46975e-07
gene10877	Fam69a	Fam69a	Fam69a	Fam69a	reference	9.67299	9.55794	9.68179	9.59852	9.54052	9.50845	9.58612	9.50152	9.78893	9.77644	9.7147	9.87677	9.81179	9.65774	9.82936	9.78213	9.75579	9.75647	9.69306	9.75334	9.56509	9.60026	9.65638	9.7292	9.57117	9.58902	9.65202	9.62467	9.54084	9.48663	1.63476e-15	6.22501e-14	-0.157031	-0.193152	0.00119424	0.0168045	0.0687088	0.0807345	0.182948	0.382867	-0.325027	-0.349364	5.27422e-09	2.35055e-07
gene1089	Tspan3	Tspan3	Tspan3	Tspan3	reference	12.26	12.3268	12.3416	12.1276	12.2286	12.1348	12.2166	12.1948	12.3576	12.4237	12.3246	12.3549	12.2746	12.3062	12.5486	12.3272	12.3772	12.3353	12.3497	12.3284	12.3592	12.245	12.413	12.3911	12.2509	12.2457	12.2333	12.3171	12.2248	12.1871	9.94574e-08	1.0443e-06	-0.0395041	-0.0549889	0.321034	0.608076	0.134178	0.153027	0.00587996	0.0365462	-0.136299	-0.146012	0.00886754	0.0319554
gene10894	Znf644	Znf644	Znf644	Znf644	reference	9.7559	9.72418	9.42471	9.66144	9.71625	9.5731	9.53069	9.6094	8.99709	9.08697	9.41415	8.99171	9.20566	9.33053	8.65916	9.5222	9.09148	9.4062	9.09359	9.23741	9.56486	9.61989	9.17821	9.22787	9.59782	9.65139	9.57398	9.55679	9.6014	9.60629	8.91889e-32	1.819e-29	0.274416	0.38378	0.000398416	0.00753274	0.0453586	0.069537	0.519691	0.712749	1.05878	1.10426	2.77309e-23	1.51675e-20
gene10897	Znf326	Znf326	Znf326	Znf326	reference	9.18928	9.16792	8.97433	9.31561	9.4808	9.31471	9.17208	9.08864	8.89656	9.01485	9.04023	8.94125	9.16577	8.99657	8.75642	9.22105	8.97371	8.97094	8.97282	9.04274	9.20282	9.24504	8.90469	8.7945	9.2446	9.25515	9.10304	9.14578	9.10166	9.13618	2.83003e-07	2.66045e-06	0.166866	0.280866	0.0124566	0.0854564	-0.0713365	-0.111285	0.318708	0.537493	0.311857	0.393878	0.000535881	0.00383369
gene10899	Lrrc8d	Lrrc8d	Lrrc8d	Lrrc8d	reference	9.44402	9.60781	9.5297	9.31306	9.37584	9.30862	9.36767	9.34816	9.30096	9.4094	9.4415	9.38598	9.402	9.41432	9.33442	9.52426	9.32735	9.50664	9.31953	9.41831	9.52694	9.44085	9.39758	9.40135	9.36468	9.56377	9.35277	9.5071	9.37645	9.31873	5.3427e-06	3.62394e-05	0.0367178	0.0553181	0.393656	0.671229	0.242821	0.28315	1.6745e-05	0.000451776	0.229794	0.252065	0.000140442	0.00132129
gene10905	Rffl	Rffl	Rffl	Rffl	reference	10.5669	10.4754	10.3188	10.3945	10.5028	10.4286	10.3712	10.3062	10.1762	10.1201	10.4577	10.2569	10.1997	10.3615	9.83522	10.4585	10.1831	10.346	10.1239	10.201	10.3029	10.5045	10.0743	10.1129	10.3207	10.5146	10.3104	10.335	10.2262	10.3841	1.15963e-10	2.09203e-09	0.077203	0.131605	0.138354	0.390317	0.0828684	0.112847	0.2041	0.408166	0.456832	0.519355	8.148e-09	3.46449e-07
gene10909	Znf830	Znf830	Znf830	Znf830	reference	7.57027	7.691	7.50534	7.65163	7.76581	7.70044	7.62882	7.74196	7.40817	7.40798	7.56911	7.31692	7.13802	7.38131	7.43911	7.36265	7.29251	7.50521	7.30686	7.29835	7.66054	7.52416	7.36114	7.36286	7.52753	7.66968	7.69045	7.65969	7.72078	7.59369	1.17403e-16	5.21295e-15	0.208217	0.347573	0.00487344	0.0451788	-0.0926271	-0.151971	0.208658	0.413841	0.53792	0.650316	3.15321e-07	8.23049e-06
gene10916	Tmem98	Tmem98	Tmem98	Tmem98	reference	9.32161	9.12131	9.13752	9.66155	9.4792	9.7029	9.47739	9.32042	9.23625	8.97156	9.26094	9.12129	9.15645	9.33783	9.38023	9.30554	9.05511	9.41001	9.22225	9.04305	9.38022	9.44536	9.01945	9.16768	9.42275	9.26661	9.36076	9.30098	9.35118	9.409	1.09643e-07	1.13248e-06	0.0122387	0.028303	0.812615	0.923019	-0.239203	-0.359896	0.00245794	0.0192806	0.14988	0.198556	0.100157	0.1978
gene10917	Myo1d	Myo1d	Myo1d	Myo1d	reference	10.5917	10.6547	10.6924	10.6354	10.7073	10.7338	10.5581	10.5081	10.9218	10.7038	10.6951	11.1127	10.8238	10.7732	10.8779	10.7629	10.8347	10.8422	10.8329	10.7368	10.4449	10.6294	10.7313	10.8018	10.5347	10.6837	10.5476	10.55	10.5135	10.5228	3.29429e-11	6.44556e-10	-0.156456	-0.224325	0.00759199	0.0613117	-0.0298773	-0.0398791	0.636093	0.79472	-0.387904	-0.440982	1.80133e-07	5.06697e-06
gene10918	Cdk5r1	Cdk5r1	Cdk5r1	Cdk5r1	reference	10.1217	10.2636	10.1513	9.97371	9.93849	9.99561	10.03	10.0675	10.1908	10.2511	10.1897	10.0809	10.1022	10.0981	10.1456	10.0341	10.2528	10.1046	10.2107	10.0957	10.2175	10.1331	10.2312	10.2344	10.0696	10.0529	10.1118	10.1963	10.1594	10.1423	0.00011846	0.000558334	0.0446281	0.0654947	0.295765	0.583545	0.209467	0.243606	0.000114877	0.00196352	0.0199091	0.0217508	0.730434	0.818753
gene10929	Crlf3	Crlf3	Crlf3	Crlf3	reference	8.50028	8.26864	8.22001	8.66423	8.53992	8.46318	8.4077	8.33093	8.09743	8.20977	8.23831	8.19776	8.26074	8.28396	8.18916	8.24413	8.13589	8.24581	8.21124	8.21998	8.38505	8.30376	8.1697	8.17372	8.33249	8.40048	8.37337	8.24161	8.43167	8.31002	1.38215e-09	2.07116e-08	0.1506	0.24137	0.0156266	0.0993584	-0.142405	-0.201434	0.0402607	0.141903	0.28773	0.349872	0.00056666	0.00401023
gene10932	Coprs	Coprs	Coprs	Coprs	reference	9.87914	9.83945	9.84188	9.74171	9.9135	9.80673	9.85865	9.8288	10.0418	9.9931	9.9943	10.0188	9.97213	9.94456	10.5225	9.81594	10.0112	9.95566	9.89435	9.86801	9.85189	9.86691	10.024	9.93094	9.9882	9.81207	9.76955	9.84955	9.72298	9.74541	0.000223953	0.000972861	-0.0446141	-0.0978543	0.400929	0.676759	0.0178725	0.0289735	0.803988	0.896441	-0.335352	-0.426077	0.000271342	0.00223941
gene10938	Evi2a	Evi2a	Evi2a	Evi2a	reference	10.7307	10.595	10.7596	11.1519	11.2833	11.2165	11.1653	11.0085	10.722	10.7516	10.9129	11.0044	10.7975	10.8714	11.1484	11.1739	10.9052	10.9752	10.9052	10.9573	10.4953	10.6543	10.6565	10.9321	11.0488	10.7028	11.0193	11.1703	10.9997	11.1317	5.5766e-10	9.04356e-09	-0.338205	-0.46089	8.7515e-05	0.00243203	-0.715042	-0.782116	2.64396e-11	7.95369e-09	-0.310576	-0.398762	0.000757109	0.00501116
gene10941	Wsb1	Wsb1	Wsb1	Wsb1	reference	10.3934	10.4406	10.4811	10.8148	10.8335	10.7725	10.6755	10.6782	10.5271	10.3745	10.6284	10.8288	10.6001	10.5978	10.427	10.8355	10.6341	10.5985	10.7185	10.7247	10.2198	10.3415	10.5008	10.5741	10.9365	10.2647	10.715	10.6585	10.6243	10.7445	8.13233e-09	1.0625e-07	-0.346948	-0.445716	2.48857e-05	0.000921384	-0.555751	-0.630647	2.36395e-09	3.55567e-07	-0.294195	-0.364024	0.000661183	0.00451533
gene10945	Lyrm9	Lyrm9	Lyrm9	Lyrm9	reference	9.43386	9.38791	9.51492	9.47677	9.46555	9.51181	9.41707	9.4958	9.62678	9.63037	9.59186	9.64177	9.52916	9.5417	9.85529	9.57098	9.65325	9.56003	9.54929	9.5228	9.5143	9.50529	9.606	9.57124	9.6287	9.46541	9.51044	9.51204	9.45334	9.50968	0.000128095	0.000598588	-0.102905	-0.151659	0.0430712	0.191458	-0.014417	-0.0183276	0.807962	0.898955	-0.286114	-0.320728	2.04221e-05	0.000282134
gene10947	Nlk	Nlk	Nlk	Nlk	reference	9.94939	10.0682	9.97635	9.85992	9.85779	9.87476	9.88341	9.87231	9.89321	9.9835	10.0834	9.89771	9.93214	9.99584	9.63687	10.0144	10.0188	9.96429	9.91974	9.99877	10.0866	10.1206	10.0786	9.90826	10.0269	10.1162	9.94666	10.0942	9.97793	9.96727	0.000161801	0.000734143	0.0587505	0.0950154	0.220518	0.503822	0.252659	0.309643	7.20665e-05	0.00139194	0.259794	0.294558	0.000178552	0.00159979
gene10963	Aldoc	Aldoc	Aldoc	Aldoc	reference	14.1746	14.1088	14.2738	14.3852	14.4616	14.3559	14.3624	14.4812	14.3985	14.3607	14.3259	14.3795	14.3744	14.2929	14.6607	14.2274	14.2827	14.3736	14.1963	14.1303	14.2272	14.1965	14.3499	14.2782	14.4671	14.1488	14.3175	14.291	14.3908	14.3613	2.67039e-07	2.52815e-06	-0.130524	-0.179358	0.0119818	0.0837752	-0.283465	-0.333951	2.88238e-06	0.000111166	-0.330381	-0.365643	3.61895e-07	9.08399e-06
gene10970	Proca1	Proca1	Proca1	Proca1	reference	10.2676	10.1282	10.1544	10.4882	10.5574	10.5667	10.4587	10.3957	10.2316	10.2091	10.2097	10.1133	10.2277	10.2679	10.6935	10.1972	10.2861	10.231	10.2038	10.2153	10.105	10.2177	10.1676	10.2722	10.4956	10.2006	10.3779	10.3774	10.4641	10.3816	5.63556e-06	3.80116e-05	-0.0203167	-0.0427041	0.688564	0.864911	-0.360946	-0.468495	1.02158e-05	0.000300554	-0.150923	-0.189766	0.0766807	0.161565
gene10973	Tlcd1	Tlcd1	Tlcd1	Tlcd1	reference	8.08702	7.93529	7.94034	8.43603	8.33496	8.10488	8.24483	8.14413	8.01946	8.04688	8.13687	7.96665	7.93185	7.94902	8.09488	8.15688	8.02142	8.1036	7.94928	8.17853	8.29813	8.24816	7.94243	8.14481	8.26111	8.17487	8.35014	8.22339	8.30351	8.27024	3.73843e-05	0.000202087	0.0803268	0.184987	0.166187	0.433066	-0.117239	-0.204258	0.123014	0.297115	0.189287	0.264679	0.050412	0.117994
gene10976	Fam222b	Fam222b	Fam222b	Fam222b	reference	9.96528	10.0095	9.73583	9.877	9.77812	9.96283	9.88504	9.93508	9.64328	9.72429	9.63061	9.56529	9.59252	9.73728	9.64534	9.55805	9.58423	9.81038	9.65419	9.64773	9.97535	10.0318	9.77254	9.58778	9.73044	9.98625	9.80717	9.74146	9.87932	9.88365	2.85692e-19	1.75394e-17	0.418375	0.462458	2.95158e-10	1.01475e-07	0.129427	0.160289	0.027835	0.109493	0.533626	0.575337	1.04824e-14	1.35629e-12
gene10986	Nufip2	Nufip2	Nufip2	Nufip2	reference	10.0972	10.0856	9.78625	10.1992	10.1296	10.3112	9.93062	9.96207	9.71587	9.73419	9.70881	9.74953	9.79059	9.72882	9.48878	9.85743	9.62189	9.70159	9.70585	9.78867	9.95518	10.024	9.70218	9.77173	9.92244	10.032	10.0459	9.95351	10.0398	10.0425	7.10734e-17	3.20309e-15	0.35552	0.438048	6.38685e-06	0.000314971	-0.0796819	-0.113408	0.239586	0.451018	0.453458	0.52677	7.99208e-08	2.47858e-06
gene10992	Ankrd13b	Ankrd13b	Ankrd13b	Ankrd13b	reference	10.1661	10.0543	9.76354	10.0864	10.1943	10.2508	10.1519	10.1799	9.99894	9.91463	9.98203	10.0244	9.97288	9.9637	9.97085	9.92124	9.98475	10.02	9.90701	10.0273	10.0846	10.1532	9.91636	9.88301	10.0574	10.142	10.0257	9.96563	10.0526	10.0381	8.79262e-11	1.61529e-09	0.252329	0.290828	3.64417e-06	0.000203011	-0.0670052	-0.0793174	0.201779	0.40575	0.19169	0.208937	0.000959143	0.00601252
gene110	Ermn	Ermn	Ermn	Ermn	reference	12.5293	12.5345	12.5041	12.7555	12.9696	12.9796	12.7935	12.717	12.5367	12.3568	12.7727	12.622	12.4793	12.4505	12.4016	12.7569	12.4591	12.6384	12.5392	12.6357	12.3432	12.4906	12.456	12.6662	12.5411	12.506	12.7064	12.7739	12.5508	12.7113	1.49992e-07	1.502e-06	-0.127674	-0.208822	0.03044	0.153514	-0.426259	-0.510521	1.19648e-07	8.04315e-06	-0.0103544	-0.0126026	0.896865	0.935018
gene11011	ABR	ABR	ABR	LOC101976167	human_blastn	12.2581	12.5249	12.4582	12.0755	12.0665	12.2087	12.2259	12.203	12.3682	12.4252	12.2953	12.2701	12.3292	12.4088	12.1299	12.3159	12.3638	12.3803	12.41	12.3932	12.4329	12.3516	12.5519	12.3868	12.1907	12.3432	12.2939	12.2072	12.3411	12.3077	1.98883e-05	0.000116797	0.0105156	0.0180992	0.819225	0.926305	0.264965	0.325052	4.16264e-05	0.000922201	0.10033	0.114961	0.149668	0.26669
gene11019	Fam57a	Fam57a	Fam57a	Fam57a	reference	7.68561	7.67591	7.38004	7.59149	7.70547	7.59435	7.51809	7.45883	7.36988	7.37541	7.50111	7.2619	7.2073	7.46945	7.29948	7.43514	7.26228	7.40228	7.25854	7.34217	7.62689	7.68967	7.44256	7.27295	7.64365	7.62876	7.5476	7.49236	7.46971	7.55731	2.89874e-16	1.23253e-14	0.385004	0.486929	8.02156e-06	0.00038303	0.120911	0.181519	0.0909465	0.242921	0.736742	0.7999	2.06823e-12	1.95961e-10
gene11027	Myo1c	Myo1c	Myo1c	Myo1c	reference	9.71317	9.69922	9.71871	9.87963	9.72868	9.74022	9.73645	9.77943	9.52226	9.6313	9.5969	9.65388	9.58758	9.67259	9.56162	9.60454	9.50876	9.75153	9.50543	9.51687	9.73905	9.73591	9.56592	9.72721	9.75862	9.72567	9.80631	9.54234	9.79891	9.76439	1.6874e-05	0.000101017	0.0516679	0.0844899	0.276459	0.562101	-0.0615199	-0.0788315	0.308511	0.526844	0.192255	0.218849	0.0054044	0.0221194
gene11031	Scarf1	Scarf1	Scarf1	Scarf1	reference	9.4553	9.06738	9.20406	9.46152	9.56765	9.59519	9.46472	9.49946	9.20743	9.13145	9.25958	9.32562	9.30596	9.34062	8.80705	9.28495	9.26744	9.22827	9.14405	9.33257	9.32744	9.36517	9.26471	9.02528	9.67565	9.34213	9.41421	9.19588	9.46478	9.59516	2.49854e-05	0.000142623	0.035571	0.0899601	0.507615	0.754276	-0.18887	-0.32104	0.0176019	0.0794595	0.156031	0.220727	0.10757	0.208001
gene11033	Prpf8	Prpf8	Prpf8	Prpf8	reference	12.4572	12.5719	12.6869	12.4052	12.3777	12.3593	12.4027	12.4136	12.6745	12.6283	12.6301	12.6601	12.6205	12.578	12.4293	12.5489	12.654	12.5711	12.668	12.5101	12.4692	12.5227	12.622	12.5913	12.4216	12.4524	12.3948	12.4633	12.35	12.3709	5.63789e-12	1.24707e-10	-0.119527	-0.153573	0.00923608	0.0698264	0.127859	0.148273	0.012183	0.0610571	-0.143716	-0.155306	0.00897382	0.0322238
gene11044	Hic1	Hic1	Hic1	Hic1	reference	7.76888	7.4573	7.21911	7.59411	7.54291	7.51808	7.49385	7.32692	7.1358	7.15549	7.23567	7.15303	6.97663	7.31488	7.12308	7.10991	7.07019	7.41129	7.17281	7.21791	7.68643	7.45148	7.12676	7.25168	7.46193	7.49377	7.40231	7.22683	7.42791	7.54876	1.66603e-14	5.44766e-13	0.502729	0.710091	8.65987e-06	0.000408644	0.0832107	0.170257	0.278471	0.49554	1.01109	1.11345	1.21724e-11	9.57323e-10
gene11046	Srr	Srr	Srr	Srr	reference	7.38776	7.29736	7.12587	7.33992	7.32675	7.43474	7.14697	7.40582	7.07902	7.15672	7.15918	6.97532	7.06619	7.28057	6.90657	7.21912	6.95319	7.16013	7.17098	7.14361	7.13559	7.34617	7.1627	7.17943	7.18788	7.24455	7.40262	7.30663	7.22136	7.19966	1.52156e-05	9.21898e-05	0.0899029	0.230885	0.134921	0.383738	-0.0550624	-0.111707	0.468687	0.672835	0.445714	0.617799	9.4318e-05	0.000975025
gene11050	Mettl16	Mettl16	Mettl16	Mettl16	reference	10.4894	10.5872	10.4839	10.4493	10.4411	10.4678	10.3089	10.3573	10.3299	10.3443	10.4825	10.2306	10.3952	10.372	10.0204	10.3689	10.2969	10.3453	10.2798	10.2439	10.3853	10.4866	10.3391	10.203	10.3668	10.5131	10.396	10.4233	10.3521	10.3679	0.000107232	0.000512437	0.0753408	0.122061	0.133776	0.38127	0.100575	0.131046	0.107811	0.272768	0.296373	0.338891	3.95441e-05	0.000487535
gene11071	Kiaa2026	Kiaa2026	Kiaa2026	Kiaa2026	reference	9.91568	10.1167	10.1171	10.0707	10.0132	10.0306	10.0319	10.0263	9.76316	9.80187	10.0295	9.74739	9.82273	9.97983	9.34848	10.0733	9.69936	10.0475	9.88148	9.88451	10.0717	10.0113	9.93211	9.78227	10.0639	10.011	10.0871	10.0439	10.1015	10.0795	5.39944e-10	8.77993e-09	-0.0180361	-0.0355084	0.715271	0.875482	-0.0078452	-0.0113155	0.90754	0.953749	0.42164	0.495427	5.6732e-07	1.33592e-05
gene11082	Kdm4c	Kdm4c	Kdm4c	Kdm4c	reference	9.88956	9.94908	9.91298	10.3806	10.2202	10.2636	10.1265	10.291	10.0139	9.88196	10.0466	10.0554	9.9036	10.0281	9.6354	10.2522	9.93157	9.98276	9.9995	10.0741	9.84169	9.97155	9.90066	9.9369	10.355	9.84899	10.219	10.1925	10.1224	10.2047	9.45871e-12	1.99678e-10	-0.140397	-0.227475	0.0211067	0.121356	-0.47173	-0.551706	1.98447e-08	1.89517e-06	-0.020971	-0.0257504	0.796127	0.865586
gene11087	TARDBP	TARDBP	TARDBP	LOC101959054	human_blastn	7.96265	7.97727	7.9157	8.07211	7.96614	8.11234	7.91495	7.90354	7.6688	7.77919	7.87232	7.78282	7.77996	7.75023	7.37926	7.89215	7.80024	7.92058	7.8208	7.90549	7.89162	7.98746	7.86647	7.77815	8.01979	8.06856	7.94403	7.87056	7.92595	8.04988	6.36785e-06	4.23339e-05	0.0984905	0.215454	0.101767	0.324817	-0.0193907	-0.0342888	0.793269	0.890653	0.47827	0.608609	6.72086e-06	0.000114065
gene1109	Ireb2	Ireb2	Ireb2	Ireb2	reference	9.92728	10.009	9.7942	9.72641	9.76885	9.68749	9.68707	9.78883	9.53086	9.60531	9.7615	9.58228	9.65427	9.71461	9.26687	9.8396	9.59531	9.63201	9.58108	9.61069	9.83875	9.77569	9.63726	9.63003	9.70024	9.87444	9.68907	9.86025	9.74119	9.71137	3.36883e-09	4.69723e-08	0.138338	0.209939	0.0172245	0.105585	0.181572	0.240157	0.0065385	0.0393586	0.502869	0.563934	3.17746e-10	1.85604e-08
gene11112	Mras	Mras	Mras	Mras	reference	11.5931	11.7603	11.6986	11.9432	11.9017	11.987	11.8468	11.9385	11.8595	11.6641	11.6028	11.649	11.718	11.8599	11.5642	11.5972	11.6641	11.7543	11.6084	11.7497	11.6912	11.7301	11.7414	11.7556	11.7926	11.7724	11.9635	11.7133	11.9323	12.0995	1.89949e-05	0.000112042	0.00321941	0.00615177	0.947015	0.97871	-0.230353	-0.305067	0.000969123	0.0099331	0.0185272	0.0222317	0.811555	0.875981
gene11118	Pik3cb	Pik3cb	Pik3cb	Pik3cb	reference	9.29789	9.33609	9.41476	9.04692	9.09365	9.06183	9.16579	9.14139	9.32166	9.37706	9.40208	9.27264	9.35317	9.28601	9.1665	9.28628	9.31214	9.264	9.32517	9.32677	9.35197	9.33889	9.33304	9.31969	9.2938	9.42058	9.26486	9.38006	9.16337	9.23873	1.11869e-07	1.15151e-06	0.0166908	0.0271792	0.707956	0.872501	0.354892	0.410625	2.94907e-08	2.55006e-06	0.0669786	0.0753182	0.30535	0.44683
gene11124	Copb2	Copb2	Copb2	Copb2	reference	11.165	11.1819	11.2511	11.0172	10.9845	10.9928	10.9962	11.0168	11.1358	11.1961	11.136	11.072	11.1492	11.0717	11.2291	11.1426	11.1696	11.0635	11.1664	11.099	11.0633	11.0428	11.1852	11.1969	11.0073	11.1038	11.029	11.0936	11.0338	11.0756	6.15914e-08	6.77449e-07	-0.0270087	-0.0347304	0.436773	0.70461	0.148486	0.162121	0.000319484	0.0042715	-0.0462481	-0.0484329	0.28229	0.423223
gene11134	Pxylp1	Pxylp1	Pxylp1	Pxylp1	reference	7.29179	7.38086	7.39932	7.47012	7.43327	7.49774	7.54013	7.55084	7.14609	7.13543	7.34826	7.25291	7.20965	7.30969	7.16166	7.51173	7.22169	7.44433	7.41066	7.37241	7.48441	7.331	7.42823	7.31994	7.46752	7.41501	7.46454	7.44936	7.54332	7.4297	3.98986e-10	6.64555e-09	-0.0236527	-0.0516256	0.645492	0.841997	-0.175612	-0.263489	0.0178045	0.080202	0.396068	0.497148	2.79698e-05	0.000368631
gene11142	Atp1b3	Atp1b3	Atp1b3	Atp1b3	reference	8.94732	9.00688	8.89958	9.09628	9.18634	9.07033	8.88087	9.10591	8.86483	8.8533	8.93136	8.87738	8.92161	8.87136	8.80763	8.92609	8.87474	8.76473	8.85273	8.79499	8.87513	8.93046	8.62495	8.81414	8.96095	8.98308	8.93549	8.78387	8.87069	8.87905	1.23701e-05	7.66868e-05	0.0675638	0.119084	0.190894	0.465456	-0.15145	-0.204566	0.023604	0.0980079	0.114536	0.136565	0.137529	0.249757
gene11156	U2surp	U2surp	U2surp	U2surp	reference	10.4409	10.3864	10.3376	10.501	10.5338	10.5464	10.4387	10.5669	10.2906	10.3581	10.347	10.208	10.3872	10.2738	10.1438	10.3087	10.242	10.3301	10.2449	10.2763	10.2994	10.3361	10.3196	10.2355	10.3739	10.4248	10.4424	10.4486	10.4412	10.475	9.65229e-13	2.44518e-11	0.0636849	0.0886822	0.132953	0.379916	-0.181647	-0.208372	0.000377698	0.00482979	0.145458	0.157297	0.00844422	0.0307963
gene11157	Chst2	Chst2	Chst2	Chst2	reference	10.255	10.1921	10.5773	10.6296	10.6414	10.7335	10.6283	10.7077	10.7444	10.5613	10.5702	11.0381	10.756	10.7672	10.7805	10.7534	10.7738	10.7044	10.7094	10.6616	10.3509	10.2737	10.5197	10.7421	10.6291	10.2883	10.5995	10.5684	10.63	10.6603	4.70958e-17	2.19653e-15	-0.554268	-0.617186	5.59332e-12	3.36522e-09	-0.551631	-0.605463	1.44334e-11	4.82438e-09	-0.754479	-0.791297	1.64277e-18	4.11821e-16
gene11158	Slc9a9	Slc9a9	Slc9a9	Slc9a9	reference	8.4706	8.51596	8.50384	8.94788	8.85403	8.922	8.8076	8.97536	8.76443	8.55541	8.87094	8.73449	8.65552	8.72027	8.67154	8.92436	8.62552	8.70694	8.65052	8.91455	8.45429	8.52106	8.5482	8.73955	8.77426	8.64447	8.87037	8.95077	8.85791	9.10862	3.76359e-08	4.29671e-07	-0.267967	-0.418018	0.00110622	0.0159225	-0.572018	-0.679144	1.0407e-07	7.15587e-06	-0.222968	-0.303353	0.0192544	0.0571505
gene1116	Idh3a	Idh3a	Idh3a	Idh3a	reference	11.9968	12.146	12.1591	11.8337	11.8751	11.7984	11.9668	11.9219	12.1278	12.2762	12.1056	12.0847	12.1466	12.0385	12.2676	11.9977	12.1311	12.0522	12.115	12.1141	12.1595	12.0553	12.2412	12.1478	11.9718	12.1271	11.9362	12.1576	11.9005	11.8833	3.31227e-09	4.63448e-08	0.024252	0.0390706	0.586466	0.804409	0.263849	0.313764	1.31213e-05	0.000368896	-0.0954073	-0.106863	0.139347	0.252139
gene11163	Lgr4	Lgr4	Lgr4	Lgr4	reference	9.2662	9.30344	9.35384	9.44413	9.55835	9.44177	9.32629	9.41817	9.22354	9.25145	9.38511	9.26398	9.13133	9.17898	9.00398	9.40846	9.21087	9.1805	9.38834	9.2142	9.36688	9.23088	9.11997	9.14679	9.24598	9.37712	9.39795	9.3872	9.39459	9.37546	0.00016972	0.000764027	0.00351703	0.00688745	0.942719	0.977461	-0.15081	-0.209555	0.0282355	0.110487	0.167158	0.202549	0.037307	0.0940333
gene11165	Bbox1	Bbox1	Bbox1	Bbox1	reference	9.26	9.19182	9.22452	9.482	9.54959	9.56747	9.30341	9.42201	9.11227	9.21281	9.20283	9.43754	9.19506	9.20109	9.56114	9.20783	9.27885	9.29136	9.18546	9.2685	8.96486	9.06035	9.09656	9.30151	9.26072	9.04406	9.23797	9.34507	9.33179	9.30637	6.59245e-06	4.35384e-05	-0.105798	-0.201228	0.0738649	0.268362	-0.49959	-0.596147	1.00456e-07	7.02785e-06	-0.259265	-0.329777	0.00358054	0.0163199
gene11166	Fibin	Fibin	Fibin	Fibin	reference	7.7745	7.59451	7.45449	8.04565	8.28852	7.82635	8.07552	7.97061	7.7533	7.61079	7.4938	7.73498	7.86734	7.80224	7.49436	7.47089	7.56222	7.71441	7.34685	7.63337	7.37899	7.72767	7.169	7.43824	7.84999	7.60586	7.49098	7.29554	7.54689	7.58887	2.51909e-07	2.40382e-06	0.0153402	0.0658533	0.767106	0.900634	-0.493029	-0.837887	0.000141199	0.00231163	-0.0859914	-0.178313	0.424848	0.561595
gene11168	Ano3	Ano3	Ano3	Ano3	reference	8.74305	9.06048	9.08609	8.95119	8.99197	8.97791	8.93066	8.97164	8.69633	8.78417	8.75433	8.64142	8.62713	8.65206	8.52685	8.90466	8.6552	8.9621	8.86769	8.99561	8.69089	8.78686	8.92375	8.90586	8.83797	8.68183	9.04291	9.1741	9.15613	9.24963	7.58465e-07	6.39566e-06	-0.0574152	-0.138422	0.300569	0.587802	-0.169726	-0.28941	0.0301876	0.116388	0.201662	0.282175	0.0378363	0.0951282
gene11182	Dusp3	Dusp3	Dusp3	Dusp3	reference	12.4791	12.5778	12.613	12.3321	12.3906	12.3243	12.3756	12.408	12.5478	12.6985	12.5291	12.5623	12.5218	12.5272	12.5524	12.4905	12.5686	12.4642	12.5543	12.5237	12.5357	12.4831	12.6165	12.6204	12.3819	12.5005	12.499	12.4903	12.4745	12.3773	1.75212e-09	2.59008e-08	-0.0105361	-0.0143861	0.777738	0.905305	0.191596	0.212886	3.11472e-05	0.000745118	-0.0758329	-0.0804624	0.116947	0.221397
gene1119	Tbc1d2b	Tbc1d2b	Tbc1d2b	Tbc1d2b	reference	8.99423	8.99285	8.86032	8.96636	8.98851	8.98726	8.9098	8.8702	8.77964	8.74729	8.88236	8.85685	8.80039	8.95043	8.51729	8.74718	8.78891	8.86605	8.82994	8.78461	8.79615	8.85983	8.7068	8.7099	8.97567	8.93392	8.96335	8.91736	8.93642	8.91622	4.69228e-05	0.0002471	0.0532677	0.0953249	0.289087	0.57587	-0.0322354	-0.0443566	0.620608	0.785008	0.246972	0.291851	0.00143656	0.00821974
gene11194	Hdac5	Hdac5	Hdac5	Hdac5	reference	10.8986	10.9869	10.9731	11.1819	11.2052	11.4273	11.3134	11.2951	11.0773	10.9944	10.997	10.9829	11.0686	11.0568	11.2038	10.9423	10.9925	11.082	11.0002	11.1139	11.0454	11.0853	11.0702	11.1171	11.1512	11.047	11.2009	10.9868	11.2501	11.3249	4.21532e-07	3.79379e-06	0.00219919	0.00393702	0.96262	0.985155	-0.328198	-0.398499	1.95391e-06	8.19212e-05	-0.0720847	-0.0839286	0.321079	0.462423
gene11208	Fzd2	Fzd2	Fzd2	Fzd2	reference	7.21274	7.07792	6.81747	7.20678	7.18607	7.16259	7.27737	7.02443	6.85271	6.77642	6.99854	6.86489	6.63247	7.09671	6.83896	6.9656	6.88072	6.98918	7.0822	6.94339	7.03546	6.98803	6.89693	7.15251	7.14267	6.96584	7.20059	7.1035	7.22471	7.16863	1.0116e-09	1.5467e-08	0.0807738	0.222531	0.171496	0.439327	-0.133962	-0.271784	0.0897927	0.241124	0.561231	0.744774	1.09125e-05	0.000168851
gene11212	Dbf4b	Dbf4b	Dbf4b	Dbf4b	reference	7.31821	7.29444	7.03593	7.43902	7.49265	7.26887	7.32471	7.26468	6.92773	6.89723	7.10768	7.11223	7.1016	7.03221	6.84957	7.28985	6.97975	7.21996	7.04107	7.04907	7.23786	7.32139	7.01697	7.0466	7.35773	7.37951	7.49336	7.43693	7.38061	7.04695	4.49491e-11	8.58527e-10	0.182798	0.412797	0.0145281	0.0943932	-0.0513399	-0.113555	0.500087	0.698335	0.633807	0.807356	2.47587e-06	4.69907e-05
gene11216	Eftud2	Eftud2	Eftud2	Eftud2	reference	10.2024	10.188	10.1911	10.1679	10.1116	10.1134	10.1293	10.1269	10.216	10.2842	10.1913	10.2912	10.2625	10.2453	10.3312	10.1477	10.258	10.1552	10.22	10.1218	10.1618	10.2112	10.2193	10.2099	10.106	10.1806	10.1513	10.1105	10.0975	10.1144	3.22898e-07	2.97506e-06	0.00233326	0.00302203	0.946003	0.9787	0.082402	0.0904134	0.0446753	0.151987	-0.123506	-0.12921	0.00391818	0.0174879
gene11219	Gfap	Gfap	Gfap	Gfap	reference	15.9226	15.7181	15.8106	16.1848	16.2661	16.3534	16.034	15.9716	16.0425	15.7839	15.8837	16.2302	16.0295	16.0892	16.0454	16.0365	15.959	16.0505	15.9055	16.0333	15.6681	15.8964	15.789	15.9495	16.1104	15.9683	16.1306	15.9739	16.1379	16.261	8.34293e-05	0.00041296	-0.105382	-0.193175	0.0708632	0.262427	-0.347854	-0.457341	1.89696e-05	0.00049938	-0.232305	-0.290619	0.00695772	0.0266461
gene11227	Acbd4	Acbd4	Acbd4	Acbd4	reference	8.66907	8.56601	8.33335	8.67552	8.57836	8.63418	8.69669	8.60867	8.51378	8.39976	8.49902	8.53641	8.39146	8.50161	8.66578	8.53534	8.39574	8.51387	8.43441	8.50144	8.59594	8.66475	8.4251	8.42938	8.71466	8.61074	8.63326	8.44784	8.61877	8.60973	3.62923e-05	0.000196803	0.18319	0.262357	0.00372159	0.0374743	-0.0223531	-0.0307242	0.730867	0.854176	0.165356	0.196341	0.0316401	0.0826226
gene11228	Hexim1	Hexim1	Hexim1	Hexim1	reference	10.5538	10.4475	10.3231	10.5414	10.6108	10.7315	10.5522	10.4528	10.3484	10.321	10.4393	10.5092	10.3758	10.3394	10.4232	10.3913	10.3696	10.3038	10.344	10.4255	10.3929	10.5458	10.3323	10.3741	10.4629	10.5133	10.4644	10.3908	10.4846	10.5001	8.12373e-07	6.79311e-06	0.156897	0.200066	0.00226541	0.0263633	-0.108725	-0.129998	0.0458868	0.154717	0.118161	0.129969	0.0490223	0.115442
gene11233	Map3k14	Map3k14	Map3k14	Map3k14	reference	8.2592	8.14109	8.03736	8.29752	8.1806	8.35481	8.36453	8.41689	8.03688	7.95239	8.02892	7.93668	7.97641	8.02386	7.94963	7.77326	7.89638	8.00285	8.10779	8.00458	8.20051	8.13315	7.96736	8.00341	8.20839	8.15537	8.33744	8.05493	8.31057	8.37187	1.24347e-13	3.62291e-12	0.27434	0.40366	0.000652971	0.0107114	-0.17971	-0.275986	0.017133	0.0778557	0.325497	0.418474	0.000475101	0.00349535
gene11235	Plekhm1	Plekhm1	Plekhm1	Plekhm1	reference	9.52586	9.72531	9.41516	9.46135	9.51922	9.55039	9.49771	9.46071	9.47112	9.34156	9.36107	9.48186	9.34367	9.46642	9.16768	9.40125	9.40777	9.42738	9.39378	9.38925	9.60407	9.6166	9.33144	9.29844	9.54854	9.75354	9.43768	9.3665	9.40997	9.45418	2.82721e-09	4.02126e-08	0.320564	0.371175	6.80901e-07	5.1208e-05	0.193323	0.237618	0.00140899	0.0131838	0.389652	0.432797	1.11392e-08	4.54366e-07
gene11240	Gosr2	Gosr2	Gosr2	Gosr2	reference	10.0495	10.0202	9.96602	9.82888	9.93443	9.82111	9.82694	9.92095	10.0761	10.0229	10.0097	9.91461	9.94583	10.0794	9.97877	9.8876	9.94437	9.96505	9.87406	9.91722	10.0274	10.1307	9.95362	9.93125	9.95396	10.0548	9.78197	9.82748	9.85597	9.8232	5.23714e-07	4.58984e-06	0.0811617	0.113692	0.0717577	0.264201	0.255567	0.29447	3.78612e-06	0.000139322	0.0930478	0.101763	0.110453	0.211874
gene11259	Mrc2	Mrc2	Mrc2	Mrc2	reference	9.7755	9.63264	9.54476	10.1188	9.88367	10.0187	9.90895	9.7748	9.65776	9.37456	9.76078	9.74398	9.49558	9.85366	9.60677	9.64182	9.59472	9.73878	9.74515	9.63315	9.68855	9.77007	9.36641	9.74285	9.75461	9.63653	9.79064	9.54798	9.82311	9.83681	5.02215e-05	0.000262176	-0.00575158	-0.0133325	0.911098	0.96431	-0.254813	-0.379429	0.00143317	0.0132893	0.131619	0.174538	0.148123	0.264564
gene11267	Dcaf7	Dcaf7	Dcaf7	Dcaf7	reference	11.36	11.5391	11.3688	11.2601	11.2922	11.2497	11.2802	11.3167	11.4113	11.4163	11.3782	11.3841	11.3797	11.466	11.2223	11.3238	11.4058	11.4229	11.4197	11.4327	11.5856	11.4904	11.4757	11.4029	11.3599	11.4924	11.3539	11.2777	11.3217	11.3153	2.75534e-07	2.60243e-06	0.117192	0.147923	0.00810027	0.0639641	0.280782	0.312258	2.35406e-08	2.19585e-06	0.168884	0.181075	0.00132647	0.00771454
gene11268	TACO1_containing	TACO1_containing	NA	LOC101970652	human_blastn	8.85056	8.79095	8.6441	8.67453	8.59353	8.63793	8.6137	8.62547	8.59497	8.64928	8.61874	8.52703	8.57202	8.54562	8.30183	8.56229	8.56123	8.53295	8.45517	8.54851	8.78771	8.72007	8.59302	8.42438	8.51279	8.82093	8.67116	8.58618	8.72699	8.66703	4.7008e-07	4.1776e-06	0.29381	0.373438	5.56e-05	0.0017514	0.216673	0.288845	0.00180166	0.0155519	0.399786	0.4656	7.32473e-07	1.66613e-05
gene11269	Map3k3	Map3k3	Map3k3	Map3k3	reference	9.72956	9.86671	9.63817	9.8076	9.6929	9.81064	9.7647	9.75882	9.7089	9.41921	9.65158	9.58974	9.52404	9.71072	9.4997	9.61937	9.53707	9.75989	9.59771	9.61457	9.77867	9.73419	9.5046	9.62713	9.70052	9.75293	9.64433	9.60486	9.61898	9.66415	1.19856e-07	1.22301e-06	0.106849	0.151547	0.0315834	0.156978	0.00729034	0.00901688	0.897864	0.949728	0.310708	0.344154	1.52177e-06	3.09838e-05
gene11276	Ftsj3	Ftsj3	Ftsj3	Ftsj3	reference	10.0175	10.0026	9.84435	9.90381	9.90946	9.85628	9.7965	9.80266	9.87752	9.91866	9.86352	9.89	9.91679	9.94708	10.0404	9.86407	9.98681	9.8462	9.88313	9.92792	9.92254	10.0044	9.87785	9.79333	9.88836	10.0452	9.79469	9.85546	9.70333	9.78732	0.000184818	0.000821542	0.151063	0.194497	0.00315507	0.033118	0.190098	0.224951	0.000665259	0.00743965	0.0954411	0.105107	0.113066	0.215648
gene11278	Smarcd2	Smarcd2	Smarcd2	Smarcd2	reference	8.98592	8.80129	8.7109	9.1322	9.05543	8.90208	9.00776	9.18283	8.77622	8.71134	8.79825	8.8714	8.74202	8.86639	8.93006	8.76202	8.7706	8.91218	8.76229	8.80649	8.87841	8.84659	8.82198	8.6715	9.01325	8.89547	8.87702	8.75113	8.86536	8.87943	2.89005e-06	2.10891e-05	0.0663686	0.124209	0.209891	0.492078	-0.216819	-0.29701	0.00241672	0.0190941	0.107232	0.1316	0.188334	0.315543
gene11285	Ern1	Ern1	Ern1	Ern1	reference	8.27844	8.50309	8.29866	8.44322	8.38039	8.38836	8.27387	8.33814	8.04255	8.09827	8.24561	8.08163	8.13199	8.32156	7.78306	8.25836	8.04585	8.28793	8.08929	8.12424	8.50032	8.36922	8.09745	8.1471	8.39935	8.37257	8.38595	8.33595	8.37	8.41715	1.11115e-16	4.95205e-15	0.142069	0.231868	0.0207103	0.119585	0.0534399	0.077923	0.435073	0.642833	0.659505	0.722053	3.882e-12	3.48597e-10
gene11295	Kpna2	Kpna2	Kpna2	Kpna2	reference	8.69382	8.66868	8.45107	8.41765	8.48831	8.41747	8.46535	8.42698	8.59328	8.69057	8.54052	8.48662	8.61256	8.46217	8.61347	8.39006	8.50307	8.41612	8.49576	8.56723	8.71523	8.67563	8.48531	8.49331	8.35276	8.76031	8.46886	8.61858	8.47819	8.4666	2.45369e-10	4.25437e-09	0.394747	0.447417	1.65978e-08	2.62792e-06	0.404763	0.465882	5.01143e-09	6.34764e-07	0.159823	0.182305	0.0208727	0.0606522
gene11309	Cep112	Cep112	Cep112	Cep112	reference	7.39391	7.42221	7.5016	7.54462	7.39511	7.32782	7.48467	7.43131	7.60801	7.60118	7.50859	7.53183	7.54529	7.4942	7.58851	7.5743	7.65711	7.44894	7.53325	7.50818	7.32779	7.33244	7.50179	7.60645	7.49668	7.34737	7.41571	7.55402	7.4689	7.40081	2.07621e-05	0.000121042	-0.234852	-0.33608	0.00112102	0.0160586	-0.121721	-0.179714	0.0856276	0.234066	-0.391346	-0.469338	5.62967e-06	9.81766e-05
gene11324	ABCA8	ABCA8	ABCA8	LOC101960680	human_blastn	10.1216	10.1144	10.5819	10.9414	10.4079	10.6582	10.6666	10.4846	9.93004	9.71142	9.90069	10.0641	10.0617	10.4811	9.96027	10.6471	9.84422	10.8574	9.75545	10.0602	9.83747	10.1647	10.067	10.1507	10.375	9.98228	10.6982	10.4187	10.4608	10.8807	1.69073e-14	5.51342e-13	-0.445914	-0.724928	7.47434e-05	0.00218298	-0.707573	-0.895296	9.92424e-07	4.66478e-05	0.103873	0.18151	0.326423	0.468214
gene11339	Bud13	Bud13	Bud13	Bud13	reference	7.26488	7.14665	6.95209	7.21426	7.21747	7.25714	7.10256	7.16567	6.75757	6.72376	6.75442	6.67687	6.77739	6.78399	6.65757	6.83943	6.80703	6.92257	6.82805	6.78189	7.13326	7.17726	6.7946	6.68244	7.06682	7.12384	7.26253	6.8549	7.13885	7.17396	1.36513e-26	1.65925e-24	0.632487	0.809544	8.42622e-08	1.03462e-05	-0.0249916	-0.0482936	0.739622	0.85926	1.14592	1.23938	3.80524e-15	5.32424e-13
gene11340	Zpr1	Zpr1	Zpr1	Zpr1	reference	10.4182	10.5273	10.4344	10.2195	10.2639	10.2376	10.3398	10.2717	10.4118	10.5555	10.4236	10.4456	10.4517	10.431	10.7257	10.3279	10.4286	10.3915	10.3775	10.4012	10.4266	10.4162	10.4181	10.4322	10.369	10.4472	10.316	10.4274	10.2962	10.1861	2.45892e-06	1.82081e-05	0.0426412	0.0680381	0.350812	0.634691	0.225102	0.272683	0.000200437	0.00299855	-0.0917127	-0.103037	0.159803	0.279534
gene11355	Dscaml1	Dscaml1	Dscaml1	Dscaml1	reference	9.78672	9.71511	9.97599	9.88488	9.71868	9.98653	9.70152	9.59071	10.0956	9.47605	10.1931	10.2378	10.0599	10.4132	9.89868	10.0504	10.4217	10.0786	10.0059	10.1494	9.80317	9.73103	9.96882	10.0242	10.2733	9.75582	9.7243	9.80009	9.78944	9.6844	0.000170024	0.000764822	-0.348146	-0.600416	0.000448074	0.00816114	-0.0176685	-0.0400769	0.815316	0.903091	-0.23311	-0.376082	0.0292502	0.0780071
gene11379	Arcn1	Arcn1	Arcn1	Arcn1	reference	10.9891	11.0465	11.0273	10.7936	10.823	10.7722	10.8035	10.8221	10.9611	11.0451	10.9333	10.8167	10.9634	10.8752	10.7749	10.8698	10.9401	10.8762	10.9831	10.8624	10.9889	10.95	10.9435	10.8519	10.8444	11.0184	10.8453	10.8887	10.7894	10.7863	7.81319e-05	0.000389623	0.0845825	0.118703	0.0640399	0.246589	0.250014	0.289293	7.00205e-06	0.000223045	0.114602	0.125591	0.0520355	0.120667
gene11382	Ddx6	Ddx6	Ddx6	Ddx6	reference	10.5229	10.5503	10.3455	10.4167	10.4629	10.4432	10.321	10.3186	10.2098	10.4774	10.2806	10.2445	10.4104	10.2157	10.1235	10.3121	10.2728	10.236	10.2843	10.1916	10.3723	10.3692	10.2285	10.3159	10.2954	10.5252	10.3869	10.4357	10.3926	10.3858	0.000144182	0.000663713	0.224082	0.287236	0.000339103	0.00669379	0.0866209	0.11221	0.160713	0.353087	0.237023	0.270912	0.000798882	0.00521784
gene11393	Vps11	Vps11	Vps11	Vps11	reference	10.8374	10.998	11.0835	10.7706	10.7254	10.7549	10.7672	10.8304	11.0056	11.0457	10.9295	11.0033	11.0087	10.944	11.0986	10.9192	10.924	10.9487	10.9662	10.9206	10.8668	11.003	10.9541	10.9159	10.8312	10.9254	10.8511	10.9283	10.8199	10.7705	9.29309e-12	1.96527e-10	-0.0403925	-0.0559483	0.308243	0.596171	0.208674	0.235092	2.20523e-05	0.000561005	-0.135258	-0.144722	0.00884078	0.0318888
gene11395	H2AFX_containing	H2AFX_containing	NA	LOC101966907	human_blastn	9.41075	9.18229	9.03029	9.40104	9.51635	9.63716	9.47624	9.45023	9.20283	9.17614	9.27747	9.21106	9.26016	9.12023	9.59485	9.20338	9.17459	9.26423	9.1979	9.21174	9.48038	9.37495	9.19814	9.13659	9.30826	9.32437	9.22299	9.09137	9.35815	9.46602	0.000164801	0.000746069	0.159396	0.290692	0.0182796	0.1102	-0.137163	-0.22329	0.0680383	0.200322	0.0660743	0.0890121	0.472153	0.604193
gene11406	Rnf26	Rnf26	Rnf26	Rnf26	reference	9.38619	9.39195	9.44	9.2852	9.16642	9.26129	9.38064	9.35345	9.61954	9.57673	9.4996	9.51244	9.48074	9.46503	9.64325	9.43078	9.5019	9.54923	9.50709	9.51711	9.42283	9.46519	9.56563	9.53245	9.35741	9.37244	9.32589	9.37677	9.35453	9.35071	1.497e-13	4.30944e-12	-0.0788753	-0.111396	0.0806495	0.283842	0.160605	0.190285	0.00341687	0.0246938	-0.2302	-0.251082	8.81027e-05	0.000923467
gene11412	Nectin1	Nectin1	Nectin1	Nectin1	reference	10.2503	10.4219	10.271	10.104	10.0489	10.1172	10.1332	10.1716	10.3219	10.2106	10.3031	10.1243	10.1117	10.2641	10.0177	10.1821	10.319	10.3777	10.241	10.3844	10.3545	10.2925	10.3363	10.3775	10.1543	10.3167	10.1972	10.1533	10.2471	10.1919	7.6257e-07	6.42128e-06	0.0453536	0.0719909	0.321972	0.608719	0.27283	0.325094	8.99769e-06	0.000272033	0.228964	0.256354	0.000499594	0.00362582
gene11421	Sc5d	Sc5d	Sc5d	Sc5d	reference	11.152	11.2817	11.1195	11.4818	11.5566	11.4655	11.2782	11.281	10.9716	11.0124	11.0469	10.9408	10.9443	10.8946	10.772	11.1502	10.9967	11.0664	10.9903	11.0518	11.1971	11.1737	10.9533	11.033	11.2688	11.146	11.3081	11.2756	11.3276	11.3473	3.34932e-24	3.50456e-22	0.134767	0.193643	0.0142866	0.0934261	-0.266525	-0.325883	3.46085e-05	0.00080863	0.340374	0.384542	1.46282e-06	2.99356e-05
gene11423	MIR100HG_like	MIR100HG_like	MIR100HG	LOC110598452	human_blastn	8.24323	8.07322	7.81212	8.35326	8.27304	8.35475	8.19113	8.20983	7.9876	7.85059	8.11696	7.87269	7.91866	7.95971	7.47541	8.14286	7.76164	7.99508	7.95541	8.13077	8.25804	8.1663	8.06311	7.83279	8.24263	8.19516	8.14779	8.14879	8.14153	8.25015	1.39622e-08	1.72846e-07	0.163999	0.352273	0.0209826	0.120863	-0.0846739	-0.167092	0.268865	0.485628	0.528537	0.690991	9.00307e-06	0.000144831
gene11429	JHY	JHY	JHY	CUNH11orf63	human_blastn	8.03893	8.13872	8.31848	8.13811	8.01842	8.16032	8.16663	8.1095	8.23138	8.38482	8.09889	8.2419	8.23399	8.14816	8.22612	8.3076	8.21188	8.22033	8.2621	8.21486	8.00588	8.02549	8.39364	8.301	8.17715	8.07677	8.18498	8.19169	8.27767	8.08308	4.34913e-05	0.000231256	-0.23634	-0.325528	0.00073331	0.0116235	-0.0897985	-0.12851	0.188501	0.389598	-0.32828	-0.391076	5.59454e-05	0.000640525
gene11435	Znf202	Znf202	Znf202	Znf202	reference	7.66039	7.63963	7.54806	7.63961	7.51051	7.54439	7.55389	7.60328	7.34172	7.45251	7.36822	7.35837	7.40308	7.48344	7.33966	7.41034	7.38761	7.51814	7.39964	7.45713	7.55534	7.56608	7.30558	7.4442	7.67581	7.48597	7.57482	7.58837	7.5922	7.56692	8.17816e-10	1.27306e-08	0.167555	0.257915	0.00858875	0.0667626	0.0178999	0.0256886	0.790371	0.889002	0.408353	0.484743	1.74733e-06	3.48413e-05
gene11464	Azgp1	Azgp1	Azgp1	Azgp1	reference	6.48966	6.47175	6.94658	7.21576	6.90287	7.60972	7.49948	7.16096	6.81057	6.75777	6.35593	6.34969	6.69492	6.92441	6.72459	6.66826	6.43342	6.61976	6.61148	6.41826	6.48206	6.49386	6.40038	6.46017	6.48301	6.51271	7.0879	6.75382	6.92601	6.89292	7.48009e-14	2.22792e-12	-0.160355	-0.764725	0.0155169	0.0988109	-1.45727	-2.09137	2.14893e-11	6.63029e-09	-0.223585	-0.631693	0.0477663	0.113144
gene11465	Zkscan1	Zkscan1	Zkscan1	Zkscan1	reference	11.7942	11.9443	11.7511	11.8409	11.9801	11.8926	11.7919	11.8423	11.6552	11.6381	11.8032	11.6641	11.8115	11.7529	11.4438	11.7496	11.6692	11.7564	11.6116	11.6913	11.8501	11.7968	11.7051	11.6339	11.7372	11.9295	11.7635	11.7619	11.6269	11.7582	1.28956e-06	1.0229e-05	0.101557	0.145835	0.040012	0.182373	-0.00729369	-0.00905633	0.898486	0.949735	0.275208	0.305701	2.02733e-05	0.000280951
gene11466	Znf3	Znf3	Znf3	Znf3	reference	8.96913	8.84474	8.68292	9.00547	9.01173	8.95346	8.89341	8.92024	8.52244	8.57665	8.76123	8.58748	8.74733	8.74481	8.4194	8.86985	8.5772	8.74035	8.59692	8.63524	8.80631	8.94974	8.43576	8.56071	8.8128	8.81674	8.79591	8.88101	8.68174	8.77364	6.48723e-16	2.62642e-14	0.124901	0.204111	0.0327172	0.160361	-0.0924476	-0.129872	0.169886	0.364983	0.457876	0.530788	5.7997e-08	1.89127e-06
gene11468	Mcm7	Mcm7	Mcm7	Mcm7	reference	9.33317	9.21585	9.22708	9.43207	9.48882	9.482	9.42888	9.45892	9.25067	9.18754	9.20961	9.36422	9.31491	9.29931	9.2288	9.32699	9.23111	9.25363	9.23877	9.22644	9.33397	9.37413	9.22847	9.25172	9.42607	9.40054	9.33393	9.22687	9.20508	9.33604	2.60673e-07	2.47763e-06	0.0801371	0.113258	0.0773387	0.276691	-0.172	-0.201757	0.00143478	0.0132893	0.0762961	0.0837219	0.197192	0.32634
gene11478	Gal3st4	Gal3st4	Gal3st4	Gal3st4	reference	7.52126	7.46053	7.23769	7.64228	7.7635	7.73231	7.57739	7.62576	7.17419	7.30103	7.40213	7.22415	7.34428	7.44927	7.32235	7.35185	7.16754	7.63247	7.23664	7.32183	7.51176	7.67055	7.28753	7.287	7.46436	7.57082	7.41622	7.40229	7.64321	7.71333	1.06125e-11	2.23642e-10	0.123974	0.287991	0.0560573	0.226895	-0.132803	-0.252238	0.089503	0.240552	0.494426	0.656537	1.92876e-05	0.000269555
gene11484	Mepce	Mepce	Mepce	Mepce	reference	9.2933	9.15334	9.00989	9.27927	9.22917	9.30242	9.28513	9.18214	8.99418	9.07227	8.95925	9.06582	9.0649	9.19208	9.15983	9.06684	8.9884	9.15492	9.02056	9.0712	9.28192	9.25058	9.13078	8.95433	9.28924	9.20659	9.20197	9.01781	9.21139	9.24483	3.72278e-06	2.63198e-05	0.192089	0.264646	0.00210746	0.0251761	-0.0217946	-0.0292879	0.731627	0.854642	0.232941	0.271502	0.00179825	0.0096859
gene11500	Pop7	Pop7	Pop7	Pop7	reference	8.47199	8.47158	8.44526	8.28052	8.32505	8.18092	8.4247	8.41843	8.57916	8.55328	8.57306	8.54067	8.47738	8.63139	8.91507	8.4254	8.68874	8.46154	8.481	8.52995	8.42833	8.43368	8.5965	8.50779	8.38517	8.35534	8.32952	8.33427	8.28604	8.3424	2.83312e-06	2.07081e-05	-0.0670192	-0.143756	0.226339	0.510975	0.119515	0.193525	0.107415	0.271999	-0.256028	-0.333155	0.00522095	0.0216037
gene1153	Atp10a	Atp10a	Atp10a	Atp10a	reference	8.54971	8.4719	8.48491	8.89946	8.76215	8.76517	8.71923	8.90465	8.70635	8.30132	8.75173	8.78321	8.4779	8.79605	8.547	8.53572	8.79008	8.72689	8.58058	8.6831	8.43298	8.53972	8.49886	8.58725	8.89674	8.51435	8.78615	8.63891	8.69086	8.79612	0.000202713	0.000893496	-0.1482	-0.295504	0.0275918	0.143915	-0.400647	-0.557021	3.07697e-05	0.000739026	-0.105397	-0.148864	0.272819	0.413976
gene11530	Cux1	Cux1	Cux1	Cux1	reference	10.1767	10.2463	10.0876	10.1221	10.2355	10.2779	10.1939	10.2849	10.0344	10.0371	10.1787	10.0052	10.0785	10.161	9.79233	10.0794	10.1207	10.2125	10.085	10.0527	10.3148	10.2113	10.0967	10.1139	10.1021	10.2514	10.1909	10.1053	10.199	10.1495	4.9052e-07	4.33496e-06	0.103563	0.146331	0.0344886	0.165801	0.0205986	0.0253185	0.714081	0.845043	0.341606	0.376191	8.81071e-08	2.71149e-06
gene11533	Prkrip1	Prkrip1	Prkrip1	Prkrip1	reference	9.07997	8.99232	8.78854	8.9425	8.99008	8.96935	8.97622	8.97156	8.65944	8.78517	8.82826	8.66785	8.74906	8.83172	8.64601	8.73065	8.63593	8.88742	8.70498	8.74605	8.97771	8.99056	8.72052	8.79937	8.89512	8.97636	8.91529	8.93207	9.00524	8.95391	3.20398e-24	3.41181e-22	0.285066	0.324806	5.48769e-07	4.3443e-05	0.0467437	0.0558847	0.381668	0.596649	0.497947	0.53307	1.48179e-15	2.17443e-13
gene11536	Lrwd1	Lrwd1	Lrwd1	Lrwd1	reference	8.52088	8.45136	8.41744	8.3372	8.40651	8.33038	8.45957	8.47945	8.54147	8.5065	8.52241	8.57625	8.53672	8.65463	8.72846	8.44768	8.52139	8.44304	8.47816	8.49208	8.73187	8.6484	8.5602	8.37228	8.44884	8.63849	8.4085	8.26783	8.4396	8.3936	0.000228618	0.000990318	0.103603	0.182676	0.0696807	0.260475	0.26277	0.357717	0.00043257	0.00537719	0.0136731	0.01688	0.86743	0.914152
gene11545	Hspb1	Hspb1	Hspb1	Hspb1	reference	10.3608	10.022	9.94222	10.2342	10.6901	10.7721	10.3695	10.4074	10.0899	10.19	9.94453	10.1402	10.1586	10.1856	10.7615	9.77769	10.035	10.1857	10.0027	10.0202	9.9945	10.0311	10.118	10.1768	9.93038	10.1067	9.98638	9.8441	10.1685	10.174	3.62566e-06	2.57238e-05	0.0462828	0.142156	0.401426	0.677185	-0.376731	-0.613607	0.000281299	0.00385082	-0.157332	-0.255979	0.132888	0.243496
gene11548	Mdh2	Mdh2	Mdh2	Mdh2	reference	12.4037	12.2052	12.2657	12.1533	12.1851	12.1474	12.2824	12.1799	12.4307	12.4734	12.3917	12.4348	12.3889	12.3614	12.8571	12.2549	12.3742	12.3886	12.3719	12.3474	12.3868	12.3281	12.415	12.362	12.2634	12.2911	12.2257	12.331	12.2774	12.1533	3.31106e-06	2.36873e-05	-0.00662189	-0.0123732	0.89027	0.956569	0.142707	0.192633	0.0318902	0.121711	-0.240812	-0.283493	0.00168279	0.0092668
gene11558	Pom121c	Pom121c	Pom121c	Pom121c	reference	10.5268	10.6948	10.5814	10.3076	10.3443	10.4076	10.3905	10.4714	10.5155	10.5069	10.4329	10.4692	10.4549	10.5149	10.2024	10.3557	10.5037	10.6275	10.5633	10.5234	10.6529	10.6979	10.6638	10.5427	10.3884	10.6288	10.4829	10.4114	10.4406	10.505	3.54897e-05	0.000193147	0.136297	0.202169	0.0163198	0.101855	0.313032	0.384117	5.4453e-06	0.000180301	0.269989	0.311835	0.000243618	0.00205685
gene11559	Nsun5	Nsun5	Nsun5	Nsun5	reference	8.67569	8.60156	8.42793	8.57158	8.59154	8.49676	8.52105	8.48765	8.23314	8.45146	8.61203	8.27506	8.45131	8.52742	8.3973	8.55719	8.3351	8.41652	8.39734	8.37883	8.66809	8.7249	8.41734	8.27509	8.45466	8.66309	8.5151	8.35276	8.59891	8.52207	6.36407e-09	8.46176e-08	0.193397	0.277535	0.00293775	0.0316296	0.172581	0.235223	0.0117666	0.0598629	0.473922	0.543616	1.28791e-08	5.08112e-07
gene11562	Fzd9	Fzd9	Fzd9	Fzd9	reference	7.85036	7.69127	7.98519	8.39995	8.63537	8.36319	8.47138	8.44605	8.16286	8.02078	8.00265	8.39224	8.31191	8.28134	8.59889	8.08583	8.13352	7.9773	7.96761	8.03075	7.8838	7.86468	7.80836	7.9691	8.39608	7.76803	8.11805	7.8954	8.24041	8.04441	1.00423e-13	2.94729e-12	-0.286782	-0.549223	0.0016438	0.0211098	-1.12167	-1.28044	1.25534e-13	7.55515e-11	-0.923709	-1.0471	2.01161e-09	9.9612e-08
gene11566	Tbl2	Tbl2	Tbl2	Tbl2	reference	9.47446	9.54415	9.19952	9.33998	9.41026	9.24521	9.31932	9.25833	9.19786	9.24424	9.30082	9.10229	9.2512	9.17555	9.01359	9.21246	9.20418	9.15366	9.2127	9.27298	9.56241	9.50036	9.28051	9.21747	9.18758	9.52248	9.28728	9.17614	9.27999	9.2315	2.14378e-16	9.18009e-15	0.461954	0.503264	2.78854e-12	2.09715e-09	0.27747	0.32793	4.70396e-06	0.000163592	0.530383	0.570857	5.65478e-15	7.73227e-13
gene11579	Eln	Eln	Eln	Eln	reference	9.32828	9.23421	9.33847	9.9468	9.79937	10.0535	9.87511	9.80631	9.65362	9.34225	9.57906	9.6277	9.4669	9.64669	9.74611	9.49634	9.47713	9.77242	9.58177	9.66138	9.3248	9.42695	9.51926	9.58613	10.0582	9.34514	9.76415	9.49489	9.89552	10.0339	5.61214e-12	1.24366e-10	-0.232498	-0.402954	0.00342522	0.0352149	-0.819025	-0.90727	3.71799e-11	9.51886e-09	-0.305386	-0.422604	0.00231951	0.0116634
gene1158	IPW_like	IPW_like	IPW	LOC106144887	human_blastn	8.3206	8.22553	8.47568	8.86983	8.74442	8.88687	8.58799	8.93529	8.3104	8.21781	8.34805	8.33608	8.4057	8.43083	8.50706	8.52296	8.39156	8.48773	8.59084	8.52319	8.20699	8.22538	8.29436	8.42574	8.56757	8.23399	8.67165	8.68987	8.73449	8.71538	1.18011e-22	1.05187e-20	-0.284908	-0.409096	0.000430773	0.00792584	-0.967169	-1.03072	2.30174e-19	2.76969e-15	-0.165091	-0.216124	0.0671265	0.146196
gene11587	Gtf2ird1	Gtf2ird1	Gtf2ird1	Gtf2ird1	reference	9.17516	9.19963	9.27839	9.14387	9.02067	9.09004	9.19268	9.15501	9.27757	9.18138	9.30291	9.27577	9.2298	9.32118	9.37826	9.39314	9.2812	9.25222	9.36899	9.26838	9.36577	9.22336	9.25445	9.28364	9.23221	9.16217	9.20218	9.151	9.21121	9.21944	9.77005e-05	0.000471951	-0.093024	-0.135658	0.0566931	0.228573	0.14264	0.175776	0.0151998	0.0715658	-0.071224	-0.0797828	0.269087	0.409709
gene11592	Rcc1l	Rcc1l	Rcc1l	Rcc1l	reference	7.84387	7.78302	7.67163	7.86174	7.98775	8.1776	8.0331	7.8355	7.56987	7.72165	7.84398	7.65626	7.76727	7.78093	7.90444	7.69571	7.62692	7.81594	7.67478	7.7637	7.97141	7.90118	7.66881	7.57135	7.90479	7.90066	7.90963	7.6328	7.97256	7.96981	2.58186e-05	0.000146891	0.107345	0.244036	0.0833354	0.288725	-0.111554	-0.202895	0.145214	0.33163	0.201706	0.290059	0.0420015	0.102745
gene11604	Tmem248	Tmem248	Tmem248	Tmem248	reference	11.6361	11.6682	11.7024	11.4476	11.436	11.3842	11.4727	11.4993	11.6753	11.746	11.5373	11.6132	11.6905	11.5475	11.6839	11.658	11.6603	11.5469	11.682	11.601	11.6385	11.5615	11.698	11.6384	11.4471	11.6212	11.5528	11.6066	11.5415	11.4475	3.84023e-11	7.41725e-10	0.0263257	0.0358939	0.486961	0.743398	0.231892	0.25673	7.56889e-07	3.8489e-05	-0.0653798	-0.069476	0.181232	0.306766
gene11614	Chchd2	Chchd2	Chchd2	Chchd2	reference	10.2103	9.93069	10.0277	10.0144	9.9912	9.96638	10.1269	9.96688	10.1513	10.1938	10.2447	10.3015	10.1881	10.1996	10.4641	10.016	10.199	10.2453	10.1706	10.1701	10.2068	10.0491	10.2009	10.0748	9.98978	10.0576	10.0782	9.92277	10.0936	9.91921	0.00018525	0.00082255	-0.04404	-0.0847349	0.386888	0.666394	0.0873183	0.125467	0.201955	0.405869	-0.216591	-0.262668	0.00765302	0.028697
gene11617	Cct6a	Cct6a	Cct6a	Cct6a	reference	11.1765	11.0859	11.1026	10.9483	11.1093	11.1402	11.0664	11.009	11.1257	11.2782	11.0852	11.0266	11.1699	11.0191	11.2659	10.9986	11.111	11.0077	11.0682	11.0824	11.1472	11.1808	11.1507	11.0678	10.9566	11.2015	10.9724	11.071	11.0183	10.9653	0.000132916	0.000618956	0.129024	0.169276	0.00829553	0.0651142	0.12552	0.149037	0.0201963	0.0875756	-0.0182488	-0.0200082	0.756249	0.837162
gene11619	Nipsnap2	Nipsnap2	Nipsnap2	Nipsnap2	reference	10.5687	10.4979	10.6173	10.4043	10.4666	10.3432	10.4601	10.4619	10.6398	10.6268	10.6491	10.5787	10.5602	10.5827	10.751	10.6457	10.6062	10.5479	10.6638	10.582	10.6124	10.5516	10.6469	10.6404	10.5552	10.4671	10.5236	10.5626	10.4847	10.4377	4.60305e-08	5.17649e-07	-0.0753226	-0.102343	0.0772141	0.276523	0.147358	0.169906	0.00366946	0.0260961	-0.129614	-0.139741	0.0167061	0.0513998
gene11628	CUNH16orf58	CUNH16orf58	CUNH16orf58	CUNH16orf58	reference	11.542	11.5597	11.7453	11.5797	11.5015	11.5391	11.6485	11.6112	11.8235	11.7165	11.6922	11.7047	11.674	11.8153	11.9355	11.7097	11.7455	11.7593	11.7872	11.7188	11.6519	11.7124	11.7604	11.7189	11.705	11.6265	11.5961	11.5824	11.6375	11.5264	1.15433e-06	9.29104e-06	-0.137915	-0.180696	0.00605278	0.0523227	0.0507431	0.0613079	0.353188	0.570837	-0.209324	-0.229854	0.000527625	0.00379266
gene11674	Runx1t1	Runx1t1	Runx1t1	Runx1t1	reference	9.28991	9.44635	9.28177	9.18232	9.26295	9.36656	9.23314	9.2763	8.98415	9.0484	9.19742	8.93393	9.18503	9.16042	8.69306	9.1519	9.02577	9.16215	9.149	9.07743	9.30841	9.37148	9.16318	9.15003	9.27073	9.27743	9.30052	9.1723	9.40196	9.33728	2.80173e-08	3.2479e-07	0.145246	0.242856	0.0206084	0.119222	0.0805146	0.12033	0.250719	0.464568	0.525597	0.608416	1.22667e-08	4.92018e-07
gene11678	Rbm12b	Rbm12b	Rbm12b	Rbm12b	reference	8.75735	8.68292	8.5988	8.90844	8.81882	8.86965	8.75998	8.56004	8.3859	8.47688	8.4973	8.31311	8.52973	8.38335	8.13426	8.38535	8.28684	8.49278	8.30058	8.43601	8.55243	8.4988	8.40446	8.45006	8.52072	8.66781	8.62171	8.41238	8.54667	8.65284	5.9239e-10	9.5357e-09	0.150512	0.289863	0.0248494	0.134448	-0.161635	-0.267807	0.0357905	0.130756	0.368763	0.486426	0.000205477	0.00178584
gene11682	Gem	Gem	Gem	Gem	reference	7.42352	7.20657	7.52069	7.6067	7.42708	7.48147	7.49804	7.34133	7.6858	7.4423	7.36801	8.00636	7.62219	7.57504	7.69571	7.58378	7.77289	7.43742	7.70989	7.53126	7.26737	7.29689	7.35382	7.5926	7.45906	7.29665	7.52414	7.70343	7.36995	7.61637	4.40025e-05	0.000233561	-0.202888	-0.485415	0.00981479	0.0729021	-0.190734	-0.427509	0.0233244	0.0971487	-0.758252	-0.935267	6.48914e-07	1.50161e-05
gene11687	Virma	Virma	Virma	Virma	reference	9.55285	9.67429	9.37844	9.59499	9.52237	9.56675	9.52665	9.47728	9.53079	9.41055	9.42469	9.5054	9.53591	9.40862	9.26974	9.41206	9.49604	9.39016	9.47898	9.42809	9.64217	9.6015	9.44496	9.38422	9.48948	9.60843	9.54808	9.49927	9.49447	9.45593	1.95349e-06	1.48025e-05	0.304334	0.343369	1.26167e-07	1.35551e-05	0.104555	0.124681	0.0530642	0.169729	0.226639	0.248162	0.000150715	0.00140043
gene1171	Lamp1	Lamp1	Lamp1	Lamp1	reference	13.0375	13.0416	13.0959	12.8965	12.9854	12.9143	12.9636	12.9671	13.1907	13.109	13.092	13.2398	13.1104	13.115	13.2974	13.1076	13.1571	13.1825	13.1221	13.1584	13.0456	13.0673	13.1236	13.2176	13.03	13.0784	12.9999	13.0787	12.9336	12.9092	1.66707e-13	4.75352e-12	-0.0702105	-0.091533	0.0756637	0.272675	0.137141	0.153791	0.00289438	0.0218581	-0.18497	-0.196221	0.000155349	0.00143132
gene11720	Rassf3	Rassf3	Rassf3	Rassf3	reference	7.89625	7.55394	7.64198	7.92973	7.93689	7.87006	7.71053	7.59336	7.55739	7.45874	7.66915	7.44937	7.55576	7.63265	7.4879	7.63255	7.59886	7.65651	7.54059	7.59203	7.76155	7.71808	7.52009	7.5731	7.53412	7.69849	7.73926	7.52629	7.90264	7.75161	3.96758e-05	0.000213229	0.0710086	0.180786	0.21676	0.500173	-0.0908581	-0.172513	0.234372	0.444193	0.363209	0.511618	0.000629257	0.00433669
gene11735	Irak3	Irak3	Irak3	Irak3	reference	8.15035	8.15406	8.06541	8.17402	8.22128	8.21412	8.12431	8.17847	7.94038	8.00581	7.99073	7.88802	7.97087	7.98273	7.80146	8.02767	7.8766	8.03837	7.98217	7.85053	8.08059	8.19584	8.16483	7.9104	8.22174	8.17862	8.19504	8.10726	8.07132	8.17376	1.64249e-08	2.00446e-07	0.160873	0.257158	0.0119678	0.083743	-0.0385052	-0.0566685	0.575112	0.751492	0.38121	0.460448	1.1346e-05	0.000173697
gene11745	YWHAQ_gene11745	YWHAQ	YWHAQ	LOC101955790	human_blastn	12.2642	12.3707	12.4053	12.1452	12.1627	12.0637	12.1819	12.1381	12.2636	12.5154	12.3365	12.3346	12.3895	12.3028	12.2333	12.2799	12.3756	12.3257	12.418	12.372	12.3821	12.2041	12.4071	12.372	12.1218	12.3307	12.2458	12.3311	12.2276	12.1949	2.13372e-07	2.06723e-06	-0.0168231	-0.0257035	0.691161	0.865324	0.211995	0.248203	0.000129683	0.00216133	-0.0409026	-0.0449284	0.490571	0.620654
gene11750	Mdm1	Mdm1	Mdm1	Mdm1	reference	7.26874	7.18542	7.17974	7.39885	7.37169	7.40285	7.37329	7.46244	7.02137	7.13059	7.0833	7.14627	7.15692	7.17774	7.07551	7.15532	7.07313	7.21652	7.03405	7.16497	7.19905	7.16041	7.15927	7.03154	7.14068	7.21285	7.25897	7.19883	7.27203	7.31217	1.81611e-14	5.90627e-13	0.0538154	0.107157	0.306308	0.595098	-0.35196	-0.450176	7.81503e-06	0.000242367	0.217872	0.273655	0.0115598	0.038671
gene11755	Mdm2	Mdm2	Mdm2	Mdm2	reference	8.72405	8.88275	8.73952	8.67362	8.71415	8.62857	8.67566	8.66529	8.54226	8.61554	8.70425	8.49511	8.60677	8.64986	8.30179	8.72588	8.60457	8.64977	8.66596	8.62091	8.82334	8.72752	8.53341	8.53006	8.74276	8.8015	8.65918	8.74056	8.77092	8.751	1.51569e-07	1.51524e-06	0.109429	0.17184	0.0446604	0.194851	0.161558	0.212484	0.0134646	0.0659421	0.430309	0.489679	2.59891e-08	9.50539e-07
gene11757	Cpm	Cpm	Cpm	Cpm	reference	8.95238	9.12278	8.7382	8.9581	9.33997	9.10012	9.06133	9.02647	8.48277	8.47179	8.77857	8.41323	8.51679	8.62212	8.01123	8.65646	8.38574	8.90895	8.40398	8.4954	8.90032	8.95169	8.42079	8.48596	8.84316	8.94389	8.94655	8.82509	8.9739	8.93684	1.14519e-25	1.36436e-23	0.219837	0.393288	0.00481405	0.0447662	-0.114736	-0.207333	0.134208	0.315045	0.969872	1.04659	2.25021e-13	2.46152e-11
gene11764	Frs2	Frs2	Frs2	Frs2	reference	9.66564	9.77319	9.67506	9.87551	9.89846	9.83751	9.73312	9.87114	9.75245	9.51217	9.72651	9.68304	9.61181	9.71328	9.25245	9.71803	9.55613	9.69162	9.53674	9.58715	9.58269	9.67222	9.62133	9.63784	9.73653	9.67832	9.68827	9.82552	9.65061	9.74412	0.00010442	0.00050059	-0.0231587	-0.0453355	0.640516	0.838969	-0.190661	-0.262815	0.00664659	0.03991	0.129176	0.157417	0.109378	0.210348
gene11773	Kcnmb4	Kcnmb4	Kcnmb4	Kcnmb4	reference	8.91516	8.90921	8.9105	8.90908	9.17357	9.1589	9.07959	9.15851	8.84386	8.95212	8.74631	8.85489	8.92185	8.72188	9.14749	8.80361	8.72901	8.95895	8.81302	8.72564	8.74003	8.76515	8.75083	8.74906	8.75879	8.79415	8.80069	8.82803	8.78208	8.8615	7.16636e-11	1.33281e-09	-0.0039808	-0.00777792	0.935127	0.97398	-0.382361	-0.468069	7.0884e-07	3.62956e-05	-0.154729	-0.186677	0.0514367	0.119671
gene11779	Etv1	Etv1	Etv1	Etv1	reference	8.95154	9.03771	9.30893	9.31494	9.40433	9.33994	9.30585	9.72277	9.18815	9.11296	9.18402	9.1955	9.31439	9.18893	8.69221	9.21433	9.10368	9.24171	9.31997	9.09083	8.93182	9.0561	9.14562	9.19089	9.04842	9.17652	9.20911	9.15101	9.19235	9.21331	0.000165479	0.000748857	-0.159701	-0.326719	0.0219201	0.123833	-0.495127	-0.649049	4.93098e-06	0.000169037	-0.0981748	-0.143596	0.318461	0.460312
gene11792	Bzw2	Bzw2	Bzw2	Bzw2	reference	8.04426	8.08426	7.8621	7.90542	8.01362	7.82192	7.81858	7.89255	8.07937	8.10367	8.03677	8.02761	7.98178	7.95577	8.29068	8.07715	7.98217	7.99601	7.91437	7.96131	8.03941	8.00938	7.96924	7.95071	7.82646	8.03438	7.91931	7.91221	7.86473	7.8765	2.97643e-05	0.000165582	0.0557034	0.107852	0.286806	0.573469	0.217186	0.304967	0.00299716	0.0224423	-0.0876264	-0.108105	0.285847	0.426749
gene11798	Ahr	Ahr	Ahr	Ahr	reference	7.94421	7.96622	7.94792	7.9006	7.89207	7.83321	7.82592	7.95414	7.7888	7.68646	7.81386	7.66578	7.59829	7.88022	7.37725	7.87091	7.63161	7.76939	7.79491	7.79596	7.9845	7.84051	7.69731	7.78193	7.91235	7.89022	7.8588	7.79698	7.92039	7.845	1.36805e-06	1.07875e-05	0.0645027	0.137929	0.241135	0.525546	0.055078	0.0894496	0.447379	0.654897	0.515133	0.621522	3.47414e-07	8.83812e-06
gene11806	Twistnb	Twistnb	Twistnb	Twistnb	reference	8.02407	7.98951	7.75617	8.13976	8.21893	7.9373	7.97648	8.12769	7.47008	7.59408	7.77693	7.64203	7.56528	7.73334	7.49108	7.84472	7.50364	7.76261	7.57225	7.65881	7.89923	7.94258	7.57706	7.53885	7.99614	7.9955	7.95285	7.84725	7.91207	7.83916	1.56294e-35	4.58703e-33	0.292982	0.396023	0.000179236	0.00420418	-0.147821	-0.214156	0.037239	0.134443	0.843901	0.89283	7.84491e-16	1.22595e-13
gene1181	LOC110598614	LOC110598614	LOC110598614	LOC110598614	reference	9.69983	9.83261	9.91773	10.3737	10.2578	10.3696	10.156	10.2721	9.47569	9.28625	9.89049	9.50305	9.71627	9.98317	9.52643	10.0623	9.57458	9.919	9.71319	9.70004	9.69471	9.82298	9.55788	9.78722	10.1593	9.71486	10.2731	10.1186	10.1978	10.3548	4.33428e-46	2.48354e-43	-0.215361	-0.315577	0.002078	0.024905	-0.766706	-0.81395	1.50261e-15	1.64371e-12	0.329223	0.402183	0.000126058	0.00122327
gene11813	Itgb8	Itgb8	Itgb8	Itgb8	reference	10.1929	10.2317	10.2485	10.4615	10.5868	10.5422	10.2887	10.356	10.0808	10.1135	10.2555	9.97524	10.1474	10.1219	9.53107	10.1917	10.0165	10.2698	10.0005	10.0805	10.1111	10.2232	10.0965	10.0263	10.2256	10.1638	10.2806	10.2432	10.2627	10.4222	1.18221e-08	1.49585e-07	-0.022106	-0.0508289	0.670574	0.854341	-0.272168	-0.400384	0.0007858	0.00847902	0.230927	0.303371	0.0120457	0.039974
gene11820	Rapgef5	Rapgef5	Rapgef5	Rapgef5	reference	11.5013	11.6485	11.4292	11.7225	11.7526	11.6523	11.5768	11.6472	11.2406	11.2799	11.4631	11.3269	11.4088	11.3115	11.0679	11.5484	11.1783	11.403	11.2711	11.4524	11.392	11.4837	11.2664	11.3505	11.5247	11.4895	11.6108	11.6582	11.6011	11.4934	1.53725e-12	3.70695e-11	0.0596455	0.10452	0.237297	0.522391	-0.178994	-0.236944	0.00728522	0.0427208	0.294705	0.3441	0.000115809	0.00114506
gene1183	Ankrd10	Ankrd10	Ankrd10	Ankrd10	reference	9.68543	9.66625	9.52675	9.77813	9.735	9.76903	9.7551	9.70715	9.58109	9.51028	9.56036	9.58229	9.53274	9.61494	9.60781	9.65632	9.63644	9.60516	9.56925	9.64826	9.68853	9.64299	9.55614	9.64151	9.73107	9.58644	9.65709	9.54155	9.62256	9.75841	2.49347e-05	0.000142401	0.0698452	0.0981071	0.109324	0.33887	-0.127193	-0.148606	0.0144628	0.0692246	0.130594	0.142138	0.0221936	0.0635984
gene1186	Naxd	Naxd	Naxd	Naxd	reference	9.8123	9.69569	9.76276	9.66851	9.59772	9.59912	9.74367	9.69815	9.84579	9.93369	9.79126	9.86646	9.83473	9.81068	9.97257	9.67726	9.75583	9.81945	9.74754	9.87824	9.77863	9.77609	9.80535	9.82025	9.68998	9.82255	9.71027	9.65762	9.71212	9.69427	5.15437e-08	5.74283e-07	0.00530796	0.00794387	0.897614	0.958469	0.155335	0.182011	0.0035198	0.025316	-0.160062	-0.174002	0.0049535	0.020783
gene1189	Col4a2	Col4a2	Col4a2	Col4a2	reference	11.0472	10.9053	11.1496	11.5406	11.0582	11.6776	11.3617	11.4263	11.2734	10.8988	11.2789	11.2852	11.136	11.3056	11.155	11.3256	11.3345	11.2972	11.1907	11.3323	11.0076	11.122	11.1526	11.2799	11.4866	10.9806	11.3213	11.1038	11.4035	11.7312	2.79645e-05	0.000157241	-0.211791	-0.381059	0.00573485	0.0504809	-0.456909	-0.611299	9.25692e-06	0.000277777	-0.155966	-0.222316	0.10974	0.210841
gene11890	Tceal7	Tceal7	Tceal7	Tceal7	reference	9.51193	9.64309	9.63133	9.39126	9.34607	9.2837	9.451	9.53189	9.59491	9.78733	9.69104	9.63399	9.64728	9.70348	10.1265	9.72101	9.70828	9.6465	9.67285	9.67818	9.64054	9.49084	9.67077	9.79636	9.61657	9.55261	9.56849	9.8704	9.50076	9.44723	0.000103995	0.000499351	-0.0827331	-0.176294	0.150049	0.408864	0.169334	0.272725	0.0269784	0.107174	-0.225487	-0.299201	0.0151969	0.0478076
gene11907	Tm7sf3	Tm7sf3	Tm7sf3	Tm7sf3	reference	8.61359	8.73908	8.4346	8.51055	8.54988	8.39925	8.5741	8.50805	8.47513	8.38497	8.72991	8.45818	8.42866	8.46521	8.42254	8.73587	8.52195	8.51915	8.42301	8.50381	8.71946	8.71339	8.52729	8.51699	8.61751	8.7481	8.6027	8.5821	8.57143	8.58119	2.07847e-06	1.56314e-05	0.145024	0.218388	0.013824	0.0917151	0.274523	0.350973	8.84395e-05	0.00161731	0.415856	0.478672	1.469e-07	4.23897e-06
gene11908	Fgfr1op2	Fgfr1op2	Fgfr1op2	Fgfr1op2	reference	8.77123	8.73033	8.66542	8.77066	8.85478	8.91983	8.78893	8.74521	8.53152	8.74346	8.52084	8.50504	8.46273	8.59194	8.80538	8.59102	8.52836	8.5699	8.51522	8.52104	8.66811	8.64946	8.60849	8.52456	8.80103	8.79083	8.71308	8.76063	8.73696	8.71589	1.8203e-07	1.79245e-06	0.154151	0.239915	0.0126732	0.0865474	-0.117436	-0.164371	0.0836377	0.230828	0.165218	0.200061	0.0392441	0.097769
gene11910	Ints13	Ints13	Ints13	Ints13	reference	7.60473	7.43353	7.29774	7.53121	7.55609	7.53905	7.42206	7.45161	7.22153	7.22022	7.26643	7.15888	7.2719	7.21741	6.97832	7.20755	7.18778	7.26434	7.15081	7.09441	7.4148	7.44889	7.13471	7.12626	7.35301	7.50391	7.43955	7.2815	7.38745	7.32956	1.33036e-18	7.69629e-17	0.417945	0.533797	5.54731e-06	0.000279292	-0.0226668	-0.0361238	0.751353	0.865999	0.642203	0.729399	1.52278e-09	7.73147e-08
gene11950	Slco1a2	Slco1a2	Slco1a2	Slco1a2	reference	9.11926	9.13346	9.44891	9.49538	9.26018	8.99362	9.26941	9.13221	9.21647	9.19431	9.48535	9.56247	9.39624	9.4522	9.35496	9.7953	9.28612	9.36709	9.54225	9.51515	9.08041	9.0597	9.19392	9.41202	9.65262	9.05649	9.38499	9.62194	9.32808	9.27671	2.01071e-05	0.000117737	-0.52846	-0.712315	2.4886e-06	0.000150414	-0.137449	-0.265514	0.0806287	0.225439	-0.320046	-0.46412	0.00238204	0.0119033
gene1197	Lig4	Lig4	Lig4	Lig4	reference	7.81853	7.77222	7.26733	7.87163	7.94152	7.8317	7.85153	7.75193	7.25802	7.2215	7.14893	7.25309	7.15153	7.24231	6.98329	7.21185	7.15838	7.33733	7.08269	7.2513	7.70985	7.85756	7.13559	7.17715	7.63233	7.88945	7.80805	7.49204	7.79597	7.80551	5.03999e-59	5.05385e-56	1.16242	1.25605	1.08744e-19	6.54259e-16	-0.0417446	-0.0736643	0.573629	0.750982	1.35419	1.43129	5.72007e-24	3.82387e-21
gene11980	Polk	Polk	Polk	Polk	reference	7.75839	7.83185	7.72955	7.74374	7.7621	7.69941	7.72463	7.72358	7.52958	7.55103	7.59653	7.42848	7.49791	7.61851	7.08422	7.68034	7.4161	7.59448	7.53391	7.64165	7.57408	7.70146	7.60298	7.56178	7.6698	7.67059	7.62836	7.68541	7.67128	7.64668	3.89368e-05	0.000209819	0.0528818	0.138054	0.340443	0.625023	-0.0221239	-0.0424859	0.768346	0.875771	0.479451	0.63443	2.12875e-05	0.000292411
gene11982	Hmgcr	Hmgcr	Hmgcr	Hmgcr	reference	9.49389	9.81866	9.74813	9.91925	9.85416	9.79224	9.76194	9.77069	9.5614	9.67028	9.80137	9.51175	9.47162	9.61308	9.29399	9.80279	9.69327	9.70013	9.57709	9.73671	9.65532	9.59063	9.4759	9.74413	9.93849	9.6029	9.96402	10.0784	9.96893	9.95109	2.98134e-12	6.83324e-11	-0.0830329	-0.155981	0.133698	0.381139	-0.203446	-0.289412	0.00534354	0.0341144	0.169923	0.212093	0.0444916	0.107353
gene11989	Nsa2	Nsa2	Nsa2	Nsa2	reference	8.91583	8.82588	8.87781	8.88333	8.79678	8.67779	8.72439	8.6393	8.86486	9.04154	8.97568	8.9477	8.99783	8.85306	9.05573	8.97381	8.93741	8.75095	8.87779	8.91026	8.82437	8.83635	8.8827	8.88366	8.75283	8.89696	8.78807	8.80061	8.7614	8.77915	4.83458e-06	3.32046e-05	-0.0297336	-0.0516436	0.528894	0.7689	0.1533	0.199165	0.0166747	0.0762914	-0.177936	-0.204983	0.0127663	0.0416574
gene1199	Arglu1	Arglu1	Arglu1	Arglu1	reference	11.6324	11.5228	11.6296	11.993	11.8735	11.8145	11.8214	11.8349	11.797	11.4858	11.7362	11.7286	11.7179	11.7469	11.2428	11.8452	11.7092	11.7077	11.7043	11.7893	11.6329	11.6719	11.618	11.6031	11.9434	11.6044	11.8186	11.7689	11.7722	11.863	4.06835e-05	0.000218019	-0.10249	-0.174016	0.0667571	0.253084	-0.284919	-0.371081	9.17997e-05	0.0016625	-0.0143454	-0.017366	0.856041	0.906596
gene11991	Hexb	Hexb	Hexb	Hexb	reference	8.87078	8.92117	8.75395	8.71565	8.77895	8.76334	8.70292	8.69221	8.57353	8.81462	8.52218	8.60917	8.67689	8.55499	8.77921	8.61311	8.63109	8.49723	8.53176	8.64127	8.8739	8.85592	8.67085	8.58727	8.54061	8.86758	8.65054	8.70889	8.72297	8.69452	6.21909e-10	9.91182e-09	0.445374	0.500254	1.27094e-09	3.33313e-07	0.197498	0.251016	0.00208446	0.0172981	0.299735	0.342724	3.2991e-05	0.00042053
gene12006	Znf366	Znf366	Znf366	Znf366	reference	8.18	8.17745	7.94095	8.20179	8.16695	8.08995	7.96231	8.02447	7.60022	7.70139	7.88144	7.71741	7.75786	7.86106	7.41752	7.85564	7.49484	7.94862	7.57479	7.79183	8.19657	8.16492	7.76695	7.75637	7.83754	8.11406	7.84642	7.79022	7.84791	7.93018	4.18361e-22	3.44804e-20	0.379749	0.518443	4.31665e-05	0.00141919	0.0825669	0.139653	0.265562	0.481782	1.01205	1.07577	2.50469e-16	4.12862e-14
gene12020	Zbed3	Zbed3	Zbed3	Zbed3	reference	8.91972	8.86446	8.82682	9.18611	9.13627	9.12827	9.12499	9.08297	9.00688	8.71917	8.90187	8.88804	8.86949	8.97655	8.73428	9.00239	8.9011	8.993	8.93621	8.95385	8.90715	8.83896	8.9371	8.90761	9.09344	8.84923	9.07969	8.9828	9.04324	9.15825	1.21312e-11	2.51681e-10	-0.069894	-0.112122	0.15496	0.416109	-0.371402	-0.43222	2.97211e-08	2.55006e-06	0.0317982	0.0365468	0.649575	0.75654
gene12025	Tbca	Tbca	Tbca	Tbca	reference	9.69051	9.46199	9.52549	9.57024	9.6003	9.37572	9.52841	9.48443	9.63826	9.94728	9.66311	9.76144	9.74722	9.61194	10.2852	9.59904	9.74743	9.53915	9.66418	9.6535	9.65182	9.5577	9.64882	9.68474	9.61183	9.57567	9.54729	9.64917	9.53632	9.41478	1.14344e-05	7.14009e-05	0.00047541	0.00113731	0.992676	0.99807	0.0730041	0.12285	0.322507	0.540482	-0.361827	-0.467603	0.000167195	0.00151609
gene12030	Lhfpl2	Lhfpl2	Lhfpl2	Lhfpl2	reference	9.47073	9.4615	9.34416	9.55221	9.54084	9.45618	9.30978	9.47009	9.26846	9.26282	9.47346	9.32574	9.32547	9.33578	9.04661	9.4272	9.33345	9.34118	9.23817	9.28794	9.42607	9.47601	9.21364	9.2998	9.30001	9.51067	9.38131	9.32193	9.48864	9.44136	1.17972e-05	7.34109e-05	0.0813682	0.134294	0.115773	0.349584	0.00130992	0.00175927	0.983529	0.992382	0.309562	0.358141	3.69869e-05	0.000463125
gene12031	Arsb	Arsb	Arsb	Arsb	reference	10.6095	10.8149	10.9011	10.8971	10.9478	10.9776	10.9462	10.9439	10.9386	10.7798	10.9238	10.9613	10.8595	10.8926	10.9038	11.0236	10.7941	10.9799	10.9315	11.0171	10.7975	10.8141	10.7883	10.9841	11.0117	10.8192	10.9699	11.026	10.9296	10.9946	1.56619e-05	9.4608e-05	-0.214447	-0.255913	7.00743e-05	0.00208115	-0.215688	-0.251846	9.2907e-05	0.0016786	-0.17447	-0.191124	0.00327751	0.0152318
gene12039	Jmy	Jmy	Jmy	Jmy	reference	9.50133	9.69175	9.45354	9.42358	9.39305	9.39462	9.42012	9.3697	9.22652	9.308	9.34274	9.15499	9.26697	9.26193	8.74149	9.40012	9.21495	9.30803	9.27946	9.28041	9.54288	9.43993	9.26848	9.26759	9.35066	9.49465	9.35277	9.44969	9.35803	9.47691	1.82396e-06	1.39262e-05	0.173285	0.290823	0.0106348	0.0771826	0.140515	0.217396	0.0561438	0.176714	0.532404	0.627369	5.63462e-08	1.84745e-06
gene12043	Papd4	Papd4	Papd4	Papd4	reference	8.84743	8.94379	8.85805	9.11657	8.97305	8.82776	8.89712	8.92189	8.79207	8.7965	8.91918	8.82613	8.76728	8.94984	8.67711	8.92379	8.76983	8.90602	8.80178	8.82818	8.81203	8.88467	8.78945	8.6685	9.03064	8.89142	8.91742	9.03068	8.87515	8.89652	3.40269e-05	0.000185774	-0.0343053	-0.0597707	0.471614	0.732454	-0.0966906	-0.127079	0.125496	0.300902	0.153403	0.178368	0.0356228	0.0905279
gene12044	Cmya5	Cmya5	Cmya5	Cmya5	reference	8.05288	8.10306	7.66579	8.41618	8.60073	8.52714	8.34541	8.38753	7.94603	7.59418	7.77806	8.06222	7.88053	7.73668	7.35743	8.266	7.72722	7.73342	7.93133	7.78672	8.11108	8.17168	7.78776	7.75028	8.10252	8.30952	8.18206	8.13189	7.93366	8.27889	8.43534e-13	2.15048e-11	0.269667	0.600551	0.00262882	0.0292536	-0.256404	-0.548918	0.00532273	0.0340683	0.427521	0.68635	0.000673471	0.00458883
gene12047	Thbs4	Thbs4	Thbs4	Thbs4	reference	7.37	7.32764	7.276	7.95316	8.19441	8.08142	7.71895	7.76972	7.39087	7.565	7.19478	7.40898	6.91469	7.30571	7.35508	7.30766	7.2236	7.47797	7.61642	7.1258	6.86506	7.25981	6.80117	7.27676	7.45362	7.269	7.39685	6.9218	7.58207	7.5298	1.02366e-06	8.31153e-06	-0.0308578	-0.208357	0.516303	0.760332	-0.931381	-1.50355	2.35863e-06	9.57553e-05	-0.0938243	-0.291996	0.366384	0.50809
gene12048	Serinc5	Serinc5	Serinc5	Serinc5	reference	10.1755	10.3369	9.86085	10.0302	10.2247	10.2314	10.0643	10.0799	9.68377	9.77112	9.96059	9.62707	9.74889	9.71362	9.38056	9.86506	9.69407	9.93471	9.87053	9.88777	10.1775	9.99972	9.81193	9.81282	9.8268	10.2139	9.92231	9.76103	10.0264	10.1009	9.74562e-14	2.86721e-12	0.365681	0.482123	3.04887e-05	0.00108864	0.0527732	0.0844394	0.463659	0.668161	0.772815	0.835116	9.9029e-13	9.76734e-11
gene12068	Greb1l	Greb1l	Greb1l	Greb1l	reference	8.06597	8.04411	8.05578	8.079	8.02928	8.05274	7.98538	8.32864	7.92121	7.95134	7.96303	7.88095	7.90549	8.13109	7.71821	7.95532	7.81569	8.00669	7.92301	7.95282	7.99767	8.01534	7.93575	7.93734	7.99869	8.0368	7.9826	8.0212	8.00914	8.05512	0.000151078	0.000692544	0.00733536	0.0154724	0.884059	0.953643	-0.0882195	-0.132314	0.21044	0.416279	0.260558	0.326388	0.00275086	0.0133257
gene12069	Esco1	Esco1	Esco1	Esco1	reference	8.0768	8.06781	7.73529	8.25231	8.05509	7.98589	7.85942	7.91309	7.64984	7.80301	7.67314	7.61351	7.85719	7.75019	7.55322	7.84978	7.72545	7.71815	7.72511	7.7853	8.11615	7.90973	7.66651	7.66005	7.98722	8.08521	8.02982	7.91089	8.08128	7.99054	2.2912e-13	6.4416e-12	0.479745	0.622041	2.50003e-06	0.000150414	0.0362792	0.0636146	0.623935	0.7872	0.625093	0.735338	4.19213e-08	1.43715e-06
gene12078	Cables1	Cables1	Cables1	Cables1	reference	7.72713	7.75357	7.69385	7.90952	8.12479	8.22107	7.99461	7.97533	7.6573	7.71458	7.85546	7.63678	7.63052	7.74033	7.67846	7.75839	7.79144	7.8621	7.70929	7.7681	7.73416	7.72948	7.70211	7.7489	7.71055	7.72315	7.83178	7.84155	7.87223	7.83265	2.02495e-14	6.5325e-13	-0.0541893	-0.107476	0.302695	0.590519	-0.569998	-0.636658	3.94832e-10	7.66293e-08	0.119231	0.150265	0.161593	0.28165
gene12082	Npc1	Npc1	Npc1	Npc1	reference	11.5787	11.7183	11.3688	11.4443	11.579	11.4176	11.3893	11.4879	11.359	11.2785	11.5245	11.437	11.344	11.3977	10.9129	11.4427	11.2791	11.4436	11.247	11.4928	11.5842	11.6437	11.2614	11.2348	11.3948	11.7184	11.3268	11.3702	11.2787	11.4338	2.76153e-07	2.60624e-06	0.217987	0.306708	0.00138583	0.0186947	0.192606	0.264011	0.00592033	0.0367024	0.448511	0.519884	7.76258e-08	2.41987e-06
gene12087	Osbpl1a	Osbpl1a	Osbpl1a	Osbpl1a	reference	10.8843	10.9526	11.1751	11.0002	11.0679	11.0704	11.0687	11.059	11.152	11.0912	11.223	11.2941	11.1213	11.0705	11.0706	11.2536	11.2401	11.1286	11.2164	11.2132	11.0119	10.9411	11.1024	11.2076	11.0479	10.9334	11.0955	11.2284	11.0497	11.0825	2.9218e-09	4.14111e-08	-0.297709	-0.333981	8.57827e-08	1.04265e-05	-0.136375	-0.160491	0.0103887	0.0548196	-0.285425	-0.309724	8.63359e-07	1.92742e-05
gene12088	Impact	Impact	Impact	Impact	reference	9.37812	9.43009	9.5154	9.33583	9.32508	9.25088	9.31717	9.40291	9.47255	9.59531	9.52601	9.42013	9.50283	9.47018	9.42548	9.63724	9.49522	9.43986	9.57632	9.38669	9.34605	9.29585	9.4582	9.55097	9.46743	9.22288	9.43367	9.68927	9.44847	9.39867	0.000152354	0.000697453	-0.229337	-0.301781	0.000466025	0.00830768	0.0105898	0.0143798	0.868943	0.93444	-0.196356	-0.229521	0.00844574	0.0307963
gene12094	Ss18	Ss18	Ss18	Ss18	reference	9.56659	9.63135	9.54403	9.59476	9.75231	9.6815	9.62027	9.4858	9.46266	9.41785	9.49665	9.58486	9.34073	9.49512	9.3349	9.65412	9.47048	9.53496	9.59349	9.44176	9.74469	9.58377	9.50785	9.52395	9.6266	9.57046	9.62219	9.64361	9.64976	9.61611	6.36781e-05	0.000324265	0.076171	0.118305	0.11909	0.354775	-0.00927448	-0.0118129	0.876061	0.937904	0.256184	0.289502	0.000183253	0.00163582
gene12102	Aqp4	Aqp4	Aqp4	Aqp4	reference	13.2086	13.0599	13.2161	13.4848	13.4451	13.4713	13.3341	13.5019	13.5164	13.2176	13.3884	13.5094	13.3769	13.3893	13.1028	13.5208	13.2664	13.2442	13.2296	13.2689	13.1895	13.2285	13.088	13.428	13.5645	13.1861	13.48	13.717	13.5124	13.6136	7.33953e-08	7.96362e-07	-0.162338	-0.254448	0.0106327	0.0771826	-0.293567	-0.388512	9.58507e-05	0.0017149	-0.219962	-0.268377	0.00746045	0.0281239
gene12110	NPAT	NPAT	NPAT	LOC101974563	human_blastn	9.15998	9.41051	9.20704	9.05498	9.10641	8.90231	8.98718	9.09355	8.94092	8.98661	9.09487	8.90611	8.95182	9.06628	8.55801	9.13887	8.88952	9.08543	8.93463	8.94191	9.10901	9.1338	9.01885	8.8681	9.07762	9.16534	8.95987	9.16593	9.01585	9.02871	4.6242e-06	3.19787e-05	0.0647332	0.132423	0.234051	0.519234	0.187509	0.280541	0.012071	0.0608514	0.458321	0.553803	1.03338e-06	2.21257e-05
gene12111	Acat1	Acat1	Acat1	Acat1	reference	10.0661	10.0283	10.1291	10.1041	10.2312	10.0306	10.1257	10.106	10.1907	10.164	10.251	10.2527	10.2736	10.1889	10.4806	10.3377	10.227	10.1795	10.1586	10.2245	10.0161	9.96532	10.171	10.2433	10.1319	9.90063	10.1281	10.1257	10.2048	10.1221	1.44204e-06	1.13237e-05	-0.287115	-0.34516	1.14086e-05	0.000514155	-0.153382	-0.194936	0.013578	0.0661621	-0.381122	-0.427589	6.66786e-08	2.117e-06
gene12120	Aasdhppt	Aasdhppt	Aasdhppt	Aasdhppt	reference	10.1274	10.2497	10.1292	9.88993	9.91366	9.84014	9.82824	9.88874	10.0326	10.2838	10.1386	9.86477	9.98823	10.0227	9.91579	9.97509	10.0505	10.0068	10.1257	10.0424	10.1286	10.091	10.1594	10.0659	9.92394	10.1235	9.96375	10.1968	9.94316	9.90838	0.000228624	0.000990318	0.0766892	0.134366	0.146214	0.402698	0.336471	0.421799	5.78056e-06	0.00018953	0.166572	0.19909	0.0328774	0.0852615
gene12123	Msantd4	Msantd4	Msantd4	Msantd4	reference	9.78334	9.69936	9.68746	9.73209	9.84869	9.93168	9.84538	9.82992	9.37951	9.70531	9.61896	9.33137	9.49749	9.46998	9.52618	9.49007	9.51246	9.63265	9.5144	9.45462	9.68219	9.71695	9.62861	9.61432	9.57739	9.67137	9.82031	9.78908	9.85335	9.85881	8.38816e-13	2.14299e-11	0.13423	0.206407	0.0204417	0.11865	-0.152584	-0.203717	0.0210338	0.0901673	0.326342	0.380691	2.44497e-05	0.000329455
gene1213	Ccdc168	Ccdc168	Ccdc168	Ccdc168	reference	6.80282	6.85122	6.81704	6.88853	7.56701	7.5678	6.98543	7.20418	6.71495	6.58922	6.61127	6.51189	6.73	6.62981	6.39145	6.73904	6.56233	6.61568	6.61355	6.64456	6.671	6.73294	6.5919	6.63511	6.55846	6.9069	6.79345	6.60677	6.83692	7.20427	1.41133e-10	2.51592e-09	0.0576648	0.316268	0.267696	0.553563	-0.607962	-1.11003	7.57342e-05	0.00144423	0.244254	0.612749	0.0343955	0.0882287
gene12150	Birc2	Birc2	Birc2	Birc2	reference	9.67445	9.66223	9.57691	9.58395	9.67131	9.62166	9.52223	9.57913	9.46805	9.60868	9.45384	9.55797	9.50898	9.33909	9.28084	9.51248	9.40234	9.41315	9.39956	9.4322	9.56381	9.60483	9.474	9.45878	9.51859	9.64287	9.53416	9.55324	9.57762	9.47299	0.000168154	0.000758112	0.205803	0.268274	0.000734133	0.0116235	0.0409968	0.053107	0.501784	0.699325	0.199102	0.227582	0.00450715	0.0193737
gene12151	Birc3	Birc3	Birc3	Birc3	reference	7.04029	6.95165	6.88556	7.02234	7.12613	7.15184	7.03961	7.13	6.71785	6.81929	6.73949	6.79862	6.68156	6.85607	6.70938	6.67774	6.62442	6.74012	6.7487	6.68422	7.0075	7.17791	6.75863	6.80491	6.95182	7.02028	6.95885	7.08125	7.01643	6.90404	2.60375e-19	1.62336e-17	0.534632	0.691922	8.14867e-07	5.87143e-05	-0.0685572	-0.122611	0.360169	0.57801	0.69697	0.808179	1.77411e-08	6.84226e-07
gene12154	Cep126	Cep126	Cep126	Cep126	reference	9.23789	9.29043	9.53916	9.03307	8.9655	9.11171	9.18604	9.25461	9.33151	9.50862	9.34995	9.30988	9.43207	9.26174	9.15918	9.30006	9.35053	9.31351	9.48547	9.34867	9.188	9.24432	9.41906	9.43768	9.17033	9.19912	9.20957	9.34162	9.07812	9.1499	6.20224e-06	4.13701e-05	-0.116879	-0.203487	0.0475467	0.20238	0.134776	0.197265	0.0573438	0.178772	-0.149192	-0.185126	0.0739302	0.157563
gene12171	Cd83	Cd83	Cd83	Cd83	reference	11.1727	11.292	11.3169	10.9811	10.8798	10.9871	11.1261	11.097	11.2624	11.364	11.1737	11.2124	11.2917	11.2325	11.5551	11.1494	11.2219	11.2685	11.2434	11.2458	11.1669	11.1676	11.3428	11.2523	11.156	11.1932	11.1499	11.2605	11.1976	11.0779	6.88867e-08	7.51509e-07	-0.0264358	-0.0430442	0.557471	0.784906	0.219796	0.267131	0.000288944	0.00394649	-0.164879	-0.185185	0.012129	0.0401729
gene12176	Mylip	Mylip	Mylip	Mylip	reference	7.35541	7.37136	7.34464	7.50438	7.39074	7.16168	7.3829	7.33982	7.15246	7.00904	7.0642	6.96094	6.97031	7.41544	6.90394	7.16181	7.03311	7.33543	7.17606	7.01979	7.36266	7.29043	7.10222	7.21255	7.15925	7.49369	7.46092	7.13448	7.59818	7.29897	3.51767e-07	3.21642e-06	0.0742846	0.242957	0.201058	0.478695	0.014647	0.0369106	0.845466	0.921262	0.772601	0.962797	9.22633e-07	2.01489e-05
gene12191	Kdm1b	Kdm1b	Kdm1b	Kdm1b	reference	8.93773	8.98128	8.82795	8.96695	9.03559	9.12124	9.00416	8.87487	8.71519	8.8456	8.72041	8.73777	8.74599	8.68598	8.62928	8.77638	8.70898	8.74415	8.79628	8.8046	8.89917	8.90202	8.82392	8.73936	8.87175	8.88111	8.77786	8.69972	8.82665	8.81112	6.35747e-10	1.00923e-08	0.228709	0.292271	0.00028348	0.00586919	-0.107157	-0.137684	0.0818416	0.227805	0.275753	0.315049	0.000112332	0.00111895
gene12195	Mboat1	Mboat1	Mboat1	Mboat1	reference	6.95985	6.84755	6.79741	7.21954	7.2644	7.15173	7.07431	7.02397	6.85402	6.88447	6.9067	6.88687	7.03964	6.85059	7.02993	6.99879	6.92477	6.91317	6.85876	6.87119	6.86104	6.97488	6.95986	6.80997	7.08914	6.91442	7.03525	6.96121	7.07741	6.99966	3.53177e-07	3.22441e-06	0.0176858	0.0473414	0.73833	0.886629	-0.441714	-0.598105	1.31519e-05	0.000368896	-0.0566226	-0.0824046	0.562391	0.684183
gene12198	E2f3	E2f3	E2f3	E2f3	reference	7.54601	7.56519	7.29072	7.33587	7.39072	7.27005	7.18637	7.19401	7.23784	7.48647	7.42342	7.3579	7.38262	7.42461	7.26269	7.29931	7.47634	7.35712	7.29854	7.50604	7.54226	7.53474	7.46346	7.36022	7.4037	7.53535	7.41856	7.35284	7.40036	7.28369	2.34736e-05	0.000135048	0.2782	0.413224	0.000656063	0.0107261	0.500704	0.616966	5.66863e-07	2.98934e-05	0.337949	0.437915	0.000368571	0.00287056
gene12257	Pdlim3	Pdlim3	Pdlim3	Pdlim3	reference	7.89592	7.73439	7.81729	8.16228	8.29812	8.39027	8.1162	8.20232	7.97678	7.81617	7.7792	8.13673	8.06875	7.86099	7.96274	7.96242	7.81482	7.92886	7.92378	7.8217	7.49777	7.66246	7.66182	7.89063	7.87689	7.68291	8.04636	7.83124	7.97782	8.00297	1.0185e-12	2.57472e-11	-0.186341	-0.37152	0.01186	0.0834082	-0.973372	-1.07668	1.31852e-13	7.55515e-11	-0.477911	-0.630639	2.02319e-05	0.000280796
gene12266	Slc25a4	Slc25a4	Slc25a4	Slc25a4	reference	12.6576	12.6424	12.7748	12.5297	12.5342	12.4646	12.6835	12.6501	12.6982	12.8553	12.7464	12.7362	12.7925	12.7004	13.199	12.6599	12.803	12.7142	12.7194	12.7158	12.6808	12.6209	12.7856	12.7495	12.6235	12.6716	12.6259	12.7804	12.6287	12.5634	0.000118431	0.000558334	-0.0520745	-0.0910352	0.292791	0.580136	0.0848391	0.114029	0.187942	0.388647	-0.24071	-0.280516	0.00127979	0.00749781
gene12273	Irf2	Irf2	Irf2	Irf2	reference	9.11159	8.97718	8.82998	8.98101	9.10705	9.09916	9.03056	8.95011	8.75732	8.66336	8.86423	8.76863	8.78192	8.97456	8.86115	8.84538	8.80464	8.85183	8.66319	8.7906	9.03139	9.00418	8.77142	8.69957	9.01425	9.10146	8.99536	8.98924	8.90127	8.97755	4.18272e-17	1.98936e-15	0.2388	0.292842	8.04351e-05	0.00229899	0.0160411	0.0201744	0.783492	0.884405	0.425109	0.469936	6.21518e-10	3.3847e-08
gene12282	Cdkn2aip	Cdkn2aip	Cdkn2aip	Cdkn2aip	reference	8.39599	8.48567	8.10783	8.36146	8.41735	8.11121	8.27095	8.29755	8.20956	8.09444	8.12746	8.15765	8.05259	8.15063	8.03318	8.10134	8.08272	8.04265	8.11084	8.15384	8.29694	8.30461	7.99268	7.98096	8.18094	8.25046	8.25084	8.33709	8.27998	8.31981	4.25817e-09	5.82919e-08	0.366611	0.463048	1.1051e-05	0.000499914	0.0661508	0.098646	0.342521	0.561037	0.37475	0.455611	1.8808e-05	0.000263465
gene12291	Gdf10	Gdf10	Gdf10	Gdf10	reference	8.89574	8.76283	9.21503	8.83839	8.76333	8.28485	8.67521	8.54929	9.39668	9.38135	9.4753	9.38281	9.04533	9.39343	9.40133	8.96322	9.38133	9.41328	9.31575	9.51024	8.75264	9.28868	9.08883	8.89822	8.84518	9.15862	8.95293	9.10995	8.8297	8.32239	2.40769e-08	2.82927e-07	-0.16873	-0.526105	0.0196707	0.115703	0.254903	0.621024	0.00626972	0.0382176	-0.308446	-0.590434	0.0093454	0.0331486
gene12312	Msmo1	Msmo1	Msmo1	Msmo1	reference	9.90464	9.95934	9.54223	10.1178	10.1877	9.80997	9.95139	9.8449	9.52135	9.66558	9.82192	9.64204	9.415	9.55601	9.86065	9.91319	9.64539	9.69002	9.71286	9.82552	9.92586	9.76803	9.59463	9.76591	10.2273	9.92007	10.0141	10.0909	10.1743	10.111	1.91499e-10	3.34929e-09	0.150144	0.289446	0.0251031	0.135395	-0.0839348	-0.144813	0.26081	0.476443	0.310431	0.416137	0.0014218	0.00817323
gene12325	Npy1r	Npy1r	Npy1r	Npy1r	reference	7.61551	7.62177	7.56937	7.64887	7.76266	7.42084	7.58684	7.50433	7.31064	7.39494	7.48693	7.34954	7.22861	7.44974	7.22912	7.61437	7.24587	7.43951	7.41666	7.38098	7.59566	7.50131	7.33931	7.34909	7.46344	7.64702	7.46085	7.44596	7.45012	7.5154	2.48926e-09	3.58293e-08	0.0866154	0.180457	0.133577	0.381066	0.00891336	0.0147177	0.902113	0.951536	0.564414	0.670811	8.93336e-08	2.74222e-06
gene12350	Hr	Hr	Hr	Hr	reference	10.5426	10.3039	10.4823	10.471	10.3173	10.496	10.5145	10.5002	10.5791	10.3913	10.6656	10.7162	10.4218	10.6994	10.6606	10.7057	10.7108	10.7384	10.7355	10.8639	10.5687	10.5392	10.644	10.6403	10.7898	10.4939	10.581	10.6588	10.7995	10.7226	4.07569e-06	2.85631e-05	-0.166573	-0.252492	0.00813729	0.064152	0.0312981	0.0446534	0.641051	0.798775	-0.0988626	-0.119744	0.213695	0.346175
gene12353	Lgi3	Lgi3	Lgi3	Lgi3	reference	12.257	12.3198	12.3761	12.2989	12.3138	12.4135	12.4188	12.3248	12.5771	12.4287	12.5265	12.5983	12.4636	12.501	12.7728	12.402	12.6049	12.5716	12.5332	12.6398	12.3397	12.3426	12.496	12.5417	12.434	12.2937	12.3868	12.4616	12.4077	12.3803	3.59451e-09	4.99454e-08	-0.187956	-0.238577	0.000784379	0.0122418	-0.0509933	-0.0632457	0.373921	0.589621	-0.346545	-0.382629	8.7809e-08	2.70925e-06
gene12355	Phyhip	Phyhip	Phyhip	Phyhip	reference	10.8659	10.8986	10.9123	10.7138	10.6486	10.756	10.8798	11.0809	11.054	11.0337	10.8122	10.9707	11.0509	10.8421	11.2877	10.8243	10.987	10.9225	11.0473	10.9415	10.9324	10.8894	11.027	10.93	10.8253	10.9091	10.8208	10.7535	10.7884	10.7644	4.16987e-06	2.91721e-05	0.0301508	0.0545554	0.532579	0.770533	0.0814432	0.110097	0.208424	0.41365	-0.218677	-0.255831	0.00358239	0.0163222
gene12360	Sorbs3	Sorbs3	Sorbs3	Sorbs3	reference	10.7974	10.5245	10.8865	10.9823	10.9772	11.1359	11.1714	11.0309	11.0166	10.7859	10.8983	11.0515	10.9589	11.0659	11.1934	10.9313	11.0399	11.1153	11.0356	11.0287	10.81	10.7688	11.0087	10.952	11.0606	10.738	10.9144	10.8945	11.0373	11.0341	4.5069e-06	3.12934e-05	-0.292252	-0.375947	7.53731e-05	0.00219384	-0.405748	-0.490122	2.42965e-07	1.44733e-05	-0.359111	-0.423709	9.44888e-06	0.000150994
gene12364	Bin3	Bin3	Bin3	Bin3	reference	8.15161	8.23465	8.09685	8.22542	8.23569	8.13961	8.23801	8.1779	8.03811	8.14711	7.97427	8.16307	8.13813	8.10052	8.10286	8.18233	7.96376	8.15237	8.06892	7.88482	8.20233	8.23122	8.09895	7.99359	8.20971	8.29066	8.21027	8.1288	8.15908	8.21713	9.13058e-06	5.85028e-05	0.157831	0.234277	0.00908519	0.0691931	0.0275927	0.0378386	0.670624	0.817718	0.172932	0.204896	0.024108	0.0676205
gene12371	R3hcc1	R3hcc1	R3hcc1	R3hcc1	reference	8.84345	8.58711	8.70446	8.62382	8.54124	8.56308	8.65863	8.59646	8.89898	8.86881	8.88146	8.86076	8.85542	8.84218	9.30387	8.74623	8.82001	8.79175	8.82338	8.81095	8.59808	8.78686	8.85599	8.75062	8.79599	8.75838	8.61102	8.59102	8.55125	8.63755	4.61102e-07	4.10996e-06	-0.059347	-0.131948	0.279599	0.564956	0.134587	0.22046	0.0736291	0.211754	-0.335358	-0.433991	0.000390438	0.00300777
gene12373	Entpd4	Entpd4	Entpd4	Entpd4	reference	10.9887	11.1645	11.1524	10.9099	10.8264	10.8567	10.9162	11.0104	11.1317	11.173	11.0085	11.1389	11.1307	11.0345	10.9328	11.0559	11.1593	11.0604	11.1464	11.0589	11.0477	11.0404	11.0597	11.076	11.0088	10.9983	10.9898	11.1217	10.9904	10.9687	0.000167832	0.00075762	-0.0127804	-0.01988	0.765554	0.899754	0.179009	0.213228	0.00145679	0.013412	-0.0652614	-0.0720671	0.283363	0.424198
gene12388	Dguok	Dguok	Dguok	Dguok	reference	8.63113	8.5995	8.65784	8.64685	8.56982	8.57074	8.67642	8.61443	8.74327	8.75428	8.66908	8.70069	8.67526	8.77347	8.94733	8.77181	8.60365	8.72527	8.82874	8.72635	8.67328	8.59599	8.76597	8.7268	8.67178	8.63342	8.51692	8.57263	8.44549	8.4255	1.25383e-05	7.761e-05	-0.0983213	-0.165356	0.0735717	0.268082	0.0125733	0.0177031	0.849633	0.922877	-0.21827	-0.259938	0.00529129	0.0217899
gene12391	Mob1a	Mob1a	Mob1a	Mob1a	reference	8.95912	9.02137	8.61437	8.93862	9.03795	8.89303	8.8696	8.88225	8.70797	8.61844	8.74867	8.72244	8.61911	8.73749	8.57474	8.74561	8.5215	8.74982	8.641	8.67594	8.87089	8.86084	8.59395	8.59068	8.82893	8.96069	8.79302	8.80201	8.88315	8.8675	7.23111e-20	4.75475e-18	0.321567	0.374395	9.55271e-07	6.60619e-05	0.0151535	0.0192405	0.798019	0.893098	0.445121	0.492612	2.60484e-10	1.54404e-08
gene12392	Mthfd2	Mthfd2	Mthfd2	Mthfd2	reference	7.50529	7.55917	7.4801	7.74206	7.74676	7.51977	7.66761	7.63577	7.52147	7.73206	7.53623	7.52818	7.59939	7.46516	7.57756	7.41632	7.51003	7.50436	7.45239	7.4099	7.61825	7.61676	7.54213	7.48337	7.55793	7.66641	7.52361	7.59916	7.56429	7.57813	0.000185239	0.00082255	0.157381	0.257876	0.0142923	0.0934261	-0.101758	-0.14952	0.145562	0.332109	0.0142705	0.0178528	0.864589	0.912069
gene12394	Dctn1	Dctn1	Dctn1	Dctn1	reference	13.3571	13.4062	13.5062	13.3696	13.3473	13.4481	13.4435	13.4408	13.5566	13.4487	13.475	13.5869	13.5188	13.5024	13.6516	13.4334	13.5564	13.5641	13.5075	13.5273	13.3855	13.4814	13.5354	13.558	13.4606	13.3701	13.4348	13.4648	13.4078	13.4066	8.43283e-07	7.02716e-06	-0.11195	-0.135454	0.00516881	0.0468699	-0.0123964	-0.0138242	0.775572	0.880254	-0.204839	-0.215785	9.69432e-06	0.000154301
gene12398	Rtkn	Rtkn	Rtkn	Rtkn	reference	10.8626	10.8124	10.9496	11.105	11.2378	11.1174	11.1699	11.1979	11.0239	10.8919	11.0584	11.07	11.0556	11.0376	11.2204	10.9891	11.0446	11.1838	10.9634	11.0674	10.7368	10.9355	10.9388	11.0089	11.0581	10.878	10.978	10.9158	11.0051	11.1114	7.35699e-07	6.23427e-06	-0.234049	-0.295606	0.000193416	0.00447572	-0.410635	-0.470587	2.85108e-09	4.23543e-07	-0.273866	-0.311412	9.76398e-05	0.00100162
gene124	Fmnl2	Fmnl2	Fmnl2	Fmnl2	reference	11.2065	11.2508	11.2553	11.4032	11.507	11.5876	11.3209	11.3659	11.1843	11.0709	11.22	11.2939	11.2759	11.2613	10.7269	11.4009	11.115	11.2631	11.0999	11.091	11.1217	11.2752	11.0133	11.1661	11.1601	11.3062	11.2934	11.327	11.1966	11.355	8.10537e-05	0.000402194	-0.0331947	-0.0693135	0.518462	0.761833	-0.205626	-0.297433	0.0055548	0.0350687	0.114236	0.144499	0.181977	0.307589
gene12401	Mogs	Mogs	Mogs	Mogs	reference	8.2698	8.03631	7.83404	8.37518	8.34634	8.28976	8.21281	8.28789	7.83481	7.88784	7.99804	7.90338	7.81708	7.96721	7.92735	7.93124	7.76275	8.00002	7.84188	7.94438	8.28929	8.29544	7.88389	7.86638	8.17	8.29333	8.20797	8.06201	8.27523	8.22241	5.74539e-29	8.97848e-27	0.491419	0.573774	1.58021e-08	2.5353e-06	-0.07902	-0.11374	0.247437	0.460101	0.654931	0.717825	4.59207e-12	4.03331e-10
gene12412	Dok1	Dok1	Dok1	Dok1	reference	7.916	7.73235	7.79432	8.10563	8.0559	8.00908	8.03924	8.03348	7.81865	7.75266	7.81233	8.06099	7.84102	7.9379	7.96383	7.92982	7.73985	7.7746	7.84872	7.74663	7.90155	7.92739	7.70981	7.69096	8.01104	8.01345	7.92681	7.94745	7.97941	7.96318	3.72535e-07	3.39343e-06	0.0511375	0.103053	0.330184	0.615985	-0.207724	-0.295031	0.00455931	0.0306151	-0.00518512	-0.00653275	0.95111	0.970188
gene12418	Hk2	Hk2	Hk2	Hk2	reference	7.89754	7.95442	7.39412	7.88043	8.00369	7.97135	7.8856	7.69323	7.30369	7.37842	7.63259	7.48198	7.62402	7.77441	7.28464	7.55537	7.44195	7.4728	7.42464	7.40696	7.80713	7.85052	7.34619	7.34225	7.67875	7.73076	7.72935	7.50475	7.81249	7.85921	6.26601e-15	2.19822e-13	0.356598	0.586353	0.000321877	0.00645525	-0.0342227	-0.0725282	0.651656	0.805279	0.794418	0.924617	2.94702e-08	1.0554e-06
gene12428	Lrrtm4	Lrrtm4	Lrrtm4	Lrrtm4	reference	7.5898	7.63618	8.03031	7.82951	7.87185	7.95308	7.96026	7.74233	8.18486	8.00965	7.80664	8.03407	8.06665	8.04068	8.08541	7.9578	8.1841	7.89932	8.13558	8.17359	7.674	7.56647	8.18002	7.97213	7.9356	7.86655	8.04344	7.86329	7.92502	7.79394	5.17748e-16	2.13358e-14	-0.491111	-0.610573	5.19679e-07	4.14126e-05	-0.309404	-0.449035	0.000262	0.00365312	-0.826622	-0.888798	3.46417e-13	3.62472e-11
gene12434	Lrrtm1	Lrrtm1	Lrrtm1	Lrrtm1	reference	8.34832	8.39325	8.01973	8.11689	8.03227	8.21483	8.18087	8.04349	8.27183	8.33318	8.2742	8.29365	8.18529	8.2296	8.36379	8.22338	8.26875	8.20656	8.3009	8.36758	8.38514	8.26717	8.2402	8.21785	8.28648	8.33344	8.16138	8.11	8.20693	8.08496	9.86813e-06	6.26613e-05	0.207019	0.291976	0.00182851	0.0228716	0.347502	0.436116	4.48006e-06	0.000158546	0.0690402	0.0829776	0.376815	0.517703
gene1244	Hs6st3	Hs6st3	Hs6st3	Hs6st3	reference	10.0781	10.3529	10.5032	10.0671	10.0125	10.2055	10.1141	10.1678	10.3686	10.3898	10.313	10.2861	10.3426	10.3111	10.0609	10.3838	10.3783	10.3668	10.4188	10.3899	10.2438	10.2717	10.4729	10.4752	10.23	10.2115	10.2516	10.3134	10.3567	10.3463	9.62116e-07	7.88634e-06	-0.145799	-0.214913	0.0120932	0.0841612	0.139661	0.185147	0.0319021	0.121711	-0.0721309	-0.0845173	0.328533	0.4704
gene12443	Angel2	Angel2	Angel2	Angel2	reference	8.25436	8.52306	8.27074	8.54045	8.42145	8.47978	8.3567	8.45408	8.10117	8.05879	8.25778	8.124	8.24209	8.2852	7.78062	8.33642	8.05755	8.43955	8.19136	8.1197	8.31984	8.41998	8.25471	8.15006	8.39466	8.38096	8.35423	8.35321	8.39216	8.44175	4.8678e-10	7.99103e-09	0.0529329	0.118678	0.329194	0.614805	-0.0744276	-0.122719	0.309995	0.528428	0.500605	0.61243	9.07099e-07	2.00836e-05
gene12454	Tmem206	Tmem206	Tmem206	Tmem206	reference	7.90008	7.93262	7.97168	7.9431	7.83683	7.79431	7.87337	7.81647	8.0451	8.01953	7.99329	8.04573	7.95159	7.97534	8.14912	7.97814	8.04634	8.01153	7.93959	7.94466	7.87318	7.90843	7.92428	7.92107	8.00662	7.92697	7.87534	7.89908	7.85723	7.85286	0.000104637	0.000501433	-0.0978294	-0.157123	0.0669549	0.253434	0.0835751	0.113269	0.198249	0.401268	-0.231099	-0.268715	0.00182205	0.0097878
gene12484	Cd34	Cd34	Cd34	Cd34	reference	9.59788	9.39628	9.5765	9.66032	9.72643	9.59549	9.61789	9.57234	9.92602	9.64954	10.0318	9.77259	9.80378	9.79847	9.77538	9.77963	9.75788	9.84896	9.79134	9.76627	9.59319	9.7666	9.78777	9.94898	9.739	9.49485	9.723	9.71311	9.70513	9.58197	0.000133619	0.000621505	-0.279365	-0.37966	0.000252493	0.00539652	-0.065453	-0.0978352	0.348233	0.566179	-0.293755	-0.360707	0.00056675	0.00401023
gene12487	Cd46	Cd46	Cd46	Cd46	reference	9.51119	9.4332	9.29478	9.6544	9.6585	9.60238	9.40145	9.43045	9.28094	9.03536	9.31704	9.30225	9.15653	9.32062	8.86241	9.46577	9.17196	9.3784	9.11965	9.18404	9.2152	9.36932	9.09863	9.20279	9.52202	9.41239	9.26719	9.21524	9.21066	9.53814	4.2663e-07	3.83108e-06	0.0248207	0.0604983	0.637542	0.837907	-0.152621	-0.254849	0.0466138	0.156154	0.308916	0.413469	0.00145879	0.0083114
gene1249	Dzip1	Dzip1	Dzip1	Dzip1	reference	10.8498	10.9155	10.9514	10.9106	10.9078	11.0032	10.8882	10.9552	10.8997	10.8549	11.0088	10.8457	10.829	10.9529	10.7349	11.0439	10.8402	10.9164	10.9356	11.0274	10.8096	10.8826	10.9315	11.015	10.9937	10.8608	10.9833	11.1847	10.9895	11.0452	9.88709e-06	6.27367e-05	-0.125101	-0.164319	0.00961226	0.0718859	-0.0862873	-0.102688	0.106379	0.270353	0.0378638	0.0414873	0.518442	0.646468
gene12496	Yod1	Yod1	Yod1	Yod1	reference	8.54781	8.47448	8.21218	8.56571	8.54359	8.43184	8.41207	8.38137	8.19486	8.23075	8.21558	8.0273	8.1265	8.04488	7.77384	8.16458	8.09367	8.15996	8.08485	8.14016	8.37784	8.41397	8.19506	8.04896	8.39172	8.47656	8.36356	8.33333	8.45204	8.44704	8.20269e-16	3.23616e-14	0.438605	0.558544	3.41786e-06	0.000193163	-0.0104497	-0.0171145	0.885018	0.943011	0.634145	0.724901	3.04784e-09	1.43822e-07
gene125	Stam2	Stam2	Stam2	Stam2	reference	8.25185	8.1781	8.12597	8.12882	8.19802	8.07501	7.97646	8.08808	7.96209	7.95164	8.052	7.91049	7.91862	8.02565	7.54413	7.99326	7.87103	8.0007	7.99726	7.96153	8.10388	8.16886	7.89766	7.8837	7.932	8.0715	8.0642	7.99133	8.0343	8.04041	2.23968e-05	0.000129709	0.112495	0.224136	0.0657641	0.250424	0.0712203	0.118047	0.331714	0.549954	0.462898	0.576436	3.8849e-06	7.06148e-05
gene1250	Cldn10	Cldn10	Cldn10	Cldn10	reference	8.45341	8.29907	8.21402	8.57724	8.66183	8.68918	8.49572	8.5641	8.43682	8.23027	8.60913	8.3582	8.18157	8.34347	8.40815	8.44876	8.43018	8.38336	8.22805	8.45034	8.23528	8.24694	8.40814	8.57927	8.61885	8.43039	8.57707	8.62083	8.60222	8.72071	1.83684e-06	1.39979e-05	-0.0564253	-0.133087	0.306354	0.595098	-0.327872	-0.480647	0.00020021	0.00299855	0.0102401	0.0142743	0.913772	0.946412
gene12507	Eif2d	Eif2d	Eif2d	Eif2d	reference	8.57161	8.56991	8.54952	8.50225	8.43065	8.49341	8.52316	8.49172	8.63188	8.62513	8.54846	8.67333	8.5922	8.63173	8.9046	8.5304	8.57895	8.58611	8.61699	8.57508	8.42272	8.45656	8.56211	8.65452	8.57727	8.49673	8.45165	8.53098	8.47687	8.45967	0.000131558	0.000613343	-0.0698517	-0.119274	0.171641	0.43938	0.0205326	0.0280381	0.750509	0.865525	-0.277625	-0.322771	0.000219239	0.00188976
gene12508	Rassf5	Rassf5	Rassf5	Rassf5	reference	8.43109	8.58785	8.28416	8.33896	8.27384	8.38147	8.36347	8.36094	8.16896	8.30527	8.12871	8.13219	8.20392	8.25574	8.14734	8.12147	8.0535	8.26956	8.21619	8.15102	8.43016	8.4722	8.23667	8.15304	8.35128	8.45518	8.38279	8.18922	8.38718	8.43259	1.58795e-11	3.25517e-10	0.415935	0.489018	1.86056e-07	1.8973e-05	0.176483	0.239532	0.00989373	0.0529117	0.47142	0.540579	1.33815e-08	5.22791e-07
gene12535	Rbbp5	Rbbp5	Rbbp5	Rbbp5	reference	9.33528	9.41026	9.40576	9.34782	9.3011	9.44617	9.27963	9.35256	9.13471	9.31513	9.17781	9.08564	9.24696	9.16764	8.93888	9.2103	9.11755	9.28678	9.21954	9.2457	9.38169	9.33263	9.21145	9.1572	9.23404	9.38479	9.38019	9.33435	9.37628	9.42628	3.91121e-05	0.00021067	0.118851	0.191868	0.0372355	0.174865	0.026321	0.0367052	0.689405	0.830142	0.315969	0.372817	6.61319e-05	0.000728526
gene12543	Bri3bp	Bri3bp	Bri3bp	Bri3bp	reference	7.31929	7.41437	7.35323	7.07438	7.23355	7.16067	7.13529	7.19747	7.39256	7.37598	7.37351	7.38805	7.27518	7.35738	7.39552	7.25053	7.4028	7.37403	7.33583	7.39172	7.40289	7.44838	7.35442	7.25713	7.22344	7.22538	7.3018	7.21079	7.25545	7.27526	5.94887e-06	3.98568e-05	0.0249073	0.0526194	0.625409	0.830361	0.386578	0.503389	7.47338e-06	0.000234209	-0.00605414	-0.00769257	0.943618	0.965315
gene12550	Ubc	Ubc	Ubc	Ubc	reference	13.1338	13.0863	13.1598	13.0173	12.976	13.0552	13.0469	13.0659	13.4429	13.2917	13.3198	13.3184	13.2647	13.2775	13.551	13.1188	13.383	13.264	13.3143	13.2434	13.1063	13.045	13.2413	13.2745	13.122	13.164	13.044	13.1059	13.1449	13.0933	6.90826e-15	2.39559e-13	-0.129515	-0.173309	0.00990222	0.0733703	0.0882911	0.106972	0.111805	0.279092	-0.346214	-0.378553	2.17726e-08	8.13633e-07
gene12556	Atp6v0a2	Atp6v0a2	Atp6v0a2	Atp6v0a2	reference	9.85904	10.0537	9.76039	9.65148	9.77804	9.7101	9.68527	9.66913	9.5595	9.65867	9.67829	9.6245	9.60812	9.60001	9.34097	9.75228	9.53516	9.58087	9.43976	9.51493	9.93482	9.79736	9.61822	9.64704	9.54905	9.8915	9.69627	9.6145	9.72062	9.68888	6.34696e-10	1.00889e-08	0.284341	0.361526	6.8579e-05	0.00205276	0.249946	0.32543	0.000341175	0.00447284	0.485048	0.549737	2.28833e-09	1.10584e-07
gene12558	Gtf2h3	Gtf2h3	Gtf2h3	Gtf2h3	reference	8.96596	8.94928	8.96366	8.88723	8.8041	8.69126	8.69746	8.77646	8.93417	9.07336	8.96669	8.89102	9.04652	8.86661	8.82262	8.94249	8.98396	8.86034	8.91301	8.88947	8.87927	9.02253	9.04828	8.94412	8.7975	8.90382	8.81089	8.96327	8.7392	8.77187	0.000166047	0.000750578	0.0226235	0.0407761	0.635517	0.836851	0.234114	0.300715	0.000510695	0.00611462	-0.00346896	-0.00406943	0.962542	0.977009
gene12559	Eif2b1	Eif2b1	Eif2b1	Eif2b1	reference	8.35603	8.35269	8.19538	8.10993	8.16441	8.00801	8.02804	8.11462	8.14292	8.34166	8.14452	8.19621	8.16597	8.16798	8.40103	8.19098	8.19051	8.17291	8.21592	8.17044	8.15478	8.23797	8.19421	8.10684	8.11672	8.2953	8.11536	8.00644	8.05984	8.06213	1.04462e-05	6.58455e-05	0.126874	0.201947	0.0285189	0.146809	0.292387	0.376923	5.56556e-05	0.00113509	0.055654	0.0665859	0.47173	0.603929
gene12560	Ddx55	Ddx55	Ddx55	Ddx55	reference	9.69499	9.65108	9.62086	9.58533	9.53723	9.41744	9.48567	9.52939	9.54218	9.60265	9.62208	9.56208	9.65843	9.56057	9.57736	9.57092	9.54455	9.45587	9.58851	9.52635	9.64088	9.64667	9.49536	9.49413	9.52435	9.74309	9.4751	9.53716	9.43024	9.41191	7.82895e-06	5.08946e-05	0.131477	0.170545	0.00672471	0.0563892	0.225334	0.261302	3.72846e-05	0.000852939	0.12544	0.137023	0.0309333	0.0813777
gene12561	Tmed2	Tmed2	Tmed2	Tmed2	reference	10.205	10.2382	10.0963	9.99689	10.0524	9.9274	10.0438	9.97852	10.1602	10.2087	10.1508	10.0042	10.1623	10.1074	10.2227	10.1047	10.1178	10.0832	10.1191	9.98952	10.1723	10.0834	10.0981	10.1485	10.0117	10.1079	10.0093	10.0543	10.0258	9.9584	9.75134e-06	6.20179e-05	0.0573702	0.0810021	0.175027	0.444021	0.215986	0.247757	3.9041e-05	0.000881389	0.0227697	0.024685	0.681654	0.781324
gene12562	Rilpl1	Rilpl1	Rilpl1	Rilpl1	reference	12.0021	11.913	11.8882	12.2842	12.267	12.2082	12.3013	12.1661	12.1962	12.1233	12.0877	12.2443	12.1578	12.179	12.3917	12.0836	12.0423	12.1098	11.9531	11.9861	12.0363	12.0738	11.9943	12.0351	12.2153	12.1556	12.2302	12.1034	12.0892	12.2225	1.621e-07	1.61069e-06	-0.0307866	-0.0501043	0.497216	0.749749	-0.246819	-0.297414	5.48131e-05	0.00111981	-0.253558	-0.284009	0.000130908	0.00126118
gene12565	Kmt5a	Kmt5a	Kmt5a	Kmt5a	reference	9.02808	9.02523	8.82431	9.10923	9.11155	9.15013	9.04499	9.01676	8.87501	8.72139	8.85787	8.94817	8.92116	8.95134	8.73799	9.00013	8.8589	8.83662	8.83343	8.87668	9.02793	9.06566	8.73731	8.9017	9.06393	9.08607	9.0479	8.87107	9.12834	9.12459	2.75146e-09	3.92744e-08	0.187281	0.257979	0.00238304	0.0274403	-0.0501012	-0.066699	0.427697	0.63694	0.284813	0.329686	0.000129684	0.0012524
gene12569	Mphosph9	Mphosph9	Mphosph9	Mphosph9	reference	8.99851	8.99935	8.86742	9.03635	9.02481	9.09045	8.95158	9.01478	8.69387	8.83451	8.80926	8.68825	8.81605	8.82448	8.47042	8.81488	8.76425	8.77168	8.71891	8.7382	8.89799	8.99747	8.74922	8.64387	8.91147	9.0197	8.96354	8.88915	8.92411	8.96092	2.28749e-14	7.30116e-13	0.212136	0.282646	0.000855056	0.0131236	-0.0508099	-0.0675155	0.420286	0.630664	0.422394	0.479654	2.93755e-08	1.05515e-06
gene12573	Abcb9	Abcb9	Abcb9	Abcb9	reference	9.59091	9.48405	9.54047	9.33866	9.30972	9.48927	9.35676	9.43493	9.61393	9.75633	9.54031	9.58913	9.57902	9.61182	9.74584	9.4957	9.65131	9.52677	9.65371	9.60135	9.63577	9.64291	9.56963	9.52859	9.49062	9.60074	9.42067	9.46906	9.51941	9.4123	2.10331e-09	3.06036e-08	0.0496393	0.0777603	0.278185	0.56325	0.280124	0.332096	4.81594e-06	0.000167004	-0.0966666	-0.108167	0.132805	0.243381
gene12575	Hip1r	Hip1r	Hip1r	Hip1r	reference	11.3943	11.3074	11.6494	11.6811	11.588	11.7669	11.6303	11.619	11.8643	11.6093	11.7	11.9119	11.7743	11.8568	11.9067	11.6316	11.8069	11.6661	11.6007	11.7213	11.4396	11.5352	11.5639	11.5584	11.6572	11.5958	11.5696	11.4166	11.6155	11.6454	1.90209e-07	1.86535e-06	-0.283212	-0.357645	5.96509e-05	0.00183107	-0.22559	-0.29455	0.00095397	0.00984487	-0.480063	-0.541864	1.51767e-09	7.73147e-08
gene12581	Rsrc2	Rsrc2	Rsrc2	Rsrc2	reference	10.3394	10.3632	10.1823	10.3324	10.3556	10.3415	10.3443	10.2953	10.0183	10.1527	10.0714	10.1595	10.1244	10.0835	10.1335	10.1913	10.079	10.112	10.161	10.1309	10.2602	10.2287	10.1186	10.14	10.2962	10.4096	10.3894	10.4023	10.3578	10.3847	2.19334e-21	1.67041e-19	0.263473	0.293862	1.52812e-07	1.59895e-05	-0.0158665	-0.0182418	0.742239	0.860759	0.295368	0.315622	2.45278e-08	9.05348e-07
gene12582	Zcchc8	Zcchc8	Zcchc8	Zcchc8	reference	9.32139	9.18186	9.1584	9.40938	9.3477	9.44188	9.25606	9.18884	9.14396	9.1369	9.23836	9.12335	9.17732	9.20267	9.03829	9.3034	9.10196	9.22352	9.21925	9.15697	9.23169	9.25071	9.07661	9.09301	9.18435	9.23954	9.23588	9.16087	9.20531	9.18623	2.72796e-05	0.000153822	0.0208951	0.0336514	0.637833	0.837907	-0.112801	-0.13888	0.0508906	0.165103	0.168245	0.188416	0.00971615	0.034066
gene12585	Diablo	Diablo	Diablo	Diablo	reference	9.23066	9.2067	9.17361	9.04851	9.06548	9.0985	9.06791	9.07562	9.17709	9.27725	9.12314	9.17979	9.22162	9.13871	9.30037	9.1768	9.12451	9.15605	9.08708	9.0754	9.11155	9.13352	9.15576	9.02877	9.07088	9.1985	9.09376	9.13781	9.14639	9.06597	7.25921e-06	4.74987e-05	0.0265919	0.0375668	0.501727	0.751005	0.154106	0.17613	0.00189007	0.0161121	-0.0733297	-0.0786695	0.160659	0.280459
gene12592	Psmd9	Psmd9	Psmd9	Psmd9	reference	9.16842	9.211	9.11836	9.00655	9.01592	9.02756	9.13596	9.08469	9.2906	9.27812	9.15324	9.25403	9.17409	9.19439	9.41899	9.11144	9.3084	9.10646	9.14877	9.14678	9.32127	9.23401	9.13222	9.0834	9.07579	9.25547	9.04346	9.06931	9.17754	8.99323	1.06522e-06	8.62571e-06	0.112808	0.168877	0.0338853	0.163686	0.247125	0.306621	0.000133564	0.0022107	-0.0687881	-0.0788373	0.322444	0.463833
gene12597	Setd1b	Setd1b	Setd1b	Setd1b	reference	9.91068	10.0209	9.65518	10.1315	9.93498	10.1093	9.98173	9.95315	9.67881	9.4349	9.6768	9.92503	9.72896	9.91413	9.4109	9.94328	9.67262	9.83012	9.90574	9.81655	9.94219	9.93167	9.6308	9.69149	10.0265	9.8503	9.97438	9.68159	10.0371	9.9417	2.29893e-05	0.000132811	0.0936147	0.196562	0.112044	0.34372	-0.0842144	-0.140678	0.254491	0.469101	0.323233	0.423915	0.00071441	0.00479637
gene12598	Rhof	Rhof	Rhof	Rhof	reference	10.6001	10.4873	10.3659	10.6825	10.5741	10.8251	10.6176	10.6611	10.436	10.282	10.4841	10.4761	10.4182	10.579	10.5963	10.4809	10.418	10.5302	10.4335	10.4642	10.5089	10.6011	10.4735	10.3965	10.6475	10.548	10.5734	10.3709	10.6268	10.6786	0.000168153	0.000758112	0.0519538	0.0904947	0.292815	0.580136	-0.140283	-0.185428	0.0306413	0.11776	0.127351	0.149188	0.0859182	0.175796
gene12606	Rnf34	Rnf34	Rnf34	Rnf34	reference	9.35545	9.37924	9.31573	9.22656	9.26571	9.18495	9.23298	9.21144	9.18736	9.3524	9.1581	9.13077	9.21721	9.21741	9.32502	9.12909	9.17097	9.21494	9.24498	9.19699	9.40735	9.39111	9.33648	9.14617	9.29033	9.43205	9.24011	9.25369	9.25569	9.21982	8.04861e-05	0.000400037	0.253997	0.302586	1.89453e-05	0.000749896	0.230222	0.275371	0.000101738	0.00179767	0.226013	0.251458	0.000425628	0.00321506
gene1261	Gpc5	Gpc5	Gpc5	Gpc5	reference	7.42915	7.51882	7.67143	7.91522	7.9953	7.8227	7.84565	7.98356	7.70205	7.7959	7.581	7.6778	7.77356	7.51556	7.3759	7.78837	7.69956	7.72998	7.65714	7.58065	7.59175	7.67885	7.69147	7.76622	7.86622	7.6927	7.92584	8.03725	7.91376	8.00346	1.16435e-08	1.4748e-07	-0.0637107	-0.169148	0.261765	0.547564	-0.536679	-0.693498	3.13124e-06	0.000119235	-0.127597	-0.192674	0.204941	0.335198
gene12616	ARPC3_gene12616	ARPC3	ARPC3	LOC101978301	human_blastn	8.74459	8.65981	8.77178	8.62379	8.63861	8.62608	8.65141	8.53174	8.69827	8.88501	8.67131	8.91029	8.82092	8.82522	9.05787	8.75077	8.88425	8.66643	8.75927	8.77176	8.71315	8.67802	8.82099	8.84825	8.66639	8.68109	8.74697	8.75345	8.61774	8.6117	2.33029e-06	1.73517e-05	-0.0420901	-0.0768534	0.395623	0.672487	0.104999	0.144475	0.114197	0.282743	-0.268215	-0.31522	0.000493604	0.00359101
gene12627	Cux2	Cux2	Cux2	Cux2	reference	8.90402	8.98382	9.2516	8.93823	8.82939	9.04432	8.94941	9.03477	8.99346	8.83029	9.0485	8.97271	8.98854	9.12312	9.00718	9.18143	9.09806	9.04955	9.24617	9.09519	9.16834	9.13843	9.2365	9.06382	9.22949	9.1222	9.16681	9.05565	9.14685	9.15937	6.48707e-05	0.000329556	-0.0626467	-0.113805	0.226189	0.510931	0.127367	0.177829	0.061387	0.187349	0.138246	0.166896	0.0814643	0.16869
gene12629	Sh2b3	Sh2b3	Sh2b3	Sh2b3	reference	8.98464	8.78732	8.50889	8.86296	8.90286	8.87202	8.75949	8.6927	8.4945	8.26649	8.59646	8.32281	8.32831	8.60186	8.44689	8.53438	8.43871	8.63477	8.3576	8.38398	8.84546	8.85771	8.31719	8.39843	8.74584	8.86372	8.72203	8.67511	8.70335	8.74886	9.83084e-40	3.94315e-37	0.452997	0.510903	1.66546e-09	4.17511e-07	0.0637639	0.0843874	0.311067	0.529175	0.854611	0.883827	7.2876e-24	4.61535e-21
gene12632	Brap	Brap	Brap	Brap	reference	10.4142	10.4038	10.403	10.2474	10.2309	10.0444	10.1367	10.2248	10.3286	10.4876	10.4332	10.4591	10.4417	10.3502	10.3344	10.4169	10.2715	10.2905	10.3622	10.3131	10.3871	10.3188	10.4032	10.2996	10.3807	10.4582	10.2556	10.4488	10.1872	10.147	7.79212e-05	0.000388734	0.0148094	0.0257211	0.749593	0.890938	0.2696	0.332769	4.10997e-05	0.000915838	-0.0182103	-0.0209819	0.796073	0.865586
gene12633	Acad10	Acad10	Acad10	Acad10	reference	8.6514	8.33871	8.73385	8.70816	8.67605	8.64015	8.65421	8.50161	8.85382	8.67405	8.82379	8.65889	8.89022	8.81113	8.60922	8.7193	8.69806	8.81797	8.89018	8.91608	8.50511	8.62639	8.7387	8.82945	8.55421	8.49079	8.62404	8.67428	8.72958	8.68215	1.29468e-05	7.98916e-05	-0.348553	-0.456073	3.59795e-05	0.00123345	-0.13243	-0.202496	0.0687116	0.201611	-0.319268	-0.399617	0.000341568	0.002704
gene12634	Aldh2	Aldh2	Aldh2	Aldh2	reference	11.2196	11.0691	11.1576	11.3305	11.3507	11.2193	11.2637	11.1956	11.3951	11.4406	11.4139	11.403	11.4474	11.3339	11.5708	11.2836	11.39	11.3496	11.4247	11.3747	11.2582	11.2868	11.256	11.3629	11.3373	11.2258	11.2393	11.3111	11.2136	11.2311	5.23181e-06	3.55875e-05	-0.0986049	-0.141828	0.0444303	0.194411	-0.0714643	-0.0882542	0.211624	0.417797	-0.326914	-0.361052	3.60875e-07	9.08399e-06
gene12640	Naa25	Naa25	Naa25	Naa25	reference	9.1323	9.35607	9.31891	8.9986	8.92519	8.9339	9.01344	9.05907	9.23352	9.29805	9.20521	9.29274	9.32182	9.10737	9.0745	9.19319	9.20622	9.14999	9.27485	9.19936	9.17572	9.07687	9.22142	9.24801	9.11003	9.20033	9.11632	9.22888	9.02798	9.03918	5.09938e-06	3.4785e-05	-0.0049611	-0.00916844	0.917202	0.966514	0.271282	0.347286	0.000103591	0.00182239	-0.07017	-0.0828681	0.350835	0.492889
gene1265	Slitrk5	Slitrk5	Slitrk5	Slitrk5	reference	9.21194	9.34928	9.25377	9.2913	9.30863	9.32672	9.28957	9.35952	9.1428	9.19633	9.19182	9.08607	9.10915	9.16908	8.97788	9.23071	9.11495	9.26997	9.19795	9.22528	9.21799	9.22229	9.30472	9.21719	9.32384	9.15128	9.35934	9.25386	9.37409	9.37033	4.1233e-07	3.71653e-06	0.00893103	0.014372	0.838879	0.934616	-0.111437	-0.136713	0.0521023	0.167656	0.197888	0.220933	0.00220422	0.0112549
gene12651	Fbxw8	Fbxw8	Fbxw8	Fbxw8	reference	9.41404	9.44503	9.35002	9.27185	9.32278	9.16507	9.2874	9.36542	9.49193	9.43197	9.4299	9.39455	9.39372	9.44853	9.53474	9.3814	9.4993	9.41066	9.42746	9.41085	9.48689	9.40869	9.44998	9.34757	9.40351	9.4142	9.33278	9.33861	9.37399	9.26598	0.000151255	0.000693055	0.0317112	0.0482246	0.461017	0.724773	0.207878	0.245167	0.000217119	0.00317063	-0.0238606	-0.0262642	0.690252	0.788551
gene12652	Rnft2	Rnft2	Rnft2	Rnft2	reference	8.17924	8.17295	8.33045	8.18427	8.14505	8.25275	8.34416	8.27959	8.37532	8.32955	8.3124	8.24254	8.34752	8.35077	8.24763	8.22599	8.35774	8.31901	8.37469	8.3413	8.20029	8.19671	8.45293	8.42304	8.26251	8.13447	8.30341	8.31082	8.38948	8.42803	4.40833e-05	0.000233783	-0.186689	-0.254568	0.00218165	0.0257119	-0.101784	-0.13448	0.1097	0.275635	-0.21528	-0.248895	0.00306879	0.0144811
gene12661	Pole3	Pole3	Pole3	Pole3	reference	9.41431	9.29817	9.13553	8.96603	9.1577	9.01166	9.0431	9.02634	9.21351	9.29854	9.20107	9.17404	9.29645	9.14649	9.08108	9.09097	9.36566	9.13334	9.13758	9.11962	9.19043	9.17169	9.19065	9.09245	8.99177	9.22117	9.0312	9.04811	8.98488	8.95521	1.24099e-06	9.92209e-06	0.126477	0.196689	0.0265254	0.140431	0.286313	0.363544	4.71314e-05	0.00100377	0.0721317	0.0852842	0.338889	0.480992
gene12664	Bspry	Bspry	Bspry	Bspry	reference	7.23055	7.06983	7.26395	7.20205	7.31235	7.19769	7.28673	7.3403	7.32753	7.36768	7.3678	7.39701	7.42848	7.30476	7.51219	7.25966	7.39527	7.45838	7.36399	7.26079	7.17692	7.16148	7.37935	7.40534	7.30885	7.15202	7.12461	7.17441	7.30179	7.21655	3.042e-06	2.20444e-05	-0.300039	-0.429672	0.000317977	0.00640907	-0.178285	-0.281883	0.0197095	0.0859604	-0.478664	-0.583365	1.06116e-06	2.26399e-05
gene12668	Prpf4	Prpf4	Prpf4	Prpf4	reference	8.06523	8.05191	7.97545	7.94792	8.02402	7.80278	7.84724	7.88957	7.98256	7.96882	7.94154	7.83768	7.93415	7.84439	7.88164	7.87857	7.99613	7.92814	7.9932	7.9658	8.11981	8.1286	7.85429	7.90051	7.82491	8.11359	7.94028	7.88196	7.84961	7.92941	3.36899e-05	0.000184352	0.281196	0.359211	8.17125e-05	0.00232446	0.299179	0.381215	3.23418e-05	0.000766081	0.289322	0.34125	0.000217322	0.00187592
gene12674	Slc31a2	Slc31a2	Slc31a2	Slc31a2	reference	7.05177	7.17704	7.06854	7.15005	7.24428	7.07516	7.21924	7.34959	7.02875	6.8971	6.91732	6.96417	6.94057	7.10037	7.01546	7.00099	6.93082	6.99264	7.02573	6.94793	7.20751	7.11646	7.1148	7.00182	7.14072	7.1237	7.08899	6.95489	7.05489	7.07182	1.76324e-05	0.000105139	0.155754	0.301373	0.0221771	0.124758	-0.101857	-0.174982	0.175136	0.371618	0.317295	0.433083	0.00144469	0.00825058
gene12686	Ugcg	Ugcg	Ugcg	Ugcg	reference	8.2389	8.40538	8.08335	7.98997	8.10272	8.05254	8.00896	8.15772	8.08591	8.09462	8.08423	8.01039	8.1401	8.01311	7.96839	7.95455	8.06882	8.01105	7.97581	8.10015	8.21209	8.23132	8.12283	8.03842	8.05619	8.17885	8.00523	8.1503	8.09587	8.04685	2.53025e-06	1.86788e-05	0.363633	0.432678	1.23503e-06	8.30228e-05	0.28936	0.366558	3.93856e-05	0.000887503	0.334553	0.389556	1.49662e-05	0.000216453
gene12701	Txn	Txn	Txn	Txn	reference	9.10743	9.02137	9.13927	9.03109	9.08151	8.87681	8.9453	8.94124	9.23044	9.34418	9.25175	9.11629	9.07549	9.20469	9.68732	9.11692	9.29329	9.14592	9.15192	9.10241	9.19896	9.13822	9.12111	9.15485	9.11893	9.09963	8.97078	9.08965	8.95824	8.90899	0.000171163	0.00076898	-0.0403673	-0.0965112	0.451824	0.717207	0.138779	0.234735	0.068998	0.202057	-0.234654	-0.317793	0.0136879	0.0439922
gene12723	Abca1	Abca1	Abca1	Abca1	reference	10.8384	10.7802	11.0689	10.4726	10.5913	10.5763	10.4515	10.6673	11.1678	10.6866	10.8735	11.2265	11.2096	10.9433	10.1419	10.7724	10.9105	10.6892	10.7436	10.7527	10.5133	10.8353	10.6109	10.6886	10.2997	10.8443	10.3994	10.3436	10.3724	10.6519	0.000222583	0.000967443	-0.0458527	-0.157579	0.403501	0.679162	0.135083	0.320816	0.0893935	0.240417	-0.156783	-0.277506	0.143978	0.258967
gene12729	Ctgf	Ctgf	Ctgf	Ctgf	reference	8.01304	7.68575	7.85917	8.26416	8.50211	8.05343	8.21317	8.41098	8.16876	8.26373	7.97043	8.25562	8.26035	7.73717	8.43854	7.93669	8.2264	7.97487	8.06036	7.98492	7.72696	7.81195	7.88002	7.98505	8.35594	7.70204	7.94704	8.06708	8.04977	7.86365	6.85991e-10	1.08044e-08	-0.0774191	-0.233555	0.186965	0.460731	-0.861965	-1.01152	7.26585e-09	8.57157e-07	-0.824983	-0.965791	4.2216e-08	1.44314e-06
gene12752	Tbpl1	Tbpl1	Tbpl1	Tbpl1	reference	7.68876	7.63256	7.57455	7.55371	7.55546	7.62963	7.49657	7.50603	7.38681	7.43908	7.47298	7.44669	7.42404	7.49479	7.41971	7.57174	7.39409	7.49439	7.39937	7.60093	7.49299	7.55739	7.43776	7.41853	7.644	7.61435	7.5847	7.58311	7.53911	7.63404	0.000117073	0.00055375	0.0929996	0.168576	0.0973387	0.315795	0.0757728	0.111293	0.27366	0.490929	0.327395	0.400208	0.000137928	0.00130376
gene12754	Sgk1	Sgk1	Sgk1	Sgk1	reference	10.8826	10.7628	11.2576	11.3707	11.7754	11.1656	11.4594	11.5739	10.7913	11.3343	11.0294	10.753	11.0318	10.7719	11.1304	10.9642	11.1591	11.2481	10.8339	11.1739	10.8005	10.9923	10.949	10.5313	11.1878	10.8452	10.8734	10.4987	11.0913	10.8919	6.13017e-06	4.09574e-05	-0.0972853	-0.302223	0.112712	0.344668	-0.698739	-0.906281	1.93399e-06	8.13695e-05	-0.126088	-0.226413	0.238088	0.374351
gene12779	Hebp2	Hebp2	Hebp2	Hebp2	reference	8.24009	8.14165	8.26495	8.32684	8.27448	8.27289	8.34791	8.25279	8.5093	8.42461	8.22646	8.43317	8.46522	8.32526	8.56444	8.18555	8.33264	8.30497	8.27891	8.29141	8.31555	8.25275	8.29187	8.22505	8.30109	8.23843	8.28904	8.25109	8.36907	8.23073	2.52545e-08	2.95323e-07	-0.0258217	-0.044409	0.580156	0.80067	-0.0843796	-0.109483	0.172378	0.368072	-0.402801	-0.450384	1.2588e-08	5.01562e-07
gene12787	Cited2	Cited2	Cited2	Cited2	reference	9.87491	9.86777	9.66361	9.82075	9.95974	9.75117	9.91584	9.80204	9.39887	9.53236	9.50558	9.32999	9.42479	9.66353	9.5004	9.48208	9.40681	9.6192	9.54859	9.51521	9.80149	9.81553	9.60684	9.50817	9.84175	9.73585	9.80521	9.64284	9.78021	9.75677	1.49976e-21	1.17952e-19	0.300394	0.363242	1.04914e-05	0.000481844	-0.0388579	-0.0510883	0.531787	0.722307	0.564587	0.61462	2.28268e-13	2.47455e-11
gene12794	Top1	Top1	Top1	Top1	reference	11.3314	11.4134	11.1153	11.2132	11.3211	11.2656	11.2025	11.1889	10.6831	11.1403	11.0902	10.8411	10.9979	10.8631	10.6838	11.0691	10.7881	11.0376	10.9192	11.0171	11.2567	11.189	11.0568	11.0109	10.9925	11.3265	11.2235	11.1147	11.1947	11.1411	3.60771e-10	6.09713e-09	0.284556	0.386952	0.000229977	0.00500419	0.061471	0.0922795	0.37906	0.594118	0.557339	0.636014	1.97615e-09	9.82604e-08
gene12795	Mafb	Mafb	Mafb	Mafb	reference	7.69572	7.47757	7.42122	7.76655	7.74332	7.87625	7.7668	7.6804	7.39106	7.49124	7.40027	7.4475	7.52397	7.49687	7.59811	7.46731	7.3386	7.45922	7.43788	7.4355	7.62026	7.70397	7.50886	7.39635	7.51532	7.71678	7.60469	7.50084	7.66295	7.65784	2.03033e-12	4.7998e-11	0.321395	0.44179	0.000133808	0.00336653	-0.165124	-0.249653	0.0253737	0.103121	0.263502	0.338777	0.00358913	0.0163405
gene12812	Rprd1b	Rprd1b	Rprd1b	Rprd1b	reference	9.23465	9.21898	9.13596	9.1719	9.12881	9.25606	9.10613	9.14026	9.06176	9.01855	9.04975	8.97262	9.0238	9.15599	8.71963	9.06602	9.09046	9.17247	9.11031	8.98634	9.28273	9.22215	9.14666	9.05875	9.05033	9.27623	9.06022	8.93054	9.23739	9.15589	7.37194e-05	0.000369611	0.135023	0.215411	0.0230555	0.127553	0.100354	0.140819	0.137108	0.319733	0.405389	0.474836	8.58376e-07	1.91986e-05
gene1283	Flt3	Flt3	Flt3	Flt3	reference	9.1288	9.07601	9.21179	9.26688	9.31577	9.21256	9.31876	9.20847	9.27342	9.28806	9.24678	9.33397	9.36098	9.23528	9.28081	9.42101	9.2414	9.21502	9.25342	9.25326	9.09573	9.12485	9.19167	9.22501	9.33585	9.18996	9.28323	9.23922	9.23701	9.22703	1.71991e-05	0.000102861	-0.202791	-0.242542	0.000112808	0.0029768	-0.204866	-0.238385	0.00015611	0.00248474	-0.298219	-0.323747	3.2766e-07	8.44269e-06
gene12844	Rbm39	Rbm39	Rbm39	Rbm39	reference	10.6515	10.6259	10.4237	10.651	10.7595	10.7695	10.5613	10.6106	10.5378	10.4388	10.4632	10.5101	10.3543	10.4044	10.2005	10.4958	10.3596	10.4567	10.4804	10.5534	10.6187	10.5698	10.5098	10.439	10.5809	10.5502	10.5811	10.4544	10.5915	10.534	5.17738e-07	4.54077e-06	0.177097	0.233105	0.00188423	0.0233501	-0.078953	-0.0995664	0.183202	0.383086	0.241393	0.271678	0.000330791	0.00263081
gene1285	Flt1	Flt1	Flt1	Flt1	reference	11.0688	10.8826	11.0273	11.2371	11.3861	11.2435	10.9867	11.1072	10.7816	10.7728	10.8924	10.8815	10.8558	10.7864	10.0754	10.8782	10.7741	10.9629	10.7289	10.872	10.7208	10.7625	10.9381	10.8531	10.7997	10.7407	10.8251	10.7576	10.8551	11.0711	9.80747e-05	0.000473492	-0.0365274	-0.10419	0.500953	0.750738	-0.316684	-0.523082	0.000718585	0.00788233	0.133711	0.205321	0.188334	0.315543
gene12853	Cep250	Cep250	Cep250	Cep250	reference	11.9329	12.0458	12.2033	12.2785	12.131	12.2942	12.1586	12.2697	12.1252	12.0355	12.0845	12.1968	12.1719	12.1476	11.9001	12.1129	12.1568	12.0407	12.0605	12.1169	11.9195	12.0446	12.0623	12.104	12.2139	12.0642	12.2241	12.1515	12.1228	12.2533	9.55091e-05	0.000463225	-0.119598	-0.167036	0.0190543	0.113281	-0.272747	-0.322302	6.00075e-06	0.000195154	-0.116174	-0.129885	0.0704695	0.151882
gene12861	Trpc4ap	Trpc4ap	Trpc4ap	Trpc4ap	reference	11.5975	11.6318	11.679	11.5486	11.5063	11.5328	11.5744	11.5845	11.747	11.6807	11.6594	11.7182	11.7084	11.5853	11.7706	11.6561	11.7131	11.6554	11.7188	11.677	11.5884	11.6212	11.6507	11.7141	11.6327	11.5983	11.5601	11.5575	11.5348	11.5307	1.89287e-14	6.13933e-13	-0.0482686	-0.0577934	0.123338	0.363133	0.0783113	0.0837067	0.0266167	0.106375	-0.164007	-0.169336	7.2029e-06	0.000120211
gene12865	Acss2	Acss2	Acss2	Acss2	reference	9.81575	9.69508	9.53993	9.5731	9.5359	9.26043	9.4632	9.34716	9.53856	9.69022	9.63703	9.62114	9.63615	9.54179	9.6346	9.55869	9.69041	9.51795	9.49864	9.58345	9.90497	9.92545	9.6999	9.57113	9.59552	9.91969	9.44516	9.53661	9.36414	9.42782	2.87136e-12	6.63168e-11	0.387826	0.461796	7.45711e-07	5.53898e-05	0.602064	0.653315	3.3962e-12	1.31827e-09	0.299077	0.354201	0.000162424	0.00147952
gene12867	Ncoa6	Ncoa6	Ncoa6	Ncoa6	reference	10.5885	10.5713	10.4602	10.6722	10.5392	10.6106	10.5281	10.5791	10.4787	10.2231	10.4681	10.2719	10.2838	10.5889	9.85669	10.4659	10.2578	10.4995	10.5185	10.4008	10.5995	10.6484	10.4277	10.2544	10.4778	10.5264	10.5219	10.2717	10.4071	10.4739	4.38515e-06	3.04833e-05	0.0692253	0.134331	0.200332	0.477724	-0.000871199	-0.00131381	0.99	0.994795	0.423603	0.507558	1.73408e-06	3.4719e-05
gene12868	Tp53inp2	Tp53inp2	Tp53inp2	Tp53inp2	reference	11.6209	11.5846	11.5097	12.1226	12.1334	12.0971	11.974	12.0208	11.4631	11.3693	11.7648	11.6401	11.3933	11.6227	11.0595	11.7147	11.4865	11.7808	11.4944	11.8524	11.672	11.6432	11.5626	11.676	12.2092	11.7009	12.2756	11.982	12.2622	12.2534	6.06745e-33	1.35203e-30	-0.0260761	-0.0558303	0.611161	0.820404	-0.521094	-0.609316	2.74112e-08	2.45079e-06	0.270177	0.34016	0.00214256	0.0110083
gene12884	Necab3	Necab3	Necab3	Necab3	reference	9.30116	9.34843	9.43364	9.58973	9.4652	9.5253	9.57159	9.63609	9.66028	9.69215	9.45613	9.62449	9.60612	9.53391	9.90977	9.51322	9.60521	9.50722	9.42997	9.53959	9.39977	9.51193	9.47501	9.5908	9.53577	9.42933	9.56292	9.50032	9.49848	9.47277	1.01668e-06	8.27163e-06	-0.0901974	-0.145222	0.0844461	0.290691	-0.19995	-0.257082	0.00222033	0.017919	-0.427473	-0.482032	1.02881e-08	4.26883e-07
gene1297	Uspl1	Uspl1	Uspl1	Uspl1	reference	7.56127	7.59186	7.4297	7.51707	7.57147	7.63526	7.46765	7.35921	7.35245	7.41521	7.48924	7.31486	7.39379	7.37503	7.36701	7.34303	7.44435	7.36253	7.35444	7.2901	7.50785	7.54362	7.39607	7.30231	7.64405	7.62989	7.48349	7.53734	7.53614	7.4393	5.47258e-06	3.70786e-05	0.253772	0.373021	0.000959503	0.0143782	0.0761902	0.118686	0.287301	0.503963	0.356015	0.44706	0.000102411	0.00104344
gene12988	Pacsin3	Pacsin3	Pacsin3	Pacsin3	reference	9.85831	9.68931	9.65007	10.0844	10.0694	10.1021	10.0719	9.89509	9.83419	9.69345	9.84436	9.97648	9.79947	9.81878	10.0926	10.0007	9.78956	9.80326	9.83265	9.9066	9.86033	9.9198	9.70655	9.78173	10.0055	9.8619	9.99908	9.92124	10.02	10.0004	4.8235e-05	0.000253013	0.0104495	0.0199688	0.829659	0.930139	-0.242776	-0.319484	0.000542094	0.0063826	-0.085665	-0.102762	0.271518	0.412575
gene12990	CUNH11orf49	CUNH11orf49	CUNH11orf49	CUNH11orf49	reference	10.2352	10.2353	10.3959	10.5139	10.4183	10.5577	10.5467	10.5217	10.4096	10.2976	10.341	10.3558	10.3061	10.384	10.5613	10.4064	10.2979	10.3992	10.3615	10.3766	10.3659	10.3899	10.3737	10.4812	10.549	10.2888	10.5373	10.5003	10.536	10.5941	1.96e-07	1.91434e-06	-0.0846268	-0.123414	0.0749387	0.271362	-0.268019	-0.314577	5.42551e-06	0.000180301	-0.11923	-0.132562	0.0578779	0.130861
gene13038	Mcub	Mcub	Mcub	Mcub	reference	8.56412	8.41966	8.45751	8.59852	8.42026	8.24429	8.3305	8.23869	8.64809	8.61647	8.40239	8.68783	8.73261	8.54815	8.85653	8.45221	8.52706	8.49869	8.42432	8.47042	8.40262	8.31803	8.34528	8.3624	8.43132	8.43326	8.37132	8.36376	8.30679	8.31197	1.28596e-08	1.60351e-07	-0.0371186	-0.0793172	0.475965	0.736255	0.0668292	0.104723	0.350637	0.568474	-0.398823	-0.488429	1.07829e-05	0.000167636
gene13065	Larp7	Larp7	Larp7	Larp7	reference	9.62889	9.49627	9.7239	9.58745	9.6004	9.62733	9.46221	9.50643	9.75822	9.85461	9.78158	9.72062	9.79245	9.7157	9.95825	9.7921	9.80351	9.66068	9.83705	9.67424	9.51189	9.58515	9.76764	9.73376	9.57296	9.61428	9.64648	9.75128	9.54399	9.48723	9.44751e-09	1.21846e-07	-0.200296	-0.267538	0.00119813	0.0168045	0.0129873	0.0172551	0.835985	0.915824	-0.348561	-0.396984	1.7623e-06	3.50508e-05
gene13073	Ugt8	Ugt8	Ugt8	Ugt8	reference	10.8233	10.939	10.6436	11.239	11.5256	11.5771	11.2743	11.1116	10.4626	10.3074	11.0816	10.505	10.3792	10.6174	10.1825	11.0503	10.5852	11.0481	10.6655	11.3594	10.6946	10.7909	10.4444	10.9939	11.21	10.7306	11.4537	11.2739	11.6348	11.7053	9.48635e-19	5.54123e-17	-0.044081	-0.153891	0.420121	0.693261	-0.54491	-0.79662	2.94781e-05	0.000713702	0.404715	0.642208	0.000859377	0.00550926
gene1308	N4bp2l1	N4bp2l1	N4bp2l1	N4bp2l1	reference	9.10986	9.14772	9.16103	9.2007	9.23032	9.27937	9.22253	9.28582	9.02563	9.04134	9.10168	8.96351	9.10618	9.11053	9.16461	9.06578	8.97814	9.11483	9.11847	9.05613	9.02346	9.06997	9.1046	9.21521	9.22639	9.09832	9.16373	9.22878	9.28428	9.20322	5.25814e-07	4.60489e-06	-0.0230033	-0.0357484	0.594947	0.810376	-0.217637	-0.256494	0.000120154	0.00203064	0.0574392	0.0636463	0.351881	0.494012
gene13123	Zbtb24	Zbtb24	Zbtb24	Zbtb24	reference	8.48672	8.47481	8.19994	8.43597	8.35598	8.34076	8.19363	8.30121	8.05359	8.19308	8.12377	8.11986	8.289	8.2215	7.8043	8.15051	8.12389	8.119	8.26417	8.17376	8.33725	8.42719	8.20131	8.0556	8.30981	8.45076	8.27978	8.34277	8.208	8.37127	3.94584e-07	3.56853e-06	0.379657	0.511037	3.44816e-05	0.00119229	0.121264	0.199039	0.104558	0.266782	0.528141	0.637962	3.25503e-07	8.4051e-06
gene13129	Cdc40	Cdc40	Cdc40	Cdc40	reference	8.25281	8.34106	8.11198	8.23128	8.26404	8.19725	8.076	8.1874	7.93432	8.08725	8.04378	8.02248	7.91234	8.03331	7.86721	8.14911	7.9601	8.08064	8.05975	8.10902	8.22585	8.21532	7.96461	7.87625	8.18951	8.2604	8.13927	8.19332	8.10474	8.13651	5.54045e-10	8.99706e-09	0.249169	0.335505	0.00041499	0.00768243	0.091307	0.128029	0.174345	0.370587	0.497552	0.569376	5.55535e-09	2.44863e-07
gene1313	Stard13	Stard13	Stard13	Stard13	reference	9.38333	9.39154	9.31249	9.50589	9.76699	9.4854	9.55168	9.49318	9.13149	9.01856	9.22446	9.20095	9.12547	9.25419	9.05335	9.39005	9.03776	9.3619	9.15881	9.14213	9.31721	9.39446	9.07127	9.06683	9.41668	9.36584	9.49374	9.45179	9.41522	9.41755	1.5174e-30	2.72521e-28	0.0616923	0.0986368	0.198098	0.474654	-0.253412	-0.307373	4.9448e-05	0.00103873	0.381086	0.426872	5.56513e-08	1.82965e-06
gene13137	Amd1	Amd1	Amd1	Amd1	reference	10.3074	10.3798	9.98525	10.1557	10.3315	10.285	10.1784	10.2035	9.59875	9.83221	9.96103	9.56608	9.72018	9.90026	9.2686	9.90172	9.58562	9.90492	9.65798	9.713	10.2662	10.2255	9.78599	9.54646	9.98616	10.3329	10.1083	10.0343	10.1615	10.1016	3.27618e-33	7.43818e-31	0.466992	0.562574	2.19045e-07	2.16047e-05	0.0682946	0.10437	0.334233	0.551951	1.03204	1.07667	1.64016e-22	8.58089e-20
gene13147	Lrch1	Lrch1	Lrch1	Lrch1	reference	8.67235	8.82893	8.63431	8.63701	8.72416	8.76361	8.63857	8.68288	8.53793	8.57615	8.5792	8.55578	8.59578	8.52775	8.43145	8.63893	8.53085	8.6167	8.53361	8.58545	8.69644	8.77243	8.56419	8.55091	8.60033	8.74133	8.69255	8.74633	8.66144	8.72878	1.18837e-07	1.2139e-06	0.201033	0.254398	0.000501739	0.00878809	0.0755823	0.0942639	0.194328	0.397341	0.327518	0.365245	9.88579e-07	2.13182e-05
gene13152	Sucla2	Sucla2	Sucla2	Sucla2	reference	10.6021	10.6924	10.7442	10.3795	10.5062	10.4386	10.4875	10.4817	10.6266	10.8651	10.6043	10.6239	10.6818	10.526	10.6458	10.6425	10.6547	10.5529	10.6901	10.5664	10.6845	10.5719	10.6137	10.6947	10.4663	10.6536	10.5307	10.719	10.5749	10.5192	0.000140479	0.000647905	0.0230567	0.0379464	0.610015	0.819414	0.224543	0.273871	0.0002504	0.00353645	-0.0538232	-0.0607903	0.416917	0.554432
gene13158	Lpar6	Lpar6	Lpar6	Lpar6	reference	6.99088	6.98257	6.68622	7.07107	7.07203	7.13105	6.95722	6.89569	6.56312	6.47469	6.71457	6.55872	6.50008	6.62025	6.50129	6.76091	6.40654	6.93212	6.56227	6.61285	6.76419	6.8077	6.58246	6.65357	6.92097	6.80231	6.99508	6.8763	7.0735	7.05137	8.5865e-25	9.5668e-23	0.135214	0.341802	0.0442685	0.194197	-0.191034	-0.381057	0.0213487	0.091031	0.989918	1.11612	5.71774e-10	3.14163e-08
gene13178	Trim13	Trim13	Trim13	Trim13	reference	6.98697	6.95537	6.89594	7.21037	7.10651	7.16943	7.01219	7.0719	6.8785	6.98715	6.92178	6.95343	7.01625	6.89911	6.97728	6.97269	6.98041	6.98352	6.91961	6.76894	7.06324	6.8978	6.86354	6.84837	7.04914	6.86122	7.04627	7.1168	6.92462	7.0559	1.5019e-05	9.11366e-05	0.0220295	0.05461	0.675742	0.857816	-0.261439	-0.4036	0.00154657	0.0140029	-0.00258666	-0.00359952	0.978147	0.986021
gene13188	Fam124a	Fam124a	Fam124a	Fam124a	reference	9.04019	9.27363	9.10965	9.01654	9.06022	9.23351	9.00468	9.12025	8.75637	8.83763	8.82603	8.70394	8.86156	9.0903	8.40329	8.97897	8.59984	9.11096	8.92323	8.7837	8.98565	9.27514	8.9153	8.92115	8.8749	9.16837	9.09938	8.92657	9.07201	9.19012	8.85875e-07	7.33637e-06	0.0862547	0.210904	0.146075	0.402602	0.0552191	0.105969	0.464936	0.669288	0.616528	0.750311	3.63118e-07	9.08399e-06
gene13191	Ints6	Ints6	Ints6	Ints6	reference	9.02995	9.14802	9.0552	9.16892	8.96571	9.01704	9.0056	8.97164	8.84866	8.8539	8.91881	8.85742	8.86639	8.90634	8.64135	9.01679	8.80548	8.97119	8.85411	8.8757	8.90583	8.98204	8.78807	8.86535	8.85072	8.92123	8.87194	8.99977	8.9761	8.92787	4.68882e-06	3.23327e-05	0.0231114	0.0411953	0.626417	0.830723	-0.0357889	-0.0478077	0.571491	0.749265	0.284571	0.32981	0.000138291	0.00130617
gene13213	Proser1	Proser1	Proser1	Proser1	reference	9.04663	8.95803	8.79749	9.15284	8.97396	9.13725	9.01252	9.08195	8.73258	8.58528	8.85773	8.69535	8.79286	8.82606	8.30508	8.77593	8.74833	8.85607	8.7293	8.78378	8.95015	9.02277	8.78398	8.75701	9.01654	8.89763	9.0256	8.9288	9.06693	9.096	1.1328e-14	3.79692e-13	0.159567	0.262915	0.0138135	0.0917151	-0.107982	-0.161277	0.127483	0.304125	0.514898	0.601637	3.37336e-08	1.18343e-06
gene13217	Mcf2l2	Mcf2l2	Mcf2l2	Mcf2l2	reference	10.8598	10.9447	11.0456	11.3423	11.4068	11.4247	11.2498	11.2526	11.067	10.8913	11.0222	11.0971	10.8983	10.9002	10.2563	11.1005	11.029	11.0008	10.8942	10.9759	10.8556	10.8879	10.9754	10.9421	11.2235	10.8564	11.446	11.3004	11.1958	11.4376	2.84121e-10	4.87707e-09	-0.0867787	-0.199339	0.140815	0.394418	-0.53239	-0.663092	9.31511e-07	4.43039e-05	-0.00432521	-0.00614757	0.964064	0.977879
gene13221	Mccc1	Mccc1	Mccc1	Mccc1	reference	8.78051	8.95467	9.08182	8.92059	8.90632	8.90259	8.86254	8.83117	8.94455	8.97831	9.04187	9.08289	8.94574	8.93321	9.03109	8.99296	9.02151	8.95514	9.01353	9.03654	8.79375	8.78614	9.07314	8.98379	8.96973	8.9112	8.91484	9.00488	8.91216	8.8849	2.87105e-05	0.00016091	-0.216122	-0.268189	0.000210918	0.00466026	-0.0523454	-0.0657061	0.370827	0.587167	-0.230008	-0.257201	0.00044389	0.00332379
gene13228	Sox2	Sox2	Sox2	Sox2	reference	9.90328	9.70147	9.58774	9.99465	10.0817	10.1736	10.0316	9.90309	9.94968	9.72698	9.84994	10.0404	9.88123	9.77932	9.96122	9.80775	9.84754	9.78135	9.79503	9.81836	9.71876	9.80716	9.79474	9.79748	9.86216	9.80545	9.91208	9.78622	9.91657	9.97287	9.08123e-07	7.49482e-06	0.0238068	0.042626	0.61722	0.824857	-0.313503	-0.384855	5.4434e-06	0.000180301	-0.184076	-0.214217	0.0123106	0.0405955
gene13231	Fxr1	Fxr1	Fxr1	Fxr1	reference	10.4576	10.5011	10.404	10.3981	10.5568	10.5813	10.4487	10.4373	10.2847	10.4297	10.3021	10.2925	10.4022	10.2179	10.2822	10.3554	10.3169	10.3342	10.2818	10.3568	10.3965	10.447	10.3591	10.3928	10.3314	10.4747	10.3591	10.4047	10.3715	10.4199	2.14093e-05	0.000124634	0.160222	0.198496	0.00123182	0.0171755	-0.0400965	-0.0473054	0.438799	0.646199	0.168928	0.183621	0.00304291	0.0143928
gene13234	Ttc14	Ttc14	Ttc14	Ttc14	reference	10.728	10.5635	10.6427	10.9215	10.8468	10.9466	10.7804	10.8745	10.5418	10.5549	10.667	10.6639	10.633	10.6397	10.7054	10.7981	10.6393	10.6731	10.6279	10.7484	10.4214	10.5783	10.5734	10.662	10.8816	10.5567	10.8321	10.9437	10.8959	10.9965	1.17808e-15	4.55816e-14	-0.119887	-0.171435	0.0217972	0.123396	-0.396443	-0.450922	1.42249e-09	2.25221e-07	-0.0575559	-0.0651206	0.388262	0.527877
gene13256	Lrrn2	Lrrn2	Lrrn2	Lrrn2	reference	9.70788	9.84377	9.84703	9.68637	9.62614	9.70986	9.80933	9.7054	9.95225	9.8631	9.72355	9.88417	9.83987	9.88496	10.0869	9.83258	9.95986	9.87163	9.9174	9.83998	9.83887	9.80727	9.92261	9.90113	9.77884	9.83242	9.78654	9.71462	9.81975	9.78811	7.80832e-06	5.07879e-05	-0.0252447	-0.0405254	0.570725	0.793804	0.125191	0.154539	0.0320151	0.121809	-0.16734	-0.186851	0.00929364	0.0330664
gene13261	Ppp1r15b	Ppp1r15b	Ppp1r15b	Ppp1r15b	reference	9.43984	9.578	9.09128	9.46574	9.53889	9.35657	9.37121	9.41859	9.11706	9.02506	9.26259	8.95179	9.14266	9.16169	8.89173	9.15494	8.9809	9.28134	9.02686	9.10151	9.46599	9.42063	9.00382	9.03666	9.43032	9.53453	9.35785	9.35963	9.3919	9.45091	2.66219e-33	6.40683e-31	0.425582	0.481073	5.11081e-09	1.06099e-06	0.0695798	0.0910642	0.263449	0.479371	0.722434	0.756875	2.30525e-19	6.76562e-17
gene13269	Zc3h11a	Zc3h11a	Zc3h11a	Zc3h11a	reference	11.0933	11.0705	10.9567	11.1853	11.2878	11.3776	11.172	11.185	10.9469	10.866	10.9357	10.8579	10.8941	10.8318	10.6525	11.035	10.8188	11.0254	10.8902	10.9241	10.9685	11.1488	10.8845	10.9201	11.1205	11.0328	11.1006	11.0844	11.1196	11.1858	4.48434e-17	2.09961e-15	0.105242	0.154273	0.0390919	0.179793	-0.21201	-0.259218	0.000499932	0.00601568	0.280809	0.315139	3.03078e-05	0.000392566
gene13274	Prelp	Prelp	Prelp	Prelp	reference	9.94695	9.69035	9.7177	10.1699	10.124	10.3927	10.2072	10.0417	9.77182	9.58266	9.66255	9.8511	9.60902	9.75153	9.57698	9.88641	9.64444	10.0422	9.96837	9.75743	9.9791	9.82481	9.80287	9.96794	9.89483	9.75118	9.97001	9.64325	10.0846	10.0174	2.81532e-07	2.64869e-06	0.0130945	0.0335679	0.803177	0.917831	-0.368762	-0.530008	7.81639e-05	0.0014696	0.172158	0.241958	0.0752522	0.159561
gene13276	Btg2	Btg2	Btg2	Btg2	reference	7.77849	7.62358	7.3608	7.69327	7.72917	7.71747	7.6128	7.47723	7.86141	7.1515	7.35443	7.16912	7.13104	7.51624	7.21554	7.39567	7.11765	7.43274	7.22452	7.19036	7.65834	7.87304	7.26974	7.26726	7.84779	7.69978	7.53137	7.68112	7.73321	7.65412	2.71326e-09	3.88276e-08	0.314155	0.683043	0.00118232	0.0167467	0.0603238	0.167914	0.421634	0.631978	0.556385	0.832401	9.5371e-05	0.000984219
gene13278	Chi3l1	Chi3l1	Chi3l1	Chi3l1	reference	11.2933	10.101	11.4261	10.0347	9.69853	10.7873	9.23792	9.76636	11.4766	11.6755	10.2394	11.8874	11.6474	11.5838	11.4702	10.7421	10.805	10.7968	10.7983	10.3704	10.0741	10.622	10.7132	11.1737	9.60011	10.7336	9.71682	9.614	9.67141	9.58869	1.44678e-13	4.18488e-12	-0.0702613	-0.579702	0.138584	0.390401	0.187581	0.945878	0.0157769	0.0735257	-0.585974	-1.36094	0.000552613	0.00393234
gene13288	Klhl12	Klhl12	Klhl12	Klhl12	reference	10.4011	10.3828	10.4991	10.2273	10.3006	10.121	10.2344	10.1986	10.3842	10.4714	10.3377	10.4159	10.4574	10.3735	10.3044	10.288	10.4118	10.3757	10.4911	10.3887	10.3823	10.3229	10.45	10.4262	10.2462	10.4301	10.2955	10.3499	10.2569	10.1994	1.22314e-07	1.24518e-06	0.00765065	0.0115494	0.85416	0.93996	0.218129	0.25341	6.39557e-05	0.00125684	-0.0279782	-0.030582	0.629173	0.739268
gene13292	Kdm5b	Kdm5b	Kdm5b	Kdm5b	reference	9.17296	9.31206	9.10442	9.27636	9.13886	9.1784	9.16064	9.06679	8.88015	8.83107	8.89846	8.85851	8.8777	8.91147	8.64506	9.13996	8.75517	9.05041	8.8406	8.91684	9.13719	9.13768	8.87394	8.86659	9.18139	9.18712	9.12452	8.99054	9.13638	9.19219	2.41978e-15	9.07078e-14	0.187882	0.275469	0.00393364	0.0389255	0.028919	0.0410944	0.665557	0.81429	0.563902	0.630718	1.04605e-10	6.80386e-09
gene13293	Syt2	Syt2	Syt2	Syt2	reference	12.9918	13.3833	13.2839	12.9193	12.993	12.9871	13.0585	13.2703	13.4097	13.3983	13.1895	13.4568	13.5041	13.1727	13.0245	13.1643	13.4178	13.2623	13.4206	13.2771	13.3188	13.2362	13.4371	13.3946	13.202	13.308	13.2196	13.2956	13.1395	13.1453	9.80982e-05	0.000473492	0.0270798	0.0568194	0.595784	0.810621	0.199189	0.288917	0.00700818	0.0415416	-0.125923	-0.158932	0.140503	0.253816
gene13317	Tmem9	Tmem9	Tmem9	Tmem9	reference	10.0697	10.0669	10.0659	9.92537	9.83816	9.84365	10.012	9.92456	10.1081	10.2352	10.0913	10.0789	10.0644	10.1401	10.5804	10.0311	10.1658	10.0734	10.0944	10.0966	10.1664	10.0165	10.1999	10.1041	10.0095	10.0866	9.98812	10.0162	9.99701	9.92969	3.49913e-05	0.000190607	0.00111274	0.00223192	0.982025	0.993462	0.191503	0.267694	0.0071581	0.0422016	-0.17172	-0.209727	0.0351868	0.089609
gene13327	Ddx59	Ddx59	Ddx59	Ddx59	reference	8.3733	8.31022	8.38984	8.64579	8.68359	8.74582	8.4994	8.54602	8.48463	8.47595	8.45125	8.43178	8.45653	8.4079	8.67026	8.55746	8.49072	8.57489	8.45911	8.49676	8.41219	8.27163	8.51572	8.54241	8.61742	8.37139	8.52774	8.56434	8.62785	8.63004	1.44264e-06	1.13237e-05	-0.159407	-0.245001	0.0104609	0.0762494	-0.43117	-0.512267	6.69134e-08	4.93968e-06	-0.241289	-0.289978	0.00264882	0.0129457
gene1333	Rfxap	Rfxap	Rfxap	Rfxap	reference	8.17482	8.12592	7.94349	8.13078	8.21511	8.33598	8.23907	8.20651	7.89727	8.03255	7.93534	7.91641	8.03651	7.98229	7.77952	7.86314	7.94905	8.05497	8.0177	8.02757	8.15267	8.15806	8.06702	7.98208	8.02134	8.23819	8.20098	8.06385	8.16856	8.28903	8.25173e-10	1.28286e-08	0.319663	0.424	7.96703e-05	0.002288	-0.0712106	-0.10686	0.309421	0.527898	0.383021	0.468238	1.72351e-05	0.000245142
gene13330	Znf281	Znf281	Znf281	Znf281	reference	8.21676	8.28151	8.15172	8.40545	8.27021	8.19702	8.18552	8.29602	7.93328	7.74242	8.03631	7.73175	7.76854	8.12461	7.60201	8.19545	7.88749	8.11818	7.94494	7.93492	8.23935	8.23677	7.94252	7.80336	8.21322	8.28971	8.19191	8.1611	8.23369	8.20325	2.85008e-32	6.01667e-30	0.150255	0.239314	0.015394	0.098279	-0.0250343	-0.0361567	0.711515	0.843597	0.967797	1.0081	8.35865e-22	4.02319e-19
gene13341	Zbtb41	Zbtb41	Zbtb41	Zbtb41	reference	8.35128	8.47511	8.35092	8.33368	8.36662	8.52715	8.28227	8.40532	8.2004	8.09996	8.24819	8.17596	8.13729	8.07868	7.7833	8.19055	8.20318	8.15809	8.10171	8.17519	8.37665	8.4437	8.10241	8.12457	8.3571	8.39795	8.32285	8.31079	8.33662	8.41265	1.59727e-08	1.95126e-07	0.241889	0.373967	0.00171887	0.021726	0.0270778	0.0442841	0.708097	0.841345	0.503064	0.609773	5.31423e-07	1.26877e-05
gene13344	CFHR1_containing	CFHR1_containing	NA	LOC101966045	human_blastn	7.6017	7.60381	7.61207	7.88841	8.16161	8.23714	7.96456	7.90273	7.52747	7.14078	7.72835	7.5265	7.41073	7.74456	7.57261	7.67884	7.45676	7.62652	7.5351	7.39806	7.97169	7.81127	7.54069	7.64129	7.95595	8.06206	7.47401	8.0694	7.79286	8.23579	5.94223e-09	7.95359e-08	0.0774956	0.299599	0.178439	0.448502	-0.155188	-0.428452	0.0541891	0.172365	0.483986	0.794312	0.000415912	0.00316151
gene13356	Tbc1d15	Tbc1d15	Tbc1d15	Tbc1d15	reference	8.88339	8.97648	8.85013	8.80703	8.7951	8.45465	8.68052	8.74233	8.49249	8.66203	8.7051	8.63803	8.70002	8.69602	8.43402	8.85932	8.48591	8.68547	8.58066	8.64978	8.77969	8.79408	8.67368	8.65521	8.75883	8.94304	8.72364	8.92992	8.67877	8.79023	2.00465e-05	0.000117439	0.10212	0.197213	0.0828934	0.287949	0.201701	0.303427	0.00789053	0.0451697	0.425639	0.524171	5.96584e-06	0.0001027
gene13374	Phlda1	Phlda1	Phlda1	Phlda1	reference	9.85601	9.90126	9.79006	9.75596	9.90044	9.75379	9.822	9.85225	9.65132	9.67988	9.67641	9.60533	9.6013	9.63867	9.48601	9.57147	9.6775	9.76619	9.71102	9.71098	9.74416	9.77257	9.74351	9.85678	9.70327	9.82995	9.69094	9.78637	9.85504	9.82233	1.75246e-06	1.34229e-05	0.155796	0.206549	0.00389238	0.0386125	0.00253016	0.00314553	0.964771	0.983237	0.322532	0.357901	8.2715e-07	1.85692e-05
gene13376	Bbs10	Bbs10	Bbs10	Bbs10	reference	7.34274	7.26965	7.19038	7.3186	7.35632	7.29201	7.33102	7.34178	7.13183	7.12379	7.28589	7.1328	7.17905	7.19575	7.11384	7.18647	7.18475	7.23001	7.18889	7.16677	7.21735	7.23413	7.11748	7.1834	7.08075	7.22224	7.2298	7.24685	7.2365	7.2233	2.21013e-05	0.000128166	0.0498231	0.0950743	0.331744	0.617474	-0.116457	-0.164075	0.0878402	0.237791	0.256201	0.31295	0.00208428	0.0107594
gene13392	Aamp	Aamp	Aamp	Aamp	reference	11.0326	10.9232	11.0266	10.9502	11.0171	10.9237	11.0148	10.9542	11.1197	11.1302	11.0924	11.1304	11.1368	11.1053	11.3955	11.0345	11.1046	11.0057	10.9813	10.9872	11.0656	10.9843	11.0488	11.0205	10.9693	10.9886	10.9442	10.9716	11.0156	10.9226	2.47796e-06	1.83266e-05	-0.0531906	-0.0789593	0.227469	0.51216	0.0331708	0.0400299	0.541801	0.730066	-0.246691	-0.2701	4.01182e-05	0.000492595
gene13393	Pnkd	Pnkd	Pnkd	Pnkd	reference	12.0647	11.9121	11.994	11.9391	11.9864	11.943	12.0225	11.9674	12.1995	12.0692	12.0723	12.2407	12.1948	12.1041	12.372	12.0117	12.1971	12.131	12.1165	12.1045	12.1046	12.0705	12.0647	12.0999	12.0238	12.0642	12.0229	11.9664	12.0125	11.9288	2.9676e-08	3.43357e-07	-0.0180863	-0.0272576	0.665811	0.853035	0.0879825	0.104499	0.0983785	0.25612	-0.23485	-0.255747	5.60382e-05	0.000640977
gene13400	Usp37	Usp37	Usp37	Usp37	reference	9.2053	9.22532	8.94733	9.22389	9.10024	9.12613	8.93724	9.09344	8.71406	8.77425	8.88305	8.72697	8.7125	8.85057	8.27169	8.92661	8.5264	8.91965	8.65858	8.86511	9.01318	9.06041	8.89201	8.67555	8.91542	9.02823	8.98256	8.97797	8.97885	9.10274	5.5615e-11	1.05223e-09	0.180677	0.339968	0.0121225	0.0842115	0.00890169	0.0161606	0.904718	0.953198	0.696288	0.798891	6.82884e-09	2.95581e-07
gene13402	Plcd4	Plcd4	Plcd4	Plcd4	reference	7.18138	7.13276	7.0387	7.37971	7.36635	7.4879	7.26772	7.53755	7.03596	7.15176	7.25196	7.05076	7.15296	7.03456	7.11777	7.35091	7.08291	7.35369	7.16566	7.26434	7.15074	7.32486	7.15553	7.17558	7.42356	7.18094	7.29859	7.28253	7.55748	7.61352	2.79179e-07	2.63273e-06	-0.0147723	-0.0472475	0.781006	0.90777	-0.270756	-0.500837	0.00289552	0.0218581	0.157743	0.260577	0.134005	0.244797
gene13403	Znf142	Znf142	Znf142	Znf142	reference	9.33377	9.61104	9.29024	9.29631	9.24313	9.37478	9.35899	9.27541	9.16137	9.09664	9.03862	9.05303	9.01498	9.22697	8.31145	9.0076	9.11947	9.0802	9.02628	9.11789	9.3472	9.40137	9.0922	8.96598	9.21008	9.44397	9.2948	9.02698	9.15997	9.26254	0.000104278	0.000500312	0.2347	0.483065	0.00471701	0.0442399	0.0884208	0.195472	0.251988	0.465767	0.57749	0.764903	9.54763e-06	0.000152168
gene13427	Retreg2	Retreg2	Retreg2	Retreg2	reference	11.6904	11.6892	11.7307	11.4983	11.5961	11.5323	11.6604	11.6212	11.8416	11.7716	11.7365	11.8002	11.7805	11.7767	11.8689	11.6169	11.7988	11.6494	11.6849	11.6669	11.7265	11.772	11.8258	11.7256	11.6026	11.7072	11.613	11.615	11.5056	11.5205	1.11384e-10	2.0185e-09	0.0137604	0.0198134	0.729875	0.882199	0.169374	0.19384	0.000758668	0.00823179	-0.130104	-0.140041	0.0152807	0.047971
gene13435	Tuba4a	Tuba4a	Tuba4a	Tuba4a	reference	12.09	12.1513	12.2954	11.8215	11.8688	11.9882	12.0747	12.0976	12.3652	12.3111	12.2642	12.2385	12.2322	12.2287	12.5258	12.0467	12.2861	12.1883	12.2237	12.2096	12.1969	12.188	12.3286	12.2489	12.1668	12.1075	12.1193	12.2161	12.1608	12.1129	1.85811e-08	2.2426e-07	-0.0508763	-0.0853218	0.290951	0.5781	0.195877	0.248357	0.00215729	0.017607	-0.230764	-0.264282	0.00115404	0.00691905
gene13436	TUBA1B	TUBA1B	TUBA1B	LOC101970177	human_blastn	12.1128	12.0361	12.1885	11.7641	11.7811	11.912	12.0646	12.0343	12.1314	12.1515	12.0844	12.1819	12.1418	12.1158	12.5126	11.99	12.2409	12.1004	12.1314	12.1056	12.0783	12.0314	12.2986	12.1581	12.0165	12.03	12.0475	12.0868	12.0804	12.0263	2.76388e-05	0.000155628	-0.0301036	-0.0553881	0.536571	0.772842	0.150702	0.202913	0.0237674	0.0984486	-0.196716	-0.232264	0.0100294	0.0348595
gene13439	Resp18	Resp18	Resp18	Resp18	reference	9.51619	9.54428	9.60297	9.11112	9.23393	9.28594	9.21585	9.38477	9.40835	9.61802	9.58399	9.51292	9.50088	9.53114	10.0947	9.49291	9.54665	9.54244	9.59193	9.47205	9.52262	9.4422	9.67371	9.66702	9.37496	9.4136	9.28124	9.34965	9.37722	9.24099	3.05745e-07	2.84108e-06	-0.0433527	-0.100737	0.419096	0.692433	0.25508	0.392306	0.00179461	0.0155133	-0.169883	-0.228856	0.068089	0.147944
gene13447	Chpf	Chpf	Chpf	Chpf	reference	11.1208	11.0769	11.2425	10.9594	10.9163	11.0854	11.1159	11.102	11.2122	11.3878	11.1169	11.1466	11.2204	11.1892	11.537	11.0374	11.1929	11.2286	11.1525	11.1907	11.1633	11.1146	11.3176	11.2651	10.9782	11.0782	11.1431	11.0201	11.1403	11.0739	3.09856e-05	0.000171583	-0.0442835	-0.0762556	0.35867	0.641427	0.0809199	0.106822	0.19955	0.402618	-0.229014	-0.264135	0.00157311	0.00881662
gene13452	Slc4a3	Slc4a3	Slc4a3	Slc4a3	reference	10.5009	10.6397	10.7311	10.6542	10.5758	10.6617	10.8086	10.7727	10.8434	10.7626	10.795	10.8878	10.8202	10.9559	10.8856	10.781	10.8885	10.7923	10.816	10.9041	10.794	10.7222	10.8386	10.9286	10.8981	10.7308	10.8182	10.6847	10.7205	10.8313	0.000125049	0.000586404	-0.141431	-0.197718	0.00975744	0.0725657	-0.0220491	-0.0282309	0.713027	0.844627	-0.226802	-0.256514	0.000875631	0.00560152
gene13480	Aplp1	Aplp1	Aplp1	Aplp1	reference	14.6136	14.6107	14.5871	14.828	14.9168	14.9549	14.9295	14.8604	14.9863	14.7464	14.8504	14.9561	14.8292	14.9041	15.2982	14.7822	14.8544	14.9239	14.7848	14.8371	14.6353	14.6959	14.8051	14.8871	14.8489	14.664	14.8355	14.7886	14.8649	14.8895	7.95079e-05	0.000395338	-0.156064	-0.241587	0.0117799	0.0830389	-0.270905	-0.357311	0.000195114	0.0029458	-0.407952	-0.477675	7.56914e-07	1.71848e-05
gene13486	Hspb6	Hspb6	Hspb6	Hspb6	reference	11.3273	10.8515	11.0597	11.0607	11.1078	10.9786	11.1168	11.1088	11.3575	11.2287	11.0854	11.4009	11.3061	11.2953	11.7326	11.1198	11.3383	11.3372	11.2979	11.3068	11.0526	11.0229	11.2434	11.3753	11.0743	11.1559	10.9971	11.2798	11.0539	11.0315	2.58442e-05	0.000146967	-0.062443	-0.135317	0.255791	0.541698	0.0153858	0.0253254	0.83174	0.913311	-0.360659	-0.459398	0.000125394	0.00121978
gene13487	Lin37	Lin37	Lin37	Lin37	reference	8.04119	7.86722	7.74416	7.90679	7.92859	8.01655	8.0307	7.89991	7.78715	7.67852	7.7604	7.76834	7.80353	7.88688	8.00306	7.83684	7.67685	7.86315	7.752	7.73947	7.99364	8.00522	7.74258	7.81362	7.9286	7.96645	7.89131	7.75297	7.91205	7.81263	4.0361e-05	0.000216428	0.212668	0.321278	0.00271969	0.0300215	0.0243152	0.0368755	0.727651	0.852646	0.257478	0.322076	0.00299151	0.0141943
gene13514	Lsr	Lsr	Lsr	Lsr	reference	8.19506	8.0557	8.32872	8.19627	8.31785	8.11168	8.23425	8.11058	8.42071	8.22334	8.4262	8.53306	8.42164	8.48587	8.71084	8.53435	8.50068	8.33887	8.6135	8.3673	8.37967	8.16749	8.55019	8.50549	8.24838	8.05893	8.20849	8.2072	8.26465	8.29607	1.45516e-08	1.78741e-07	-0.312048	-0.470608	0.000403653	0.00758932	-0.0215799	-0.0390707	0.771746	0.87765	-0.447333	-0.576017	1.70276e-05	0.000242765
gene1352	Fam107a	Fam107a	Fam107a	Fam107a	reference	11.4545	11.4181	11.5973	11.3795	11.4775	11.413	11.3876	11.5374	11.3989	11.4503	11.4007	11.7475	11.6775	11.6103	11.4388	11.5089	11.5136	11.4916	11.5226	11.3819	11.3408	11.2282	11.487	11.4152	11.3835	11.3278	11.2553	11.2219	11.3328	11.2437	6.99316e-05	0.000352529	-0.168215	-0.243693	0.0059418	0.0516602	-0.090491	-0.122938	0.165673	0.359521	-0.236829	-0.277959	0.00183703	0.00984192
gene13522	Hpn	Hpn	Hpn	Hpn	reference	8.03746	7.83555	8.1027	8.51458	8.35337	8.72635	8.36868	8.66891	8.30643	8.00316	8.1204	8.44869	8.381	8.35068	8.40923	8.36242	8.39638	8.27088	8.27675	8.28765	7.96613	8.15878	8.07071	8.13859	8.71017	8.03102	8.1921	8.05879	8.23337	8.56696	1.77127e-05	0.000105514	-0.185648	-0.476888	0.0142499	0.0933494	-0.820235	-1.0126	1.69872e-07	1.06462e-05	-0.401625	-0.645403	0.000986429	0.00614056
gene13529	Znf181	Znf181	Znf181	Znf181	reference	6.9929	7.02984	6.93168	6.99486	6.9497	7.04536	7.07587	7.08391	6.65628	6.86526	6.86049	6.70789	6.81304	6.95302	6.57239	6.92736	6.74605	6.85543	6.69917	6.82406	6.97822	6.99406	6.74902	6.778	6.97518	7.05605	6.98984	6.94571	7.03129	6.92614	2.32736e-14	7.40875e-13	0.137942	0.267925	0.0339034	0.163708	-0.0300181	-0.0508662	0.681857	0.825265	0.699127	0.795276	2.87213e-09	1.36602e-07
gene13533	Uba2	Uba2	Uba2	Uba2	reference	9.95999	10.0782	9.97957	9.8164	9.81535	9.66623	9.81379	9.81927	9.99468	10.1212	10.0058	9.89039	10.0055	9.95462	10.0523	9.91704	9.98076	9.95414	9.99377	9.9114	9.99404	9.97465	9.99623	9.98461	9.88755	10.0407	9.8558	9.94567	9.81842	9.82037	5.1564e-10	8.41886e-09	0.0513584	0.0731844	0.222075	0.505911	0.309784	0.347862	1.06721e-08	1.09758e-06	0.00383952	0.0041647	0.945001	0.966199
gene13543	Pepd	Pepd	Pepd	Pepd	reference	8.83623	8.75572	8.81293	8.72571	8.56459	8.60479	8.72981	8.53683	8.83065	8.87819	8.84513	8.80297	8.75677	8.83336	8.96942	8.73176	8.80447	8.79732	8.76994	8.79699	8.84845	8.85758	8.82952	8.75204	8.72298	8.77023	8.69632	8.6116	8.66207	8.67992	7.67173e-07	6.45552e-06	0.0100408	0.0170262	0.825622	0.929861	0.257875	0.316625	5.96278e-05	0.00119385	-0.0537526	-0.0612656	0.4313	0.567655
gene13544	Cebpg	Cebpg	Cebpg	Cebpg	reference	8.56423	8.59822	8.81448	8.64184	8.66477	8.70583	8.4832	8.4013	8.38673	8.26044	8.46097	8.35069	8.44721	8.29808	8.2505	8.40848	8.38154	8.36855	8.36314	8.40505	8.54789	8.74648	8.50467	8.45382	8.55886	8.82857	8.73963	8.82262	8.60625	8.60287	5.00957e-05	0.000261632	0.148653	0.317465	0.0295034	0.15043	0.07146	0.137094	0.346682	0.564648	0.439734	0.592723	6.12474e-05	0.000688144
gene13545	Cebpa	Cebpa	Cebpa	Cebpa	reference	7.48206	7.46135	7.29541	7.70596	7.65227	7.68951	7.6408	7.27853	7.35796	7.2977	7.19408	7.37982	7.40261	7.44131	7.42533	7.32902	7.24668	7.37561	7.2872	7.3261	7.62496	7.61886	7.26779	7.12339	7.50565	7.56596	7.56583	7.49973	7.62692	7.54513	2.47292e-10	4.28153e-09	0.336084	0.507118	0.000268981	0.00564954	-0.0592839	-0.107527	0.428907	0.637953	0.268031	0.376364	0.00716968	0.0272412
gene1355	Kctd6	Kctd6	Kctd6	Kctd6	reference	8.5991	8.62175	8.63995	8.98022	8.97692	8.88554	8.94099	8.84897	8.63056	8.53443	8.66476	8.59141	8.5223	8.58199	8.75093	8.69952	8.66368	8.74292	8.61133	8.71882	8.64235	8.55403	8.55742	8.77669	8.95275	8.76415	8.92405	8.96407	8.86884	8.88826	5.45642e-17	2.506e-15	-0.0285243	-0.0524991	0.557308	0.784902	-0.434169	-0.504331	1.00854e-08	1.07396e-06	0.0425953	0.0506269	0.576167	0.696506
gene1356	Pdhb	Pdhb	Pdhb	Pdhb	reference	10.7529	10.672	10.7197	10.5216	10.4709	10.4656	10.5872	10.5776	10.6172	10.8867	10.6205	10.6834	10.7325	10.5431	10.9501	10.6869	10.6818	10.5316	10.6669	10.6461	10.6893	10.5552	10.6615	10.6465	10.487	10.7001	10.6248	10.7306	10.5968	10.5233	0.000218852	0.000953876	0.0466346	0.0773298	0.324865	0.610893	0.177637	0.224071	0.00446005	0.0300828	-0.116006	-0.132514	0.0931908	0.1873
gene13563	Znf507	Znf507	Znf507	Znf507	reference	9.01244	8.99438	8.78284	9.0103	9.05325	8.98556	8.85816	8.9591	8.63345	8.83466	8.74983	8.66083	8.73707	8.71427	8.05853	8.88081	8.60231	8.67579	8.63823	8.59696	8.85561	8.97394	8.78987	8.5947	8.91163	8.95907	8.90686	8.88935	8.87038	8.90518	9.61667e-06	6.12585e-05	0.152647	0.338424	0.0277925	0.144399	-0.0119039	-0.0241729	0.874646	0.937522	0.437774	0.605013	0.00010209	0.00104106
gene13568	Uri1	Uri1	Uri1	Uri1	reference	9.24042	9.3273	9.29294	9.03538	9.03699	8.94982	8.97158	9.11518	9.39469	9.40894	9.35432	9.27225	9.27265	9.20886	9.32951	9.31644	9.31088	9.25479	9.28799	9.21709	9.15949	9.10407	9.26341	9.34592	9.15736	9.17023	9.04398	9.25039	9.12309	9.04245	1.73701e-12	4.1471e-11	-0.0939417	-0.141034	0.0614291	0.239992	0.249113	0.304492	7.877e-05	0.00147869	-0.181523	-0.205035	0.00693602	0.0266139
gene13573	Pop4	Pop4	Pop4	Pop4	reference	8.07843	8.01937	8.07459	8.03794	8.01134	7.88108	8.01403	7.99936	8.08209	8.21786	8.17275	8.25127	8.22345	8.08306	8.41392	8.1521	8.20922	8.083	8.23164	8.21671	8.0327	7.95404	8.22295	8.24139	8.05062	8.00903	8.07751	8.22328	8.05538	8.04116	4.22406e-08	4.78157e-07	-0.115341	-0.191521	0.0443792	0.194293	0.0409972	0.0588879	0.544028	0.731838	-0.356725	-0.420372	9.8669e-06	0.000156634
gene13576	UQCRFS1_like_gene13576	UQCRFS1_like	UQCRFS1	LOC101959727	human_blastn	10.4598	10.3419	10.4295	10.275	10.3571	10.2521	10.3883	10.3041	10.4297	10.6119	10.5221	10.5423	10.4756	10.4617	10.8398	10.4714	10.5462	10.4149	10.4468	10.4863	10.4034	10.3666	10.4934	10.4585	10.3135	10.4606	10.3454	10.4213	10.3419	10.3479	2.77909e-06	2.03659e-05	-0.0483064	-0.0803954	0.31079	0.598453	0.10695	0.137849	0.083701	0.230866	-0.23155	-0.263902	0.000934816	0.00589243
gene13592	St6galnac3	St6galnac3	St6galnac3	St6galnac3	reference	9.60068	9.51182	9.81693	9.8842	10.1565	9.96153	10.0059	9.84023	9.76087	9.6142	9.87532	9.8786	9.7617	9.75894	9.91888	10.0564	9.81019	9.90671	9.83011	9.8297	9.56206	9.54283	9.56304	9.80119	9.96086	9.51263	9.93435	10.0246	9.87761	9.94366	2.89138e-12	6.65239e-11	-0.467456	-0.543943	2.35618e-08	3.50023e-06	-0.623621	-0.676024	3.73692e-12	1.4052e-09	-0.346054	-0.41282	2.75471e-05	0.000364658
gene13603	Fubp1	Fubp1	Fubp1	Fubp1	reference	10.4384	10.5951	10.3772	10.5226	10.5338	10.674	10.4866	10.5607	10.1743	10.215	10.2962	10.1512	10.2289	10.1494	9.87717	10.3661	10.1919	10.2707	10.1589	10.2531	10.4426	10.5304	10.3367	10.307	10.3232	10.4923	10.44	10.3503	10.4731	10.445	2.13769e-14	6.85942e-13	0.23391	0.310314	0.000473114	0.00838435	-0.0608516	-0.0828768	0.347999	0.56595	0.499888	0.561374	4.23879e-10	2.42883e-08
gene13607	Ptgfr	Ptgfr	Ptgfr	Ptgfr	reference	8.48414	8.29452	8.39699	8.65748	8.91792	8.62924	8.57537	8.65809	8.62788	8.38789	8.50265	8.6111	8.49725	8.4307	8.42968	8.3686	8.43559	8.48042	8.42032	8.479	8.20043	8.33791	8.42325	8.42968	8.44138	8.23352	8.5088	8.44218	8.65262	8.65021	1.75478e-07	1.73611e-06	-0.122106	-0.234058	0.0491199	0.207244	-0.610227	-0.692696	4.00952e-09	5.36072e-07	-0.291594	-0.377433	0.00159515	0.00891108
gene13622	Zbtb44	Zbtb44	Zbtb44	Zbtb44	reference	9.91402	9.89678	9.87275	9.90772	9.93136	10.0072	9.94907	9.95393	9.72919	9.75543	9.7662	9.71494	9.77702	9.7475	9.46518	9.92054	9.75107	9.78234	9.84417	9.66857	9.86754	9.73897	9.73107	9.80938	9.95272	9.79861	9.91215	9.91033	9.90327	9.87578	2.49521e-06	1.84428e-05	0.0227457	0.0389059	0.623555	0.828904	-0.127523	-0.163103	0.0390298	0.138825	0.20761	0.23743	0.00315851	0.0148061
gene13627	Nfrkb	Nfrkb	Nfrkb	Nfrkb	reference	8.95268	8.99351	8.97798	9.01867	8.89132	8.9872	8.97461	8.89842	8.86421	8.72846	8.88756	8.71095	8.80661	9.00196	8.40965	8.92905	8.70294	8.93324	8.7531	8.8718	8.89193	8.97362	8.81948	8.68128	9.00044	8.98434	8.90451	8.82633	8.77386	8.98077	4.06939e-05	0.000218019	0.0109237	0.0226875	0.827528	0.929926	0.00547427	0.00822725	0.937108	0.968581	0.338628	0.414971	9.639e-05	0.000991334
gene13647	St3gal4	St3gal4	St3gal4	St3gal4	reference	9.75776	9.63781	9.82357	9.90934	9.88908	10.0586	9.9823	9.86056	10.0555	9.93793	9.87358	10.016	9.94796	9.95179	10.3091	9.93232	10.0139	10.0388	9.90016	9.90017	9.77818	9.93061	9.82097	9.88323	9.7788	9.8371	9.79446	9.74509	9.81516	9.88981	0.000125547	0.00058851	-0.12805	-0.211259	0.0309139	0.154994	-0.168262	-0.235454	0.0162168	0.074765	-0.358651	-0.426752	1.44295e-05	0.000210717
gene1366	Sh3bp5	Sh3bp5	Sh3bp5	Sh3bp5	reference	10.282	10.4217	10.3484	10.2537	10.2872	10.2527	10.2681	10.1793	10.298	10.3882	10.3805	10.3325	10.4464	10.3139	10.3493	10.3111	10.2979	10.3448	10.3433	10.3394	10.3467	10.3258	10.4215	10.3829	10.178	10.443	10.2162	10.3112	10.2207	10.2009	2.52072e-05	0.000143753	0.0273107	0.0384031	0.488346	0.744033	0.155208	0.176711	0.0015494	0.0140169	0.00638046	0.00684429	0.902552	0.939238
gene13660	Pus3	Pus3	Pus3	Pus3	reference	7.13449	7.12189	7.01452	7.22205	7.24788	7.19614	7.10651	7.01308	6.87249	6.95884	6.93552	6.88342	6.91948	6.97145	6.82433	6.93721	6.87499	6.90591	6.9817	6.96287	7.10682	7.11106	6.96557	6.90537	6.98565	7.08167	7.15049	6.97987	7.11762	7.14041	6.42375e-10	1.01841e-08	0.269136	0.405563	0.000864541	0.0132041	-0.0705607	-0.11422	0.331804	0.549954	0.46174	0.576148	4.3119e-06	7.75562e-05
gene13668	Saraf	Saraf	Saraf	Saraf	reference	12.8404	12.8863	12.8737	12.7114	12.743	12.6733	12.8227	12.7359	12.8314	13.0203	12.8753	12.8119	12.8584	12.8257	12.9911	12.8637	12.912	12.8386	12.9181	12.8906	12.9141	12.7864	12.9646	12.9321	12.7818	12.8262	12.8363	12.8963	12.8478	12.8123	2.58931e-05	0.000147176	-0.0043155	-0.00592469	0.908365	0.963232	0.142935	0.160138	0.00189855	0.0161565	-0.0616736	-0.06552	0.206229	0.336756
gene13685	Dlc1	Dlc1	Dlc1	Dlc1	reference	10.3157	10.3355	10.2829	10.3925	10.378	10.3901	10.2513	10.2821	10.1127	10.261	10.275	10.1946	10.216	10.1471	9.97249	10.1448	10.0285	10.2105	10.1456	10.1048	10.2152	10.3747	10.1217	10.1738	10.3119	10.2317	10.2757	10.2304	10.2507	10.3045	8.35517e-06	5.40235e-05	0.0825385	0.12513	0.0912083	0.303664	-0.0524809	-0.0660377	0.371415	0.587439	0.192313	0.216453	0.00384785	0.0172444
gene13702	Mtmr7	Mtmr7	Mtmr7	Mtmr7	reference	9.74511	9.80269	9.88456	9.73578	9.71145	9.56038	9.7153	9.70884	10.0063	10.0908	9.94181	9.91437	9.97968	9.9378	10.0623	9.86329	9.94705	9.86022	9.96828	9.90353	9.86716	9.91772	10.0489	9.88073	9.85835	9.75697	9.75222	9.99977	9.73246	9.62448	4.89363e-08	5.48278e-07	-0.071868	-0.122121	0.160747	0.425302	0.157954	0.210006	0.0167803	0.0766873	-0.253435	-0.295455	0.000737094	0.00490567
gene13711	Epc1	Epc1	Epc1	Epc1	reference	9.28333	9.26552	9.25497	9.35387	9.16901	9.24106	9.24502	9.34612	9.02659	9.03747	9.22311	9.12338	9.08223	9.21568	8.96259	9.29038	9.06888	9.23162	9.13487	9.06	9.19659	9.17661	9.06795	9.09373	9.37315	9.21642	9.20274	9.13305	9.20933	9.25827	8.11878e-09	1.06188e-07	-0.0154968	-0.0250703	0.726458	0.880796	-0.0585086	-0.0727341	0.310281	0.528615	0.274388	0.306414	3.16521e-05	0.000407784
gene13720	Nrp1	Nrp1	Nrp1	Nrp1	reference	9.69763	9.75869	9.4696	9.51476	9.56731	9.51432	9.50841	9.3441	9.30232	9.30852	9.57793	9.18459	9.38131	9.43597	8.93871	9.49731	9.29538	9.41412	9.32756	9.37017	9.5885	9.59998	9.54698	9.34221	9.34498	9.45929	9.48886	9.35094	9.51842	9.54177	3.22671e-06	2.31942e-05	0.122617	0.227851	0.046245	0.199236	0.13412	0.208717	0.0680556	0.200322	0.546179	0.640565	3.4406e-08	1.20351e-06
gene13763	Sncaip	Sncaip	Sncaip	Sncaip	reference	7.30669	7.29413	7.11893	7.5041	7.50287	7.46423	7.3167	7.36363	7.28456	7.16008	7.39285	7.25851	7.22677	7.24403	7.15043	7.30955	7.18884	7.21482	7.2486	7.16999	7.21269	7.27472	7.20683	7.16224	7.33747	7.31876	7.37013	7.23813	7.28799	7.28393	2.08941e-05	0.000121752	0.0260526	0.0572517	0.613961	0.823061	-0.235357	-0.341142	0.00211104	0.0174346	0.104481	0.136171	0.240056	0.376511
gene1378	Gnl3	Gnl3	Gnl3	Gnl3	reference	9.49372	9.56225	9.45702	9.38874	9.30313	9.17305	9.34334	9.22254	9.3511	9.64466	9.45667	9.39164	9.48589	9.44269	9.47423	9.45057	9.5121	9.29	9.42837	9.38649	9.42526	9.43208	9.39615	9.41182	9.32741	9.56562	9.32505	9.4177	9.25159	9.23234	0.000127837	0.000597849	0.071314	0.120275	0.161547	0.426511	0.26768	0.338891	9.15637e-05	0.00166182	0.0410804	0.0481607	0.577793	0.69791
gene13821	Fnip2	Fnip2	Fnip2	Fnip2	reference	9.77037	10.0337	9.61185	9.7547	9.70911	9.62681	9.62466	9.65462	9.51848	9.56326	9.64516	9.43164	9.54629	9.40529	9.07012	9.77428	9.38313	9.55849	9.47397	9.53908	9.84288	9.80359	9.50769	9.41956	9.68028	9.94776	9.72595	9.59013	9.63123	9.62768	7.6736e-09	1.00694e-07	0.309582	0.433853	0.000211418	0.00466026	0.212988	0.323051	0.00577132	0.0360012	0.603421	0.693733	4.83164e-09	2.1613e-07
gene13833	Trnt1	Trnt1	Trnt1	Trnt1	reference	9.36753	9.38695	9.08465	9.13194	9.05999	9.09112	9.0772	9.1718	8.94768	9.13112	9.1341	9.03476	9.02729	9.06125	9.08071	8.99269	9.04919	9.08142	9.01847	9.05966	9.21716	9.25465	9.03742	9.07642	9.00777	9.30839	9.18182	9.01172	9.08393	9.1255	1.07338e-12	2.70209e-11	0.350173	0.388786	4.92046e-09	1.06099e-06	0.285608	0.330953	9.0169e-07	4.34002e-05	0.416971	0.453341	3.31061e-11	2.39979e-09
gene13834	Crbn	Crbn	Crbn	Crbn	reference	10.051	10.0925	10.1498	9.92105	10.0114	9.91688	9.98906	9.95324	10.0707	10.2428	10.0572	10.0585	10.0947	10.0208	10.3716	10.033	10.0897	10.0272	10.0562	10.0181	10.1278	10.0695	10.1126	10.0967	9.97858	10.0794	9.93676	10.108	9.9486	9.85917	0.000118933	0.000560123	0.0243008	0.0403231	0.59354	0.809483	0.154779	0.193627	0.0107879	0.0564972	-0.106676	-0.12076	0.111717	0.213786
gene13842	Bhlhe40	Bhlhe40	Bhlhe40	Bhlhe40	reference	10.5268	10.443	10.5549	10.409	10.3101	10.4505	10.404	10.3779	11.0287	10.7231	10.7631	11.0116	10.7669	10.8795	10.6882	10.7432	10.8756	10.7299	10.8168	10.6728	10.4258	10.5383	10.8246	10.8229	10.4446	10.6254	10.5238	10.6673	10.3905	10.4956	4.41551e-17	2.07546e-15	-0.24435	-0.333149	0.000543972	0.00932423	0.132783	0.187051	0.0536316	0.170999	-0.443691	-0.515234	1.06718e-07	3.19438e-06
gene13843	Arl8b	Arl8b	Arl8b	Arl8b	reference	11.8539	11.9128	11.9497	11.5665	11.7087	11.6135	11.6319	11.6353	11.7669	11.9788	11.8107	11.808	11.8525	11.7288	11.8765	11.7582	11.8097	11.8646	11.8751	11.8264	11.8495	11.7434	11.9156	11.9222	11.6465	11.8271	11.7547	11.8885	11.7773	11.7212	1.53404e-07	1.5306e-06	0.0139445	0.0207109	0.734677	0.884828	0.259367	0.295799	1.42322e-06	6.25023e-05	-0.00755258	-0.00821738	0.893805	0.932798
gene13855	Bcl6	Bcl6	Bcl6	Bcl6	reference	10.2072	10.1438	10.181	10.4128	10.4901	10.4292	10.4213	10.4304	10.2271	10.2358	10.0901	10.4038	10.3013	10.1879	10.0902	10.0598	10.182	10.205	10.1657	10.1709	10.2012	10.2112	10.2917	10.1541	10.2902	10.1768	10.2453	10.223	10.184	10.2155	8.37849e-11	1.54629e-09	0.0423926	0.064674	0.335783	0.621021	-0.329098	-0.374696	1.78299e-08	1.71637e-06	-0.0981282	-0.108418	0.10835	0.208924
gene13859	Masp1	Masp1	Masp1	Masp1	reference	9.42808	9.38582	9.40103	9.98621	9.84237	10.2397	9.80522	9.77089	9.73925	9.46798	9.60301	9.66636	9.54626	9.69407	9.49891	9.45309	9.66843	9.57622	9.5584	9.78673	9.44974	9.55302	9.15501	9.69296	9.77658	9.52409	9.79259	9.49977	9.98077	9.88303	7.72789e-07	6.49824e-06	-0.0490219	-0.132681	0.374761	0.65488	-0.604927	-0.744147	5.89074e-07	3.05531e-05	-0.148642	-0.222579	0.139365	0.252139
gene1386	Tmem110	Tmem110	Tmem110	Tmem110	reference	10.1564	10.0139	9.8629	10.1456	10.1769	10.0717	10.0203	9.96532	9.91834	9.79262	9.94107	9.85701	9.84089	9.93551	9.71914	9.87935	9.80617	10.0113	9.84178	9.87819	9.97906	10.0601	9.81904	9.84956	10.0048	10.0765	10.01	9.86862	10.0249	10.0323	3.97894e-10	6.64058e-09	0.154234	0.203996	0.00397832	0.0392387	-0.0237084	-0.0293539	0.67721	0.822453	0.320207	0.354736	8.12165e-07	1.82669e-05
gene1388	Sfmbt1	Sfmbt1	Sfmbt1	Sfmbt1	reference	7.97858	8.10647	8.01581	8.10003	8.22024	8.29719	8.18911	8.22563	7.94578	8.03445	8.01687	7.93615	7.99104	8.00202	7.7175	8.24651	7.97834	8.05299	8.10082	7.91393	8.15954	8.04492	8.04444	7.93689	8.09778	8.14949	8.14723	8.1683	8.10633	8.23653	2.85673e-05	0.000160257	0.0168124	0.037477	0.743397	0.888144	-0.146787	-0.226259	0.0464712	0.155972	0.238787	0.30916	0.00836687	0.030614
gene13890	CUNH3orf70	CUNH3orf70	CUNH3orf70	CUNH3orf70	reference	9.94001	10.0389	10.0098	10.0601	10.1583	10.0687	9.93789	10.0385	9.82371	9.72969	10.0172	9.84951	9.78347	9.87456	9.58129	9.941	9.8119	10.0026	9.87991	9.94422	9.86993	9.89521	9.81638	9.90056	9.88575	9.98105	10.01	9.97107	9.89048	10.0205	2.91811e-07	2.72847e-06	-0.0215634	-0.0366191	0.639748	0.838663	-0.129881	-0.165246	0.0344059	0.127298	0.25931	0.294914	0.00021246	0.00183791
gene13893	Ephb3	Ephb3	Ephb3	Ephb3	reference	7.52477	7.39626	7.32134	7.60273	7.45416	7.61148	7.39252	7.39161	7.25341	7.29044	7.38635	7.24312	7.11398	7.38909	7.15402	7.36716	7.37312	7.32546	7.30557	7.33918	7.54101	7.38811	7.25034	7.30857	7.4591	7.3416	7.40836	7.42994	7.52391	7.3383	6.17208e-07	5.31629e-06	0.09255	0.193261	0.11469	0.34736	-0.0705492	-0.116425	0.335434	0.55337	0.43818	0.555172	1.24408e-05	0.000186892
gene13902	Psmd2	Psmd2	Psmd2	Psmd2	reference	12.0989	12.1	12.1578	11.9118	11.9213	11.8446	11.9657	11.9694	12.1953	12.2285	12.159	12.1727	12.2042	12.1422	12.2817	12.1261	12.1988	12.0779	12.1267	12.1096	12.182	12.1255	12.1398	12.1358	11.9791	12.1423	11.958	12.038	11.9249	11.8944	2.27293e-27	2.97284e-25	-0.00313987	-0.0040602	0.927199	0.97033	0.276689	0.296925	3.14743e-11	8.58329e-09	-0.115784	-0.121124	0.00676186	0.0261625
gene13903	Ece2	Ece2	Ece2	Ece2	reference	11.3519	11.5641	11.6375	11.6072	11.54	11.7721	11.6704	11.8972	11.5288	11.6237	11.4441	11.3466	11.4632	11.5233	11.6833	11.5084	11.427	11.5739	11.5319	11.535	11.4926	11.5775	11.6264	11.705	11.63	11.5754	11.8499	11.7311	11.8659	11.8762	3.64333e-05	0.00019739	-0.0152669	-0.0300596	0.756953	0.895	-0.194842	-0.268407	0.00568245	0.0356292	-0.00260976	-0.00318371	0.974046	0.983939
gene1391	Tkt	Tkt	Tkt	Tkt	reference	11.9134	11.8424	11.8347	11.9545	11.8494	11.8938	11.9031	11.805	12.0898	12.0915	12.0413	12.0848	11.8735	12.0298	12.2743	11.8878	12.0629	11.9067	11.979	12.0304	11.973	11.9225	11.9476	11.9288	11.9584	11.918	11.8788	11.841	11.9237	11.7946	0.000174633	0.000782336	-0.0240701	-0.0399736	0.597149	0.811649	0.0359243	0.0457038	0.546052	0.733034	-0.233225	-0.262927	0.000550345	0.00392317
gene13910	Ap2m1	Ap2m1	Ap2m1	Ap2m1	reference	13.1402	13.1418	13.2578	12.9834	13.0112	13.0598	13.1594	13.1898	13.2987	13.3312	13.1423	13.2579	13.2104	13.1725	13.5309	13.1406	13.273	13.2233	13.2043	13.1709	13.1748	13.1758	13.2696	13.328	13.1709	13.1625	13.2041	13.253	13.1608	13.1728	2.70876e-05	0.000153098	-0.0257138	-0.0394152	0.54906	0.779399	0.0894449	0.107583	0.102228	0.263069	-0.207083	-0.227352	0.000595477	0.00415883
gene13915	Abcc5	Abcc5	Abcc5	Abcc5	reference	10.7634	10.9195	10.8592	10.9133	10.9098	11.1538	10.9107	11.0159	10.6934	10.7227	10.6988	10.6058	10.7042	10.7586	10.4067	10.7111	10.6445	10.755	10.6706	10.7331	10.8112	10.92	10.7557	10.712	10.9018	10.8334	10.8602	10.7632	10.8718	11.0392	5.64853e-09	7.61129e-08	0.0820728	0.137986	0.117354	0.352029	-0.146133	-0.195062	0.0264698	0.106029	0.280368	0.327551	0.000231954	0.00198091
gene13919	Map6d1	Map6d1	Map6d1	Map6d1	reference	9.83028	9.78167	10.0916	10.1376	10.1573	9.98531	10.167	10.1208	10.1972	9.97337	10.3492	10.2443	10.1143	10.2624	10.484	10.247	10.2971	10.2543	10.1921	10.3722	9.87932	9.90724	10.0586	10.2191	10.2249	9.89243	10.1065	10.3229	10.0438	10.0081	2.65063e-07	2.51538e-06	-0.497013	-0.597922	9.85774e-08	1.15163e-05	-0.287853	-0.405411	0.000312615	0.00418897	-0.477879	-0.572638	4.1216e-07	1.01185e-05
gene13922	Klhl24	Klhl24	Klhl24	Klhl24	reference	10.2593	10.4475	10.1322	10.3362	10.3158	10.2027	10.0963	10.1477	10.0588	9.86881	10.0036	10.0594	10.122	9.97583	9.48695	10.1782	10.0136	9.89278	10.086	10.0453	10.299	10.2364	9.95936	9.93059	10.1133	10.2669	10.0872	10.1406	10.1149	10.2036	4.90974e-05	0.000256865	0.254654	0.400533	0.00148501	0.0195933	0.0717791	0.121927	0.331937	0.549954	0.433384	0.550547	1.51288e-05	0.000218279
gene13932	Wdr91	Wdr91	Wdr91	Wdr91	reference	9.42656	9.59896	9.41302	9.51142	9.56721	9.54653	9.53636	9.65383	9.44445	9.3547	9.3661	9.44054	9.43887	9.41519	9.14224	9.46791	9.44083	9.32419	9.34708	9.43873	9.54044	9.63072	9.43605	9.35441	9.69156	9.59949	9.55348	9.44992	9.526	9.62815	4.66309e-06	3.21922e-05	0.19175	0.262342	0.00197831	0.0240861	-0.00420805	-0.00562241	0.94683	0.974018	0.254558	0.295059	0.000578254	0.0040667
gene13934	Tmem140	Tmem140	Tmem140	Tmem140	reference	7.37888	7.3585	7.16618	7.35963	7.38288	7.46113	7.34073	7.32637	7.31186	7.45801	7.07399	7.17304	7.32998	7.3437	7.21544	7.01922	6.97348	7.40959	7.22752	7.03282	7.51421	7.68315	7.09966	7.35292	7.3602	7.69793	7.27882	7.21431	7.18292	7.43483	0.00014542	0.000668642	0.408276	0.734498	0.000197575	0.00451123	0.142516	0.348712	0.0748476	0.214336	0.294137	0.51113	0.00985847	0.0344146
gene13945	EXOC4_like_gene13945	EXOC4_like	EXOC4	LOC106145071	human_blastn	9.31776	9.48029	9.6465	9.40092	9.36582	9.48982	9.46273	9.51995	9.6318	9.52837	9.51969	9.59316	9.49678	9.59561	9.83935	9.59826	9.63453	9.54314	9.65028	9.54702	9.3996	9.37436	9.57194	9.69198	9.52319	9.37147	9.46053	9.59765	9.53971	9.45277	5.88783e-06	3.94918e-05	-0.242916	-0.31088	0.000204235	0.00455948	-0.0738388	-0.0981647	0.244516	0.456801	-0.322287	-0.36957	1.17136e-05	0.000177743
gene13951	Podxl	Podxl	Podxl	Podxl	reference	10.546	10.5951	10.8244	10.9373	10.9352	10.9046	10.8435	10.8319	10.8562	10.6454	10.9747	10.9116	10.8251	10.8952	10.5493	10.8232	10.8576	11.045	10.8432	10.8635	10.6176	10.5465	11.0134	10.9964	10.7803	10.4631	10.7991	10.9102	10.6936	10.7518	1.10962e-09	1.69228e-08	-0.473929	-0.539418	2.46772e-09	5.82236e-07	-0.429105	-0.503706	2.63674e-08	2.43543e-06	-0.271944	-0.320377	0.000452136	0.00336668
gene13974	Nrf1	Nrf1	Nrf1	Nrf1	reference	9.11342	9.12656	9.22318	9.43868	9.41159	9.35059	9.34566	9.37846	9.11346	9.15344	9.22403	9.24182	9.24952	9.14014	8.88345	9.32754	9.08369	9.15514	9.23844	9.11588	9.21381	9.25779	9.17641	9.16456	9.51898	9.20915	9.40063	9.37306	9.32067	9.33514	9.50561e-09	1.22464e-07	-0.0289875	-0.0528377	0.5493	0.779461	-0.258769	-0.329896	0.000156066	0.00248474	0.0541043	0.0640539	0.474036	0.605656
gene13979	Ahcyl2	Ahcyl2	Ahcyl2	Ahcyl2	reference	11.5493	11.5846	11.6422	11.6469	11.6817	11.7689	11.7419	11.7009	11.4317	11.5733	11.5602	11.4491	11.42	11.4103	11.269	11.5728	11.4857	11.6481	11.6469	11.6693	11.5708	11.5578	11.6739	11.4806	11.6034	11.4302	11.6869	11.5996	11.8032	11.6909	8.92944e-06	5.73668e-05	-0.024932	-0.0433105	0.595031	0.810376	-0.19131	-0.243461	0.00278142	0.0211962	0.137413	0.158502	0.0538809	0.124015
gene13980	Smo	Smo	Smo	Smo	reference	8.77259	8.53202	8.73117	9.19039	9.01913	9.11273	8.94793	8.91667	8.85722	8.81093	8.84932	8.87544	8.64796	8.77902	9.19329	8.79796	8.8032	8.8046	8.85749	8.70027	8.62037	8.73015	8.78586	8.9849	8.9208	8.5242	8.89778	8.82215	8.9199	8.86885	6.3914e-06	4.24217e-05	-0.140514	-0.275056	0.0322373	0.158915	-0.595223	-0.697338	4.91525e-08	3.81582e-06	-0.327846	-0.435791	0.000760178	0.00502595
gene13999	HIST2H2BE_containing_gene13999	HIST2H2BE_containing	NA	LOC101967584	human_blastn	7.15454	6.97316	6.72082	7.13231	7.21999	7.26645	7.11808	6.89456	7.09845	6.92456	6.77501	6.93494	6.96983	6.77362	6.99172	6.77965	6.96562	6.8025	6.81425	6.90587	6.97944	7.11597	6.89632	6.86042	6.8244	7.08412	6.85892	7.05117	6.91295	6.9253	5.21725e-10	8.50666e-09	0.631496	0.812093	1.02353e-07	1.1619e-05	-0.0855693	-0.162794	0.261796	0.477374	0.128419	0.191235	0.19858	0.327914
gene14002	Sv2a	Sv2a	Sv2a	Sv2a	reference	12.4906	12.6795	12.751	12.2606	12.3096	12.3851	12.5284	12.5706	12.635	12.7433	12.6605	12.6181	12.6598	12.696	12.7349	12.5418	12.7251	12.6987	12.7573	12.7352	12.7342	12.6579	12.8222	12.7558	12.5031	12.5975	12.609	12.591	12.6065	12.5546	9.97462e-09	1.2755e-07	-0.0305221	-0.0504527	0.505377	0.752996	0.257219	0.31176	3.9869e-05	0.000895044	-0.0471348	-0.053469	0.483413	0.613793
gene14009	Ca14	Ca14	Ca14	Ca14	reference	11.1092	11.1298	11.3271	11.4992	11.5596	11.5401	11.6708	11.4946	11.5747	11.3028	11.4178	11.5957	11.45	11.4902	11.7327	11.6652	11.3332	11.4931	11.5033	11.5061	11.4359	11.3909	11.3338	11.4549	11.6705	11.3978	11.5571	11.57	11.4626	11.4514	3.61463e-05	0.000196188	-0.195961	-0.274601	0.00225129	0.0262299	-0.298366	-0.377328	2.68497e-05	0.000659254	-0.340973	-0.397294	1.13637e-05	0.000173747
gene1401	Wnt5a	Wnt5a	Wnt5a	Wnt5a	reference	7.35101	7.48285	7.19252	7.32481	7.28735	7.51083	7.45623	7.33884	7.14089	7.19935	7.30254	7.26341	7.15588	7.25689	6.92129	7.36146	7.18119	7.15512	7.1803	7.26746	7.34047	7.31172	7.1982	7.09031	7.45773	7.41406	7.48011	7.40357	7.50513	7.34728	7.73758e-09	1.01423e-07	0.156319	0.302466	0.021892	0.123732	-0.0033356	-0.00588209	0.963989	0.983165	0.433315	0.565055	3.21863e-05	0.000412897
gene14019	Adamtsl4	Adamtsl4	Adamtsl4	Adamtsl4	reference	7.52248	7.57073	7.81449	7.79138	7.78495	7.87808	8.03884	7.70589	7.73874	7.40517	7.6925	7.76381	7.60448	7.82356	7.63437	8.37335	7.70235	7.66968	8.14813	7.92101	7.86152	7.59837	7.82107	7.60893	8.13912	7.44418	8.05625	7.66236	8.1451	8.1154	3.06712e-05	0.000169999	-0.264366	-0.624798	0.00294547	0.0316454	-0.210553	-0.510971	0.0152831	0.0717525	-0.0661181	-0.131754	0.537698	0.663279
gene14027	Ctsk	Ctsk	Ctsk	Ctsk	reference	9.27816	9.00682	9.14444	9.39974	9.45903	9.57735	9.2845	9.28539	9.15782	9.00863	9.12005	9.06061	9.14424	9.20385	9.08038	9.21515	9.07372	9.1329	9.03642	9.04368	9.08934	9.24931	9.06705	9.11756	9.25516	9.12119	9.23607	9.07299	9.27169	9.42043	4.55292e-08	5.12491e-07	-0.00856398	-0.0173075	0.862958	0.943397	-0.314867	-0.410731	3.5934e-05	0.000831527	0.0795132	0.0982021	0.333394	0.475325
gene14029	Setdb1	Setdb1	Setdb1	Setdb1	reference	9.63354	9.56789	9.46333	9.57627	9.49883	9.62144	9.56423	9.6136	9.4013	9.3089	9.49974	9.46987	9.37432	9.40164	9.15413	9.43842	9.34848	9.4668	9.38849	9.4097	9.52476	9.62126	9.39907	9.38798	9.54796	9.56769	9.46779	9.39284	9.4724	9.61676	9.54668e-08	1.00856e-06	0.150795	0.206807	0.00633008	0.0541749	0.0103368	0.0131317	0.861493	0.930261	0.338738	0.379645	7.87312e-07	1.78078e-05
gene14033	Prune1	Prune1	Prune1	Prune1	reference	9.05934	9.13585	9.03692	8.88791	8.94121	8.78561	8.81144	8.92376	9.14178	9.07643	9.00565	8.93779	9.10864	9.023	9.01912	8.95629	9.01702	8.98863	8.96312	8.98161	9.14049	9.07179	9.08108	8.93984	8.90209	9.16362	8.94366	8.95836	8.97837	8.8848	2.374e-08	2.79514e-07	0.141371	0.188708	0.00657847	0.0556499	0.36564	0.416413	3.82459e-09	5.17094e-07	0.0896541	0.099746	0.153798	0.272115
gene14036	Cdc42se1	Cdc42se1	Cdc42se1	Cdc42se1	reference	10.2468	10.1832	9.94678	10.2695	10.3925	10.2266	10.1835	10.0334	10.1032	9.89194	10.0894	10.0771	9.98217	10.0824	10.0112	10.1837	10.0069	10.0584	10.0231	10.1392	10.3003	10.2851	10.0354	9.94044	10.1846	10.1793	10.16	9.99456	10.0287	10.0781	7.49001e-07	6.33384e-06	0.204566	0.255147	0.000334567	0.00663237	0.0181511	0.0225116	0.750543	0.865525	0.28359	0.315066	1.20476e-05	0.000181893
gene14038	Gabpb2	Gabpb2	Gabpb2	Gabpb2	reference	7.85858	7.92867	7.84342	8.0934	8.04056	8.14111	8.05707	8.01614	7.86145	7.54727	7.93825	7.73043	7.79056	7.82314	7.41862	7.9667	7.86892	7.91201	7.74619	7.71251	7.73753	7.94292	7.8648	7.85773	7.92523	7.78809	7.86315	7.80402	7.96568	8.07935	1.66132e-06	1.28228e-05	-0.0344579	-0.0910035	0.522253	0.764417	-0.26067	-0.430287	0.00231665	0.0185101	0.259747	0.37279	0.0101841	0.0352337
gene14049	Pi4kb	Pi4kb	Pi4kb	Pi4kb	reference	10.8691	10.9486	10.8469	10.8304	10.7848	10.7891	10.8617	10.8257	10.9216	10.9619	10.8158	10.9044	10.8539	10.9249	10.9308	10.8254	10.9415	10.8279	10.8714	10.9189	10.8998	10.948	10.9583	10.8651	10.8026	10.9326	10.8014	10.7701	10.8125	10.8129	3.07703e-06	2.22511e-05	0.0875851	0.10502	0.0142236	0.0932773	0.13751	0.149199	0.000528187	0.00627411	0.00779274	0.00813164	0.850603	0.902505
gene14051	Rfx5	Rfx5	Rfx5	Rfx5	reference	10.0181	10.0836	10.0301	9.90344	9.93857	9.81333	9.85603	9.80556	9.89288	9.90728	10.0735	9.92676	9.97228	9.99739	9.62884	9.99911	10.008	9.9864	9.91319	9.97436	10.0897	10.0524	9.9861	9.82983	9.8139	10.1027	9.82756	9.75672	9.83606	9.83448	9.56713e-08	1.00984e-06	0.0499243	0.0792263	0.280586	0.566206	0.264444	0.317108	1.83237e-05	0.000485659	0.265801	0.297752	6.49897e-05	0.000717451
gene14053	Psmb4	Psmb4	Psmb4	Psmb4	reference	10.7825	10.6261	10.6309	10.6835	10.6363	10.57	10.5995	10.5367	10.8128	10.8961	10.828	10.8251	10.7989	10.7922	11.244	10.7558	10.821	10.733	10.7583	10.7117	10.7029	10.7074	10.7405	10.6801	10.7126	10.735	10.579	10.6103	10.6033	10.5039	1.07766e-06	8.71474e-06	-0.0296587	-0.0564422	0.548519	0.778892	0.113346	0.158199	0.0935249	0.247664	-0.266628	-0.31762	0.000784502	0.00515279
gene14093	S100a6	S100a6	S100a6	S100a6	reference	9.19958	8.62285	8.79186	8.77387	8.86115	8.41259	8.3592	8.22055	9.1427	9.12856	8.74385	9.67233	9.10567	9.08429	9.63917	8.88265	8.76525	8.87326	8.75631	8.77257	8.70597	8.68524	8.772	8.72966	8.55059	8.61427	8.50103	8.3485	8.29268	8.16994	1.57334e-14	5.15859e-13	-0.0367026	-0.149604	0.490652	0.74508	0.159197	0.428064	0.0496493	0.162522	-0.682424	-0.941762	1.53636e-05	0.000221241
gene14098	S100a16	S100a16	S100a16	S100a16	reference	9.81083	9.45319	9.73273	9.77496	9.79224	9.67129	9.82275	9.71356	10.1886	9.87413	9.96593	10.2451	9.87228	10.1029	10.4816	9.77994	9.8247	10.0126	9.88352	9.98476	9.77131	9.76624	9.7229	9.93023	9.86817	9.54252	9.76303	9.38475	9.68077	9.67818	2.69229e-07	2.54488e-06	-0.200455	-0.391982	0.00858816	0.0667626	-0.0644492	-0.126788	0.396366	0.608649	-0.633322	-0.768078	3.02787e-07	7.93776e-06
gene14101	S100a1	S100a1	S100a1	S100a1	reference	12.9767	12.7303	12.7979	13.3435	13.4142	13.441	13.3328	13.3228	13.1347	12.9953	12.9616	13.3323	13.1214	13.2009	13.5492	13.0582	12.9772	13.102	12.9248	12.9924	12.7759	12.8782	12.8224	12.9934	13.216	12.9939	13.1806	13.0863	13.2466	13.195	2.28773e-11	4.55766e-10	-0.122237	-0.222386	0.0450326	0.195978	-0.628976	-0.69812	3.06727e-10	6.36352e-08	-0.44005	-0.532802	1.83789e-06	3.62546e-05
gene14122	CUNH1orf43	CUNH1orf43	CUNH1orf43	CUNH1orf43	reference	8.75089	8.7731	8.68253	8.75022	8.78411	8.80327	8.76499	8.74785	8.47844	8.70902	8.70063	8.57826	8.57196	8.59402	8.57381	8.71792	8.66723	8.66818	8.62737	8.59619	8.78488	8.68182	8.60434	8.64388	8.58727	8.72265	8.80374	8.68158	8.82268	8.73842	2.52047e-05	0.000143753	0.0788817	0.122485	0.109286	0.338841	-0.0372256	-0.0474238	0.532483	0.722596	0.259222	0.29358	0.000174018	0.00156512
gene14123	Ubap2l	Ubap2l	Ubap2l	Ubap2l	reference	11.6291	11.7738	11.5815	11.448	11.4165	11.5046	11.4889	11.4758	11.5145	11.5651	11.516	11.5597	11.5827	11.5665	11.3137	11.4464	11.5897	11.514	11.5796	11.595	11.6827	11.7024	11.6525	11.5647	11.5135	11.6849	11.4642	11.4524	11.4597	11.4269	5.35086e-09	7.24262e-08	0.208472	0.244095	4.06955e-05	0.00136403	0.293348	0.329489	3.25587e-08	2.73971e-06	0.244647	0.264016	1.07359e-05	0.000167122
gene14128	Il6r	Il6r	Il6r	Il6r	reference	7.51217	7.4167	7.41256	7.57045	7.74952	7.76481	7.68605	7.60691	7.30362	7.37021	7.24864	7.60328	7.38866	7.34573	7.23145	7.47284	7.37715	7.49315	7.38404	7.25376	7.48947	7.63413	7.27263	7.33426	7.6319	7.61852	7.64226	7.55133	7.48847	7.54639	2.8586e-09	4.0611e-08	0.159806	0.310701	0.0203736	0.118318	-0.176898	-0.295905	0.0237649	0.0984486	0.228028	0.317485	0.0192944	0.0572411
gene14132	Chrnb2	Chrnb2	Chrnb2	Chrnb2	reference	10.7285	10.7756	10.7834	10.4871	10.4561	10.513	10.5621	10.6494	10.8284	10.8842	10.8354	10.809	10.8064	10.7938	10.8201	10.6413	10.9493	10.8003	10.772	10.8343	10.746	10.7202	10.8972	10.8167	10.5518	10.6613	10.6811	10.7088	10.6571	10.6568	5.03068e-17	2.32824e-15	-0.0481217	-0.0680565	0.244737	0.52948	0.254105	0.287733	1.15026e-06	5.24285e-05	-0.127639	-0.137793	0.019342	0.057318
gene14139	Pygo2	Pygo2	Pygo2	Pygo2	reference	9.05299	9.03324	8.69866	9.08706	8.9953	9.00201	9.0676	8.87705	8.75649	8.75012	8.69452	8.72169	8.65749	8.79399	8.6549	8.66383	8.68699	8.79807	8.76262	8.71002	9.15018	9.11334	8.74525	8.73187	8.95879	9.01199	8.98086	8.69715	9.044	8.95248	2.75486e-19	1.70872e-17	0.525524	0.586454	2.62761e-11	1.43719e-08	0.0803519	0.108021	0.211789	0.418054	0.559903	0.616484	4.5439e-12	4.02035e-10
gene14158	Mtx1	Mtx1	Mtx1	Mtx1	reference	8.43911	8.34192	8.46198	8.43115	8.40407	8.3268	8.46773	8.37017	8.66573	8.60139	8.61148	8.59232	8.49761	8.65701	8.94477	8.56392	8.62409	8.54932	8.62481	8.62282	8.44023	8.4059	8.61355	8.52827	8.452	8.53888	8.39989	8.40186	8.44882	8.28128	2.27228e-07	2.18914e-06	-0.143813	-0.247216	0.0230766	0.12761	0.0401213	0.0623611	0.571375	0.749265	-0.355561	-0.438124	6.06591e-05	0.000682798
gene14169	Dap3	Dap3	Dap3	Dap3	reference	9.22133	9.17268	9.05651	9.09954	9.1106	9.00584	9.07602	8.99924	9.31365	9.19616	9.07503	9.20421	9.12384	9.17667	9.37762	9.09099	9.10828	9.15649	9.15872	9.08044	9.21071	9.22696	9.15415	9.14295	9.09505	9.2677	9.07092	9.16948	9.12707	9.03966	2.96727e-05	0.000165378	0.131473	0.181315	0.0119549	0.0837329	0.222669	0.269119	0.000212544	0.00312775	-0.0393565	-0.0441013	0.541301	0.665999
gene14171	Gon4l	Gon4l	Gon4l	Gon4l	reference	10.1722	10.1277	10.1111	10.2531	10.0274	10.2888	10.0874	10.1574	9.99901	10.0055	10.0255	10.0209	10.0565	10.0736	9.74817	10.1093	9.97659	10.0775	9.93778	9.98657	10.1292	10.2399	9.97027	9.92163	10.1894	10.2647	10.0993	10.0134	10.1285	10.1528	5.27552e-06	3.58241e-05	0.108346	0.164758	0.0412483	0.186035	0.0245165	0.0320684	0.690876	0.830916	0.287356	0.328152	5.9531e-05	0.000672616
gene14191	Paqr6	Paqr6	Paqr6	Paqr6	reference	11.2336	11.0333	11.2832	11.8705	12.0014	12.0012	11.9693	11.906	11.5628	11.4637	11.4289	11.6081	11.4735	11.6258	11.7329	11.5677	11.4594	11.574	11.5579	11.5788	11.4622	11.5279	11.5318	11.6465	12.0238	11.4816	11.949	11.6968	11.9643	11.9488	1.94305e-23	1.82661e-21	-0.126313	-0.216105	0.0356331	0.169677	-0.809408	-0.856977	6.7568e-17	1.01631e-13	-0.290709	-0.355807	0.000590248	0.00413174
gene14192	Smg5	Smg5	Smg5	Smg5	reference	11.2021	11.1246	11.0494	11.1215	11.1013	11.2333	11.1625	11.1628	11.0054	11.0005	10.9393	11.0399	11.0096	11.051	11.0388	10.893	11.0239	11.0753	10.9971	10.9522	11.1023	11.1104	11.0338	10.9735	11.113	11.0841	11.1573	10.9488	11.1782	11.1425	1.15043e-05	7.17632e-05	0.14275	0.178761	0.00277743	0.0304656	-0.0399699	-0.0468123	0.432007	0.639985	0.149671	0.162051	0.00714868	0.0271786
gene14194	Glmp	Glmp	Glmp	Glmp	reference	9.69897	9.81482	9.65265	9.54473	9.5036	9.6002	9.6211	9.4568	9.75876	9.87298	9.55953	9.85289	9.759	9.63101	10.1691	9.5332	9.54619	9.68534	9.70486	9.56357	9.82132	9.93878	9.84619	9.62036	9.6037	9.67288	9.62947	9.37237	9.50011	9.42997	6.66589e-08	7.29851e-07	0.16514	0.282614	0.0136429	0.0910619	0.270917	0.3907	0.00067025	0.00748156	-0.120231	-0.155944	0.174622	0.298165
gene14199	CUNH1orf61	CUNH1orf61	CUNH1orf61	CUNH1orf61	reference	8.55785	8.32612	8.52532	8.74694	8.7867	8.67449	8.7335	8.66435	8.77185	8.68163	8.92324	9.03253	8.75262	8.99185	8.77541	8.68282	8.55374	8.64746	8.65087	8.706	8.57795	8.61464	8.60073	8.56396	8.75517	8.54181	8.68632	8.69003	8.60954	8.71601	1.67623e-05	0.000100399	-0.317233	-0.423618	9.35274e-05	0.00255196	-0.25142	-0.356836	0.00103859	0.0104318	-0.45706	-0.546249	5.65225e-07	1.3336e-05
gene14206	Hapln2	Hapln2	Hapln2	Hapln2	reference	11.1728	11.2585	11.3614	11.7298	11.6261	11.6856	11.5843	11.6296	11.8028	11.4499	11.613	11.8025	11.5705	11.7874	11.7746	11.5288	11.5288	11.6115	11.4835	11.5798	11.1786	11.3868	11.1763	11.4367	11.4949	11.4121	11.415	11.1738	11.4822	11.4651	6.06771e-08	6.68615e-07	-0.331384	-0.439769	6.45857e-05	0.0019559	-0.430939	-0.5375	1.03934e-06	4.81015e-05	-0.522959	-0.61175	3.37023e-08	1.18343e-06
gene14207	Bcan	Bcan	Bcan	Bcan	reference	11.4781	11.1704	11.1858	11.8668	11.784	11.7501	11.8017	11.7613	11.7626	11.5427	11.7538	11.8342	11.6115	11.7167	11.7996	11.6493	11.7171	11.5847	11.5336	11.754	11.5723	11.4935	11.5748	11.6998	11.8157	11.4795	11.852	11.7455	11.8671	11.8796	8.56644e-07	7.11878e-06	-0.116717	-0.213702	0.0525063	0.217042	-0.397828	-0.509259	3.75579e-06	0.00013863	-0.337656	-0.420084	0.000152658	0.0014152
gene14210	Isg20l2	Isg20l2	Isg20l2	Isg20l2	reference	8.3636	8.40898	8.09198	8.30735	8.27008	8.36332	8.25314	8.2802	8.11167	8.04406	8.1867	8.11341	8.04068	8.11289	8.16143	8.1788	8.11695	8.24382	8.07433	8.0846	8.2751	8.40582	8.07597	8.21197	8.31324	8.23195	8.26594	8.17001	8.27516	8.32057	4.89627e-10	8.02681e-09	0.26315	0.333405	0.000101485	0.00271975	0.0611449	0.0816396	0.335813	0.553842	0.419179	0.477768	5.01973e-08	1.67654e-06
gene14224	Etv3	Etv3	Etv3	Etv3	reference	8.88481	8.88344	8.60933	8.81161	8.8331	8.61641	8.60195	8.71992	8.57916	8.46566	8.58622	8.54779	8.46885	8.62173	8.20216	8.58191	8.56814	8.59979	8.46393	8.37658	8.88467	8.77517	8.58357	8.50999	8.75747	8.79464	8.75468	8.74033	8.76184	8.72374	2.36921e-13	6.62811e-12	0.336563	0.42834	2.42365e-05	0.000902903	0.150458	0.215481	0.0327588	0.123748	0.624009	0.691021	2.51724e-11	1.85828e-09
gene14230	Slc22a8	Slc22a8	Slc22a8	Slc22a8	reference	9.40846	9.45819	9.98772	9.82072	9.70599	9.46717	9.86781	9.36059	9.40527	9.30124	9.73077	9.65711	9.20939	9.76565	9.49599	10.456	9.64413	9.67534	10.2524	9.97084	10.1586	9.43855	9.9559	9.58601	10.1818	9.29723	10.0336	9.67547	10.0312	9.78026	0.00011801	0.000556867	-0.207934	-0.572824	0.00876093	0.0674474	-0.0392067	-0.116171	0.595634	0.767848	0.102995	0.210574	0.340288	0.482352
gene14234	LOC101959835	LOC101959835	LOC101959835	LOC101959835	reference	7.88043	7.71956	7.79983	7.8425	7.85795	7.80008	7.74714	7.7249	8.11262	7.83543	7.89524	8.03227	7.92854	7.8676	8.21061	7.94888	7.9221	7.67178	7.945	7.94533	7.65931	7.82757	7.92275	7.93921	7.78749	7.84471	7.7193	7.90165	7.70733	7.71383	1.60761e-05	9.6964e-05	-0.0455484	-0.106628	0.39842	0.674289	-0.00709673	-0.0122652	0.923088	0.96169	-0.391375	-0.503403	6.33566e-05	0.000702321
gene14237	Nxf1	Nxf1	Nxf1	Nxf1	reference	10.7385	10.6715	10.7924	11.0471	11.0415	11.3591	10.9932	11.0321	10.6783	10.4817	10.6733	10.6632	10.6343	10.6838	10.7134	10.8002	10.578	10.898	10.7159	10.7479	10.5834	10.7998	10.756	10.7892	10.8753	10.6702	10.9119	10.5955	11.0125	11.1705	1.87763e-09	2.76039e-08	-0.0530121	-0.115741	0.325646	0.611788	-0.488443	-0.59699	3.75821e-07	2.14325e-05	0.0671305	0.0886235	0.455607	0.589433
gene14243	Ttc9c	Ttc9c	Ttc9c	Ttc9c	reference	8.76249	8.86552	8.74608	8.61537	8.63264	8.62515	8.64914	8.67025	8.71306	8.80081	8.66146	8.6259	8.743	8.57609	8.61685	8.65596	8.39501	8.59938	8.41966	8.6638	8.8094	8.81516	8.65864	8.59602	8.62982	8.86524	8.63518	8.7364	8.65401	8.45541	4.88844e-05	0.000255862	0.211453	0.304544	0.00197966	0.0240861	0.238079	0.32402	0.00103273	0.0103904	0.177337	0.216155	0.029192	0.0779209
gene14251	CUNH11orf98	CUNH11orf98	CUNH11orf98	CUNH11orf98	reference	9.68832	9.63179	9.54675	9.538	9.49368	9.44011	9.46817	9.43296	9.53797	9.59003	9.59295	9.51794	9.5813	9.63155	9.69585	9.59083	9.52694	9.42994	9.5271	9.48905	9.60573	9.68659	9.5539	9.49817	9.52562	9.63685	9.50976	9.5081	9.44604	9.34161	4.32715e-05	0.00023029	0.101971	0.141954	0.033482	0.162587	0.238338	0.2801	3.18904e-05	0.000758373	0.0889828	0.0982763	0.144432	0.259495
gene14288	Ddb1	Ddb1	Ddb1	Ddb1	reference	12.3792	12.464	12.4833	12.1665	12.174	12.1355	12.253	12.2819	12.4729	12.4342	12.4402	12.4721	12.3829	12.4317	12.3785	12.383	12.448	12.387	12.4566	12.429	12.3943	12.3574	12.4277	12.4365	12.2493	12.3651	12.2279	12.2905	12.2476	12.209	3.71643e-22	3.10554e-20	-0.0369334	-0.0469354	0.285995	0.572324	0.251138	0.270104	1.02125e-09	1.78096e-07	-0.0475736	-0.0497514	0.261872	0.401926
gene143	Mmadhc	Mmadhc	Mmadhc	Mmadhc	reference	9.12833	8.98538	9.00697	8.92881	9.00334	8.75017	8.91405	8.86148	9.10301	9.23618	9.04204	9.07152	9.21491	9.07979	9.16891	9.0365	9.17703	8.93053	9.11909	9.14158	8.95785	8.94061	9.13019	9.14952	8.82441	8.99916	8.92106	8.99423	8.85746	8.8741	1.64532e-11	3.35561e-10	-0.0174798	-0.0298685	0.704263	0.870802	0.146677	0.187443	0.0187013	0.0828849	-0.220728	-0.250972	0.00143843	0.00822261
gene14322	Stx3	Stx3	Stx3	Stx3	reference	9.53667	9.75389	9.64454	9.77351	9.76004	9.86739	9.70026	9.7243	9.62201	9.49994	9.58166	9.56545	9.59606	9.70922	9.44329	9.66546	9.60106	9.62523	9.51422	9.55469	9.50143	9.58226	9.4997	9.52358	9.77534	9.64832	9.64998	9.62684	9.68694	9.83314	2.98486e-06	2.1702e-05	-0.0361187	-0.0609004	0.440971	0.707777	-0.199135	-0.249519	0.00153579	0.0139368	0.08331	0.0955533	0.232298	0.367699
gene14326	Patl1	Patl1	Patl1	Patl1	reference	9.44217	9.47112	9.26539	9.41302	9.42505	9.40911	9.42057	9.27963	9.31532	9.27411	9.21992	9.2473	9.15376	9.30576	8.94045	9.19109	9.19148	9.30075	9.23589	9.243	9.48318	9.45019	9.25476	9.19243	9.42771	9.47989	9.3725	9.267	9.41025	9.34389	9.44224e-09	1.21846e-07	0.27822	0.337286	1.96283e-05	0.000766841	0.0938744	0.120529	0.124985	0.300189	0.382919	0.430602	7.7933e-08	2.42317e-06
gene1435	Plcl2	Plcl2	Plcl2	Plcl2	reference	9.07796	9.10247	9.20856	8.87909	8.89215	8.88736	9.02302	9.02965	9.03416	9.2698	9.04099	9.0642	9.19698	8.9875	9.11005	9.11126	9.12486	9.02672	9.13757	9.11723	8.99746	8.98788	9.1367	9.16724	8.86404	9.02215	8.98986	9.10091	9.06456	9.03067	0.000192079	0.000849115	-0.0415746	-0.0679138	0.370089	0.651519	0.12418	0.157106	0.0408358	0.14305	-0.123761	-0.140189	0.0660372	0.144582
gene1439	Tbc1d5	Tbc1d5	Tbc1d5	Tbc1d5	reference	9.89834	10.0561	10.3573	10.1024	9.99769	10.2593	10.11	10.2363	10.172	10.0741	10.1871	10.2246	10.1296	10.106	9.86761	10.1646	10.2179	10.2745	10.2019	10.2002	9.89776	9.97634	10.1818	10.3144	10.0222	9.91897	10.2495	10.2637	10.1895	10.2678	7.86161e-05	0.000391567	-0.333707	-0.416447	1.50002e-05	0.000635553	-0.22291	-0.302173	0.00172588	0.0150927	-0.185767	-0.2248	0.020756	0.0603715
gene14425	Clp1	Clp1	Clp1	Clp1	reference	7.43682	7.40273	7.21797	7.33791	7.3639	7.30812	7.30732	7.178	6.89121	6.96114	7.11072	6.90495	7.0308	7.0883	7.10809	7.22774	6.9288	7.1497	7.00933	6.96852	7.47371	7.43353	6.94964	6.90744	7.34906	7.44029	7.33937	7.27103	7.34114	7.35034	3.61235e-37	1.24193e-34	0.541642	0.634897	5.18258e-09	1.06099e-06	0.20935	0.300695	0.00467373	0.0310925	1.07169	1.12125	3.51995e-22	1.76481e-19
gene14497	Ythdc1	Ythdc1	Ythdc1	Ythdc1	reference	10.3976	10.3477	10.0301	10.3856	10.4708	10.3871	10.3339	10.2727	10.0386	10.1755	10.0948	9.97523	10.1435	10.1428	9.80853	10.0363	10.0298	10.0545	10.056	10.0539	10.391	10.4713	10.1481	9.95807	10.2471	10.4081	10.2537	10.2155	10.3002	10.2598	8.57463e-20	5.57721e-18	0.451656	0.502766	2.86044e-10	1.01234e-07	0.0369801	0.0479329	0.544661	0.732199	0.502575	0.552509	6.82751e-12	5.86824e-10
gene1451	UBE2E2_gene1451	UBE2E2	UBE2E2	LOC101971161	human_blastn	9.44008	9.47391	9.49081	9.33888	9.49665	9.38821	9.47885	9.46779	9.631	9.62887	9.57196	9.52087	9.60309	9.50168	9.75182	9.52335	9.48162	9.47899	9.50838	9.44714	9.45589	9.47802	9.57253	9.61183	9.45169	9.55583	9.46523	9.47715	9.36468	9.42865	3.88783e-05	0.000209598	-0.0335472	-0.0525462	0.448405	0.714859	0.0595652	0.0733368	0.293774	0.510836	-0.213457	-0.236408	0.000673413	0.00458883
gene14533	Klhdc1	Klhdc1	Klhdc1	Klhdc1	reference	7.21696	7.38792	7.29299	7.32816	7.33352	7.41136	7.36284	7.32641	7.15727	7.2282	7.15808	7.17566	7.2572	7.27193	7.06468	7.23856	7.04667	7.27192	7.15008	7.14142	7.2707	7.20924	7.27971	7.14127	7.38076	7.357	7.36246	7.37909	7.43449	7.40409	1.91682e-07	1.87674e-06	0.0485203	0.104406	0.362243	0.644613	-0.0930464	-0.145694	0.197674	0.400693	0.219094	0.284811	0.015479	0.0484543
gene14562	CUNH14orf28	CUNH14orf28	CUNH14orf28	CUNH14orf28	reference	7.47595	7.44397	7.18488	7.62956	7.60407	7.63373	7.55995	7.45873	7.06533	6.9946	7.39965	7.0442	7.04846	7.25343	6.97871	7.3243	7.06829	7.35351	7.0416	7.16196	7.46414	7.438	7.01768	7.05581	7.5952	7.48761	7.61835	7.39395	7.57151	7.57759	6.48264e-55	5.57183e-52	0.25176	0.358041	0.000744737	0.011745	-0.169013	-0.242095	0.0179114	0.0804112	1.03508	1.08476	1.03925e-20	3.78947e-18
gene14579	Diaph2	Diaph2	Diaph2	Diaph2	reference	8.12911	8.29298	8.69028	8.40368	8.33116	8.33397	8.5121	8.32387	8.29965	8.24628	8.39924	8.28188	8.30107	8.32913	7.97086	8.68841	8.37736	8.33762	8.71936	8.39244	8.39489	8.14526	8.53497	8.50541	8.48771	8.13406	8.54407	8.50725	8.59351	8.45439	1.06164e-05	6.67784e-05	-0.32693	-0.522641	0.000454846	0.00819717	-0.163027	-0.305844	0.0412051	0.143758	-0.0108847	-0.0165311	0.913336	0.946322
gene1459	Nr1d2	Nr1d2	Nr1d2	Nr1d2	reference	10.424	10.5631	10.2996	10.525	10.3311	10.3516	10.1969	10.2643	10.0908	10.3132	10.2497	10.0641	10.1291	10.043	9.91976	10.3951	10.1472	10.1013	10.1764	10.1035	10.4626	10.2973	10.2426	10.1015	10.4065	10.4107	10.5225	10.4895	10.3024	10.2374	7.12843e-06	4.67701e-05	0.194992	0.314425	0.00561967	0.0497217	0.0911926	0.143149	0.206958	0.412032	0.403766	0.499247	1.32893e-05	0.00019742
gene14593	Nxph1	Nxph1	Nxph1	Nxph1	reference	9.10924	9.23852	9.50026	8.9663	9.14562	9.12161	9.16985	9.15095	9.21985	9.4895	9.23921	9.21614	9.26881	9.37847	9.36158	9.33889	9.42454	9.34757	9.41664	9.32431	9.29328	9.25791	9.43759	9.51577	9.18069	9.1435	9.29896	9.50358	9.33786	9.29658	5.86514e-06	3.93835e-05	-0.160529	-0.248654	0.0105474	0.0767798	0.114577	0.163632	0.0963626	0.252511	-0.123222	-0.150169	0.126481	0.235359
gene14594	Ica1	Ica1	Ica1	Ica1	reference	8.3642	8.39146	8.51537	8.36167	8.31366	8.33578	8.32185	8.2452	8.54082	8.5657	8.44051	8.39245	8.55881	8.32705	8.75556	8.55206	8.47157	8.48922	8.5253	8.49135	8.3097	8.37451	8.40522	8.36992	8.3902	8.30792	8.40178	8.52496	8.31402	8.27871	8.13851e-05	0.000403505	-0.128247	-0.218838	0.0336584	0.163114	0.0423651	0.0636004	0.542679	0.730759	-0.321403	-0.391249	0.00015433	0.00142521
gene14595	Glcci1	Glcci1	Glcci1	Glcci1	reference	8.88044	8.8155	8.81335	8.99513	9.02407	9.04888	8.99472	8.99961	8.71607	8.80401	8.81655	8.73786	8.84342	8.7853	8.60314	8.86703	8.75854	8.79901	8.80558	8.70049	8.75321	8.78845	8.76969	8.83897	8.88901	8.78099	8.99179	9.10192	8.94644	8.94526	2.15702e-13	6.09462e-12	-0.0136149	-0.0227227	0.763293	0.898875	-0.300827	-0.356394	1.66031e-06	7.13516e-05	0.100226	0.113818	0.138918	0.251671
gene14602	Asns	Asns	Asns	Asns	reference	10.0652	10.0954	10.2093	10.0576	9.96472	9.8864	10.1801	10.1471	10.2583	10.3611	10.1868	10.2272	10.3213	10.1432	10.4601	10.1675	10.1115	10.1154	10.1871	10.2083	10.1457	10.1439	10.2183	10.1988	10.1581	10.171	10.1068	10.255	10.0852	9.92824	4.71996e-05	0.00024834	-0.0344038	-0.0612114	0.475539	0.73594	0.0834087	0.111849	0.194186	0.397184	-0.261032	-0.302816	0.000440914	0.00330768
gene1461	Thrb	Thrb	Thrb	Thrb	reference	8.40572	8.51509	8.23494	8.37171	8.61108	8.46618	8.29208	8.59371	8.30073	8.33541	8.23841	8.1578	8.23362	8.29524	8.20194	8.29489	8.11031	8.18488	8.14443	8.25671	8.52186	8.48803	8.28482	8.28614	8.45039	8.33571	8.44147	8.38471	8.43146	8.37711	5.12533e-08	5.71766e-07	0.27932	0.383295	0.000287734	0.0059136	-0.0207135	-0.0311085	0.765374	0.873801	0.314148	0.387347	0.000289103	0.00236812
gene14615	Pdk4	Pdk4	Pdk4	Pdk4	reference	9.46488	9.33131	9.1426	9.76486	10.0001	9.75779	9.74596	9.73161	8.40138	8.78621	8.80236	8.30471	8.66379	8.77835	8.41095	9.32768	8.35145	9.15462	8.73004	8.71381	9.54975	9.36909	8.64032	8.5301	9.46789	9.28765	9.51517	9.33646	9.53764	9.45194	6.10069e-47	3.86366e-44	0.298929	0.555236	0.00125236	0.0173984	-0.361942	-0.604622	0.000401875	0.00507425	1.42293	1.5396	1.93886e-18	4.7613e-16
gene14623	Peg10	Peg10	Peg10	Peg10	reference	13.1627	13.5433	13.5751	12.9164	13.0642	13.2012	13.1914	13.2338	13.1202	13.3317	13.3074	13.1066	13.1004	13.1915	12.8633	13.4444	13.2911	13.3974	13.4285	13.4094	13.3494	13.3528	13.5624	13.5075	13.2969	13.2683	13.3347	13.4577	13.3003	13.3521	1.87894e-05	0.000111102	-0.0302331	-0.0657592	0.559355	0.786083	0.20289	0.302545	0.00726181	0.0426419	0.262325	0.333848	0.00326283	0.0151826
gene14630	Igfbp5	Igfbp5	Igfbp5	Igfbp5	reference	10.9376	10.6763	10.9091	11.08	10.6803	10.8151	10.9785	11.3732	10.7744	10.7806	10.9476	10.7565	10.3639	11.1303	10.8401	11.0587	10.6997	11.1912	11.2146	10.9932	10.5492	10.3902	10.9597	11.2289	10.8827	10.2267	10.6972	10.8058	10.9892	11.1656	8.96655e-05	0.000438952	-0.459181	-0.719311	4.86696e-05	0.00155756	-0.384674	-0.639972	0.00030285	0.00408084	-0.109959	-0.186682	0.295797	0.436888
gene14631	Igfbp2	Igfbp2	Igfbp2	Igfbp2	reference	9.19601	8.72763	8.92607	8.94858	9.25437	8.74348	9.22361	8.79174	8.77318	8.3912	9.31059	8.65823	8.30906	8.98529	9.10498	9.40942	9.0179	8.77171	9.46219	9.32593	9.43147	8.91616	8.97417	8.73223	9.69963	9.14471	9.33365	9.51427	9.64474	9.67686	2.60037e-08	3.02906e-07	0.00491193	0.0228999	0.923131	0.96878	0.0507374	0.165373	0.486358	0.687679	0.338685	0.661691	0.00585108	0.0233829
gene14639	Xrcc5	Xrcc5	Xrcc5	Xrcc5	reference	8.33592	8.3901	8.4584	8.51572	8.48734	8.93251	8.49501	8.59804	8.37896	8.24389	8.33629	8.42687	8.32709	8.30433	8.47011	8.36273	8.33817	8.55935	8.39727	8.51003	8.20279	8.31625	8.35575	8.50464	8.45863	8.32015	8.48559	8.44557	8.55653	8.72716	0.000207782	0.000911499	-0.0749093	-0.176533	0.19244	0.466996	-0.402549	-0.560522	3.11157e-05	0.000745118	-0.0712083	-0.101224	0.459471	0.592885
gene14645	Atic	Atic	Atic	Atic	reference	9.49411	9.35102	9.45238	9.1947	9.23125	9.0899	9.19865	9.23958	9.34536	9.50673	9.46366	9.50389	9.52994	9.33339	9.68237	9.50286	9.40188	9.36046	9.43754	9.41474	9.34098	9.4246	9.37483	9.4314	9.2775	9.3425	9.27689	9.40081	9.31685	9.21338	1.34175e-09	2.02069e-08	-0.0313401	-0.0535789	0.503924	0.751657	0.268382	0.331896	4.60831e-05	0.000987399	-0.164516	-0.188596	0.0192511	0.0571505
gene14666	Mgst1	Mgst1	Mgst1	Mgst1	reference	8.94397	8.75075	8.88418	8.88353	8.72464	8.59891	8.63902	8.67789	8.97474	8.95717	8.73878	8.87372	8.85398	8.87218	9.28494	8.90521	8.92813	8.76661	8.87831	8.75455	8.77892	8.79635	8.76858	8.74721	8.70763	8.75861	8.64878	8.69402	8.72979	8.68697	2.68625e-05	0.000151968	-0.0228775	-0.0497472	0.655762	0.847196	0.113892	0.176535	0.116443	0.286535	-0.240633	-0.305374	0.00634762	0.024896
gene14683	Wbp11	Wbp11	Wbp11	Wbp11	reference	10.4385	10.4969	10.4018	10.1953	10.2287	10.1573	10.2902	10.2684	10.479	10.5305	10.4311	10.5138	10.4768	10.4234	10.5085	10.3593	10.5205	10.3516	10.4901	10.4288	10.5022	10.4505	10.5371	10.4195	10.3508	10.4758	10.2797	10.394	10.2212	10.2105	2.90106e-18	1.62365e-16	0.0911333	0.118568	0.0312706	0.156132	0.337504	0.36997	3.11338e-11	8.58329e-09	-0.0411099	-0.0440305	0.425884	0.562531
gene14709	Dusp16	Dusp16	Dusp16	Dusp16	reference	8.84473	8.88722	8.79475	8.74057	8.80406	8.72658	8.66004	8.67707	8.67327	8.4822	8.80641	8.5501	8.45582	8.77757	8.04614	8.63333	8.61034	8.61613	8.55768	8.57739	8.76437	8.73458	8.45398	8.45769	8.65277	8.69329	8.83567	8.8057	8.7707	8.71141	1.44681e-05	8.85078e-05	0.0421953	0.104303	0.435309	0.703931	0.0641752	0.114815	0.391092	0.604781	0.44943	0.582172	1.94366e-05	0.000271164
gene14711	Mansc1	Mansc1	Mansc1	Mansc1	reference	8.79429	8.77828	8.78091	8.57889	8.54847	8.47674	8.58284	8.59055	8.79776	8.82563	8.73614	8.74964	8.71909	8.76342	8.76864	8.64507	8.77766	8.8262	8.81802	8.69026	8.74175	8.83236	8.80049	8.71849	8.56305	8.72522	8.54988	8.68619	8.59952	8.59801	6.71221e-12	1.46585e-10	0.0269828	0.0421276	0.536645	0.772842	0.340392	0.391108	2.68468e-08	2.44733e-06	0.0161499	0.017926	0.794679	0.864513
gene14712	Lrp6	Lrp6	Lrp6	Lrp6	reference	9.33381	9.61495	9.25963	9.43361	9.46997	9.44288	9.22848	9.3831	9.07343	8.89318	9.27544	9.00989	9.04635	9.29306	8.00531	9.41323	8.92773	9.24649	8.95107	9.04551	9.38538	9.361	8.97199	9.02549	9.30841	9.41369	9.31105	9.2945	9.27083	9.2952	9.53851e-06	6.09219e-05	0.0551015	0.207952	0.319024	0.606643	0.0184983	0.0520007	0.803131	0.895983	0.68914	0.932043	1.02468e-05	0.000161387
gene14758	Grin3b	Grin3b	Grin3b	Grin3b	reference	7.40664	7.06118	7.26942	7.65046	7.58538	7.81767	7.53571	7.69778	7.58529	7.48089	7.30311	7.76256	7.55039	7.56471	7.66864	7.55896	7.45434	7.40303	7.38558	7.56328	7.45451	7.41317	7.48491	7.38276	7.5505	7.38344	7.54868	7.49839	7.40275	7.56847	2.14492e-05	0.000124806	-0.0650769	-0.183275	0.254415	0.540693	-0.529268	-0.709344	7.78186e-06	0.000242155	-0.465129	-0.640898	6.33722e-05	0.000702321
gene14770	Midn	Midn	Midn	Midn	reference	10.3377	10.2074	10.0475	10.2646	10.262	10.2854	10.3159	10.1952	10.249	10.1428	10.0993	10.1232	10.0495	10.2509	10.1669	9.98211	10.1024	10.2222	10.1613	10.143	10.4955	10.4542	10.1806	10.1931	10.3565	10.3049	10.2336	10.146	10.2859	10.2691	1.92138e-05	0.000113167	0.302951	0.362011	6.01401e-06	0.000300276	0.115125	0.14819	0.0631331	0.191095	0.274101	0.312317	0.000107088	0.00107922
gene14771	Cirbp	Cirbp	Cirbp	Cirbp	reference	11.4352	11.3258	11.4551	11.498	11.3743	11.1404	11.4617	11.4336	11.6385	11.6559	11.6454	11.6433	11.5838	11.6936	11.889	11.6705	11.6352	11.6266	11.6843	11.6694	11.5195	11.4634	11.7133	11.5967	11.6875	11.5049	11.4733	11.5806	11.4096	11.3252	7.5093e-06	4.90284e-05	-0.153819	-0.245062	0.0140797	0.0927318	0.061648	0.0898816	0.368804	0.585767	-0.289855	-0.351172	0.000475226	0.00349535
gene14789	Mex3d	Mex3d	Mex3d	Mex3d	reference	9.03536	8.9255	8.54798	8.90808	8.8919	8.75405	8.95401	8.81758	8.52659	8.38177	8.73963	8.5322	8.64324	8.85394	8.41878	8.61748	8.51729	8.84116	8.36869	8.58068	9.13542	8.90195	8.57108	8.40257	8.86149	8.82119	8.87324	8.68258	8.88486	8.82832	1.33722e-15	5.15731e-14	0.283905	0.414976	0.000517047	0.00895198	0.105776	0.170941	0.151021	0.339405	0.740615	0.813271	2.58617e-11	1.89752e-09
gene14802	Mknk2	Mknk2	Mknk2	Mknk2	reference	9.71811	9.67462	9.52523	9.88101	9.75695	9.95623	9.81496	9.90516	9.72646	9.5222	9.60845	9.71887	9.61306	9.63965	9.65688	9.60487	9.67427	9.61212	9.66314	9.63609	9.78894	9.81522	9.64445	9.55902	9.79508	9.78741	9.75773	9.58787	9.77892	9.73306	1.47974e-09	2.21189e-08	0.20562	0.252941	0.000233258	0.0050573	-0.138874	-0.16746	0.0135811	0.0661621	0.139895	0.155164	0.024967	0.0693828
gene14809	Amh	Amh	Amh	Amh	reference	6.80512	6.47661	6.5196	7.08868	6.89006	7.2228	7.00736	7.00377	6.51301	6.46895	6.37015	6.57046	6.67263	6.62503	6.70568	6.59501	6.52658	6.56136	6.50434	6.6071	6.82327	6.77876	6.61021	6.54615	6.97533	6.73989	6.84319	6.58072	6.94339	6.94233	7.37215e-14	2.20122e-12	0.232473	0.603472	0.00539756	0.0484693	-0.461057	-0.78265	0.000178426	0.00272809	0.214409	0.418163	0.0545629	0.125249
gene14819	Gadd45b	Gadd45b	Gadd45b	Gadd45b	reference	8.3906	8.27409	8.38807	8.15257	8.10106	8.21317	8.1962	8.16083	8.72407	8.59981	8.44461	8.62801	8.46882	8.24583	8.94365	8.29927	8.6135	8.25632	8.48635	8.40975	8.24449	8.33556	8.4114	8.29908	8.32882	8.24114	8.1448	8.30429	8.23629	8.13138	1.12134e-14	3.76902e-13	-0.0247434	-0.0597912	0.638092	0.837907	0.156072	0.260961	0.0424936	0.146758	-0.582065	-0.68738	5.35732e-08	1.76615e-06
gene14825	Thop1	Thop1	Thop1	Thop1	reference	9.5096	9.5577	9.17496	9.2333	9.16457	9.28606	9.05417	9.27321	9.53021	9.45157	9.30744	9.30091	9.54355	9.39793	9.50307	9.19459	9.37978	9.34949	9.21115	9.24373	9.53887	9.41008	9.49548	9.1774	9.14422	9.44537	9.12674	9.09906	9.315	9.0859	2.10062e-09	3.06013e-08	0.232248	0.329444	0.00109206	0.0157752	0.372415	0.470712	3.42114e-06	0.000128245	0.0474218	0.0585305	0.562851	0.684604
gene14844	Gipc3	Gipc3	Gipc3	Gipc3	reference	7.61781	7.46567	7.87635	8.06098	7.95259	8.14196	7.99461	7.95024	7.95084	7.84639	7.85144	7.87789	7.76057	7.9663	7.6158	7.68072	8.01307	7.90068	7.82644	7.77713	7.57504	7.62707	7.89123	8.15359	7.79396	7.6056	7.87252	7.79305	8.15746	8.27598	8.48376e-07	7.05982e-06	-0.361982	-0.624843	0.000359585	0.00698695	-0.798431	-0.95142	4.76688e-08	3.74901e-06	-0.332714	-0.523799	0.00306584	0.0144762
gene14854	LOC106145104	LOC106145104	LOC106145104	LOC106145104	reference	8.32901	8.21232	8.1509	8.55267	8.52941	8.65441	8.43174	8.23891	8.12968	8.02207	8.17515	8.07584	8.19231	8.18781	8.10208	8.13382	8.00362	8.22915	8.07601	8.18625	8.36216	8.59237	7.99998	8.16906	8.38593	8.33572	8.3163	7.90411	8.27151	8.34058	9.19054e-08	9.74668e-07	0.194799	0.365617	0.0089448	0.0683383	-0.115464	-0.208418	0.131817	0.311254	0.343097	0.473888	0.000823155	0.00535117
gene14857	Dapk3	Dapk3	Dapk3	Dapk3	reference	9.86654	9.7483	9.66527	9.72698	9.6947	9.74781	9.73442	9.62714	9.75675	9.73761	9.7145	9.69644	9.76986	9.82751	9.95909	9.60745	9.74874	9.70919	9.63614	9.72615	9.77203	9.78841	9.65329	9.70759	9.53237	9.80275	9.62993	9.57469	9.65589	9.60317	0.000217565	0.00094957	0.0954005	0.139964	0.0537554	0.220764	0.11251	0.139643	0.0547657	0.173466	0.0168506	0.0189279	0.795347	0.865083
gene14860	Zbtb7a	Zbtb7a	Zbtb7a	Zbtb7a	reference	9.70572	9.59069	9.5977	9.73536	9.85956	9.90232	9.86063	9.90161	9.40777	9.38903	9.58636	9.49864	9.63562	9.60988	9.59472	9.52111	9.46761	9.7246	9.59455	9.54941	9.80074	9.71331	9.45523	9.50925	9.71676	9.77105	9.94596	9.61904	9.84346	9.91525	1.08903e-11	2.28697e-10	0.100754	0.171615	0.0705413	0.261768	-0.151594	-0.209069	0.026454	0.106029	0.276688	0.331508	0.00060417	0.00420716
gene14862	Map2k2	Map2k2	Map2k2	Map2k2	reference	10.7442	10.5552	10.6739	10.5824	10.6204	10.6273	10.6051	10.5609	10.8117	10.8715	10.7606	10.7801	10.7309	10.8583	11.3007	10.5695	10.7989	10.7153	10.7969	10.835	10.7264	10.7349	10.8309	10.8325	10.5768	10.647	10.6163	10.6173	10.6679	10.6176	2.62596e-05	0.000148907	-0.0255358	-0.053202	0.615469	0.824164	0.0841204	0.126641	0.232747	0.44293	-0.274241	-0.339873	0.00141656	0.00815181
gene14864	Sirt6	Sirt6	Sirt6	Sirt6	reference	7.78643	7.6559	7.41646	7.7665	7.82949	7.91678	7.68984	7.77842	7.49216	7.4984	7.63539	7.52576	7.57433	7.76632	7.81637	7.51666	7.50152	7.67931	7.51746	7.58985	7.8765	7.85736	7.54852	7.53672	7.67871	7.81259	7.68908	7.42477	7.68527	7.71546	0.000203827	0.000897748	0.215189	0.404263	0.00592896	0.0515858	0.00168006	0.00325151	0.982152	0.992211	0.30008	0.431513	0.00368491	0.0166757
gene1488	Cmtm6	Cmtm6	Cmtm6	Cmtm6	reference	7.81901	7.81411	7.57276	7.78389	7.94388	7.76714	7.79609	7.62672	7.6506	7.50249	7.66525	7.70861	7.72031	7.64121	7.59176	7.65131	7.58009	7.65399	7.53698	7.53325	7.80044	7.74927	7.63173	7.58095	7.68506	7.76871	7.66593	7.63879	7.70864	7.75411	7.24488e-06	4.74566e-05	0.224478	0.326926	0.0016247	0.0209315	0.0045501	0.00674674	0.94728	0.974241	0.257499	0.318211	0.00245412	0.0121775
gene14887	Fem1a	Fem1a	Fem1a	Fem1a	reference	9.51318	9.53172	9.53513	9.27924	9.38948	9.41659	9.46383	9.53116	9.69499	9.66362	9.61877	9.64863	9.57807	9.6277	9.73719	9.46085	9.63357	9.65825	9.6641	9.64312	9.64295	9.59779	9.64389	9.60529	9.46894	9.54766	9.47297	9.3555	9.4742	9.44245	6.96432e-10	1.09545e-08	-0.0145035	-0.0233574	0.742311	0.887984	0.197509	0.239665	0.000866135	0.00915503	-0.145673	-0.162566	0.0228258	0.0649756
gene14888	Ticam1	Ticam1	Ticam1	Ticam1	reference	6.93168	6.83772	6.90161	7.54875	7.76859	8.34021	7.73191	7.85482	6.96248	6.91363	6.96201	6.77331	7.1777	6.85685	6.93445	6.88299	6.78496	7.22129	6.83343	6.80087	7.10527	7.30547	7.29179	6.79061	7.1507	6.90811	7.29854	6.86996	7.3849	7.60586	1.48971e-15	5.70882e-14	0.0255929	0.166894	0.592007	0.8084	-1.22455	-1.76824	8.23911e-09	9.41467e-07	0.0744043	0.224802	0.474004	0.605656
gene14889	Plin3	Plin3	Plin3	Plin3	reference	10.2086	10.0619	10.18	10.3506	10.3096	10.6582	10.4182	10.6444	10.7286	10.7619	10.7058	10.6317	10.7935	10.5769	10.774	10.3741	10.4841	10.5023	10.5141	10.6737	10.3815	10.3946	10.4998	10.3589	10.3091	10.2236	10.2941	10.109	10.3343	10.2668	8.56284e-10	1.32268e-08	-0.200944	-0.33665	0.00575029	0.0505779	-0.226745	-0.349655	0.00413757	0.0285513	-0.662929	-0.749138	9.70232e-10	5.1888e-08
gene14908	Ndufa11	Ndufa11	Ndufa11	Ndufa11	reference	10.4526	10.1653	10.3607	10.2481	10.3052	10.2647	10.3876	10.2518	10.4805	10.5446	10.5129	10.5177	10.4663	10.4705	11.0476	10.4308	10.4907	10.4479	10.4153	10.4836	10.4745	10.3018	10.3689	10.4054	10.3023	10.2717	10.324	10.2574	10.331	10.2471	3.15267e-05	0.000174178	-0.0772783	-0.160663	0.170232	0.437879	0.0436718	0.0709141	0.545863	0.732995	-0.348275	-0.442217	0.000174032	0.00156512
gene14909	Vmac	Vmac	Vmac	Vmac	reference	6.84049	6.8024	6.93901	6.99484	7.13909	7.0776	7.12947	7.0475	6.98739	6.89173	7.02433	6.89957	7.03423	7.00985	7.04115	7.00109	6.91847	6.96394	6.95549	6.94594	6.88323	6.93595	6.88156	6.94788	7.02045	6.88788	6.98761	6.93109	6.91758	7.12149	0.00013638	0.000631661	-0.194542	-0.323875	0.00644235	0.0548237	-0.434602	-0.553755	2.38732e-06	9.57553e-05	-0.234971	-0.308484	0.0106626	0.0364682
gene14912	Rfx2	Rfx2	Rfx2	Rfx2	reference	8.28139	7.83591	8.29928	7.95264	7.81162	8.23975	8.05805	8.10276	8.45707	8.16673	8.27876	8.55671	8.34068	8.35452	8.37202	8.22068	8.43374	8.2813	8.28846	8.38586	8.12223	8.02498	8.29186	8.28138	8.04545	8.16097	8.00255	7.87172	8.14168	8.2339	2.36811e-06	1.75898e-05	-0.16909	-0.371914	0.019148	0.113777	0.0507008	0.106964	0.505039	0.702349	-0.389723	-0.560386	0.000446812	0.00333529
gene14929	Tubb4a	Tubb4a	Tubb4a	Tubb4a	reference	15.3769	15.1463	15.4319	15.1855	15.2933	15.2446	15.3605	15.2903	15.8878	15.619	15.5824	15.9439	15.5591	15.7939	16.3564	15.5364	15.766	15.7372	15.8529	15.6788	15.4646	15.4197	15.5655	15.5938	15.15	15.1846	15.2623	15.2683	15.2624	15.2534	4.12948e-15	1.49219e-13	-0.245767	-0.418242	0.00250122	0.0283935	0.0376202	0.0695433	0.615221	0.781562	-0.723609	-0.823236	3.422e-09	1.58984e-07
gene14945	Insr	Insr	Insr	Insr	reference	10.3497	10.4994	10.2871	10.2888	10.3608	10.3022	10.3738	10.3297	9.96748	9.97999	10.1528	9.97427	10.1281	10.2104	9.53391	10.3012	9.95295	10.1522	10.2016	10.113	10.4529	10.3759	10.2522	9.99869	10.2897	10.3651	10.3601	10.0276	10.2689	10.2563	2.31424e-08	2.74087e-07	0.160189	0.281892	0.0165192	0.10262	0.0731581	0.118202	0.314343	0.532595	0.631163	0.717806	1.64024e-09	8.29286e-08
gene14949	Tex45	Tex45	Tex45	Tex45	reference	8.1683	7.97651	8.34787	8.22526	8.05736	7.9419	8.37966	8.04766	8.27382	8.22248	8.41787	8.5904	8.55397	8.6038	8.54205	8.45175	8.32392	8.642	8.42635	8.45143	8.11531	8.1733	8.37833	8.37702	8.39323	8.27866	8.22126	8.2625	8.08516	8.17332	4.9729e-07	4.3838e-06	-0.468281	-0.663562	1.60603e-05	0.000661826	0.00271344	0.00560476	0.971333	0.986398	-0.428147	-0.594279	0.000130062	0.00125504
gene14951	Mcoln1	Mcoln1	Mcoln1	Mcoln1	reference	10.1664	10.1595	10.2448	10.2756	10.3173	10.3822	10.2077	10.1737	10.4131	10.4687	10.356	10.5187	10.2365	10.3991	10.5012	10.3461	10.5367	10.2527	10.4412	10.5585	10.2742	10.4354	10.2416	10.3467	10.3448	10.2641	10.1831	10.253	10.3037	10.1658	0.000218869	0.000953876	-0.0501328	-0.0881352	0.310493	0.598442	-0.0121807	-0.0165326	0.849418	0.922846	-0.24436	-0.284957	0.00111224	0.00671864
gene14952	Pnpla6	Pnpla6	Pnpla6	Pnpla6	reference	11.3406	11.2398	11.4403	11.3256	11.1524	11.331	11.3552	11.3082	11.5085	11.4038	11.4541	11.5321	11.4921	11.5382	11.513	11.4585	11.5259	11.5017	11.5187	11.5255	11.3972	11.388	11.4846	11.4732	11.3865	11.3134	11.3642	11.2897	11.3677	11.3558	1.08703e-12	2.72504e-11	-0.17794	-0.20612	8.59975e-05	0.00240095	0.0513532	0.0582805	0.269842	0.486881	-0.217196	-0.230778	1.29595e-05	0.000193237
gene14986	Kank3	Kank3	Kank3	Kank3	reference	8.00713	7.97953	7.94932	8.45713	8.40658	8.42659	8.20111	8.18836	8.05651	8.11427	7.98822	8.06201	8.05607	8.14022	8.10082	8.12624	7.97572	8.22737	7.88733	8.00801	8.07346	8.059	7.96067	8.06164	8.40624	8.15445	8.05076	7.92139	8.06085	8.21842	1.66556e-05	9.9859e-05	-0.0275357	-0.0716798	0.605432	0.816214	-0.375584	-0.542842	7.78435e-05	0.00146669	-0.0415627	-0.0598609	0.668274	0.770499
gene14991	Hnrnpm	Hnrnpm	Hnrnpm	Hnrnpm	reference	11.6316	11.4898	11.4112	11.6652	11.6572	11.73	11.6103	11.5552	11.4654	11.4182	11.5483	11.427	11.5264	11.4449	11.6329	11.3999	11.4455	11.4593	11.44	11.4738	11.5286	11.5954	11.434	11.3641	11.4888	11.5535	11.4523	11.268	11.5194	11.5857	0.000187435	0.00083072	0.106678	0.154909	0.0357716	0.169981	-0.096596	-0.120781	0.100998	0.260852	0.0800024	0.0901707	0.224966	0.359163
gene1501	Susd5	Susd5	Susd5	Susd5	reference	7.29615	7.37075	7.47492	7.44094	7.43061	7.60556	7.69397	7.4939	7.27017	7.32524	7.5377	7.52948	7.27735	7.40268	7.32529	7.42835	7.46227	7.66282	7.46628	7.5065	7.26767	7.51601	7.30761	7.47741	7.63904	7.32692	7.60824	7.65555	7.46854	7.62528	0.000108656	0.000518216	-0.17085	-0.347641	0.0170053	0.104734	-0.243012	-0.416745	0.00421132	0.0289075	0.00420589	0.0063178	0.966259	0.979033
gene15028	Cttnbp2	Cttnbp2	Cttnbp2	Cttnbp2	reference	10.4048	10.5102	10.2393	10.4878	10.5027	10.445	10.3678	10.4168	10.2358	10.0845	10.3252	10.3092	10.2782	10.2378	9.98145	10.3927	10.1378	10.2765	10.1175	10.2709	10.3662	10.4812	10.1831	10.1173	10.5633	10.4481	10.2644	10.4012	10.289	10.3494	2.58108e-08	3.00951e-07	0.152445	0.223282	0.0097115	0.0723582	-0.00154678	-0.00208845	0.980658	0.991618	0.328574	0.379833	1.35694e-05	0.000200222
gene1503	Fbxl2	Fbxl2	Fbxl2	Fbxl2	reference	9.09942	9.15068	9.3348	9.21502	9.10083	9.10871	9.13523	9.17554	9.18206	9.28959	9.23186	9.11732	9.15753	9.20681	9.0436	9.32177	9.17853	9.18695	9.22526	9.23338	9.14294	9.14633	9.25184	9.3245	9.28517	9.13155	9.24927	9.34165	9.33788	9.31691	3.96695e-05	0.000213229	-0.159721	-0.206936	0.00259467	0.0290034	-0.0180942	-0.0222768	0.748239	0.864252	-0.0307875	-0.0342799	0.624288	0.735964
gene15047	Bmt2	Bmt2	Bmt2	Bmt2	reference	7.22636	7.29227	7.07464	7.13408	7.08882	7.09479	7.0277	6.99885	6.7763	6.94079	6.9802	6.83546	6.95789	6.96172	6.74339	7.01849	6.74848	6.95078	6.86492	6.89412	7.17128	7.15	6.97264	6.98231	7.01643	7.16217	7.08736	7.00761	7.20109	7.02291	4.41923e-12	9.90253e-11	0.340697	0.493714	0.000175392	0.00413821	0.187776	0.311382	0.0170916	0.0777849	0.846108	0.9246	1.71163e-11	1.32026e-09
gene15085	Znf781	Znf781	Znf781	Znf781	reference	7.78566	7.67609	7.37697	7.68892	7.78354	7.56271	7.61032	7.70507	7.29773	7.54336	7.44538	7.66661	7.35647	7.45958	7.31544	7.51874	7.40157	7.49097	7.26363	7.41927	7.60687	7.80244	7.51857	7.36633	7.54842	7.96323	7.46163	7.67379	7.70374	7.55894	5.35203e-08	5.95753e-07	0.470664	0.677102	1.86594e-05	0.000743036	0.102654	0.207162	0.184773	0.384666	0.548047	0.715886	7.62349e-06	0.000125835
gene15105	Gng12	Gng12	Gng12	Gng12	reference	10.1356	10.186	10.1483	10.1229	10.1775	10.0288	10.0481	10.0615	10.3657	10.2621	10.3564	10.3633	10.1604	10.2688	9.99733	10.3154	10.3015	10.2934	10.303	10.4358	10.0627	9.98316	10.162	10.4729	10.1033	10.101	10.1193	10.2023	10.1043	10.0914	1.69419e-05	0.000101373	-0.190371	-0.276761	0.00348826	0.0357063	0.00829227	0.0118033	0.901332	0.951125	-0.187393	-0.225458	0.0183314	0.0550663
gene15113	Slc35d1	Slc35d1	Slc35d1	Slc35d1	reference	7.29498	7.35255	7.21023	7.41774	7.36571	7.43361	7.37116	7.28671	7.21203	7.2447	7.11608	7.16417	7.2109	7.17171	7.03248	7.13851	7.1653	7.15041	7.16983	7.1167	7.39739	7.23456	7.21475	7.12918	7.25583	7.29134	7.27234	7.16308	7.26826	7.35159	1.82337e-07	1.794e-06	0.268172	0.384859	0.000587937	0.00990847	-0.0893169	-0.135902	0.20878	0.413948	0.268294	0.34067	0.00259509	0.01273
gene15114	Mier1	Mier1	Mier1	Mier1	reference	9.23971	9.22637	9.07609	9.30052	9.31236	9.3168	9.22118	9.27722	9.15473	9.07106	9.05441	9.08979	9.01405	9.11204	8.85405	9.05144	9.08156	9.15687	9.09255	9.05626	9.20133	9.19565	9.00226	9.08137	9.22685	9.17419	9.14286	9.1997	9.19037	9.18602	3.79197e-10	6.36384e-09	0.148482	0.195907	0.0046381	0.0437727	-0.10433	-0.126761	0.0632603	0.191403	0.249107	0.276066	8.69418e-05	0.000914485
gene15119	Pde4b	Pde4b	Pde4b	Pde4b	reference	10.7506	10.6517	10.8937	10.6693	10.7493	10.6503	10.8003	10.6994	10.8241	10.6996	10.8774	10.8063	10.7107	10.8942	10.682	10.794	10.6823	10.8382	10.7639	10.7292	10.6237	10.6456	10.7172	10.7646	10.6961	10.6954	10.6369	10.8416	10.6406	10.6694	0.000155422	0.000709753	-0.23756	-0.274847	7.67472e-06	0.0003694	-0.0517461	-0.0612318	0.322116	0.540306	-0.101585	-0.110643	0.0754395	0.159753
gene15126	Cnot4	Cnot4	Cnot4	Cnot4	reference	9.6318	9.74091	9.55839	9.64339	9.65213	9.78583	9.65889	9.70917	9.45533	9.46634	9.4339	9.49923	9.50333	9.48949	9.47042	9.47499	9.50188	9.54238	9.51708	9.50699	9.62205	9.68348	9.52521	9.54183	9.61777	9.69523	9.63972	9.71368	9.68777	9.62067	2.05649e-16	8.83778e-15	0.250706	0.279704	2.66953e-07	2.53615e-05	-0.0215804	-0.0245887	0.645763	0.802103	0.302353	0.321975	5.35496e-09	2.36898e-07
gene15137	Creb3l2	Creb3l2	Creb3l2	Creb3l2	reference	10.359	10.5154	10.4061	10.5747	10.6178	10.727	10.4892	10.4488	10.4321	10.2329	10.4552	10.316	10.2081	10.4034	9.9961	10.4454	10.292	10.4618	10.3044	10.4778	10.4934	10.5177	10.3263	10.3335	10.4294	10.5062	10.4703	10.3129	10.453	10.4728	6.41844e-07	5.50878e-06	0.0382897	0.0661547	0.422776	0.69414	-0.107742	-0.140857	0.0872073	0.236657	0.291279	0.334385	6.36186e-05	0.000704253
gene15154	Clec2l	Clec2l	Clec2l	Clec2l	reference	11.0534	10.9804	11.186	10.9	10.9723	11.033	11.115	10.9826	11.2682	11.164	11.2283	11.21	11.1927	11.2002	11.6853	10.9574	11.1811	11.1815	11.0654	11.142	11.1783	11.1499	11.2138	11.1773	11.0413	11.0674	10.9911	10.9923	11.0477	11.0277	9.6573e-05	0.000467819	-0.0479569	-0.0969379	0.358488	0.641408	0.0836964	0.125731	0.234445	0.444193	-0.270483	-0.335051	0.00160749	0.0089509
gene15156	Tbxas1	Tbxas1	Tbxas1	Tbxas1	reference	7.47899	7.33522	7.37901	7.33459	7.44364	7.56693	7.45785	7.23908	7.68623	7.64857	7.53035	7.70147	7.6135	7.61417	7.84843	7.50181	7.66945	7.55363	7.55107	7.45121	7.388	7.61452	7.41143	7.48805	7.55577	7.53445	7.40613	7.50868	7.4866	7.44932	6.84231e-05	0.000345503	-0.038347	-0.0997158	0.478252	0.737606	0.0778933	0.146256	0.304578	0.522525	-0.388436	-0.523866	0.0001838	0.00163706
gene15177	Kiaa1147	Kiaa1147	Kiaa1147	Kiaa1147	reference	10.8617	10.9353	10.9989	11.037	11.112	11.0923	10.966	11.0242	10.7276	10.764	11.0139	10.703	10.7542	10.9211	10.4364	11.0135	10.7085	10.9238	10.8095	10.884	10.851	10.874	10.832	10.794	10.9666	10.839	11.0601	11.0426	10.9658	10.9718	4.40156e-15	1.58102e-13	-0.104875	-0.150116	0.0353381	0.168539	-0.211655	-0.255037	0.000347001	0.0045189	0.248056	0.276494	0.000134419	0.00128388
gene1518	Mlh1	Mlh1	Mlh1	Mlh1	reference	8.61541	8.60664	8.74669	8.5831	8.60746	8.62792	8.61052	8.50982	8.68819	8.76385	8.69338	8.8035	8.75381	8.7359	8.86858	8.69543	8.78859	8.73042	8.84199	8.65402	8.66804	8.6002	8.737	8.73239	8.68995	8.54463	8.64935	8.67525	8.6444	8.68633	7.83754e-07	6.56749e-06	-0.151519	-0.201842	0.00468088	0.0440066	0.027568	0.0345521	0.635296	0.79407	-0.269067	-0.299049	3.11312e-05	0.000401933
gene15192	Tnfsf10	Tnfsf10	Tnfsf10	Tnfsf10	reference	7.19492	7.47755	7.17786	7.37613	7.42553	7.4351	7.50462	7.4209	7.27041	6.97438	7.32378	7.22173	7.16881	7.37934	7.01509	7.31892	6.96621	7.06089	7.08856	7.25932	7.41457	7.29391	7.17224	7.26657	7.36388	7.16614	7.59212	7.67379	7.27846	7.46456	2.13696e-06	1.60312e-05	0.0464497	0.153379	0.39891	0.674643	-0.112436	-0.260531	0.150626	0.338783	0.253613	0.427958	0.0210184	0.060958
gene15213	Mynn	Mynn	Mynn	Mynn	reference	8.37519	8.29315	8.19878	8.3349	8.26923	8.16485	8.26127	8.25606	8.00809	8.13684	8.1673	8.07916	8.07128	8.07395	8.00857	8.25885	8.02102	8.16425	8.09699	8.07081	8.18559	8.32823	7.97018	8.07973	8.17357	8.22448	8.14323	8.22196	8.1596	8.17819	1.50446e-09	2.24326e-08	0.140215	0.206583	0.0140983	0.0927564	0.0351764	0.0467534	0.57595	0.752241	0.384923	0.440955	4.13164e-07	1.01185e-05
gene15221	Golim4	Golim4	Golim4	Golim4	reference	9.42741	9.26315	9.26442	9.50112	9.52044	9.50171	9.38038	9.38834	9.18511	9.1341	9.30684	9.24104	9.28107	9.29429	8.92248	9.24306	9.20227	9.35295	9.1894	9.31435	9.1699	9.25481	9.11743	9.24337	9.29954	9.29502	9.38818	9.27119	9.46291	9.43845	3.08807e-06	2.23095e-05	-0.00635934	-0.0125377	0.896976	0.958469	-0.206537	-0.282046	0.00342674	0.0247354	0.172174	0.209311	0.0331924	0.0858854
gene15241	Cdr2l	Cdr2l	Cdr2l	Cdr2l	reference	10.3496	10.3852	10.192	10.3044	10.3642	10.3246	10.3819	10.383	10.3133	10.11	10.3133	10.2415	10.0981	10.2988	10.2854	10.1316	10.1991	10.2882	10.2063	10.2843	10.4418	10.4968	10.1317	10.2504	10.3175	10.4652	10.3365	10.2106	10.4094	10.3164	2.34326e-06	1.74349e-05	0.227503	0.273485	5.93897e-05	0.00182771	0.0936207	0.113739	0.094136	0.248299	0.283441	0.312249	5.71852e-06	9.92942e-05
gene15248	Kctd2	Kctd2	Kctd2	Kctd2	reference	10.0938	10.3357	10.3929	9.94291	9.97874	9.90205	10.0919	10.114	10.3361	10.3164	10.3421	10.2015	10.3891	10.2979	10.4627	10.2134	10.1482	10.1818	10.4098	10.2385	10.257	10.2408	10.2199	10.278	10.214	10.2281	10.3272	10.2987	10.1544	10.1222	1.44949e-06	1.13701e-05	-0.0451384	-0.0830441	0.36694	0.648947	0.266977	0.34772	0.00017727	0.00271385	-0.142411	-0.170042	0.0665556	0.145347
gene15253	Jpt1	Jpt1	Jpt1	Jpt1	reference	9.2451	9.05437	9.07273	9.00543	9.07781	8.98142	9.09958	9.02463	9.20181	9.44326	9.13946	9.21909	9.25706	9.19487	9.56637	9.02836	9.25627	9.16941	9.18565	9.20367	9.17194	9.20711	9.26655	9.17554	9.03675	9.1082	9.10905	9.11451	9.06849	8.97196	3.50766e-07	3.20971e-06	0.0326275	0.0620327	0.510947	0.756239	0.146565	0.203285	0.0322363	0.122443	-0.245563	-0.292869	0.00190157	0.0100956
gene15257	Mrps7	Mrps7	Mrps7	Mrps7	reference	9.64621	9.60775	9.6395	9.39222	9.49043	9.40265	9.57541	9.39568	9.71414	9.76563	9.69414	9.72321	9.71341	9.61906	10.0379	9.5486	9.71066	9.69715	9.63302	9.64497	9.6128	9.53532	9.69875	9.65269	9.45196	9.60511	9.47914	9.55429	9.44911	9.37104	2.07311e-11	4.15071e-10	-0.0350441	-0.0616903	0.465278	0.727953	0.182414	0.237486	0.0053741	0.0342332	-0.257284	-0.297254	0.000453267	0.003369
gene1526	Ctdspl	Ctdspl	Ctdspl	Ctdspl	reference	9.00713	8.92005	8.92998	9.17448	9.11947	9.1191	9.06828	9.09882	8.93193	8.75718	8.93179	9.02067	8.85165	9.00174	8.88951	9.03348	8.83299	9.10965	8.93838	8.93917	9.05945	8.9467	8.81319	8.84573	9.07935	8.91257	9.07552	8.83371	9.00587	9.07575	2.06427e-05	0.000120462	-0.0309743	-0.0550472	0.518045	0.761686	-0.188712	-0.244483	0.00392598	0.0274818	0.101991	0.119505	0.168105	0.29005
gene15260	Grb2	Grb2	Grb2	Grb2	reference	11.5414	11.5891	11.5364	11.4319	11.4427	11.4375	11.4848	11.4538	11.6385	11.6243	11.5823	11.5224	11.5566	11.55	11.801	11.558	11.5789	11.5472	11.6009	11.4848	11.5441	11.512	11.6292	11.5726	11.4992	11.5323	11.4662	11.5126	11.4651	11.4252	1.16273e-05	7.24552e-05	-0.0114225	-0.0160408	0.767736	0.900933	0.119189	0.135558	0.0128853	0.0637801	-0.11343	-0.121231	0.0265794	0.0725731
gene15262	Tmem94	Tmem94	Tmem94	Tmem94	reference	10.625	10.5925	10.84	10.8512	10.6802	10.8883	10.8266	10.8068	11.0925	10.8347	10.9029	11.0419	10.9769	11.0292	10.7656	10.8659	10.9115	10.9224	10.9065	10.9577	10.7029	10.7971	10.8598	10.9173	10.8456	10.7668	10.7902	10.693	10.7599	10.8734	7.60143e-07	6.40532e-06	-0.266207	-0.320687	2.10776e-05	0.000807728	-0.13843	-0.173528	0.0217315	0.0922706	-0.350129	-0.390974	2.64815e-07	7.11276e-06
gene15263	Caskin2	Caskin2	Caskin2	Caskin2	reference	10.4202	10.2151	10.1368	10.5262	10.4913	10.5811	10.465	10.3282	10.2607	10.043	10.2408	10.3487	10.1602	10.3067	10.0034	10.2299	10.2432	10.3713	10.2541	10.2456	10.305	10.3632	10.2534	10.2982	10.4142	10.2455	10.3303	10.1828	10.3769	10.3013	1.43069e-05	8.77445e-05	0.0450842	0.0805954	0.360715	0.643595	-0.190627	-0.250721	0.0043187	0.0294477	0.17285	0.203607	0.0223102	0.0637967
gene15271	Itgb4	Itgb4	Itgb4	Itgb4	reference	9.62769	9.39097	9.54483	10.009	9.64093	10.0219	9.7505	9.69012	9.95954	9.75633	9.65241	10.1943	9.9052	9.83742	9.8826	9.82336	9.98049	9.8989	9.86027	9.69734	9.53189	9.51502	9.87398	9.89445	9.71671	9.55331	9.60817	9.4954	9.7151	9.63143	1.25075e-06	9.97365e-06	-0.219367	-0.374313	0.00420441	0.0409318	-0.337008	-0.492724	0.000163254	0.00255625	-0.558053	-0.674809	2.83174e-07	7.48887e-06
gene15276	Wbp2	Wbp2	Wbp2	Wbp2	reference	13.2663	13.3804	13.4899	13.1895	13.1352	13.2046	13.2768	13.3614	13.5443	13.5255	13.3821	13.4849	13.4541	13.5019	13.8322	13.2827	13.4384	13.4753	13.4793	13.4143	13.443	13.4615	13.5847	13.4731	13.3466	13.4001	13.3354	13.3561	13.2269	13.2171	2.91796e-07	2.72847e-06	-0.0281009	-0.0506774	0.558961	0.785836	0.168826	0.222461	0.0103554	0.0547436	-0.213924	-0.249921	0.00420103	0.0184358
gene15280	Fbf1	Fbf1	Fbf1	Fbf1	reference	9.60881	9.54139	9.75534	9.82807	9.84696	10.1125	9.85834	9.86652	9.9839	9.69731	9.88065	9.88465	9.91956	9.92304	9.70319	9.78841	9.86114	9.87408	9.80963	9.87934	9.49638	9.78678	9.76248	9.71274	9.80178	9.67939	9.74788	9.65518	9.73868	9.90819	0.000212518	0.000930182	-0.258641	-0.348339	0.000339723	0.00669379	-0.350319	-0.442452	5.27784e-06	0.000177365	-0.305641	-0.366494	0.000185162	0.00164311
gene15284	Evpl	Evpl	Evpl	Evpl	reference	7.45491	7.6669	7.56305	7.95357	7.78109	7.89668	7.86183	7.80125	7.75503	7.5577	7.48346	7.60934	7.53767	7.67181	7.60106	7.5475	7.53174	7.52178	7.6276	7.54929	7.52928	7.73072	7.52406	7.75616	7.72844	7.70528	7.83902	7.6371	7.86794	7.93881	2.26245e-07	2.18142e-06	0.0567674	0.140953	0.307314	0.595476	-0.333992	-0.499006	0.000223463	0.00325143	0.0043075	0.00618284	0.964462	0.978118
gene15288	Exoc7	Exoc7	Exoc7	Exoc7	reference	10.6143	10.5252	10.6381	10.5728	10.4618	10.4063	10.5539	10.6189	10.734	10.6402	10.6776	10.7367	10.7571	10.6465	10.8139	10.652	10.6207	10.5764	10.6418	10.6525	10.6336	10.6849	10.7319	10.6194	10.6426	10.6413	10.5801	10.6606	10.4448	10.5138	0.000103096	0.000495427	-0.0167658	-0.0263505	0.699058	0.8686	0.117807	0.143007	0.0367527	0.133206	-0.159249	-0.176219	0.0101569	0.0351809
gene15306	Jmjd6	Jmjd6	Jmjd6	Jmjd6	reference	9.6842	9.5876	9.01556	9.54589	9.54437	9.76719	9.41557	9.37865	9.02541	9.07374	9.04827	9.07505	9.00852	9.0999	8.85894	9.05069	9.09338	9.06181	9.04427	9.12603	9.48196	9.61299	9.0076	9.04536	9.36512	9.59051	9.38689	9.14387	9.42291	9.43928	1.41283e-36	4.72239e-34	0.803067	0.877438	2.41257e-18	7.48698e-15	0.0612793	0.0885434	0.368601	0.585605	0.906154	0.944288	1.26672e-20	4.48307e-18
gene15308	Srsf2	Srsf2	Srsf2	Srsf2	reference	10.9323	10.8369	10.6433	11.1202	11.0426	10.9641	11.1387	11.0967	10.758	10.7462	10.8094	10.7618	10.7727	10.9531	10.8227	10.923	10.6728	10.873	10.7813	10.7859	11.0051	10.9458	10.7865	10.7132	11.1992	10.9678	11.0734	11.0962	11.1126	10.9966	1.58198e-19	1.00189e-17	0.0965616	0.138982	0.0476796	0.202803	-0.164467	-0.19926	0.00436432	0.02967	0.209055	0.232454	0.00104195	0.00640007
gene15319	Tmc6	Tmc6	Tmc6	Tmc6	reference	9.05792	8.89604	9.15037	9.13565	8.89137	9.06492	9.00831	9.00712	9.38033	9.24049	9.37774	9.33467	9.4821	9.48069	9.48088	9.20795	9.31781	9.23785	9.2274	9.24666	9.00347	9.11527	9.18442	9.30833	9.16	9.22335	9.04794	8.98261	8.9752	8.99419	1.18561e-11	2.46975e-10	-0.280139	-0.386554	0.00030386	0.00616585	0.0427978	0.0657232	0.543705	0.731632	-0.462298	-0.549174	3.36214e-07	8.62615e-06
gene15331	Cyth1	Cyth1	Cyth1	Cyth1	reference	9.66665	9.64065	9.61437	9.77356	9.66781	9.89058	9.80848	9.81309	9.43649	9.49258	9.7049	9.56668	9.51978	9.62673	9.54947	9.60562	9.54555	9.7048	9.48071	9.61684	9.76975	9.68665	9.54394	9.4282	9.74783	9.65612	9.83873	9.53958	9.79076	9.78562	1.2851e-09	1.94756e-08	0.0305179	0.0517445	0.512477	0.757293	-0.132659	-0.169177	0.0315497	0.120674	0.233552	0.266628	0.000903163	0.00574709
gene15332	Usp36	Usp36	Usp36	Usp36	reference	10.1094	10.0474	9.83464	10.027	9.87937	10.0798	9.903	10.017	9.91146	9.89358	9.83905	9.91369	9.90326	9.97374	9.62177	9.92622	9.89429	9.88161	9.76636	9.91908	9.97868	10.1592	9.77784	9.78479	10.0515	10.1031	9.95046	9.87048	10.0352	9.96157	3.08603e-05	0.000170968	0.220305	0.291655	0.000637113	0.0105163	0.112167	0.148858	0.0808392	0.22585	0.296732	0.343153	6.89043e-05	0.000752382
gene15333	Timp2	Timp2	Timp2	Timp2	reference	13.2317	13.3211	13.39	13.0979	13.1151	13.0323	13.2497	13.1442	13.4047	13.3193	13.24	13.3806	13.2929	13.3401	13.3566	13.2771	13.2885	13.381	13.4249	13.2904	13.3582	13.2957	13.4803	13.3427	13.1939	13.2162	13.207	13.1971	13.2192	13.0737	1.6518e-08	2.00972e-07	-0.0387587	-0.0580479	0.367204	0.649059	0.18761	0.220501	0.000623832	0.00705099	-0.0848336	-0.0930577	0.151175	0.2685
gene15348	Gaa	Gaa	Gaa	Gaa	reference	9.71266	9.64656	9.83649	9.77317	9.69473	9.79436	9.79257	10.1122	10.3668	9.84675	9.83308	10.5379	10.4514	10.3332	10.2979	10.118	10.2811	10.0469	10	9.97117	10.1262	9.79896	10.2245	10.2991	10.232	9.72836	9.73503	9.99095	9.69862	9.82796	3.65991e-05	0.000198198	-0.131087	-0.366135	0.0492955	0.207621	-0.0209076	-0.0517863	0.781299	0.88309	-0.575903	-0.792695	2.31741e-05	0.000314733
gene1535	Oxsr1	Oxsr1	Oxsr1	Oxsr1	reference	9.07597	9.12072	9.06314	9.11532	9.23415	9.18594	9.09887	8.9865	8.78369	8.87465	8.90378	8.81258	8.79561	8.94359	8.48241	9.05311	8.79686	9.06571	8.77712	8.84863	9.08197	9.06311	8.9728	8.8418	9.1008	9.10668	9.1	8.96911	9.08531	9.04364	3.56468e-11	6.95199e-10	0.0735939	0.137157	0.171561	0.439327	-0.0414792	-0.0606175	0.544275	0.732088	0.491255	0.570284	2.7943e-08	1.00756e-06
gene15351	Sgsh	Sgsh	Sgsh	Sgsh	reference	8.35338	8.12826	8.05432	8.07291	8.09392	8.10118	8.08584	8.0364	8.34784	8.27598	8.13113	8.44078	8.2189	8.2496	8.49525	8.14226	8.22018	8.1144	8.26751	8.20606	8.34073	8.23465	8.13635	8.1786	8.08857	8.3395	8.0664	8.0651	8.08734	8.08095	2.83455e-11	5.57323e-10	0.192519	0.274507	0.00284982	0.0309215	0.31234	0.397312	1.96818e-05	0.000513734	-0.135059	-0.16038	0.0779693	0.163621
gene15358	Baiap2	Baiap2	Baiap2	Baiap2	reference	9.83605	9.90294	9.61098	9.80226	9.76643	9.85032	9.9098	9.97846	9.77105	9.73114	9.63795	9.74729	9.71464	9.75301	9.70071	9.55115	9.69896	9.84992	9.70105	9.70606	9.86071	9.96474	9.82388	9.66379	9.90215	9.92054	9.84724	9.72485	9.92955	9.88397	1.33154e-05	8.21242e-05	0.270958	0.334687	4.33717e-05	0.00142039	0.0400489	0.0525422	0.518302	0.712042	0.226496	0.260397	0.00159477	0.00891108
gene15365	Slc38a10	Slc38a10	Slc38a10	Slc38a10	reference	11.3403	11.2792	11.329	11.3265	11.2651	11.3442	11.3138	11.299	11.4105	11.3378	11.3558	11.3495	11.4646	11.3942	11.4414	11.371	11.3762	11.3033	11.353	11.3286	11.3839	11.4091	11.3565	11.3043	11.2895	11.3303	11.2892	11.1563	11.2441	11.2755	0.000135241	0.000627356	-0.00188279	-0.00246484	0.957151	0.98278	0.0517581	0.0570896	0.214789	0.421418	-0.0795173	-0.0834542	0.0708907	0.152544
gene15366	LOC110598858	LOC110598858	LOC110598858	LOC110598858	reference	7.19229	6.87088	6.66902	7.16648	7.12169	7.09398	7.09432	7.12585	6.5336	6.57758	6.86356	6.67333	6.58165	6.96488	6.64915	6.96838	6.58847	6.84076	6.63048	6.74554	6.96079	7.09177	6.65144	6.70681	6.99577	7.14872	7.05646	6.88159	7.05027	7.06922	4.23639e-27	5.42303e-25	0.285254	0.493857	0.00130347	0.0179254	-0.0717091	-0.140963	0.346467	0.564453	1.20706	1.3097	1.77775e-15	2.57731e-13
gene15368	Actg1	Actg1	Actg1	Actg1	reference	12.9453	12.9211	12.8247	12.7779	12.6972	12.6671	12.6518	12.5955	12.8454	12.9859	12.9532	13.0103	12.8664	12.9977	13.2075	12.9846	12.9233	12.9568	12.9813	12.915	12.9529	12.8904	13.0298	12.9656	12.836	12.8657	12.8192	12.8767	12.763	12.6117	1.6479e-08	2.00701e-07	-0.0241478	-0.0415269	0.604136	0.815304	0.273998	0.336201	2.76967e-05	0.000677387	-0.0911925	-0.104796	0.193838	0.32234
gene15391	Mafg	Mafg	Mafg	Mafg	reference	10.0146	10.3159	10.0364	10.0597	10.3514	10.1578	9.96655	9.88362	9.97654	10.0432	9.88175	9.92661	10.1551	9.89907	9.75787	9.87074	9.89884	9.9395	9.84522	9.85772	10.3498	10.1823	9.82879	9.77271	9.93538	10.1852	10.0704	10.0889	10.1877	10.0446	1.45822e-05	8.90247e-05	0.317329	0.441344	0.000167695	0.00400371	0.114364	0.182179	0.119812	0.2919	0.278199	0.359297	0.00237823	0.0118892
gene15402	Rfng	Rfng	Rfng	Rfng	reference	8.40619	8.09499	8.13831	8.20201	8.1683	8.06594	8.27883	8.29451	8.53544	8.3325	8.38227	8.53865	8.51455	8.51366	8.61223	8.40249	8.41458	8.30238	8.32667	8.34332	8.36325	8.28896	8.3586	8.29743	8.30684	8.2113	8.2156	8.18059	8.2566	8.06512	7.77664e-06	5.06365e-05	-0.0621974	-0.13926	0.260842	0.546306	0.0828362	0.139848	0.263771	0.479638	-0.340075	-0.442117	0.000366222	0.00285684
gene15405	Fasn	Fasn	Fasn	Fasn	reference	12.2745	12.4205	12.2593	12.5871	12.3359	12.5422	12.4057	12.4472	12.3715	12.1982	12.3776	12.2848	12.2249	12.3443	12.0953	12.2642	12.2799	12.4225	12.2651	12.4679	12.5268	12.5742	12.2592	12.323	12.5593	12.4536	12.5221	12.2917	12.5216	12.5871	5.6921e-05	0.000293836	0.103093	0.165654	0.0574817	0.230405	-0.0169924	-0.0230701	0.791235	0.88964	0.248571	0.290232	0.000959864	0.00601252
gene15436	Dvl2	Dvl2	Dvl2	Dvl2	reference	8.84493	8.91847	8.75169	9.23126	9.17685	9.28927	9.09287	9.05144	8.53967	8.54476	8.69185	8.67458	8.53411	8.76793	8.56303	8.7645	8.54724	8.87375	8.61747	8.84061	8.91327	8.9281	8.60132	8.57377	8.97094	8.91933	9.0661	8.80689	9.05466	9.18315	8.3978e-29	1.24754e-26	0.135834	0.230727	0.0273452	0.143188	-0.33573	-0.438209	2.07288e-05	0.000535256	0.498953	0.58372	4.80547e-08	1.62427e-06
gene15437	Phf23	Phf23	Phf23	Phf23	reference	10.0383	10.1576	10.1163	10.3444	10.2294	10.2708	10.2554	10.2634	10.0351	10.185	10.0114	10.111	10.0428	10.0812	10.398	10.0155	10.0585	10.0241	10.0208	9.99451	10.166	10.2075	10.0664	10.043	10.2529	10.1392	10.2109	10.0421	10.2233	10.2185	3.3926e-05	0.000185307	0.0907986	0.143635	0.0793584	0.281285	-0.152418	-0.196248	0.0159646	0.0739424	-0.017511	-0.0202481	0.805643	0.87179
gene15460	Zbtb4	Zbtb4	Zbtb4	Zbtb4	reference	12.0499	12.1219	12.1242	12.177	12.1039	12.2304	12.1246	12.1229	11.9849	11.9841	11.9928	12.018	11.9414	11.9313	11.7604	11.9844	12.0481	12.048	11.9977	12.0882	12.075	12.1341	12.0807	12.0395	12.0947	12.0704	12.136	12.1081	12.1366	12.1152	3.56808e-06	2.53751e-05	0.0758135	0.104036	0.0794974	0.281448	-0.075455	-0.0880424	0.137318	0.320099	0.199252	0.21527	0.000322649	0.00257798
gene15473	Atp1b2	Atp1b2	Atp1b2	Atp1b2	reference	14.9567	14.8521	14.8376	15.0931	15.0972	15.144	15.0002	15.0511	15.0357	14.9585	15.0583	15.0344	14.8957	14.9945	15.0337	14.9297	15.0521	15.1372	14.9834	15.0961	14.929	14.9645	15.0457	15.0971	15.1779	14.9734	15.104	15.1319	15.164	15.1671	1.92755e-05	0.000113475	-0.0591171	-0.0847253	0.171324	0.439325	-0.170853	-0.199236	0.00129525	0.01235	-0.0772934	-0.0842407	0.176807	0.30105
gene15478	Kdm6b	Kdm6b	Kdm6b	Kdm6b	reference	10.3204	10.177	10.08	10.4248	10.2399	10.4514	10.3877	10.3298	10.1048	9.82196	10.1506	10.1978	9.905	10.3002	9.49304	10.2193	10.2002	10.2713	10.1246	10.3553	10.318	10.4011	10.2312	10.0555	10.52	10.2999	10.3423	10.1795	10.3251	10.4775	4.25282e-07	3.82182e-06	0.0649441	0.147445	0.244564	0.529383	-0.058224	-0.099729	0.430604	0.639087	0.440829	0.559759	1.2608e-05	0.000188697
gene1548	Csrnp1	Csrnp1	Csrnp1	Csrnp1	reference	7.62435	7.37009	7.52742	7.69628	7.72755	7.62402	7.55032	7.5687	8.29263	7.79616	7.5292	7.89482	7.87944	7.56086	7.90906	7.50577	7.78393	7.46392	7.7579	7.66204	7.52116	7.44277	7.62174	7.61119	7.63603	7.59527	7.5284	7.57701	7.51424	7.58035	1.40344e-14	4.61411e-13	-0.00327191	-0.00881717	0.950424	0.980077	-0.152265	-0.273238	0.0520621	0.167593	-0.887099	-0.963621	3.96291e-12	3.53228e-10
gene15483	Chd3	Chd3	Chd3	Chd3	reference	12.2099	12.5281	12.5283	12.4163	12.3835	12.5265	12.5	12.5396	12.3075	12.333	12.3859	12.3102	12.361	12.3935	12.1243	12.4752	12.3799	12.4439	12.4368	12.4768	12.378	12.3969	12.4695	12.5278	12.478	12.4122	12.5841	12.5397	12.519	12.6239	2.87841e-05	0.000161108	-0.0510222	-0.0808795	0.271004	0.557626	-0.0969948	-0.12117	0.0991604	0.257766	0.129063	0.145228	0.0500128	0.117265
gene15485	Kcnab3	Kcnab3	Kcnab3	Kcnab3	reference	9.27264	9.3058	9.34668	9.55505	9.29104	9.56217	9.65615	9.61349	9.3847	9.3311	9.50084	9.4201	9.37421	9.42902	9.47682	9.44782	9.38418	9.48829	9.56884	9.46891	9.31226	9.27317	9.50911	9.49781	9.66114	9.32162	9.76918	9.57784	9.72882	9.77166	4.4518e-13	1.19041e-11	-0.167944	-0.241977	0.00576308	0.0506184	-0.326249	-0.402257	4.1518e-06	0.00014913	-0.145683	-0.171558	0.0529553	0.122416
gene15487	Cntrob	Cntrob	Cntrob	Cntrob	reference	8.43407	8.36282	8.18194	8.59108	8.47968	8.61703	8.46729	8.46245	8.1523	8.13025	8.19702	8.25889	8.23785	8.34684	8.10637	8.23499	8.09823	8.31597	8.13119	8.28138	8.40007	8.50111	8.27075	8.13507	8.49764	8.41113	8.41133	8.22259	8.44622	8.57973	1.53524e-12	3.70695e-11	0.203214	0.310761	0.00360016	0.0363734	-0.123644	-0.182878	0.0814582	0.226895	0.371722	0.455332	2.77301e-05	0.000366275
gene1550	Cx3cr1	Cx3cr1	Cx3cr1	Cx3cr1	reference	9.9066	9.8013	9.50763	9.9637	10.0908	10.0976	9.7539	9.54424	9.415	9.47353	9.42521	9.42048	9.63825	9.72863	9.47262	9.31455	9.115	9.78197	9.47445	9.4688	9.86927	10.1751	9.43411	9.09726	9.68999	10.068	9.79758	9.68516	9.7639	9.68001	4.2072e-11	8.06134e-10	0.411114	0.622408	8.06466e-05	0.00229958	0.0463934	0.0961725	0.541162	0.729613	0.566091	0.729815	4.581e-06	8.15432e-05
gene1552	Slc25a38	Slc25a38	Slc25a38	Slc25a38	reference	8.32896	8.19795	8.13518	8.14361	8.10154	8.10863	8.16027	8.17123	8.22821	8.32904	8.17873	8.30025	8.22494	8.20109	8.54513	8.20093	8.25471	8.16556	8.26626	8.22662	8.2491	8.25539	8.32862	8.17247	8.15416	8.26803	8.12493	8.22172	8.1492	8.08547	0.000221963	0.000965872	0.0950093	0.161145	0.0822326	0.28678	0.174981	0.238419	0.0107607	0.0563953	-0.101982	-0.121802	0.187114	0.313979
gene1554	Mobp	Mobp	Mobp	Mobp	reference	15.0582	15.1137	14.8113	15.5876	15.8323	15.827	15.6569	15.5319	14.905	14.7238	15.123	15.159	14.934	15.0023	14.894	15.23	15.0257	15.2714	14.9191	15.1597	14.8395	14.8229	14.9067	15.0175	15.6604	14.8941	15.6821	15.6965	15.6367	15.7367	2.40519e-40	9.97987e-38	-0.105764	-0.20553	0.0759451	0.273361	-0.958243	-1.02286	1.01007e-18	4.0514e-15	0.0174164	0.0228179	0.844883	0.898892
gene15541	Gas7	Gas7	Gas7	Gas7	reference	10.7573	10.8854	10.9204	11.0274	10.9862	10.9866	10.9863	10.9803	10.9862	10.742	11.0035	10.9489	10.8114	10.9271	10.6249	11.0531	11.0043	10.9998	10.9798	11.0914	10.8451	10.7821	10.8164	11.0065	10.9229	10.789	10.9687	10.9765	10.9301	10.9235	9.68905e-05	0.000468886	-0.193789	-0.249124	0.000821119	0.0126999	-0.218804	-0.26701	0.000338828	0.00446563	-0.034012	-0.0384696	0.609424	0.724673
gene15545	MYH1	MYH1	MYH1	LOC101973552	human_blastn	8.61607	8.21092	8.46421	8.83879	8.74339	8.79983	8.99128	9.14074	8.73459	8.51704	8.49369	8.82685	8.62334	8.59211	8.44536	8.59416	8.77142	8.47459	8.40135	8.59889	8.36763	8.254	8.34159	8.66214	8.31402	8.27507	8.36561	8.60584	8.44717	8.5418	9.81135e-09	1.25998e-07	-0.13347	-0.326867	0.0457103	0.198019	-0.863264	-0.990141	1.08265e-09	1.84144e-07	-0.346604	-0.518178	0.00162552	0.00902627
gene1556	Eif1b	Eif1b	Eif1b	Eif1b	reference	10.8964	10.6754	10.4765	10.7617	10.87	10.8236	10.7555	10.6987	10.5559	10.7603	10.4925	10.6124	10.6705	10.4729	11.0588	10.5385	10.566	10.5055	10.5876	10.4884	10.678	10.6981	10.638	10.6538	10.6381	10.7597	10.7948	10.8087	10.7237	10.6501	1.87434e-05	0.000110885	0.282171	0.369122	0.000129651	0.00329134	-0.0420948	-0.0601141	0.531588	0.722208	0.014359	0.0174519	0.85698	0.907008
gene15560	Elac2	Elac2	Elac2	Elac2	reference	8.89627	8.90301	8.99921	8.80783	8.84624	8.85112	8.83817	8.85905	9.0375	8.95825	8.98044	9.04443	8.94839	9.02909	9.1946	8.94285	8.99284	8.96812	8.9998	8.96491	8.83547	8.81761	8.87058	8.90616	8.95671	8.93352	8.93895	8.89143	8.85031	8.88712	1.08997e-05	6.84173e-05	-0.132691	-0.182423	0.011232	0.0800207	0.0522414	0.0655073	0.370988	0.587167	-0.252355	-0.281224	0.000103036	0.00104812
gene15562	Fyco1	Fyco1	Fyco1	Fyco1	reference	10.0066	10.0365	9.65739	10.1555	10.2169	10.1352	9.99524	9.91001	9.67094	9.59494	9.75407	9.76752	9.65902	9.7184	9.30538	9.71287	9.64519	9.82284	9.7031	9.79523	9.93195	9.97942	9.61209	9.67257	9.9154	10.0402	9.97126	9.83667	9.92702	10.0054	9.30017e-18	4.82366e-16	0.327366	0.413401	2.3776e-05	0.000888499	-0.0918035	-0.130846	0.177796	0.37514	0.528015	0.599902	1.39217e-09	7.15898e-08
gene1557	Entpd3	Entpd3	Entpd3	Entpd3	reference	9.25918	9.46045	9.325	9.25821	9.25878	9.30584	9.15475	9.27522	9.4977	9.51446	9.163	9.379	9.39361	9.33712	9.44437	9.22086	9.36891	9.32512	9.30213	9.26575	9.22022	9.28861	9.42749	9.23731	9.17941	9.37636	9.23867	9.22208	9.32423	9.21234	0.000149078	0.000684155	0.0475687	0.0784106	0.314367	0.601492	0.0926187	0.11871	0.129018	0.307004	-0.161749	-0.183975	0.0183411	0.0550781
gene15577	Als2cl	Als2cl	Als2cl	Als2cl	reference	7.87601	7.60777	8.09441	7.95478	7.9903	8.08697	7.82837	7.88101	8.09114	7.91033	8.04938	8.2151	8.06691	8.07549	8.16454	8.00029	8.24022	8.19447	8.12363	8.19248	7.76354	7.85211	8.04106	8.14921	7.96637	7.86335	7.77864	7.64622	7.97081	7.93711	5.73561e-08	6.34927e-07	-0.431415	-0.594974	2.05134e-05	0.000788618	-0.187921	-0.329627	0.0193056	0.0847209	-0.482244	-0.622286	1.00416e-05	0.000158362
gene15592	Klhl18	Klhl18	Klhl18	Klhl18	reference	8.72469	8.85407	8.61515	8.76906	8.72085	8.84364	8.72055	8.66741	8.63637	8.49362	8.61967	8.68243	8.5558	8.67907	8.50451	8.62581	8.66795	8.6068	8.57473	8.64372	8.7788	8.77234	8.49073	8.5784	8.73668	8.73968	8.78443	8.71287	8.73212	8.70635	1.03511e-07	1.08214e-06	0.203343	0.256944	0.000455739	0.00819717	0.0419396	0.0524591	0.470042	0.673977	0.303505	0.339277	5.67037e-06	9.86005e-05
gene15602	Map4	Map4	Map4	Map4	reference	13.4512	13.5078	13.6348	13.737	13.7306	13.8852	13.7451	13.732	13.698	13.5614	13.6613	13.7698	13.6147	13.6501	13.5234	13.5989	13.6423	13.7051	13.6206	13.6764	13.4793	13.5575	13.6364	13.7447	13.7536	13.5303	13.7842	13.7577	13.7311	13.809	6.10293e-12	1.34499e-10	-0.174338	-0.205715	0.000205076	0.00456978	-0.336406	-0.368512	2.8729e-11	8.4316e-09	-0.181473	-0.194252	0.000500816	0.0036325
gene15614	Znf14	Znf14	Znf14	Znf14	reference	6.85958	6.99293	6.94986	7.04162	7.07929	6.98401	6.99969	7.03608	6.71423	6.71034	6.88883	6.6601	6.77573	6.78299	6.69974	6.76164	6.75466	6.83666	6.72856	6.74052	6.95627	6.99523	6.77674	6.76671	6.95694	6.85765	6.93088	7.04661	7.05008	6.94611	7.67876e-18	4.03487e-16	0.126213	0.235529	0.0425208	0.190135	-0.1545	-0.235512	0.0359302	0.131094	0.556358	0.66108	9.06486e-08	2.77551e-06
gene15621	Yjefn3	Yjefn3	Yjefn3	Yjefn3	reference	7.66585	7.61191	7.69866	7.48949	7.49421	7.51487	7.52618	7.55988	7.72785	7.72205	7.64654	7.69853	7.80605	7.63637	8.08454	7.57071	7.69917	7.77039	7.70145	7.65566	7.73483	7.7724	7.68586	7.78218	7.49059	7.68463	7.48472	7.42551	7.46299	7.41237	3.06762e-11	6.02164e-10	0.0298219	0.0671395	0.567778	0.792042	0.268834	0.39739	0.000901355	0.00943131	-0.176878	-0.230517	0.0491042	0.115608
gene15625	Mau2	Mau2	Mau2	Mau2	reference	9.90136	10.0027	9.79245	9.86878	9.89395	9.95118	9.95135	9.8531	9.78735	9.77134	9.85135	9.86062	9.84041	9.7927	9.60995	9.80864	9.76932	9.82062	9.8502	9.82191	9.94962	10.0087	9.77245	9.74033	9.9855	9.93253	9.83157	9.82568	9.94197	9.88207	6.85252e-06	4.51075e-05	0.189278	0.227618	0.000215352	0.0047287	0.0728074	0.0858026	0.161654	0.354508	0.249082	0.270304	1.44056e-05	0.000210717
gene15631	Rfxank	Rfxank	Rfxank	Rfxank	reference	9.0937	8.97723	8.92154	8.9299	8.88806	8.8986	8.94309	8.89455	9.11283	9.09053	8.93582	8.98854	8.9954	8.99841	9.38863	8.90945	9.04135	8.91361	8.9458	8.96856	9.0627	9.01694	9.01405	8.94521	8.92912	9.05689	8.93359	8.80113	8.93783	8.87706	6.18742e-05	0.000316553	0.111099	0.180126	0.0468482	0.200971	0.165891	0.223706	0.0139013	0.0671135	-0.111714	-0.132568	0.143173	0.257828
gene15635	Slc25a42	Slc25a42	Slc25a42	Slc25a42	reference	9.09084	9.11884	8.76177	9.02563	9.00615	9.09954	9.04755	8.99863	8.7676	8.67397	8.75279	8.76601	8.73348	8.92574	8.74604	8.71301	8.67771	8.94771	8.75068	8.75939	9.13236	9.10452	8.80818	8.76535	8.99618	9.01267	8.86297	8.70714	9.03	8.95145	4.87082e-15	1.74436e-13	0.385874	0.455591	4.89196e-07	3.99234e-05	0.0683424	0.0936673	0.295766	0.513104	0.5453	0.60675	4.37195e-11	3.07647e-09
gene15643	Upf1	Upf1	Upf1	Upf1	reference	11.5132	11.534	11.3623	11.4631	11.4749	11.6613	11.5298	11.525	11.2368	11.3005	11.2975	11.294	11.3512	11.3427	11.0744	11.2442	11.2953	11.3621	11.2504	11.293	11.4664	11.5224	11.2975	11.1986	11.4266	11.5285	11.4534	11.2389	11.5284	11.5124	1.12209e-10	2.03039e-09	0.219804	0.275597	0.000241718	0.00522188	-0.0223824	-0.0283661	0.704822	0.839466	0.334512	0.373893	7.89557e-07	1.7825e-05
gene15653	Ell	Ell	Ell	Ell	reference	8.46871	8.49718	8.28945	8.53786	8.32812	8.46555	8.44688	8.456	8.22488	8.15305	8.27214	8.21214	8.24725	8.32336	8.26034	8.31495	8.20659	8.39306	8.26179	8.18254	8.40506	8.50704	8.18097	8.20218	8.53056	8.52239	8.38265	8.20992	8.539	8.47636	7.33628e-11	1.36231e-09	0.213532	0.298465	0.00144003	0.019168	0.0415902	0.0582736	0.530243	0.721226	0.424179	0.493563	2.54466e-07	6.86546e-06
gene15670	Arrdc2	Arrdc2	Arrdc2	Arrdc2	reference	9.71128	9.53201	9.50153	10.519	10.5771	10.3748	10.1839	10.482	9.88526	10.0226	9.65201	9.77208	9.88881	10.2232	10.2199	9.50508	9.82716	9.96188	9.60498	9.64311	10.047	9.81857	9.48476	9.55202	10.1702	9.98355	9.94918	9.6763	10.1918	10.2324	1.66108e-09	2.46458e-08	0.0112537	0.0419046	0.830528	0.930429	-0.684511	-0.90771	3.3284e-06	0.000125551	-0.118261	-0.217414	0.269778	0.410448
gene15674	Slc5a5	Slc5a5	Slc5a5	Slc5a5	reference	8.29415	8.17352	8.19648	8.63227	8.63414	8.69029	8.71566	8.47399	8.13306	7.94849	8.40819	8.03735	7.83529	8.43866	8.05704	8.52518	8.04429	8.265	8.73559	8.31123	8.2731	8.11139	7.8702	8.04395	8.19642	7.92521	8.49178	8.1048	8.4133	8.44939	1.96295e-07	1.91567e-06	-0.125213	-0.368432	0.0565649	0.228328	-0.592971	-0.835678	1.44944e-05	0.00040187	0.156695	0.285524	0.146609	0.262599
gene1568	Tardbp	Tardbp	Tardbp	Tardbp	reference	10.3981	10.3155	10.1682	10.496	10.4778	10.514	10.4505	10.4258	10.1115	10.1397	10.3003	10.0684	10.2017	10.1799	9.93658	10.2696	10.1672	10.2645	10.0933	10.2422	10.2343	10.3305	10.1833	10.2288	10.4031	10.3183	10.3478	10.198	10.3385	10.4187	5.07351e-15	1.81156e-13	0.0842418	0.125818	0.0824335	0.287232	-0.187158	-0.227837	0.00156626	0.0140963	0.310146	0.345338	2.63147e-06	4.96309e-05
gene15683	Pgls	Pgls	Pgls	Pgls	reference	9.26187	9.07305	9.09088	9.08614	9.01543	9.02423	9.10453	8.99022	9.23263	9.30756	9.26323	9.27188	9.22324	9.22908	9.69705	8.98333	9.30286	9.17745	9.1205	9.08907	9.07535	9.05487	9.24225	9.26457	8.98128	9.11564	8.914	8.91403	9.07128	9.01517	9.56916e-07	7.85977e-06	-0.0279125	-0.0613977	0.589836	0.807176	0.0766962	0.121576	0.288141	0.504834	-0.290667	-0.369146	0.00122634	0.00725495
gene15691	Dda1	Dda1	Dda1	Dda1	reference	10.7376	10.7738	10.7742	10.6751	10.7063	10.5534	10.7614	10.7122	10.9015	10.8636	10.8065	10.8398	10.8091	10.9356	11.2579	10.7275	10.9181	10.8969	10.7846	10.8611	10.8456	10.7811	10.9079	10.8545	10.7791	10.8301	10.6772	10.6712	10.6482	10.5433	5.49285e-05	0.000284404	-0.0275991	-0.0535082	0.57849	0.799979	0.116759	0.164884	0.0876744	0.237517	-0.183023	-0.221281	0.022406	0.0639952
gene15705	Nwd1	Nwd1	Nwd1	Nwd1	reference	9.02124	8.86155	9.19857	9.39682	9.5553	9.82286	9.70397	9.55519	8.93145	9.00537	9.29285	9.06292	9.03911	9.00152	8.5014	9.04406	8.70879	9.27615	9.23986	9.28719	8.88327	9.05787	9.14756	8.98785	8.89861	9.00159	9.41439	8.98176	9.39231	9.5114	9.9129e-09	1.27016e-07	-0.114301	-0.347672	0.0736766	0.268245	-0.856327	-1.04535	6.82501e-08	4.97729e-06	0.0279875	0.0517774	0.792136	0.862768
gene15714	Eps15l1	Eps15l1	Eps15l1	Eps15l1	reference	10.7401	10.808	10.7707	10.6401	10.6011	10.7227	10.6363	10.7232	10.7897	10.7833	10.7587	10.8366	10.8592	10.7798	10.8279	10.7328	10.8151	10.8244	10.7654	10.8032	10.7768	10.8406	10.8539	10.7608	10.6913	10.8058	10.6815	10.7096	10.6918	10.7671	2.42976e-07	2.32927e-06	0.0248261	0.0319189	0.473236	0.733821	0.177059	0.192621	1.75945e-05	0.000468395	-0.0296928	-0.0310845	0.488207	0.618378
gene15715	Ap1m1	Ap1m1	Ap1m1	Ap1m1	reference	10.7642	10.6292	10.7068	10.5325	10.5261	10.6095	10.5755	10.6105	10.7781	10.8352	10.7786	10.7291	10.7283	10.7968	11.141	10.6277	10.7962	10.7453	10.7229	10.7526	10.7645	10.6905	10.8069	10.7692	10.6389	10.6664	10.5774	10.602	10.6586	10.5384	2.55282e-06	1.88108e-05	-0.0238773	-0.0419923	0.612738	0.821696	0.153502	0.199536	0.0166212	0.0761467	-0.180384	-0.208526	0.012457	0.0409549
gene15731	ZNF709_containing_gene15731	ZNF709_containing	NA	LOC101976365	human_blastn	9.42767	9.49754	9.31993	9.17409	9.40864	9.19115	9.31805	9.39177	9.09442	9.23269	9.28613	9.08456	9.14511	9.17944	8.97131	9.24718	9.042	9.17462	9.25494	9.20005	9.35232	9.44619	9.25131	9.03875	9.32983	9.41125	9.28022	9.55419	9.22215	9.26078	5.05527e-06	3.45233e-05	0.193912	0.299324	0.00466905	0.0439614	0.138335	0.204146	0.052864	0.169314	0.43979	0.526391	9.91853e-07	2.13506e-05
gene15743	Wiz	Wiz	Wiz	Wiz	reference	9.70821	9.71705	9.50436	9.87014	9.81388	9.90975	9.81246	9.78977	9.60111	9.48009	9.63629	9.54734	9.55547	9.74019	9.606	9.6305	9.57707	9.62234	9.54913	9.6825	9.79849	9.81626	9.61483	9.55551	9.71751	9.72149	9.71876	9.52133	9.82197	9.84866	1.8103e-08	2.18928e-07	0.138257	0.19697	0.0122188	0.0845963	-0.105524	-0.134865	0.0840841	0.231462	0.261884	0.29785	0.000185982	0.00164674
gene15749	Notch3	Notch3	Notch3	Notch3	reference	9.15376	9.07938	9.24302	9.54681	9.3305	9.32202	9.35324	9.11948	9.68577	9.20656	9.53331	9.5599	9.4078	9.59247	9.17842	9.38179	9.4113	9.47708	9.51282	9.4492	9.19132	9.26017	9.36075	9.58052	9.44824	9.03462	9.48673	9.53666	9.4918	9.42992	5.53323e-05	0.000286003	-0.35933	-0.504001	8.90421e-05	0.0024512	-0.204316	-0.332178	0.0100239	0.0534655	-0.367097	-0.482373	0.000200238	0.00175013
gene15752	Syde1	Syde1	Syde1	Syde1	reference	8.00929	7.82078	7.80191	8.09199	8.07902	7.93263	8.07718	7.83826	7.83324	7.75726	7.62128	7.89187	7.66991	7.85854	7.79788	7.74395	7.68592	7.75723	7.81031	7.74367	8.17333	8.03478	7.76714	7.69906	8.09286	7.97677	7.99681	7.95966	8.06603	8.02633	3.87332e-11	7.46917e-10	0.392596	0.509213	1.31569e-05	0.000579918	-0.000605264	-0.000968061	0.993252	0.996897	0.327674	0.418154	0.000383825	0.00297014
gene15779	Simc1	Simc1	Simc1	Simc1	reference	8.0941	8.28792	7.94786	8.16814	8.21609	8.25027	8.21753	8.19894	7.87886	8.01574	7.94899	7.85342	7.99788	7.92189	7.89502	7.97851	7.92965	8.11942	7.8812	7.83011	8.23537	8.23981	7.94422	7.9571	8.26407	8.26683	8.19795	8.065	8.13418	8.16743	5.04388e-18	2.72166e-16	0.397089	0.472307	5.70315e-07	4.42748e-05	0.0217356	0.0304268	0.742071	0.860759	0.520456	0.589921	1.11892e-09	5.93124e-08
gene1578	Fbxo6	Fbxo6	Fbxo6	Fbxo6	reference	7.99014	8.02942	8.06104	8.13219	7.94336	7.94886	8.12365	7.97865	8.27314	8.22725	8.29433	8.29395	8.1785	8.38823	8.81692	8.00005	8.27011	8.29102	8.27521	8.26474	8.15184	8.15809	8.20762	8.12184	8.20914	7.98342	8.01248	8.00904	8.04606	7.95476	0.000162284	0.000736057	-0.108389	-0.296486	0.0857852	0.29324	0.0315134	0.0723357	0.677414	0.822564	-0.416735	-0.616156	0.00037328	0.00289815
gene15782	Arl10	Arl10	Arl10	Arl10	reference	9.07075	9.3473	8.93089	8.96323	8.85405	8.81199	8.95421	8.96659	8.90959	9.02253	8.96983	8.90197	8.83417	9.05762	8.97762	8.89465	8.89621	8.87185	8.92278	8.92916	9.20961	9.08774	8.93141	8.90294	8.95196	9.16778	9.00329	9.00409	9.00933	8.99382	7.37438e-09	9.70853e-08	0.329506	0.389569	1.9196e-06	0.000119065	0.384725	0.451134	4.14564e-08	3.32563e-06	0.375836	0.426108	2.66264e-07	7.11989e-06
gene15792	Tspan17	Tspan17	Tspan17	Tspan17	reference	10.4865	10.5025	10.5592	10.5531	10.6294	10.6194	10.6235	10.6567	10.5597	10.7034	10.456	10.6493	10.652	10.4593	10.8313	10.5655	10.5733	10.487	10.5306	10.5338	10.5845	10.4767	10.4872	10.5477	10.6733	10.5751	10.7129	10.6618	10.6798	10.5851	3.19361e-06	2.29974e-05	0.0197995	0.029482	0.63311	0.834934	-0.11605	-0.136315	0.0268922	0.106958	-0.212942	-0.23115	0.000188938	0.00166801
gene15801	Prelid1	Prelid1	Prelid1	Prelid1	reference	10.7695	10.6515	10.6902	10.4293	10.5063	10.4793	10.5799	10.5516	10.677	10.7577	10.6866	10.6256	10.6597	10.675	11.1139	10.5617	10.7694	10.6777	10.6531	10.6759	10.7475	10.6643	10.7439	10.6323	10.5098	10.6769	10.603	10.5711	10.5858	10.5047	0.000112746	0.000536232	0.0352473	0.0653001	0.474386	0.735225	0.216708	0.287478	0.00169379	0.0148552	-0.0830734	-0.0990966	0.280524	0.421838
gene1582	Agtrap	Agtrap	Agtrap	Agtrap	reference	8.67244	8.49561	8.57287	8.28365	8.07938	8.10184	8.43113	8.12153	8.43637	8.30693	8.95823	8.59269	8.48192	8.92727	8.67269	8.57532	8.6396	8.44753	8.65883	8.95094	8.64407	8.48932	8.39984	8.59512	8.40336	8.51451	8.31156	8.27647	8.34754	8.29264	1.25879e-08	1.57617e-07	-0.0902036	-0.242671	0.134929	0.383738	0.462484	0.674186	4.34164e-05	0.000950504	0.0465953	0.0746909	0.649595	0.75654
gene15834	Slc25a48	Slc25a48	Slc25a48	Slc25a48	reference	7.60632	7.70958	7.87305	7.87773	7.88423	8.05166	7.91295	8.02301	7.95626	7.70125	7.85021	7.76774	7.76642	7.87298	7.94162	7.80374	7.66459	7.93309	7.72369	7.7381	7.723	7.82816	7.65427	7.81464	7.89062	7.77569	7.91156	7.74652	7.80123	7.98619	0.000145162	0.000667712	-0.167272	-0.293553	0.013924	0.0920601	-0.333197	-0.464004	8.60079e-05	0.00158725	-0.174999	-0.231088	0.0551373	0.126134
gene15845	Spock1	Spock1	Spock1	Spock1	reference	12.9292	13.053	13.0205	12.7589	12.8917	12.8162	12.8748	12.8963	13.1488	13.0142	13.1118	13.0074	13.0389	13.0245	12.7979	13.0363	13.1002	13.1549	13.1272	13.1033	12.9095	12.9614	13.123	13.0961	12.9442	12.9776	12.8872	13.0178	12.8368	12.8722	1.13161e-07	1.16183e-06	-0.103875	-0.145842	0.0329588	0.160955	0.13948	0.168695	0.0137724	0.0667161	-0.0540386	-0.0599714	0.384103	0.524502
gene15864	Thap6	Thap6	Thap6	Thap6	reference	7.40983	7.3985	7.47884	7.38458	7.43589	7.60108	7.45124	7.42417	7.13185	7.20618	7.31356	7.21653	7.15621	7.32018	7.34574	7.34347	7.22226	7.45658	7.19912	7.2363	7.35583	7.22794	7.22184	7.36727	7.37466	7.42066	7.40103	7.40534	7.46408	7.6153	1.28337e-07	1.2999e-06	-0.0181767	-0.043511	0.727632	0.881346	-0.138631	-0.227877	0.0664336	0.197382	0.303317	0.406268	0.00173569	0.0094633
gene1588	Kiaa2013	Kiaa2013	Kiaa2013	Kiaa2013	reference	9.98819	9.96703	9.7651	9.72156	9.75104	9.73016	9.71879	9.72901	9.89804	9.8583	9.76682	9.94707	9.88125	9.80929	10.104	9.78657	9.88317	9.8724	9.8584	9.80608	10.0562	9.93921	9.87623	9.86231	9.79332	10.0056	9.78119	9.76804	9.83067	9.70247	8.0795e-13	2.08181e-11	0.261417	0.297662	1.13253e-06	7.69927e-05	0.369986	0.409014	3.20991e-11	8.58329e-09	0.0754031	0.0819427	0.180945	0.306404
gene1590	Mfn2	Mfn2	Mfn2	Mfn2	reference	11.7262	11.8138	11.7941	11.6381	11.6258	11.617	11.7507	11.6897	11.7632	11.8656	11.7457	11.8516	11.7878	11.7953	11.8273	11.7348	11.8474	11.822	11.7477	11.794	11.7566	11.7832	11.8748	11.8238	11.7977	11.7121	11.7491	11.7521	11.7434	11.6935	1.90492e-05	0.000112307	-0.0216372	-0.0282044	0.539454	0.774692	0.122381	0.134498	0.00357975	0.0256664	-0.0773527	-0.0811996	0.0794851	0.165704
gene15921	SULT1B1_containing_gene15921	SULT1B1_containing	NA	LOC101972700	human_blastn	6.73041	6.80291	6.9129	7.11834	7.05002	6.99009	6.97313	7.238	6.81272	6.65473	6.92132	6.78561	6.70425	7.06553	6.81141	6.91039	6.74853	7.07931	6.6903	6.91396	6.53327	6.66012	6.68734	6.76569	6.9582	6.66631	6.85849	6.82098	7.0178	7.07867	1.21946e-12	3.01309e-11	-0.629154	-0.856065	5.52701e-07	4.34683e-05	-0.944365	-1.08557	1.72609e-10	3.64388e-08	-0.131561	-0.221336	0.211487	0.343617
gene15938	Fadd	Fadd	Fadd	Fadd	reference	8.19096	8.02373	7.65756	8.10192	8.10445	8.03984	8.02932	7.92191	7.49671	7.54526	7.58952	7.49143	7.55944	7.59546	7.64692	7.57331	7.35326	7.70496	7.4605	7.50077	8.20195	8.0483	7.53029	7.53799	7.8596	8.1237	7.95834	7.85974	8.0985	8.00258	4.80562e-58	4.44816e-55	0.924923	1.00347	2.17353e-20	2.61541e-16	0.0992047	0.146711	0.157233	0.348046	1.1516	1.19805	4.29374e-27	3.97435e-24
gene15949	Mrpl21	Mrpl21	Mrpl21	Mrpl21	reference	8.11977	7.92648	7.98572	7.95642	7.95154	7.89062	7.85478	7.79647	7.9881	8.09613	7.92189	8.10899	8.18509	7.91059	8.52313	7.98288	8.03902	8.0619	7.8945	7.99763	7.8903	7.88302	7.97253	8.06194	7.96742	7.98527	7.93407	7.90592	7.95682	7.86492	0.000118663	0.00055907	-0.00806005	-0.0197501	0.877009	0.950298	0.0846815	0.145953	0.256592	0.471602	-0.313193	-0.414571	0.00111148	0.00671743
gene15954	Lrp5	Lrp5	Lrp5	Lrp5	reference	9.53498	9.32532	9.43893	9.47811	9.58007	9.73368	9.68571	9.5264	9.27431	9.09064	9.60897	9.40897	9.34807	9.51929	9.07515	9.42139	9.26136	9.49792	9.32553	9.32038	9.55812	9.59465	9.30216	9.23599	9.48257	9.42044	9.56689	9.26261	9.54366	9.57606	3.49871e-08	4.01335e-07	-0.00705268	-0.0142162	0.886789	0.955213	-0.12373	-0.177516	0.0749027	0.214341	0.306004	0.371311	0.000259809	0.00216651
gene15956	Kmt5b	Kmt5b	Kmt5b	Kmt5b	reference	9.91507	9.87138	9.69603	9.93101	9.81249	9.85934	9.74622	9.91479	9.56901	9.65248	9.69064	9.69108	9.68583	9.70345	9.35033	9.86102	9.54544	9.73678	9.64222	9.71328	9.82033	9.80486	9.54799	9.61041	9.87646	9.9274	9.78245	9.71812	9.84462	9.76748	5.12703e-08	5.71766e-07	0.131796	0.202377	0.0217387	0.123271	0.016126	0.0219972	0.802534	0.895649	0.367135	0.424674	2.05348e-06	3.97899e-05
gene15960	Aldh3b1	Aldh3b1	Aldh3b1	Aldh3b1	reference	9.5482	9.59782	9.86968	10.1602	10.2057	10.2852	10.1088	9.86893	10.0704	9.94846	9.97889	10.0897	9.841	10.1085	10.3794	9.88078	9.8578	10.1007	9.85617	9.89725	9.45365	9.83472	9.66167	9.94793	9.81752	9.59145	10.0604	9.60866	10.0739	9.96152	3.24818e-07	2.98589e-06	-0.42201	-0.605636	4.05082e-05	0.00136155	-0.702258	-0.817441	2.94001e-08	2.55006e-06	-0.623941	-0.758073	3.3245e-07	8.54781e-06
gene15966	Ndufv1	Ndufv1	Ndufv1	Ndufv1	reference	11.656	11.4317	11.5829	11.459	11.429	11.3921	11.57	11.6207	11.6544	11.6427	11.6234	11.8616	11.7852	11.747	12.1213	11.8	11.69	11.739	11.6598	11.7677	11.7236	11.603	11.8688	11.7938	11.7546	11.5894	11.5349	11.66	11.5041	11.577	0.000200919	0.000886236	-0.0697795	-0.139141	0.201514	0.478929	0.10277	0.15671	0.150861	0.339121	-0.251817	-0.316541	0.00389349	0.0174035
gene15967	Gstp1	Gstp1	Gstp1	Gstp1	reference	13.6953	13.4043	13.5795	13.5423	13.5625	13.5173	13.5906	13.4776	13.6949	13.7058	13.5882	13.9383	13.7769	13.7675	14.4096	13.5166	13.6866	13.7967	13.7407	13.5626	13.5643	13.556	13.6679	13.7382	13.4291	13.6272	13.4943	13.4577	13.4816	13.4759	2.42438e-06	1.79634e-05	-0.0493634	-0.113903	0.36224	0.644613	0.0287033	0.0489311	0.695552	0.833188	-0.384044	-0.495289	8.30895e-05	0.00088012
gene15975	Coro1b	Coro1b	Coro1b	Coro1b	reference	11.1312	11.0164	11.1071	11.0986	11.0448	10.9331	11.0969	11.0356	11.2903	11.2326	11.2126	11.3006	11.1788	11.2689	11.5788	11.152	11.2817	11.183	11.1953	11.2172	11.1627	11.1388	11.1567	11.0951	11.1688	11.1306	11.0689	10.9545	11.0419	11.0032	1.46832e-06	1.15103e-05	-0.0593617	-0.100678	0.230634	0.515649	0.0809429	0.107404	0.202084	0.405957	-0.270578	-0.312014	0.000221635	0.00190319
gene15978	Carns1	Carns1	Carns1	Carns1	reference	9.3284	9.21218	9.74085	9.91856	9.64888	9.53716	9.73623	9.52869	10.0212	9.69009	9.87952	10.2081	10.047	10.1644	9.98542	9.85421	9.78791	10.0313	9.76734	9.84222	9.43732	9.6088	9.65173	9.84018	9.67386	9.35711	9.63139	9.67108	9.61616	9.49027	1.46466e-13	4.22643e-12	-0.744351	-0.878828	5.43023e-11	2.51315e-08	-0.317134	-0.480444	0.000355204	0.00460083	-0.920128	-0.989896	2.18838e-13	2.44698e-11
gene15987	Kdm2a	Kdm2a	Kdm2a	Kdm2a	reference	11.1626	11.2971	11.16	11.3203	11.1619	11.3412	11.2547	11.3402	11.1933	11.0231	11.0728	11.1059	11.0553	11.2286	10.8078	11.1832	11.0512	11.1662	11.1026	11.1875	11.2413	11.2989	11.0947	11.066	11.2834	11.2205	11.2969	11.1664	11.2818	11.3232	2.07256e-06	1.55967e-05	0.07675	0.119158	0.116828	0.351318	-0.04696	-0.0597508	0.430948	0.639087	0.252925	0.285332	0.000200276	0.00175013
gene15991	Pc	Pc	Pc	Pc	reference	10.8809	10.8823	11.086	10.9712	10.9052	10.9446	11.0157	11.0493	11.1177	11.0127	10.9994	11.2168	11.1458	11.0977	11.1325	11.0406	11.1031	11.0588	11.0881	10.9722	10.9691	10.9929	11.0401	11.1088	10.9695	10.928	11.0336	11.0117	10.97	11.0219	3.26213e-06	2.34013e-05	-0.153116	-0.185167	0.000947087	0.0142454	-0.0606681	-0.0698779	0.213967	0.420448	-0.269541	-0.288177	3.1996e-07	8.3335e-06
gene15992	HSP90AA1_gene15992	HSP90AA1	HSP90AA1	LOC101975245	human_blastn	12.2926	12.2758	12.377	12.4231	12.6247	12.672	12.5427	12.5837	12.5253	12.4563	12.4376	12.255	12.3417	12.5766	12.7995	12.1968	12.8188	12.5646	12.7653	12.7046	12.4557	12.252	12.8305	12.8712	12.326	12.3204	12.4931	12.2817	12.5248	12.788	9.13591e-06	5.85058e-05	-0.0745448	-0.166721	0.19025	0.46478	-0.226324	-0.35884	0.00480557	0.0317199	-0.166532	-0.226871	0.0767035	0.161585
gene15993	Lrfn4	Lrfn4	Lrfn4	Lrfn4	reference	8.52401	8.55567	8.40564	8.41055	8.38727	8.36626	8.52572	8.50628	8.57885	8.5627	8.58489	8.55173	8.48773	8.53549	8.82171	8.49603	8.56234	8.50309	8.45721	8.53182	8.61106	8.60727	8.58539	8.51254	8.41918	8.54247	8.4174	8.32956	8.4062	8.31281	0.000102131	0.000491382	0.0619211	0.112868	0.231499	0.516477	0.167937	0.231319	0.0149117	0.0706147	-0.0571411	-0.0688746	0.466771	0.599558
gene15998	RBM4B	RBM4B	RBM4B	LOC101977116	human_blastn	8.76446	8.77139	8.65573	8.86204	8.84511	8.92628	8.8897	8.74725	8.50238	8.50613	8.57542	8.48855	8.57719	8.6156	8.41777	8.59486	8.434	8.65441	8.50416	8.60727	8.612	8.67481	8.68265	8.52834	8.73226	8.80126	8.79417	8.61003	8.80488	8.86607	3.79132e-13	1.02289e-11	0.11722	0.190611	0.0397998	0.181957	-0.16393	-0.221555	0.0151672	0.0714978	0.352037	0.414635	1.1864e-05	0.000179797
gene15999	RBM4_like	RBM4_like	RBM4	LOC101976473	human_blastn	9.66839	9.72994	9.42519	9.64861	9.64929	9.69698	9.71893	9.55631	9.49282	9.55153	9.55409	9.30304	9.4996	9.5463	9.77949	9.40416	9.40309	9.51834	9.41996	9.42917	9.73707	9.73345	9.56168	9.4349	9.60598	9.71097	9.59061	9.44256	9.62903	9.47196	4.77893e-05	0.000251003	0.269225	0.357359	0.000218193	0.00477367	0.0665981	0.0949053	0.324192	0.542408	0.23858	0.287659	0.0031304	0.0147135
gene16000	Rbm14	Rbm14	Rbm14	Rbm14	reference	10.0249	10.0273	9.61539	9.97923	10.1808	10.3128	10.1013	10.0631	9.70053	9.86391	9.88598	9.49685	9.77851	9.80047	9.37998	9.49902	9.64956	9.79212	9.55059	9.69517	10.2187	10.2897	9.89188	9.59911	9.84453	10.2052	9.89061	9.57312	9.91252	9.91849	7.50099e-11	1.39075e-09	0.494153	0.65995	3.81159e-06	0.000211359	0.0196186	0.0372065	0.793561	0.890653	0.629302	0.754861	1.60691e-07	4.6148e-06
gene16006	Bbs1	Bbs1	Bbs1	Bbs1	reference	9.09466	9.10601	9.08708	9.30648	9.21974	9.36722	9.16315	9.26935	8.86221	8.80513	8.91746	8.93328	8.97034	9.08129	8.54053	9.05601	8.93013	8.95926	8.84229	8.9664	9.0248	9.09366	8.90627	8.85913	9.22946	9.10885	9.14042	8.96977	9.20056	9.30672	6.96618e-12	1.51581e-10	0.0513951	0.107113	0.333066	0.61856	-0.201545	-0.296302	0.00701652	0.0415706	0.348244	0.434588	0.000113567	0.00112939
gene16007	Dpp3	Dpp3	Dpp3	Dpp3	reference	9.847	9.78952	9.73069	9.78023	9.70836	9.76627	9.75198	9.70807	9.96422	9.86845	9.91845	9.96571	9.87915	9.93799	9.9745	9.82915	9.94742	9.84341	9.83091	9.91386	9.7766	9.7666	9.76856	9.81963	9.83095	9.8277	9.72067	9.59511	9.67731	9.72332	4.27743e-07	3.8382e-06	-0.0534575	-0.0798426	0.228137	0.51265	0.0768402	0.092997	0.163908	0.357626	-0.194413	-0.213777	0.00133665	0.007755
gene16012	Slc29a2	Slc29a2	Slc29a2	Slc29a2	reference	10.0086	9.99474	9.92609	10.1947	10.2265	10.0063	10.037	10.1063	9.95969	9.96872	9.88867	10.0261	10.0376	9.98156	10.1167	9.9822	9.89963	9.95498	9.85607	9.85254	9.96194	10.1215	9.90231	9.84884	10.188	9.9811	10.1266	9.87849	10.1363	10.0008	2.99871e-05	0.000166591	0.0644635	0.105193	0.188151	0.462423	-0.121835	-0.156479	0.0492803	0.161666	-0.0130181	-0.0149631	0.852407	0.903702
gene16016	Brms1	Brms1	Brms1	Brms1	reference	8.37867	8.25191	8.11422	8.21999	8.1114	8.13422	8.15461	8.05916	8.13334	8.23824	8.08139	8.24787	8.25451	8.09539	8.50282	8.04206	8.1879	8.10677	8.08943	8.09269	8.21674	8.36725	8.14323	8.115	8.13947	8.34703	8.10391	8.05297	8.12223	8.06795	2.23797e-07	2.16128e-06	0.35285	0.433827	6.25949e-06	0.000309961	0.252613	0.336316	0.000447148	0.00552984	0.0633506	0.076507	0.421699	0.558843
gene16025	Sf3b2	Sf3b2	Sf3b2	Sf3b2	reference	11.8977	11.7483	11.797	11.7409	11.7187	11.668	11.7789	11.7333	11.8359	11.9257	11.8697	11.9555	11.9132	11.8422	12.1506	11.8564	11.9861	11.7677	11.8447	11.8505	11.725	11.7782	11.8799	11.8126	11.7992	11.862	11.7714	11.7772	11.6996	11.7865	1.48845e-05	9.05488e-05	-0.0216949	-0.0337982	0.616215	0.824333	0.0899435	0.109108	0.106296	0.270244	-0.198516	-0.218969	0.00124782	0.00734948
gene16037	Fibp	Fibp	Fibp	Fibp	reference	11.1279	11.0488	11.1896	11.1272	11.1842	11.0421	11.1945	11.0707	11.3178	11.2634	11.2082	11.2842	11.2641	11.2351	11.6637	11.1539	11.2054	11.1539	11.1712	11.2225	11.1516	11.1726	11.2341	11.2215	11.1595	11.1274	11.1333	11.0942	11.0779	11.0164	3.8959e-06	2.73828e-05	-0.0545805	-0.091253	0.260532	0.546165	0.00099243	0.00130307	0.9872	0.993724	-0.314037	-0.357513	1.16229e-05	0.000176812
gene16042	LOC110598929	LOC110598929	LOC110598929	LOC110598929	reference	8.62974	8.60629	8.71411	9.06188	8.82989	8.9318	8.77276	9.03977	8.40603	8.30687	8.75614	8.4797	8.54451	8.86309	8.34603	8.84973	8.37231	8.8731	8.41813	8.62863	8.58578	8.78092	8.53834	8.5506	9.01598	8.7998	8.8156	8.87187	8.76433	8.93504	7.6668e-19	4.56706e-17	-0.116547	-0.22378	0.0566757	0.228573	-0.299092	-0.426418	0.000270081	0.0037398	0.383997	0.487905	5.71427e-05	0.000651752
gene16048	Sipa1	Sipa1	Sipa1	Sipa1	reference	9.02723	8.73573	8.52459	9.1025	9.06578	9.17044	9.06625	8.82506	8.54491	8.59128	8.67027	8.67119	8.74003	8.78585	8.73665	8.63626	8.54099	8.85423	8.52021	8.68245	8.88652	9.09177	8.60268	8.57708	8.85878	8.99303	8.95114	8.72899	8.9445	8.94575	5.46406e-13	1.45141e-11	0.304256	0.438109	0.000311272	0.00630562	-0.0990059	-0.161438	0.179154	0.377607	0.391392	0.498565	4.92211e-05	0.000582377
gene16049	Pcnx3	Pcnx3	Pcnx3	Pcnx3	reference	10.0962	10.1111	10.14	10.0739	9.91042	10.1202	10.0275	9.97567	10.249	10.1485	10.135	10.3008	10.2259	10.2215	10.0615	10.088	10.1998	10.1576	10.1168	10.1369	10.1544	10.2946	10.1494	10.0474	10.0644	10.2023	10.0362	9.85143	9.98866	10.0762	6.92584e-05	0.000349282	0.0218435	0.0361391	0.62968	0.832631	0.185289	0.229339	0.00235356	0.0187305	-0.0488781	-0.0553086	0.463738	0.596489
gene16050	Map3k11	Map3k11	Map3k11	Map3k11	reference	9.98296	9.87919	9.55261	9.8481	9.81344	9.84156	9.79397	9.73353	9.88963	9.66044	9.80554	9.85561	9.78476	9.92332	9.85371	9.69993	9.75341	9.76121	9.74305	9.7698	9.9716	9.97089	9.67752	9.73693	9.74069	9.92565	9.72786	9.55038	9.74507	9.79539	0.000160712	0.000730025	0.238381	0.301117	0.000173434	0.00410005	0.170545	0.217038	0.00676825	0.0403937	0.166991	0.191512	0.0176891	0.0536558
gene16053	Sssca1	Sssca1	Sssca1	Sssca1	reference	9.67324	9.66033	9.70395	9.42192	9.34353	9.42468	9.49866	9.49041	9.59777	9.74819	9.63681	9.69009	9.68565	9.63916	9.66321	9.53485	9.67577	9.59335	9.65193	9.58278	9.66042	9.61098	9.63574	9.73349	9.33865	9.74934	9.46851	9.50573	9.50275	9.46215	1.39517e-14	4.59947e-13	0.0530815	0.0773809	0.220032	0.50345	0.333711	0.376343	4.57939e-09	5.86211e-07	0.00510534	0.00558373	0.929962	0.956022
gene16057	NEAT1_containing	NEAT1_containing	NA	LOC101970270	human_blastn	14.1571	13.7888	13.6647	14.0863	13.9849	13.7399	13.8262	13.6447	13.0043	12.8306	14.0753	13.5614	13.8222	14.0017	13.1415	14.2957	13.6536	14.017	13.4211	13.7715	13.811	14.0176	13.6962	13.7217	13.9749	14.1083	13.7723	13.974	13.6056	13.8743	0.000166973	0.000754199	-0.0131866	-0.0552237	0.799509	0.916151	0.0562146	0.164211	0.450133	0.65711	0.646094	0.916835	2.83176e-05	0.000372806
gene16058	LOC106145130	LOC106145130	LOC106145130	LOC106145130	reference	7.92907	7.6704	7.69349	8.05071	8.32551	8.25696	8.08737	8.04451	7.8406	7.78645	7.71178	7.73421	7.74733	7.69905	8.13064	7.57169	7.76454	7.71422	7.73162	7.72621	7.74637	7.85096	7.80397	7.51147	8.00975	7.86408	7.9637	7.4953	7.98796	7.97334	2.94006e-07	2.74246e-06	0.101827	0.295299	0.101123	0.323341	-0.413489	-0.664515	0.000176495	0.00271234	-0.0603873	-0.103722	0.564811	0.686294
gene16063	Pola2	Pola2	Pola2	Pola2	reference	7.15527	7.24851	7.17141	7.1793	7.05336	7.24314	7.22853	7.26575	7.36528	7.41307	7.32906	7.31919	7.25414	7.3065	7.53329	7.25107	7.26485	7.08243	7.21046	7.25233	7.33632	7.25378	7.19541	7.34391	7.19319	7.32407	7.08215	7.16951	7.06891	7.0334	0.000121389	0.000570799	0.031978	0.0814038	0.549744	0.779895	0.0915374	0.165673	0.226986	0.436104	-0.201669	-0.281605	0.0375003	0.0944415
gene16071	Vps51	Vps51	Vps51	Vps51	reference	9.49507	9.3451	9.65815	9.52434	9.43294	9.5781	9.52011	9.61882	9.78805	9.71037	9.65232	9.72781	9.69914	9.70838	9.99341	9.55558	9.71146	9.73119	9.6887	9.68669	9.58007	9.53625	9.66618	9.63965	9.66902	9.50599	9.5058	9.53889	9.62138	9.52209	1.732e-07	1.71532e-06	-0.195669	-0.268431	0.00184032	0.0229954	-0.0496128	-0.0670519	0.439519	0.64694	-0.408885	-0.465646	7.45845e-08	2.33717e-06
gene16076	Sac3d1	Sac3d1	Sac3d1	Sac3d1	reference	7.2706	7.12492	6.84387	7.25552	7.10132	7.25432	7.29491	7.17756	6.9102	6.96883	7.01461	6.96863	7.02147	7.11218	6.92532	7.01847	6.83907	7.03362	6.95351	6.94435	7.20273	7.35859	7.01747	6.92847	7.12816	7.26136	7.0543	6.96575	7.07369	7.16954	2.47392e-11	4.90422e-10	0.440796	0.589109	1.01789e-05	0.000471088	0.035243	0.0617991	0.633822	0.793464	0.580405	0.70093	2.43667e-07	6.63359e-06
gene16083	Ppp2r5b	Ppp2r5b	Ppp2r5b	Ppp2r5b	reference	11.5409	11.4967	11.6502	11.3983	11.4407	11.4133	11.5212	11.4972	11.7067	11.6471	11.6343	11.6179	11.5216	11.6201	11.8877	11.5217	11.7727	11.5822	11.6599	11.6205	11.6168	11.5635	11.6423	11.657	11.4496	11.4993	11.4754	11.5512	11.5049	11.4899	1.30766e-06	1.03521e-05	-0.0543847	-0.0838022	0.234033	0.519234	0.105609	0.129828	0.0659736	0.196695	-0.173624	-0.193305	0.00639379	0.0250444
gene16089	Men1	Men1	Men1	Men1	reference	10.0596	10.0971	9.86768	9.97973	10.0209	10.0491	10.0272	10.0207	9.88983	9.94492	9.89923	9.95245	9.93483	9.96187	10.0639	9.93679	9.93322	10.0166	9.9477	9.9627	10.1451	10.1354	9.94744	9.90851	10.0397	10.0876	10.0031	9.84652	9.99456	10.0565	4.60872e-05	0.000243231	0.225071	0.259751	1.05592e-05	0.000483113	0.113302	0.131418	0.0253817	0.103121	0.205681	0.221981	0.000190832	0.00168226
gene16093	Rasgrp2	Rasgrp2	Rasgrp2	Rasgrp2	reference	8.33554	8.29842	8.38456	8.6548	8.66467	8.74635	8.57741	8.60423	8.37933	8.38782	8.43545	8.35748	8.37783	8.43021	8.6298	8.42696	8.35596	8.52419	8.39308	8.46292	8.43996	8.58259	8.38253	8.48194	8.70824	8.47803	8.64943	8.62968	8.5916	8.63884	2.23867e-08	2.65659e-07	-0.00974931	-0.0195485	0.843861	0.936819	-0.303229	-0.396164	5.32538e-05	0.00109352	-0.00984589	-0.0121213	0.903869	0.939958
gene16094	Nrxn2	Nrxn2	Nrxn2	Nrxn2	reference	11.4106	11.5543	11.6697	11.4066	11.4171	11.5303	11.5617	11.5358	11.6204	11.664	11.572	11.6451	11.6461	11.6495	11.402	11.5322	11.7328	11.717	11.7468	11.7153	11.5905	11.5434	11.7018	11.7445	11.4779	11.5419	11.6203	11.5666	11.6043	11.5809	1.85043e-05	0.000109632	-0.101939	-0.144968	0.0376503	0.175619	0.0441609	0.0544522	0.436116	0.64388	-0.0920379	-0.102503	0.144861	0.260127
gene161	Zeb2	Zeb2	Zeb2	Zeb2	reference	12.2409	12.2242	12.1792	12.3318	12.3805	12.3864	12.1279	12.2953	11.9105	11.7876	12.3444	11.9948	11.9705	12.1346	11.0515	12.2489	11.9712	12.1993	11.8673	12.0769	12.0025	12.239	11.8459	11.9712	12.0982	12.2322	12.2531	12.2501	12.1287	12.3229	7.11682e-06	4.67194e-05	-0.0149952	-0.0434388	0.77765	0.905305	-0.0814409	-0.163545	0.287749	0.504222	0.406082	0.570144	0.000235733	0.00200834
gene16100	Trmt112	Trmt112	Trmt112	Trmt112	reference	10.2038	10.0656	10.1445	10.1601	10.1628	10.1975	10.2304	10.1365	10.2882	10.313	10.163	10.3257	10.3193	10.3336	10.7544	10.21	10.2095	10.1376	10.2465	10.1784	10.2301	10.1274	10.1369	10.1905	10.1142	10.2341	10.0981	10.102	10.0619	10.0981	1.44803e-05	8.85373e-05	-0.0203027	-0.0396024	0.680896	0.860173	-0.00418622	-0.006002	0.950362	0.976076	-0.308938	-0.368664	0.000137324	0.0013001
gene16114	Stip1	Stip1	Stip1	Stip1	reference	12.1355	12.2154	12.1232	12.1096	12.286	12.563	12.2693	12.3066	12.0162	12.1482	11.9829	11.8906	12.0193	11.9004	12.2408	11.8477	12.0135	12.0717	11.9731	12.0002	12.0878	12.1893	12.1306	12.1335	12.0376	12.1522	12.1764	11.999	12.2708	12.2515	2.97278e-05	0.000165455	0.151156	0.2432	0.0156308	0.0993584	-0.161664	-0.229975	0.0220848	0.0934084	0.120634	0.148645	0.142229	0.256358
gene16117	Otub1	Otub1	Otub1	Otub1	reference	11.0391	11.0113	11.1023	10.8438	10.9074	10.8485	10.9374	10.9807	11.2237	11.1148	11.1234	11.1611	11.1177	11.1602	11.5279	10.9702	11.1126	11.083	11.1411	11.0921	11.0799	11.0954	11.1199	11.0741	11.1273	11.0874	10.9517	10.9018	10.9555	10.8709	3.39126e-07	3.10793e-06	-0.0213595	-0.0392039	0.657015	0.848129	0.176123	0.233698	0.0083183	0.0468396	-0.224397	-0.263255	0.00303363	0.0143602
gene16119	Naa40	Naa40	Naa40	Naa40	reference	7.62949	7.62904	7.35307	7.55481	7.55985	7.49088	7.56265	7.56317	7.45447	7.46008	7.48712	7.545	7.45588	7.45127	7.42358	7.33718	7.53971	7.49863	7.40808	7.40814	7.58972	7.6285	7.36363	7.4019	7.64501	7.70195	7.57831	7.68973	7.60799	7.49189	1.42389e-07	1.43204e-06	0.378424	0.468115	4.59086e-06	0.000240182	0.134701	0.193382	0.0540603	0.172138	0.303251	0.369457	0.000323337	0.00258176
gene16122	SPINDOC_containing	SPINDOC_containing	NA	CUNH11orf84	human_blastn	9.1937	9.10852	8.90083	9.03365	9.02236	9.13897	9.1032	9.03792	9.06648	8.9735	8.98938	8.91822	8.91507	8.96525	9.16155	8.87374	9.03313	8.95599	8.95093	8.85075	9.20214	9.19254	9.06749	8.92114	9.02613	9.09641	8.98887	8.91033	8.99813	9.06359	7.65676e-05	0.000382457	0.310218	0.373925	7.3645e-06	0.000355892	0.115693	0.151417	0.06763	0.199753	0.217616	0.251389	0.00271641	0.0132014
gene16125	Atl3	Atl3	Atl3	Atl3	reference	9.66307	9.68546	9.50228	9.59777	9.692	9.4527	9.52823	9.40459	9.39666	9.36224	9.52123	9.36429	9.43497	9.36471	9.13508	9.53898	9.50166	9.39593	9.51696	9.35292	9.62079	9.62728	9.3767	9.28705	9.54688	9.64251	9.49974	9.50345	9.44217	9.41604	6.98317e-06	4.58921e-05	0.206558	0.288397	0.00167989	0.0214133	0.125766	0.172387	0.060093	0.184954	0.4136	0.478992	2.68621e-07	7.16699e-06
gene16127	Pla2g16	Pla2g16	Pla2g16	Pla2g16	reference	9.61545	9.59855	9.57712	9.66921	9.68775	9.71846	9.75507	9.69626	9.79209	9.68762	9.71449	9.9971	9.82448	9.82843	9.90749	9.76649	9.75845	9.80497	9.86318	9.82923	9.6428	9.65163	9.67172	9.75219	9.73969	9.77908	9.51419	9.52148	9.56651	9.49577	5.15046e-07	4.52046e-06	-0.0822876	-0.13025	0.103002	0.326679	-0.0578684	-0.0752972	0.347425	0.565475	-0.281599	-0.320366	6.61746e-05	0.000728526
gene16129	Sorcs3	Sorcs3	Sorcs3	Sorcs3	reference	7.97315	8.12485	8.25819	7.91768	7.87914	7.87436	7.97184	7.95068	8.08773	8.08385	8.01009	8.02687	8.09949	8.07851	8.00557	8.10994	8.15767	8.11855	8.23856	8.1004	8.17803	8.13719	8.09368	8.11856	7.92688	8.08258	8.07948	7.99846	8.05663	8.07877	4.24486e-05	0.000226211	-0.0157302	-0.030335	0.747865	0.890644	0.278906	0.367673	0.000145386	0.00237695	0.0669199	0.0811796	0.400185	0.538879
gene16139	Stn1	Stn1	Stn1	Stn1	reference	8.33999	8.36692	8.46005	8.46259	8.38495	8.23218	8.41034	8.44638	8.6376	8.45342	8.56576	8.57298	8.50556	8.53593	8.47302	8.56811	8.49449	8.5101	8.52491	8.43117	8.37657	8.29983	8.56915	8.52518	8.49377	8.22703	8.45937	8.46972	8.4522	8.36258	4.85537e-06	3.32525e-05	-0.313546	-0.381997	1.03543e-05	0.000477367	-0.0950125	-0.128528	0.144484	0.330401	-0.335882	-0.388233	9.30452e-06	0.000149083
gene16156	Wbp1l	Wbp1l	Wbp1l	Wbp1l	reference	9.28047	9.38173	9.1098	9.34115	9.35923	9.33523	9.26439	9.28343	9.23987	9.09776	9.16803	9.21297	9.10742	9.25906	8.93545	9.12663	9.06377	9.2655	9.06912	9.14206	9.37439	9.36956	9.08931	9.07007	9.33377	9.41055	9.25814	9.12111	9.27596	9.26189	6.04931e-10	9.6797e-09	0.233339	0.288961	0.000122776	0.00316352	0.0601835	0.0760363	0.309152	0.527609	0.339217	0.379698	6.75544e-07	1.54835e-05
gene16161	Actr1a	Actr1a	Actr1a	Actr1a	reference	12.0324	12.1499	12.1607	12	12.0536	12.0424	12.101	12.072	12.2421	12.2449	12.1605	12.1896	12.1671	12.1597	12.3585	12.0962	12.1768	12.1996	12.129	12.1185	12.1389	12.1407	12.1965	12.2115	12.1256	12.1047	12.0868	12.1865	12.096	12.0689	6.43449e-06	4.26826e-05	-0.0447071	-0.059042	0.233235	0.518199	0.0766156	0.0856701	0.0845344	0.232148	-0.16744	-0.176901	0.000387201	0.00298475
gene16176	ARMH3_like	ARMH3_like	ARMH3	CUNH10orf76	human_blastn	8.73252	8.89369	9.05024	8.81916	8.68185	8.8428	8.81531	8.87798	8.96626	8.87026	8.89918	9.01025	8.90792	8.96724	9.09993	8.94685	8.95054	8.90577	8.89656	8.99106	8.74874	8.65097	8.95242	8.98648	8.90455	8.78041	8.78674	8.91748	8.73998	8.82241	9.56731e-06	6.10087e-05	-0.261433	-0.333596	0.000123835	0.00318106	-0.0600691	-0.0816905	0.353443	0.571029	-0.305031	-0.354043	5.42188e-05	0.000622534
gene16177	Kcnip2	Kcnip2	Kcnip2	Kcnip2	reference	9.78258	9.93427	9.7986	10.0808	10.1074	10.1598	9.94498	9.98552	9.87112	9.83063	9.9138	9.78409	9.89758	9.87345	9.74022	9.86254	9.87208	9.91685	9.94467	9.9998	9.81546	9.96426	9.91771	9.8486	9.94998	9.86609	9.93507	9.83379	10.064	9.99321	3.55696e-05	0.000193434	0.000714279	0.00119807	0.987371	0.995312	-0.231548	-0.282472	0.000177151	0.00271385	0.0593366	0.0673647	0.379169	0.520007
gene1619	Plekhm2	Plekhm2	Plekhm2	Plekhm2	reference	11.5554	11.4628	11.484	11.9557	11.9018	12.0919	11.9175	11.9041	11.8426	11.569	11.664	11.7731	11.6437	11.781	11.9586	11.6169	11.6893	11.7037	11.6257	11.7101	11.585	11.6858	11.6531	11.6324	11.8104	11.5096	11.8279	11.5775	11.7885	11.8438	3.21758e-09	4.52303e-08	-0.0777388	-0.133866	0.138377	0.390317	-0.503998	-0.566488	3.33928e-10	6.81043e-08	-0.266297	-0.313477	0.000565285	0.00400593
gene16194	Lzts2	Lzts2	Lzts2	Lzts2	reference	10.6514	10.5912	10.391	10.7548	10.7177	10.7839	10.7956	10.7238	10.4691	10.2353	10.4963	10.4749	10.4256	10.5773	10.6708	10.4008	10.4388	10.5883	10.4127	10.5059	10.6288	10.6944	10.398	10.4506	10.6198	10.638	10.6202	10.4767	10.6588	10.6986	9.29213e-09	1.20228e-07	0.152018	0.22061	0.00928625	0.0701013	-0.127714	-0.168153	0.0464943	0.155972	0.224948	0.261145	0.00227024	0.0114588
gene16195	Twnk	Twnk	Twnk	Twnk	reference	8.12467	7.9253	7.95271	7.98556	8.06909	7.93465	8.16112	8.03488	7.98042	7.79364	7.77194	7.82754	7.83743	7.9554	7.80965	7.85543	7.87614	7.85669	7.75879	7.91004	8.08041	8.22726	7.87458	7.80783	7.94222	8.1506	8.01064	7.95697	7.98685	8.07199	2.4803e-07	2.37434e-06	0.342272	0.447167	3.92099e-05	0.00132532	0.0827241	0.12549	0.242417	0.45422	0.409006	0.498436	6.31139e-06	0.000107723
gene16198	Slf2	Slf2	Slf2	Slf2	reference	9.89716	9.89318	9.67782	10.0207	9.9197	9.84856	9.91785	9.79341	9.64599	9.70195	9.67567	9.78963	9.81214	9.67253	9.39214	9.81314	9.54621	9.66402	9.70102	9.59725	9.69998	9.80112	9.61453	9.658	9.9054	9.82587	9.84663	9.8116	9.8671	9.93889	1.28616e-06	1.02183e-05	0.117646	0.194558	0.0412197	0.185976	-0.0841764	-0.118687	0.211381	0.417455	0.190171	0.229348	0.017262	0.0527059
gene16203	Sec31b	Sec31b	Sec31b	Sec31b	reference	8.99038	8.89003	9.03543	9.58007	9.33878	9.45409	9.31784	9.44444	9.19043	9.06564	9.24163	9.43938	9.15995	9.28936	8.96491	9.42125	9.2334	9.29501	9.3134	9.34653	9.06285	9.18232	9.22999	9.17238	9.63134	8.94733	9.35727	9.25649	9.31097	9.34275	4.61833e-08	5.18883e-07	-0.278058	-0.413711	0.000666541	0.0108826	-0.610082	-0.698015	8.44886e-09	9.50141e-07	-0.227727	-0.301685	0.0141047	0.045031
gene16211	SCD_containing_gene16211	SCD_containing	NA	LOC101966452	human_blastn	15.4254	15.562	15.6181	16.0094	16.0553	15.8656	15.8808	15.9189	15.6616	15.4826	15.6962	15.8062	15.675	15.6172	15.3994	15.8143	15.5837	15.7165	15.6532	15.6287	15.5219	15.6467	15.6	15.6192	15.9217	15.5916	15.8211	15.8337	15.7255	15.7978	2.00144e-14	6.474e-13	-0.143938	-0.201931	0.00929478	0.0701217	-0.508661	-0.554431	9.1776e-13	4.41736e-10	-0.0928524	-0.105873	0.175663	0.299738
gene16233	Plce1	Plce1	Plce1	Plce1	reference	7.74685	7.74528	7.9882	7.55388	7.63066	7.68493	7.8495	7.68629	7.68661	7.72566	7.90192	7.778	7.71121	7.81554	7.35973	8.10169	7.7986	7.79722	8.1389	7.82066	7.91457	7.74596	7.94455	8.03442	7.67114	7.72226	7.97015	7.89259	7.98622	7.88202	0.000124919	0.000586024	-0.119265	-0.306068	0.065109	0.249081	0.0924189	0.201016	0.231973	0.442062	0.143906	0.23402	0.167939	0.289847
gene16237	Lgi1	Lgi1	Lgi1	Lgi1	reference	9.65015	9.68511	9.70503	9.88991	9.95846	9.96339	9.87271	9.94331	9.65151	9.61319	9.74018	9.69025	9.73561	9.64697	9.70176	9.678	9.66095	9.77758	9.70159	9.83381	9.60734	9.66681	9.70349	9.66454	9.91815	9.52849	9.79844	9.89305	9.92979	9.86679	2.39159e-17	1.18428e-15	-0.0943274	-0.130648	0.0424147	0.189731	-0.428057	-0.466536	2.41299e-13	1.3198e-10	-0.0711429	-0.0781263	0.230665	0.36598
gene1624	Spen	Spen	Spen	Spen	reference	11.2485	11.417	11.1584	11.5512	11.4115	11.5832	11.3623	11.427	11.1185	10.9148	11.0233	11.1588	11.123	11.1355	10.4124	11.0959	11.0063	11.1748	11.0816	11.0975	11.2376	11.3663	11.0272	11.0395	11.3045	11.2999	11.3261	11.1567	11.253	11.3121	2.02875e-08	2.4339e-07	0.151703	0.286077	0.023328	0.128587	-0.13218	-0.220194	0.0803902	0.225066	0.376139	0.488552	0.000122274	0.00119523
gene16256	Cpeb3	Cpeb3	Cpeb3	Cpeb3	reference	10.165	10.3949	10.242	9.91977	9.89894	9.87956	9.95122	9.95192	10.283	10.4328	10.1647	10.1104	10.2036	10.0378	9.78627	9.94459	10.2048	10.0885	10.1733	10.0772	10.212	10.2282	10.2747	10.0941	9.98364	10.2741	10.0957	10.0751	10.0266	10.0156	0.000160283	0.000728908	0.130589	0.23982	0.0370642	0.174236	0.397503	0.518754	7.00666e-06	0.000223045	0.0938906	0.122362	0.290539	0.431632
gene16279	Slc16a12	Slc16a12	Slc16a12	Slc16a12	reference	7.53284	7.54561	7.49783	7.36697	7.47132	7.34397	7.48402	7.13899	7.09188	7.05554	7.33631	7.16195	6.82345	7.24298	6.91631	7.65698	7.0021	7.16691	7.48818	7.31478	7.5155	7.17471	7.25819	7.12658	7.45268	7.28237	7.51408	7.10548	7.4467	7.35708	0.000114254	0.000542333	0.0199906	0.0861154	0.700277	0.869332	0.051324	0.155808	0.487058	0.688207	0.750481	1.02248	9.36296e-06	0.00014982
gene16302	Tmem43	Tmem43	Tmem43	Tmem43	reference	8.7604	8.71756	8.60128	8.57487	8.53978	8.59554	8.50781	8.57935	8.76142	8.81363	8.68034	8.83288	8.833	8.73988	8.44264	8.57271	8.50897	8.57578	8.5537	8.68929	8.70747	8.70471	8.68081	8.66272	8.48485	8.7999	8.59278	8.43397	8.56373	8.54882	0.000192325	0.00084989	0.101213	0.182096	0.0769501	0.275906	0.228071	0.319905	0.00203079	0.0169817	-0.0186527	-0.023214	0.822201	0.882801
gene16313	Rbsn	Rbsn	Rbsn	Rbsn	reference	10.2195	10.3309	10.1446	10.0711	10.0696	10.0554	10.1403	10.2033	10.1326	10.2099	10.0519	10.1103	10.249	10.1363	9.99351	10.0609	10.1871	10.0978	10.1116	10.1134	10.3339	10.296	10.2464	10.1553	10.0454	10.2901	10.1173	10.0738	10.1211	10.0948	1.24263e-06	9.92209e-06	0.260158	0.298633	2.13723e-06	0.000131211	0.244717	0.282085	7.78808e-06	0.000242155	0.220454	0.240211	0.000155124	0.00143035
gene16335	Vgll4	Vgll4	Vgll4	Vgll4	reference	9.92481	9.88433	9.79852	9.94097	10.028	9.91762	9.86771	9.80625	9.62221	9.5428	9.60047	9.60397	9.62026	9.79307	9.36925	9.70409	9.43783	9.59476	9.60825	9.64151	10.0967	9.98028	9.59053	9.56351	9.77792	10.0026	9.87552	9.68929	9.88449	9.82849	1.85275e-19	1.16723e-17	0.365734	0.428506	4.93491e-07	3.99234e-05	0.0745323	0.0992719	0.241187	0.452833	0.594926	0.64516	8.88037e-14	1.03745e-11
gene16340	Slc6a11	Slc6a11	Slc6a11	Slc6a11	reference	12.0843	12.241	12.1689	12.6375	12.6273	12.7171	12.6181	12.5896	12.3855	12.308	12.4975	12.2672	12.1213	12.4395	12.3408	12.3404	12.2857	12.4227	12.198	12.4152	12.2883	12.3442	12.4076	12.5338	12.7641	12.1968	12.7551	12.7262	12.6838	12.6574	5.10432e-21	3.76811e-19	-0.138726	-0.208547	0.0162974	0.101768	-0.520878	-0.575998	3.10951e-11	8.58329e-09	-0.0795362	-0.0934884	0.285243	0.426071
gene16343	Sec13	Sec13	Sec13	Sec13	reference	10.0227	9.97853	9.87185	9.73631	9.89528	9.87212	9.86196	9.82397	9.98682	9.95894	10.0041	9.94131	9.931	10.0222	10.3138	9.84916	10.0006	9.90987	9.89017	9.93716	9.91919	9.90199	10.0107	9.90947	9.84311	10.0552	9.7984	9.77204	9.78004	9.7234	0.000142372	0.000656134	0.0365694	0.0672536	0.457438	0.7225	0.158796	0.214543	0.0182075	0.0813584	-0.0765148	-0.0910324	0.317254	0.458946
gene16346	Irak2	Irak2	Irak2	Irak2	reference	7.70575	7.76958	7.617	7.80495	7.80458	7.89982	7.68204	7.83385	7.58531	7.64565	7.47411	7.47524	7.554	7.65617	7.63806	7.53266	7.52033	7.61455	7.60108	7.67283	7.70667	7.79632	7.52475	7.52055	7.82953	7.69718	7.79933	7.62005	7.79686	7.78219	1.55278e-08	1.89884e-07	0.223529	0.337504	0.00215075	0.0255241	-0.0953659	-0.144401	0.179431	0.377926	0.264938	0.334575	0.00268026	0.0130679
gene16364	Brpf1	Brpf1	Brpf1	Brpf1	reference	9.2137	9.23203	9.00162	9.17967	9.18112	9.12159	9.20187	9.36077	8.9698	8.90662	8.9999	8.9834	8.95335	9.02417	8.84624	8.85545	8.97296	8.99682	9.02574	8.97705	9.1845	9.23341	8.96011	8.92367	9.24562	9.1928	9.09817	8.89467	9.18129	9.2316	1.1584e-10	2.09203e-09	0.318618	0.393975	1.54269e-05	0.00064642	-0.00108035	-0.00149331	0.986791	0.993395	0.406473	0.470484	3.48434e-07	8.84537e-06
gene16377	Grm7	Grm7	Grm7	Grm7	reference	8.59583	8.87223	8.89187	8.76591	8.60414	8.77711	8.70175	8.82076	8.93261	8.92452	8.8005	8.74841	8.93274	8.82232	8.85014	8.80116	8.90562	8.92782	9.01641	9.05867	8.54982	8.46827	8.97236	8.95705	8.83149	8.56726	8.79087	8.83244	8.93488	8.90454	2.39723e-09	3.45874e-08	-0.332787	-0.415795	1.58322e-05	0.000656927	-0.155135	-0.217251	0.0254036	0.103132	-0.375037	-0.443	5.01923e-06	8.86879e-05
gene16409	Gskip	Gskip	Gskip	Gskip	reference	9.58274	9.70765	9.65246	9.65724	9.71088	9.77127	9.67766	9.6195	9.51847	9.69573	9.51363	9.58331	9.59031	9.59051	9.8041	9.46154	9.47184	9.57952	9.53833	9.50742	9.5906	9.58523	9.52568	9.5515	9.72216	9.63617	9.82459	9.70966	9.81899	9.75071	9.26316e-07	7.62405e-06	0.0612168	0.0965033	0.196314	0.472354	-0.0855431	-0.107512	0.148054	0.335688	-0.0203611	-0.0230164	0.759194	0.839186
gene1641	Sdhb	Sdhb	Sdhb	Sdhb	reference	10.6672	10.559	10.5809	10.4163	10.5058	10.434	10.5916	10.4794	10.6169	10.7629	10.6562	10.6841	10.6793	10.6276	11.085	10.5493	10.6365	10.6593	10.6732	10.64	10.6333	10.5107	10.6768	10.6916	10.5832	10.5816	10.6067	10.6119	10.5623	10.4831	0.000111276	0.000529663	-0.0193777	-0.0357349	0.687134	0.864561	0.115462	0.156316	0.0790345	0.222357	-0.22766	-0.267355	0.00272185	0.0132171
gene16411	Ak7	Ak7	Ak7	Ak7	reference	7.35903	7.26306	7.57608	7.99242	7.93287	8.03372	8.19635	7.65637	7.62719	7.62041	7.937	7.86482	7.95307	7.87141	7.85855	8.15208	8.06294	7.96791	8.20849	8.13187	7.90772	7.62212	8.26955	7.82524	7.93624	7.54472	7.50526	7.80593	7.92954	8.00475	7.34034e-05	0.000368487	-0.325041	-0.800284	0.00097801	0.014511	-0.510974	-0.916522	0.000158371	0.00251741	-0.301813	-0.618642	0.0116454	0.0388924
gene16413	Papola	Papola	Papola	Papola	reference	10.8142	10.8944	10.8116	10.7858	10.9425	11.0247	10.8082	10.8167	10.6524	10.6776	10.7543	10.5726	10.7072	10.6767	10.3528	10.725	10.6224	10.7073	10.6588	10.7411	10.756	10.8144	10.6889	10.6876	10.6342	10.808	10.7084	10.6515	10.7564	10.7953	1.09925e-05	6.8856e-05	0.0739404	0.121458	0.143141	0.397788	-0.0676593	-0.0892185	0.280912	0.497677	0.282747	0.325061	0.000105691	0.00106783
gene16419	Setd3	Setd3	Setd3	Setd3	reference	10.9977	11.0651	11.0706	10.9277	10.9318	10.8849	10.9571	10.9663	11.0517	11.1625	10.9759	10.9892	11.0723	11.0099	11.1073	10.9739	11.0501	10.994	11.0635	10.9999	11.0519	11.0217	11.0758	11.0796	10.9775	11.0597	10.9389	11.0005	10.9202	10.8757	9.81868e-07	8.02637e-06	0.0392356	0.0502626	0.266002	0.551958	0.142152	0.155529	0.000621672	0.00704386	-0.0456831	-0.0478817	0.292306	0.433434
gene1642	Padi2	Padi2	Padi2	Padi2	reference	13.3973	13.3559	13.2722	13.4358	13.4634	13.428	13.5255	13.4734	13.7731	13.6943	13.5095	13.7288	13.782	13.7381	13.6993	13.3748	13.5358	13.7158	13.4934	13.4289	13.4212	13.4198	13.5772	13.5081	13.4365	13.6025	13.332	13.3465	13.223	13.3621	6.82022e-08	7.4607e-07	-0.0763875	-0.133409	0.146817	0.403673	-0.0240524	-0.0335718	0.715098	0.845497	-0.358487	-0.419106	5.96278e-06	0.0001027
gene16426	Eml1	Eml1	Eml1	Eml1	reference	10.2682	10.426	10.3893	10.2841	10.2926	10.3498	10.3191	10.3253	10.5374	10.4797	10.534	10.5344	10.5455	10.4529	10.3428	10.4474	10.4935	10.4268	10.4694	10.4802	10.4147	10.3584	10.3886	10.4107	10.3459	10.3279	10.3495	10.2789	10.3147	10.2622	4.68571e-09	6.39264e-08	-0.107124	-0.136027	0.0129606	0.0879145	0.061323	0.0703217	0.20323	0.407171	-0.196838	-0.21031	0.000137713	0.00130275
gene16429	Yy1	Yy1	Yy1	Yy1	reference	9.83475	9.91972	9.65315	9.74661	9.84421	9.76631	9.81963	9.81803	9.66717	9.69667	9.6731	9.74148	9.68493	9.6538	9.59989	9.79672	9.62385	9.68871	9.79001	9.69173	9.83449	9.83447	9.70274	9.71785	9.85753	9.80508	9.82094	9.7333	9.79041	9.78513	2.40803e-06	1.78643e-05	0.205714	0.239457	3.46511e-05	0.00119472	0.0631483	0.0731567	0.20345	0.407272	0.236145	0.254051	1.43906e-05	0.000210717
gene16432	Wars	Wars	Wars	Wars	reference	11.4132	11.4285	11.562	11.2651	11.3571	11.3263	11.3587	11.4679	11.562	11.6273	11.4743	11.5937	11.5504	11.5673	11.7691	11.4068	11.6312	11.5873	11.5654	11.5312	11.4024	11.4169	11.6292	11.5799	11.3558	11.3587	11.3638	11.3878	11.3515	11.339	3.49872e-17	1.69077e-15	-0.136903	-0.169084	0.00271884	0.0300215	0.0595809	0.0687708	0.224987	0.433485	-0.281813	-0.301403	1.08508e-07	3.23988e-06
gene16436	Dlk1	Dlk1	Dlk1	Dlk1	reference	8.17908	8.49673	8.56944	8.16712	8.02257	8.13187	8.3212	8.37077	8.61934	8.7143	8.39453	8.65883	8.70437	8.5189	8.1761	8.49558	8.6316	8.47099	8.63244	8.49734	8.56666	8.50804	8.62069	8.66633	8.28885	8.3522	8.46825	8.35901	8.30998	8.28152	4.68838e-06	3.23327e-05	-0.0402232	-0.114076	0.460992	0.724773	0.229942	0.421559	0.00707894	0.0418384	-0.194564	-0.295471	0.0575553	0.130525
gene16440	LOC101965466	LOC101965466	LOC101965466	LOC101965466	reference	9.47407	9.54008	9.56726	10.0694	9.78328	10.0644	9.82469	9.96398	9.44624	9.62	9.52852	9.51272	9.6083	9.52084	9.66316	9.69999	9.59946	9.69296	9.52271	9.57924	9.48797	9.65981	9.58897	9.66039	9.81766	9.63326	9.94058	9.74818	9.98122	10.1133	3.01021e-17	1.47243e-15	-0.0338515	-0.0671245	0.503245	0.751312	-0.527985	-0.599353	1.72766e-09	2.69986e-07	0.0052697	0.00650873	0.948741	0.968789
gene16446	MIR656_containing	MIR656_containing	NA	LOC110598959	human_blastn	9.07623	9.0377	8.92562	9.59861	9.43338	9.63896	9.41824	9.53494	7.60194	7.48218	8.91226	7.51281	7.5885	9.15492	7.6172	9.10907	7.56229	9.247	7.40749	7.70463	9.11395	9.39074	7.58989	7.58302	9.64573	9.24199	9.41049	9.10921	9.40124	9.49215	1.34292e-223	1.61593e-219	0.0615995	0.156506	0.273977	0.56051	-0.344011	-0.52374	0.000232214	0.00333507	3.3924	3.41584	5.19923e-97	6.25623e-93
gene16467	Aass	Aass	Aass	Aass	reference	8.88003	8.8642	9.11346	9.05317	9.03579	9.12785	8.99636	9.25722	8.74076	8.72556	8.7571	8.88885	8.89916	8.82825	9.07554	8.83049	8.68459	8.98067	8.87876	8.96458	8.72126	8.76911	8.77764	9.04544	8.96024	8.83335	9.14201	9.16685	9.03534	9.23159	9.2231e-06	5.897e-05	-0.073576	-0.159709	0.192248	0.466764	-0.344033	-0.482358	7.7887e-05	0.00146669	-0.0507584	-0.0684956	0.581023	0.700546
gene16472	Ing3	Ing3	Ing3	Ing3	reference	7.4152	7.56715	7.29877	7.40854	7.54929	7.48855	7.44898	7.42432	7.24659	7.3783	7.3273	7.2347	7.34263	7.1881	7.20827	7.32996	7.24541	7.29441	7.19648	7.27437	7.3904	7.39793	7.2291	7.22015	7.45308	7.35775	7.53268	7.47888	7.36667	7.34349	1.0872e-07	1.12653e-06	0.203456	0.324172	0.00443259	0.0425657	-0.0532335	-0.0831793	0.45499	0.66122	0.26049	0.335139	0.00398475	0.0177324
gene16485	Kdm5a	Kdm5a	Kdm5a	Kdm5a	reference	9.80339	9.89769	9.72013	9.87419	9.84888	9.76555	9.69773	9.74935	9.54474	9.52791	9.63518	9.52382	9.63385	9.65041	9.15309	9.6636	9.4962	9.59366	9.55639	9.64364	9.66501	9.6446	9.51383	9.51208	9.63554	9.77266	9.66989	9.58804	9.69466	9.79626	7.25654e-06	4.74987e-05	0.0902663	0.167575	0.10831	0.337118	-0.0295801	-0.0443647	0.670023	0.817389	0.358744	0.436769	3.61524e-05	0.000454094
gene16496	Fbxl14	Fbxl14	Fbxl14	Fbxl14	reference	9.46328	9.45294	9.23064	9.49429	9.48939	9.52015	9.55065	9.47287	9.20943	9.14928	9.36658	9.16925	9.17462	9.30224	9.09517	9.28337	9.15773	9.34584	9.16043	9.16047	9.53761	9.50864	9.22738	9.0542	9.48196	9.5443	9.46294	9.32471	9.47756	9.4835	3.78978e-38	1.42508e-35	0.282025	0.315579	1.09585e-07	1.20976e-05	-0.00559102	-0.00652054	0.911264	0.95591	0.518029	0.547246	3.92587e-19	1.0986e-16
gene16499	Adipor2	Adipor2	Adipor2	Adipor2	reference	12.8196	12.7856	12.5377	12.669	13.0398	12.5793	12.5842	12.6195	12.2088	12.5165	12.5483	12.5268	12.5401	12.3204	12.3492	12.4534	12.4629	12.5597	12.2972	12.4024	12.4578	12.5613	12.4454	12.2745	12.6052	12.7138	12.5184	12.419	12.3091	12.3497	7.90619e-05	0.000393304	0.141369	0.26496	0.0294929	0.15043	-0.0323678	-0.0540215	0.657016	0.808619	0.262817	0.345827	0.00478471	0.0202798
gene16509	ZNF146_containing	ZNF146_containing	NA	LOC101961932	human_blastn	9.3464	9.24123	8.90782	9.26173	9.32923	9.29909	9.07588	9.16933	8.82135	9.10093	9.10219	8.91512	8.92341	8.99078	8.93938	9.1584	8.90766	8.95829	8.99151	8.99628	9.15215	9.18283	8.78922	8.99309	9.1267	9.33183	9.17785	9.29948	9.23795	9.18336	9.18404e-11	1.68206e-09	0.275532	0.375431	0.000282343	0.00585764	0.0254908	0.037921	0.71198	0.843815	0.43849	0.520972	6.62002e-07	1.52021e-05
gene16516	Rhno1	Rhno1	Rhno1	Rhno1	reference	7.86756	7.86834	8.01795	7.94986	7.88556	7.71852	7.88163	7.8823	8.06095	7.96247	8.0116	8.1576	8.00022	8.0853	8.31205	8.23674	8.04017	8.03417	8.03435	8.00791	7.96588	7.84083	7.99762	7.92845	7.94958	7.82318	7.8961	8.10453	7.92438	7.92637	3.92849e-05	0.000211411	-0.281522	-0.41641	0.000596908	0.0100456	0.00984568	0.0166581	0.892803	0.946574	-0.361105	-0.463738	0.000149108	0.00138764
gene16533	CUNH12orf4	CUNH12orf4	CUNH12orf4	CUNH12orf4	reference	8.3405	8.31706	8.14551	8.2628	8.32132	8.2698	8.26606	8.17701	7.94261	8.13656	8.14686	7.84218	8.09031	8.12504	8.13548	8.10732	7.99191	8.11007	8.01011	8.04761	8.20198	8.13905	8.10948	7.98112	8.15917	8.35879	8.10264	8.23615	8.1013	8.13701	1.44921e-08	1.78306e-07	0.186602	0.278691	0.00457614	0.0433239	0.0160165	0.0230936	0.8126	0.90173	0.409609	0.484732	1.39195e-06	2.878e-05
gene16541	KCNA6_gene16541	KCNA6	KCNA6	LOC110598973	human_blastn	10.9892	11.0918	10.8815	11.0076	11.3644	11.1954	11.0707	11.1915	10.7751	10.7441	10.8026	10.9923	11.0736	10.8493	11.2791	10.9347	10.773	10.9458	10.8583	10.8365	10.8426	11.1179	10.77	10.795	10.873	11.2193	10.9345	10.9682	10.886	11.0643	9.6365e-05	0.000466999	0.140263	0.258098	0.0293008	0.14965	-0.101922	-0.164109	0.165074	0.358934	0.0795234	0.105114	0.377865	0.518681
gene16565	Kiaa1551	Kiaa1551	Kiaa1551	Kiaa1551	reference	8.56339	8.79097	8.80933	8.88019	8.75761	9.01913	8.87797	8.78487	8.59471	8.33069	8.63134	8.57813	8.63749	8.73338	7.87132	8.643	8.21471	8.7751	8.49994	8.57622	8.60484	8.60187	8.62248	8.23762	8.64454	8.94726	8.78844	8.74594	8.72075	8.88642	0.000184145	0.000818851	-0.00531329	-0.0198508	0.91933	0.967208	-0.105375	-0.265865	0.174477	0.370671	0.277708	0.488112	0.0140483	0.0448987
gene16588	CUNH1orf52	CUNH1orf52	CUNH1orf52	CUNH1orf52	reference	7.77284	7.71927	7.60205	7.62968	7.86685	7.86006	7.72372	7.78346	7.62599	7.72226	7.56391	7.58092	7.65841	7.45484	7.75963	7.54469	7.74988	7.59961	7.64549	7.64698	7.71651	7.73921	7.6565	7.59351	7.63446	7.73986	7.66257	7.65238	7.73255	7.66815	4.34303e-05	0.000231033	0.312786	0.406699	6.24465e-05	0.00190233	-0.0563736	-0.0814713	0.407671	0.619489	0.126959	0.156037	0.121105	0.227732
gene1661	Iffo2	Iffo2	Iffo2	Iffo2	reference	9.03993	9.06775	8.89451	9.20673	9.03689	9.14276	9.13552	9.20595	8.98783	8.89079	9.00353	9.04676	8.87489	9.04023	8.89875	8.93978	8.94788	8.98802	8.93437	8.94137	9.10051	9.11887	8.91722	8.83711	9.23316	9.01601	9.09507	9.0404	9.19503	9.18445	2.28395e-10	3.9715e-09	0.111066	0.162215	0.0320186	0.158161	-0.104023	-0.130723	0.0806486	0.225439	0.186137	0.210704	0.0060336	0.0239375
gene16633	Sh3bp5l	Sh3bp5l	Sh3bp5l	Sh3bp5l	reference	9.98687	9.88783	9.60112	9.80543	9.73227	9.90904	9.85906	9.7571	9.50246	9.65918	9.67283	9.47878	9.57873	9.66702	9.59835	9.53954	9.59506	9.69776	9.43043	9.57754	9.77666	9.88879	9.5864	9.5388	9.82251	9.86406	9.69602	9.51115	9.79499	9.7771	1.38064e-12	3.39738e-11	0.317712	0.383594	6.65503e-06	0.000325509	0.0775966	0.103324	0.222678	0.430518	0.452789	0.510343	3.21676e-09	1.50612e-07
gene16634	Znf672	Znf672	Znf672	Znf672	reference	7.39475	7.38791	7.0894	7.32631	7.40922	7.32325	7.47753	7.25062	6.98095	7.08452	7.13058	7.08294	7.00209	7.34116	7.0393	7.15142	7.02017	7.17207	7.04432	7.15162	7.47999	7.35736	7.05195	7.06537	7.33465	7.33149	7.32853	7.17957	7.33663	7.33142	3.77358e-18	2.0734e-16	0.380135	0.496264	1.91364e-05	0.000754979	0.044822	0.0709512	0.531055	0.721746	0.78682	0.85296	2.53779e-12	2.38572e-10
gene16635	Znf692	Znf692	Znf692	Znf692	reference	8.35522	8.26366	8.46141	8.89206	8.63602	8.96609	8.76845	8.84615	8.63458	8.41656	8.52156	8.76596	8.56427	8.65295	8.69625	8.70442	8.65535	8.776	8.47353	8.53087	8.40304	8.54065	8.57747	8.57012	8.85633	8.35741	8.78299	8.43193	8.89735	8.93804	3.7471e-07	3.4055e-06	-0.256514	-0.452066	0.00230273	0.0266687	-0.676411	-0.796682	6.78567e-08	4.97729e-06	-0.309824	-0.4456	0.00288144	0.0138137
gene1664	Emc1	Emc1	Emc1	Emc1	reference	9.92428	10.0097	9.73901	9.73228	9.57035	9.59607	9.5417	9.65257	9.80396	9.79144	9.69078	9.85541	9.8382	9.76396	9.69745	9.73513	9.81396	9.69234	9.7093	9.78804	9.77034	9.91666	9.8184	9.71365	9.59387	9.7366	9.8023	9.64455	9.79074	9.63825	1.51472e-05	9.18217e-05	0.171827	0.233991	0.00322857	0.0336358	0.338377	0.402935	4.68959e-07	2.55339e-05	0.113158	0.129678	0.10476	0.204242
gene16646	Bod1	Bod1	Bod1	Bod1	reference	9.8267	9.96922	9.86429	9.90909	9.9362	10.0202	9.90592	9.90492	9.81323	9.85382	9.74149	9.78156	9.83179	9.74834	9.88478	9.67574	9.7392	9.85354	9.73646	9.78158	9.91753	9.95286	9.77211	9.87587	9.71499	9.99725	9.96646	9.8929	9.9337	9.96678	0.000102615	0.000493312	0.193008	0.245153	0.00068189	0.0110433	-0.00207641	-0.00258897	0.971223	0.986398	0.151165	0.169281	0.0198312	0.0583017
gene16656	Dusp1	Dusp1	Dusp1	Dusp1	reference	9.43899	8.94743	9.81005	9.45541	9.5892	9.46003	9.42668	9.49716	10.8664	10.2228	9.94513	10.5757	10.4032	9.89702	10.6894	9.85969	10.3782	9.78322	10.3518	10.2944	9.25803	9.42914	10.2012	10.3194	9.85202	9.23715	9.25509	9.4391	9.44441	9.42054	5.29933e-61	5.79699e-58	-0.795263	-0.960128	1.90581e-10	7.3976e-08	-0.198964	-0.366244	0.0156826	0.073285	-1.98333	-2.03466	2.52751e-41	5.06893e-38
gene16677	Dock2	Dock2	Dock2	Dock2	reference	7.29139	7.09894	7.44363	7.58828	7.57327	7.6044	7.60057	7.5395	7.4624	7.32698	7.51245	7.47702	7.54111	7.51844	7.29474	7.35039	7.37465	7.43787	7.36978	7.31322	7.0762	7.20285	7.31031	7.26031	7.49622	7.17062	7.36135	7.40925	7.40595	7.46725	8.41421e-15	2.86822e-13	-0.590606	-0.704496	5.20704e-09	1.06099e-06	-0.912186	-0.979282	2.3109e-16	3.08968e-13	-0.542932	-0.647258	1.23533e-07	3.66126e-06
gene1669	Capzb	Capzb	Capzb	Capzb	reference	11.7933	11.7341	11.8143	11.7507	11.7405	11.7766	11.824	11.7851	11.934	11.8973	11.872	11.9348	11.8668	11.9202	12.3145	11.788	11.908	11.9431	11.8315	11.894	11.8246	11.7809	11.9259	11.9224	11.8556	11.8467	11.7397	11.7953	11.6881	11.7181	0.000227272	0.000985855	-0.0612191	-0.10395	0.218864	0.502402	0.0225088	0.0301154	0.721967	0.849683	-0.251165	-0.290611	0.000636331	0.00437792
gene16699	Mob3b	Mob3b	Mob3b	Mob3b	reference	8.31476	8.25022	8.60227	8.63995	8.75468	8.54459	8.54703	8.6524	8.764	8.52416	8.62924	8.71502	8.58313	8.63527	8.44761	8.67011	8.65219	8.65389	8.68427	8.64047	8.37477	8.43184	8.48142	8.68231	8.48935	8.38698	8.51186	8.53566	8.52393	8.4905	2.2887e-09	3.31407e-08	-0.459649	-0.530124	1.3967e-08	2.40092e-06	-0.437619	-0.516208	3.80485e-08	3.1575e-06	-0.435341	-0.503442	1.00803e-07	3.04766e-06
gene16702	Tek	Tek	Tek	Tek	reference	8.70407	8.61205	8.69177	8.73829	8.81175	8.85358	8.7296	8.70115	8.62056	8.54178	8.73229	8.68123	8.56156	8.67492	8.47006	8.68586	8.68675	8.65735	8.70039	8.76546	8.5282	8.57347	8.67882	8.75345	8.68218	8.49383	8.66461	8.79872	8.69943	8.84756	2.48481e-05	0.000141974	-0.123717	-0.188067	0.0261972	0.139331	-0.259539	-0.326298	0.000108183	0.00188388	0.010689	0.0125291	0.884718	0.925975
gene16704	Ift74	Ift74	Ift74	Ift74	reference	9.01782	8.95386	9.09094	8.89612	8.85177	8.76605	8.8413	8.85532	8.96011	9.13975	9.04838	9.04543	9.0543	8.95312	9.23125	9.05561	9.06984	8.80428	9.13289	9.03023	8.74082	8.75707	9.09121	9.00586	8.86964	8.90635	8.9175	9.00408	8.95566	8.73493	5.04788e-05	0.000263176	-0.116265	-0.203445	0.04884	0.206299	0.0419546	0.0628916	0.546217	0.733034	-0.276712	-0.339637	0.00106871	0.00651788
gene16720	Rbm7	Rbm7	Rbm7	Rbm7	reference	7.36035	7.31887	7.13624	7.28114	7.36995	7.21083	7.14308	7.21341	7.05004	7.0793	7.14538	7.08773	7.02187	7.21792	7.10768	7.16441	7.07279	7.08899	7.05556	7.14927	7.20905	7.17211	7.07645	6.98494	7.33806	7.21676	7.236	7.32734	7.25599	7.19032	3.99796e-07	3.61167e-06	0.141156	0.257612	0.0282204	0.145866	0.0183803	0.0296605	0.798184	0.893197	0.371698	0.473858	9.05343e-05	0.000941963
gene16723	Zbtb16	Zbtb16	Zbtb16	Zbtb16	reference	9.75229	9.77434	9.82311	10.7292	11.0269	10.5555	10.3723	10.8128	9.92582	9.92916	9.84335	10.1197	10.0343	9.96358	9.87202	9.84484	9.91773	10.4299	9.85759	9.81276	10.0412	10.1884	10.0642	9.75664	10.3131	10.1729	10.4329	9.87216	10.1175	10.205	1.33855e-13	3.88115e-12	-0.00595139	-0.020576	0.910219	0.96416	-0.911002	-1.0734	3.62093e-09	5.00812e-07	0.00803907	0.0140629	0.939025	0.962366
gene16738	Il18	Il18	Il18	Il18	reference	7.61071	7.56026	7.80379	8.00312	7.88782	7.89335	7.92837	7.69305	7.89727	7.76322	7.7438	7.992	7.97479	7.99324	8.35054	7.96226	7.78164	8.02347	8.00608	8.08194	7.53701	7.65702	7.74744	7.88594	7.82527	7.66512	7.87606	7.95665	7.77571	7.827	2.84443e-05	0.000159641	-0.422944	-0.666135	8.86212e-05	0.00244824	-0.374659	-0.614926	0.000305327	0.00410503	-0.73583	-0.885209	2.15325e-07	5.94268e-06
gene16739	Sdhd	Sdhd	Sdhd	Sdhd	reference	10.7249	10.6743	10.6452	10.4822	10.6235	10.6367	10.6587	10.5357	10.6326	10.7561	10.6803	10.7486	10.7965	10.6204	10.6788	10.6253	10.8583	10.6944	10.8141	10.8331	10.716	10.6641	10.7925	10.6984	10.4838	10.7648	10.7043	10.5889	10.6869	10.6394	1.12116e-05	7.01188e-05	0.0563918	0.0833665	0.20271	0.480633	0.151246	0.180031	0.00607365	0.037337	-0.0226885	-0.0249679	0.704422	0.80018
gene16744	Dixdc1	Dixdc1	Dixdc1	Dixdc1	reference	10.5603	10.7234	10.3619	10.5023	10.4795	10.5606	10.3931	10.3917	10.1572	10.2021	10.3385	10.2144	10.1149	10.2775	9.76414	10.4215	10.1024	10.2872	10.1874	10.2209	10.5256	10.46	10.1384	10.1866	10.3252	10.5213	10.477	10.4538	10.4147	10.4224	1.05209e-14	3.54617e-13	0.24448	0.333264	0.000541158	0.00928923	0.0993397	0.140616	0.143816	0.32925	0.635395	0.693628	1.20322e-12	1.15827e-10
gene16751	Sik2	Sik2	Sik2	Sik2	reference	10.3357	10.4391	10.3231	10.5011	10.5147	10.5194	10.2999	10.4195	10.1605	10.1974	10.1623	10.2213	10.1786	10.291	9.78117	10.4194	10.118	10.2571	10.2958	10.2034	10.4409	10.415	10.2922	10.2136	10.39	10.4783	10.3976	10.2547	10.3397	10.3453	1.20948e-06	9.68311e-06	0.11574	0.193563	0.0447041	0.194971	-0.0328828	-0.0470661	0.625171	0.788294	0.379395	0.448449	4.3288e-06	7.76282e-05
gene16779	HSPA14_like	HSPA14_like	HSPA14	LOC106145152	human_blastn	7.56449	7.54022	7.2174	7.58844	7.49982	7.42766	7.3277	7.43982	6.94091	7.01567	7.06438	7.05348	7.07178	7.17561	6.763	7.13358	6.97693	7.04416	6.95085	7.03508	7.3523	7.46102	6.97777	6.93213	7.25254	7.48138	7.32804	7.23149	7.44773	7.5022	1.7051e-29	2.81061e-27	0.64309	0.810794	3.69402e-08	5.05116e-06	0.0251861	0.0479898	0.73722	0.858179	1.17704	1.26534	1.31437e-16	2.2594e-14
gene16799	Jcad	Jcad	Jcad	Jcad	reference	11.315	11.4755	11.1897	11.497	11.5623	11.4021	11.214	11.2742	11.0906	10.7597	11.2647	11.0325	10.9709	11.1638	10.3269	11.0699	11.0805	11.1705	10.9676	11.1641	11.2691	11.1653	10.9791	11.0317	11.1815	11.0762	11.2441	11.1345	11.1251	11.4039	5.51425e-06	3.73223e-05	0.052709	0.139795	0.342494	0.626976	-0.0950856	-0.182482	0.21491	0.421474	0.434927	0.588919	7.33245e-05	0.000792735
gene16800	Svil	Svil	Svil	Svil	reference	9.43941	9.38996	9.11378	9.24721	9.4009	9.19231	9.20162	9.34373	9.14131	8.90757	9.31472	9.11544	8.94066	9.28089	8.83568	9.25269	9.20711	9.27493	9.13789	9.05901	9.24647	9.40144	9.13136	9.22867	9.30612	9.39804	9.11389	9.23423	9.16487	9.39854	1.09316e-07	1.13007e-06	0.118695	0.207835	0.0458596	0.198341	0.106081	0.156948	0.131681	0.311254	0.557264	0.636175	2.07316e-09	1.01822e-07
gene16801	Znf438	Znf438	Znf438	Znf438	reference	8.29783	8.19579	8.20096	8.35136	8.269	8.37134	8.27596	8.35628	8.07236	8.11408	8.30567	8.1791	8.12909	8.24738	7.8924	8.32879	8.08543	8.31335	8.10275	8.15865	8.2394	8.24408	8.12054	8.10178	8.19797	8.22302	8.22495	8.29179	8.33888	8.33337	9.9223e-09	1.27016e-07	-0.0416929	-0.0741907	0.393601	0.671229	-0.118226	-0.158052	0.0687617	0.201652	0.266637	0.31325	0.000523131	0.0037626
gene16806	Slc7a2	Slc7a2	Slc7a2	Slc7a2	reference	9.72906	9.69769	9.74525	10.2506	10.0424	10.0891	10.0219	10.1161	9.8413	9.64751	9.87962	9.88581	9.85633	9.84749	9.43739	9.90416	9.7848	9.8482	9.67657	9.81683	9.47653	9.59469	9.59064	9.81951	10.0015	9.59587	9.96367	9.95604	9.94535	10.0825	7.72438e-13	1.99887e-11	-0.243816	-0.357637	0.00115008	0.0163968	-0.69668	-0.755656	5.379e-12	1.96138e-09	-0.156817	-0.200035	0.0718465	0.153995
gene16808	Mtus1	Mtus1	Mtus1	Mtus1	reference	10.2635	10.2915	10.1862	10.2954	10.4781	10.4029	10.2987	10.5372	9.99006	9.94106	10.1491	10.1905	10.2195	10.1702	9.74373	10.2547	9.87207	10.263	9.99942	10.0026	10.1792	10.2387	10.0182	10.0875	10.2024	10.3001	10.3353	10.1902	10.2999	10.2589	8.53341e-10	1.31983e-08	0.0377596	0.0757247	0.459978	0.723708	-0.156836	-0.225679	0.0272323	0.107799	0.280534	0.344002	0.000907112	0.00576918
gene16813	Arid5b	Arid5b	Arid5b	Arid5b	reference	9.87066	10.1292	10.1903	9.87503	10.0961	10.0157	10.0242	10.0059	9.8633	9.6896	10.0174	9.81827	9.80982	10.0688	9.15941	10.1149	9.7113	10.0134	9.89904	9.72002	10.1035	10.136	9.83205	9.82517	10.0341	10.0705	10.1367	10.1534	9.97012	9.96755	3.04294e-06	2.20444e-05	-0.0117119	-0.0293763	0.822968	0.928182	0.0525061	0.0928156	0.480281	0.682976	0.434004	0.56088	2.49e-05	0.000334027
gene16815	CABCOCO1_like	CABCOCO1_like	CABCOCO1	CUNH10orf107	human_blastn	7.96952	7.97387	8.22721	8.14539	8.1033	7.95068	8.18981	8.10277	8.38518	8.20714	8.22939	8.26162	8.15928	8.19376	8.56126	8.38949	8.22305	8.26437	8.3014	8.26849	8.0496	7.94287	8.17133	8.36513	8.38294	7.90109	8.18288	8.41125	8.06564	7.95486	1.61212e-05	9.71877e-05	-0.399541	-0.587476	7.548e-05	0.00219384	-0.145855	-0.276571	0.0645849	0.194093	-0.565173	-0.711181	1.91551e-06	3.75396e-05
gene16827	Bicc1	Bicc1	Bicc1	Bicc1	reference	7.86213	7.86827	7.55222	7.58535	7.69675	7.43507	7.38604	7.40888	7.55497	7.28516	7.46563	7.15857	7.03663	7.49217	7.08407	7.29681	7.40553	7.46206	7.4816	7.45487	7.54216	7.4986	7.19264	7.4746	7.31126	7.50284	7.2748	7.32924	7.4188	7.42881	0.000106468	0.000509597	0.151782	0.447447	0.0299017	0.151946	0.125918	0.329816	0.109109	0.274839	0.753549	0.978325	3.303e-06	6.08653e-05
gene16833	ZNF724_containing_gene16833	ZNF724_containing	NA	LOC101975431	human_blastn	7.79555	7.7906	7.60427	7.94037	7.80878	7.74255	7.74799	7.97526	7.59621	7.61722	7.64529	7.48319	7.70052	7.52901	7.46631	7.65525	7.52018	7.69759	7.58749	7.61178	7.75958	7.70488	7.47129	7.54743	7.80635	7.70481	7.79809	7.67765	7.79655	7.82269	5.81954e-11	1.09932e-09	0.157286	0.266515	0.0159548	0.100515	-0.126375	-0.190287	0.0786627	0.22157	0.316381	0.397867	0.000418876	0.00318002
gene16837	Erich1	Erich1	Erich1	Erich1	reference	7.73438	7.77275	8.00386	7.8641	7.60208	7.65227	7.78062	7.7934	7.97644	7.9615	7.88838	7.84743	7.87164	7.92014	7.97182	7.91145	7.96317	7.9586	7.98556	7.95118	7.80734	7.76193	7.97079	7.97315	7.86411	7.71984	7.84986	7.90589	7.92833	7.77643	2.39867e-08	2.82143e-07	-0.290759	-0.369202	5.79468e-05	0.00179248	0.0264278	0.0375526	0.692737	0.832026	-0.281108	-0.332573	0.000345935	0.00273498
gene16853	Agpat5	Agpat5	Agpat5	Agpat5	reference	10.7419	10.7051	10.5982	10.742	10.8378	10.7735	10.7097	10.7443	10.5251	10.5474	10.6744	10.6367	10.6125	10.4537	10.4653	10.7819	10.597	10.58	10.5891	10.6875	10.6509	10.5963	10.564	10.7191	10.6856	10.6769	10.7953	10.9116	10.7752	10.8222	1.26377e-05	7.81448e-05	0.0470698	0.0776105	0.319019	0.606643	-0.100935	-0.128863	0.0973185	0.254186	0.154343	0.175944	0.0252733	0.0699915
gene1687	LOC110599226	LOC110599226	LOC110599226	LOC110599226	reference	7.83162	7.90495	7.97523	8.57709	8.48515	8.68882	8.5992	8.95098	7.99004	7.69247	7.88335	7.91847	7.97873	8.14228	7.58721	8.18863	7.74796	8.01982	7.71434	8.14773	7.90005	8.25576	8.00164	7.84732	8.56266	8.04769	8.38447	8.13116	8.21915	8.72517	4.91477e-18	2.66394e-16	-0.0273911	-0.109656	0.603907	0.815304	-1.01614	-1.24097	3.25681e-09	4.66538e-07	0.148145	0.292256	0.173639	0.296958
gene16874	Mbp	Mbp	Mbp	Mbp	reference	17.5483	17.5674	17.5454	18.2853	18.5123	18.4039	18.2833	18.097	17.9213	17.5742	18.039	18.0407	17.6688	17.913	18.1653	17.9293	17.9713	18.0182	17.8438	18.1486	17.849	18.0067	17.7464	18.01	18.4806	18.0412	18.3739	18.357	18.3439	18.3645	3.378e-13	9.13425e-12	-0.0523146	-0.128143	0.341692	0.626383	-0.596582	-0.710643	1.34155e-07	8.82124e-06	-0.120556	-0.170059	0.210143	0.34171
gene16878	Znf516	Znf516	Znf516	Znf516	reference	8.36677	8.42632	8.41363	8.687	8.57716	8.62024	8.75901	8.60325	8.3824	8.27299	8.54688	8.41004	8.42486	8.52852	8.1238	8.46748	8.4462	8.4848	8.36737	8.47423	8.57098	8.52336	8.38744	8.34536	8.57687	8.60149	8.54051	8.37055	8.53909	8.58703	1.75587e-07	1.73611e-06	0.0100109	0.0196283	0.838383	0.934316	-0.199373	-0.2717	0.00438623	0.029735	0.243658	0.294945	0.00279332	0.0134868
gene16885	Fam69c	Fam69c	Fam69c	Fam69c	reference	8.40557	8.29393	8.54405	8.65885	8.65385	8.53335	8.66984	8.54231	8.73298	8.63755	8.71248	8.75352	8.72682	8.7019	8.78973	8.52776	8.65077	8.64779	8.60231	8.61284	8.30779	8.40332	8.51094	8.54932	8.58945	8.30403	8.4756	8.57476	8.648	8.59328	8.30015e-14	2.45395e-12	-0.471662	-0.532692	1.07155e-09	3.14485e-07	-0.435943	-0.505389	8.27907e-09	9.41467e-07	-0.667009	-0.710398	5.03247e-16	8.0741e-14
gene16890	ZNF56_containing_gene16890	ZNF56_containing	NA	LOC110599022	human_blastn	7.04836	7.18516	7.13136	7.40963	7.44711	7.59355	7.4127	7.58967	7.16104	7.23868	7.24076	6.99851	7.173	7.19317	7.03295	7.14477	7.10036	7.21236	7.18442	7.22385	7.06231	7.09146	7.16257	7.41251	7.37789	7.29579	7.51666	7.53564	7.52155	7.60145	9.22999e-16	3.60599e-14	-0.0424636	-0.118697	0.437721	0.705856	-0.711143	-0.828166	2.87697e-08	2.54548e-06	0.0357974	0.0552719	0.722736	0.812762
gene16897	ZNF33B_like	ZNF33B_like	ZNF33B	LOC101964486	human_blastn	9.41376	9.40777	9.47622	9.6458	9.77661	9.80172	9.64696	9.72941	9.33438	9.2169	9.52858	9.23243	9.31512	9.29426	9.08152	9.65778	9.4857	9.47788	9.36151	9.38464	9.25566	9.33885	9.26657	9.32562	9.41792	9.33446	9.60117	9.49271	9.61904	9.71246	7.08452e-15	2.44966e-13	-0.13753	-0.231142	0.0254378	0.13671	-0.515083	-0.593876	7.70204e-09	8.99792e-07	0.15325	0.191239	0.0690689	0.149479
gene16902	Bms1	Bms1	Bms1	Bms1	reference	9.66458	9.71377	9.58772	9.58791	9.64424	9.70572	9.45409	9.58978	9.38461	9.45492	9.476	9.36133	9.53181	9.39584	9.25206	9.4514	9.31137	9.55862	9.37387	9.42664	9.49238	9.50301	9.46208	9.4741	9.47098	9.65332	9.54924	9.50145	9.58911	9.63717	9.69301e-06	6.16795e-05	0.115509	0.179842	0.0363816	0.172184	0.00922267	0.01242	0.884773	0.942917	0.304604	0.352939	5.10387e-05	0.000597421
gene16905	Ret	Ret	Ret	Ret	reference	10.5319	10.7783	10.8234	10.3775	10.3721	10.447	10.4424	10.6006	10.8	10.7966	10.598	10.7905	10.7364	10.7235	10.551	10.7217	10.7028	10.7504	10.7976	10.7502	10.6544	10.6891	10.768	10.8648	10.5586	10.6221	10.6247	10.7575	10.5612	10.6634	1.12368e-07	1.15566e-06	-0.0584792	-0.0994094	0.237236	0.522391	0.247725	0.313538	0.000211657	0.00312117	-0.0965947	-0.112467	0.184474	0.310761
gene16910	Hnrnpf	Hnrnpf	Hnrnpf	Hnrnpf	reference	11.4726	11.4025	11.174	11.2613	11.3197	11.2328	11.2635	11.2521	11.1156	11.1886	11.2179	11.1654	11.2437	11.2187	11.1589	11.2449	11.193	11.1448	11.1961	11.1333	11.3774	11.3599	11.1579	11.1191	11.1278	11.4116	11.2632	11.2094	11.1939	11.1969	4.32541e-17	2.04912e-15	0.27619	0.295978	6.64772e-11	2.96267e-08	0.18426	0.200593	9.46151e-06	0.000281808	0.320066	0.334265	2.98402e-13	3.14972e-11
gene16926	Znf22	Znf22	Znf22	Znf22	reference	7.68545	7.57933	7.35847	7.68131	7.60084	7.69776	7.61112	7.54805	7.24074	7.35469	7.37851	7.43762	7.37884	7.37266	7.3622	7.46527	7.30674	7.48788	7.37331	7.27339	7.48675	7.51444	7.43409	7.39521	7.62651	7.66977	7.66848	7.45223	7.68733	7.58286	7.5783e-12	1.63716e-10	0.267051	0.396942	0.000811847	0.0126214	-0.0513587	-0.0824583	0.47622	0.679113	0.435532	0.542842	7.40308e-06	0.00012304
gene16927	Adgrb3	Adgrb3	Adgrb3	Adgrb3	reference	9.62918	9.56058	9.78186	9.63216	9.56851	9.69114	9.66636	9.77873	9.71633	9.80855	9.80687	9.70278	9.76164	9.82176	9.81859	9.73353	9.86319	9.72566	9.72394	9.71028	9.5734	9.56852	9.73661	9.78621	9.62866	9.54253	9.79295	9.91227	9.69336	9.63954	0.000115267	0.00054628	-0.266133	-0.318554	1.64169e-05	0.000671921	-0.121487	-0.151895	0.0412965	0.143993	-0.252856	-0.283559	0.000145786	0.00136094
gene16939	Fam135a	Fam135a	Fam135a	Fam135a	reference	9.34237	9.43847	9.21872	9.25859	9.35079	9.2995	9.11228	9.2339	9.15627	9.18202	9.23586	9.02593	9.08331	9.1124	8.76687	9.22354	9.08069	9.16978	9.15037	9.13693	9.26085	9.32526	9.14595	9.1112	9.23517	9.31251	9.20985	9.26134	9.23538	9.25992	9.55236e-06	6.0978e-05	0.154553	0.235727	0.0114234	0.0810005	0.0983451	0.13679	0.141777	0.326445	0.404768	0.471995	6.48528e-07	1.50161e-05
gene1695	Ddost	Ddost	Ddost	Ddost	reference	10.1853	10.1155	10.0679	9.92621	10.0167	10.0076	10.0228	10.0276	10.2195	10.2061	10.1664	10.1327	10.0773	10.2179	10.3382	10.0597	10.1304	10.1507	10.1439	10.1023	10.0876	10.0888	10.1252	10.1231	10.0024	10.219	10.0035	9.94751	10.0025	9.97086	1.14611e-07	1.17372e-06	0.00672578	0.0102586	0.872764	0.948858	0.182965	0.215409	0.000856257	0.00909386	-0.0819382	-0.089799	0.163695	0.28429
gene16956	Bcr	Bcr	Bcr	Bcr	reference	10.1705	10.3376	10.2743	10.3265	10.3605	10.369	10.3468	10.3877	10.1388	10.2014	10.0769	10.1256	10.2269	10.103	9.96339	10.1128	10.0991	10.2074	10.1845	10.1517	10.2757	10.3053	10.2066	10.1694	10.2258	10.2481	10.2799	10.1716	10.3031	10.2353	9.94404e-07	8.10682e-06	0.125125	0.171159	0.0137547	0.0914533	-0.11014	-0.134254	0.0519093	0.16728	0.188783	0.209653	0.00281236	0.0135527
[truncated: 1,856 more rows]
[truncated: 49 more columns]

## Sheet: SA_vs_SpD
GeneID	SA_vs_SpD_log2FC_ashr	SA_vs_SpD_wald_pvalue	SA_vs_SpD_wald_padj
Hspa1b	1.22402	8.08226e-11	4.86269e-07
Hspa1a	1.05094	2.44487e-12	2.94192e-08
[truncated: 3 more rows]

## Sheet: IBA_vs_SA
GeneID	IBA_vs_SA_log2FC_ashr	IBA_vs_SA_wald_pvalue	IBA_vs_SA_wald_padj
[truncated: 517 more rows]

[truncated: 5 more sheets: IBA_vs_Ent, Ent_vs_LT, Ar_vs_LT, IBA_vs_Ar, IBA_vs_SpD]
