# Supplementary material for: Dynamic RNA Regulation in the Brain Underlies Physiological Plasticity in a Hibernating Mammal
Source: Front Physiol. 2021 Jan 18;11:624677. doi: 10.3389/fphys.2020.624677 (PMC7848201; doi:10.3389/fphys.2020.624677)
Supplement: Supplementary file 5 [file Table_5.XLSX]

## Sheet: Forebrain
Cluster	Category	Term	Count	PValue	Genes	Fold Enrichment	Benjamini
Cold_high_EH	GOTERM_BP_DIRECT	GO:0006413~translational initiation	30	4e-21	RPL36A, EIF5, RPL15, RPL27A, RPL35, RPL36, RPS15A, EIF2A, RPL38, RPL39, EIF3H, RPL9, RPLP0, RPLP1, RPL3, RPL5, RPL11, RPL10A, RPL12, RPS24, RPL26, RPL27, RPS6, EIF4B, EIF4G3, RPL41, RPS17, RPL13A, RPL21, RPS12	10.358	6.1e-18
Cold_high_EH	GOTERM_BP_DIRECT	GO:0006614~SRP-dependent cotranslational protein targeting to membrane	25	9.87e-20	RPL36A, RPL15, RPL35, RPL27A, RPL36, RPS15A, RPL38, RPL39, RPL9, RPLP0, RPLP1, RPL3, RPL11, RPL5, RPL10A, RPL12, RPS24, RPL26, RPL27, RPS6, RPL41, RPS17, RPL13A, RPL21, RPS12	12.5802	7.53e-17
Cold_high_EH	GOTERM_BP_DIRECT	GO:0000184~nuclear-transcribed mRNA catabolic process, nonsense-mediated decay	26	2.73e-18	RPL36A, RPL15, RPL35, RPL27A, RPL36, RPS15A, RPL38, RPL39, RPL9, RPLP0, RPLP1, RPL3, RPL5, RPL11, RPL12, RPL10A, RPS24, RPL26, RPL27, RPS6, UPF3A, RPL41, RPS17, RPL13A, RPL21, RPS12	10.3348	1.39e-15
Cold_high_EH	GOTERM_CC_DIRECT	GO:0022625~cytosolic large ribosomal subunit	21	2.89e-18	MRPL1, RPL36A, RPL15, RPL27A, RPL26, RPL35, RPL27, RPL36, RPL38, RPL39, RPL41, RPL13A, RPL21, RPL9, RPLP0, RPLP1, RPL3, RPL5, RPL11, RPL12, RPL10A	15.129	1.16e-15
Cold_high_EH	GOTERM_BP_DIRECT	GO:0019083~viral transcription	25	8.08e-18	RPL36A, RPL15, RPL35, RPL27A, RPL36, RPS15A, RPL38, RPL39, RPL9, RPLP0, RPLP1, RPL3, RPL11, RPL5, RPL10A, RPL12, RPS24, RPL26, RPL27, RPS6, RPL41, RPS17, RPL13A, RPL21, RPS12	10.5584	3.08e-15
Cold_high_EH	GOTERM_BP_DIRECT	GO:0006364~rRNA processing	30	1.43e-15	UTP3, RPL36A, RPL15, RPL27A, RPL35, RPL36, RPS15A, RPL38, RPL39, SBDS, RPL9, RPLP0, RPLP1, RPL3, RPL5, RPL11, RPL12, RPL10A, MTERF4, RPS24, RPL26, RPL27, GTF2H5, RPS6, RPL41, RPS17, RPL13A, RPL21, RPS12, POP4	6.63104	4.41e-13
Cold_high_EH	GOTERM_MF_DIRECT	GO:0003735~structural constituent of ribosome	29	1.37e-14	RPL36A, RPL15, RPL27A, RPL35, RPL36, RPS15A, RPL38, RPL39, RPL9, RPLP0, RPLP1, RPL3, RPL5, RPL11, MRPL57, RPL12, RPL10A, RPS24, MRPL1, RPL26, RPL27, MRPS21, RPS6, MRPL22, RPL41, RPS17, RPL13A, RPL21, RPS12	6.35497	6.73e-12
Cold_high_EH	GOTERM_BP_DIRECT	GO:0006412~translation	29	7.48e-13	RPL36A, RPL15, RPL27A, RPL35, RPL36, RPS15A, RPL38, RPL39, RPL9, RPLP0, RPLP1, RPL3, RPL5, RPL11, MRPL57, RPL12, RPL10A, RPS24, MRPL1, RPL26, RPL27, MRPS21, RPS6, MRPL22, RPL41, RPS17, RPL13A, RPL21, RPS12	5.4219	1.9e-10
Cold_high_EH	GOTERM_CC_DIRECT	GO:0005840~ribosome	23	3.33e-12	RPL36A, RPL15, RPL27A, RPL35, RPL27, RPS15A, RPL36, MRPS21, RPL38, RPS6, CANX, RPL41, RPS17, RPL13A, RPL21, RPLP0, RPL9, RPLP1, RPL3, RPL5, RPL11, RPL10A, RPS24	6.78767	6.66e-10
Cold_high_EH	GOTERM_MF_DIRECT	GO:0044822~poly(A) RNA binding	60	2.27e-11	RPL36A, ZC3HAV1, RPL15, TSNAX, EIF5, SNRPD2, PRDX1, CANX, SBDS, RPLP0, TPT1, PSIP1, RPL11, DHX36, RPL12, MRPL1, SUCLG1, NOL7, CTNNA1, ZFR, EIF4G3, RPS17, TBCA, LARP7, ADK, ATP5C1, RPS12, EDF1, UTP3, HMGB1, BCLAF1, HMGB2, GRB2, RPL35, RPL27A, RPS15A, RPL36, EIF3H, NPM1, RPL3, SCG3, RPL5, RPL10A, RPS24, CS, RPL26, SAP18, RPL27, MRPS21, RPS6, EIF4B, SRSF5, MRPL22, PPIB, RPL13A, HNRNPUL1, RPL21, SECI…	2.58539	5.59e-09
Cold_high_EH	GOTERM_CC_DIRECT	GO:0070062~extracellular exosome	107	5.77e-11	TSPAN3, IL18, RAB3GAP1, RPL15, SNRPD2, CD2AP, UQCR10, PGRMC1, RPLP0, RPLP1, TPT1, ERAP1, RPL11, DHX36, RPL12, SLC4A4, FTL, CIB1, SUCLG1, ERP29, RPS17, PSMA3, ATP5C1, EDF1, SNRPE, CHMP2A, SRI, GNAI3, GRB2, PPIL1, WDR60, UBE2V1, CAPZB, FTH1, SIAE, PSMB1, EIF3H, BLOC1S1, CACYBP, RAC1, RPL3, TMED10, RPL5, RPL10A, TUBB4A, ATP5J2, PTGR2, CCDC25, FIBP, VDAC1, URM1, USMG5, TXNDC17, PPIB, RHEB, TPRG1L, H3…	1.86476	7.7e-09
Cold_high_EH	GOTERM_CC_DIRECT	GO:0005829~cytosol	118	2.58e-10	XRCC4, RPL36A, IL18, RPL15, EIF5, SNRPD2, LZTFL1, WDR73, RPLP0, RPLP1, PSIP1, ERAP1, RPL11, DHX36, RPL12, MX1, FTL, SUCLG1, CTNNA1, CARNS1, BCAP31, RPS17, FGFR1OP, PSMA3, RPS12, PCCB, SNRPE, FBXL3, ANAPC16, CHMP2A, SRI, STX8, GRB2, UBE2V1, PPCDC, CAPZB, FTH1, OAZ2, PSMB1, UPRT, EIF3H, RPL9, BLOC1S1, NPM1, RAC1, RPL3, RPL5, RPL10A, NRDC, RLBP1, TUBB4A, RPS24, GABARAPL1, MMADHC, BECN1, RPS6, UPF3A,…	1.74381	2.58e-08
Cold_high_EH	GOTERM_BP_DIRECT	GO:0002181~cytoplasmic translation	8	6.05e-07	EIF4B, RPL36A, RPLP0, RPL9, RPL15, RPLP1, RPL26, RPL36	15.1365	0.000132
Cold_high_EH	GOTERM_CC_DIRECT	GO:0005739~mitochondrion	54	1.94e-06	UQCRC2, CMC4, SEPT4, SPG7, PRDX1, GSTZ1, SMIM4, ATP5I, ATP5J, MRPL1, LYRM1, SUCLG1, NOL7, DGUOK, BCAP31, SERHL2, ATP5C1, YME1L1, PRNP, ATPAF1, PCCB, SRI, NDUFB4, ECH1, NDUFB9, ADH5, RPS15A, FTH1, ATIC, MTERF4, NRDC, MRPL58, ECI1, ECI2, GABARAPL1, FIBP, MMADHC, BECN1, MICU2, CS, HOGA1, NDUFA1, VDAC1, P2RY12, APOPT1, USMG5, MRPL22, SDHC, NDUFV2, NIPSNAP1, URI1, ACAD10, FEZ1, PET100	1.98754	0.000155
Cold_high_EH	GOTERM_CC_DIRECT	GO:0005743~mitochondrial inner membrane	26	4.35e-06	NDUFB3, UQCRC2, NDUFB4, NDUFB9, UQCR10, ETFDH, MRPL58, ATP5I, ATP5J, ECI1, MRPL1, ATP5J2, MICU2, SUCLG1, MRPS21, NDUFA1, VDAC1, MRPL22, SDHC, NDUFV2, NIPSNAP1, ATP5C1, YME1L1, MRPL48, ACAD11, UQCRB	2.88825	0.00029
Cold_high_EH	GOTERM_CC_DIRECT	GO:0015934~large ribosomal subunit	6	5.86e-06	MRPL1, MRPL22, RPL13A, RPL27A, RPL26, RPL10A	20.9954	0.000335
Cold_high_EH	GOTERM_MF_DIRECT	GO:0003723~RNA binding	28	2.47e-05	GTF3A, RPL15, RPL27A, RPS15A, RPL38, RPL39, RPL9, RNASET2, DDX25, NPM1, RPL3, RPL5, RPL11, RPL10A, MRPL1, RPL26, EIF4B, UPF3A, TUT1, EIF4G3, SRSF5, RPL41, HNRNPUL1, LARP7, RPL21, CIRBP, POP4, SNRPE	2.49023	0.00405212
Cold_high_EH	GOTERM_CC_DIRECT	GO:0005730~nucleolus	37	3.27e-05	UTP3, HMGB2, NBN, BCLAF1, TSG101, GRB2, RPL35, CETN3, RPL36, CD2AP, G2E3, SBDS, PGRMC1, RPL9, NPM1, RPL3, RPL5, CDK5RAP3, RPL11, RPL10A, RPL12, FGF1, INO80C, NUDT16, IK, NOL7, APTX, GTF2H5, RPS6, CARF, TUT1, SRSF5, TBCA, RPL13A, RPL21, EDF1, CIRBP	2.11506	0.00163561
Cold_high_EH	GOTERM_CC_DIRECT	GO:0005753~mitochondrial proton-transporting ATP synthase complex	6	5.29e-05	ATP5E, USMG5, ATP5J2, ATP5C1, ATP5I, ATP5J	13.9969	0.00235008
Cold_high_EH	GOTERM_MF_DIRECT	GO:0005515~protein binding	216	8.31e-05	XRCC4, VAPA, RPL15, CD2AP, G2E3, RPLP0, RPLP1, ERAP1, DHX36, RPL11, PSENEN, RPL12, FTL, POLB, CTNNA1, UXT, DCAF8, FBXL5, MRPL48, FBXL3, CLCN3, DBNDD2, GNAI3, TAF9B, WDR60, PPCDC, UPRT, PIR, CACYBP, RAC1, TMED10, MTERF4, TUBB4A, TYROBP, BECN1, SRA1, PCNP, RPS6, ABCG2, ADPRH, VDAC1, UPF3A, SRSF5, RNF5, NIPSNAP1, H3F3B, POP4, POP7, SPG7, LXN, TSG101, TSNAX, MLH1, EIF2A, TERF2IP, CANX, BAG1, NSMCE1, …	1.19614	0.010191
Cold_high_EH	GOTERM_CC_DIRECT	GO:0016020~membrane	69	0.00027	RPL15, MLH1, ALG5, ALG6, CSPG5, CANX, CDC42, PGRMC1, RPLP0, ERAP1, NIPAL2, CDK5RAP3, RPL11, RPL12, FTL, CIB1, DHCR24, ERP29, BCAP31, MED6, RPS17, ATP5C1, RPS12, YME1L1, FKBP11, CHMP2A, SRI, CLCN3, GNAI3, SORD, ECH1, DERL1, RPL35, RPL27A, RPS15A, RPL36, CAPZB, MLF2, SLCO1A2, BCHE, EIF3H, ATIC, RPL9, TSPAN31, NPM1, RAC1, PTN, RPL5, RPL10A, MTMR7, EXOC1, RPS24, ECI2, FIBP, RPL26, RPL27, ANXA5, RPS6,…	1.53648	0.0107507
Cold_high_EH	GOTERM_MF_DIRECT	GO:0003924~GTPase activity	15	0.00035	SEPT4, GNAI3, EIF5, GNG11, RAB33A, CDC42, TUBA8, RAC1, RAB22A, RHOA, RHEB, MX1, TUBA1A, TUBA1B, TUBB4A	3.11849	0.0338955
Cold_high_EH	GOTERM_CC_DIRECT	GO:0005789~endoplasmic reticulum membrane	34	0.00039	SRI, DERL1, VAPA, RAB3GAP1, ALG5, ALG6, CSPG5, ABCA1, CANX, CDC42, PGRMC1, RAC1, ZDHHC9, RHOA, ERAP1, TMED10, PSENEN, MX1, DHCR24, TMC6, EVA1A, BECN1, GJB1, ITPR2, BCAP31, SCFD1, RNF5, RHEB, ORMDL2, SPCS1, TMTC2, TAPBPL, FKBP11, SEL1L	1.93229	0.0140969
Cold_high_EH	GOTERM_BP_DIRECT	GO:0009060~aerobic respiration	6	0.000591	UQCRC2, UQCR10, SDHC, BLOC1S1, PMPCB, UQCRB	8.60026	0.10672
Cold_high_EH	GOTERM_BP_DIRECT	GO:0042776~mitochondrial ATP synthesis coupled proton transport	5	0.000875	ATP5E, ATP5J2, ATP5C1, ATP5I, ATP5J	11.2622	0.137998
Cold_high_EH	GOTERM_BP_DIRECT	GO:0051103~DNA ligation involved in DNA repair	4	0.000999	HMGB1, XRCC4, HMGB2, PARP3	18.9206	0.14149
Cold_high_EH	GOTERM_MF_DIRECT	GO:0005525~GTP binding	19	0.00100839	NUDT16, SEPT4, GNAI3, SUCLG1, EIF5, RAB33A, CDC42, NRAS, TUBA8, UPRT, IFT22, RAB22A, RAC1, RHOA, RHEB, MX1, TUBA1A, TUBA1B, TUBB4A	2.40708	0.0795552
Cold_high_EH	GOTERM_CC_DIRECT	GO:0043209~myelin sheath	11	0.00112523	UQCRC2, SEPT4, CDC42, NDUFV2, ATP5C1, TUBA1A, TUBA1B, PRDX1, CANX, TUBB4A, VDAC1	3.54527	0.0368332
Cold_high_EH	GOTERM_CC_DIRECT	GO:0005925~focal adhesion	19	0.00115701	RSU1, RPL27, RPL38, CTNNA1, ANXA5, CDC42, PPIB, RPS17, RPL13A, RPL9, RPLP0, NPM1, RPLP1, RAC1, RPL3, RHOA, RPL5, RPL12, RPL10A	2.38055	0.0349941
Cold_high_EH	GOTERM_CC_DIRECT	GO:0036464~cytoplasmic ribonucleoprotein granule	5	0.00152378	CDC42, RPLP0, RAC1, TUBA1A, RPS6	9.79785	0.0426343
Cold_high_EH	GOTERM_MF_DIRECT	GO:0003824~catalytic activity	12	0.00175819	ECI1, DCTD, ECI2, ECH1, BCHE, GSTZ1, PARP3, PPCDC, NRDC, PMPCB, ASAH1, PBLD	3.10522	0.116563
Cold_high_EH	GOTERM_CC_DIRECT	GO:0005790~smooth endoplasmic reticulum	5	0.00177222	SRI, PPIB, ERP29, CANX, GABARAP	9.42101	0.0461998
Cold_high_EH	GOTERM_CC_DIRECT	GO:0030529~intracellular ribonucleoprotein complex	10	0.00188901	RPL13A, HNRNPUL1, LARP7, RPLP0, SRA1, NPM1, SECISBP2L, RPL27, RPL5, RPS6	3.60215	0.04617
Cold_high_EH	GOTERM_CC_DIRECT	GO:0005750~mitochondrial respiratory chain complex III	4	0.00205645	UQCRC2, UQCR10, PMPCB, UQCRB	15.0736	0.0472826
Cold_high_EH	GOTERM_BP_DIRECT	GO:0006635~fatty acid beta-oxidation	6	0.00223856	ECI1, ECI2, ECH1, ACAD11, ACAD10, PEX7	6.45019	0.26736
Cold_high_EH	GOTERM_MF_DIRECT	GO:0097100~supercoiled DNA binding	3	0.0024457	HMGB1, HMGB2, PSIP1	36.4863	0.140067
Cold_high_EH	GOTERM_CC_DIRECT	GO:0022627~cytosolic small ribosomal subunit	6	0.00284147	RPS17, RPS12, RPS15A, EIF2A, RPS6, RPS24	6.12366	0.0612758
Cold_high_EH	GOTERM_CC_DIRECT	GO:0005813~centrosome	19	0.00297533	CEP112, XRCC4, GNAI3, HAUS1, CETN3, CETN2, CEP63, UXT, EFHC1, FGFR1OP, IFT22, NPM1, IFT81, CDK5RAP3, RANBP1, DYNC1I2, IFT74, CIB1, FEZ1	2.18497	0.0608048
Cold_high_EH	GOTERM_BP_DIRECT	GO:0006754~ATP biosynthetic process	5	0.00304048	ATP5E, ATP5J2, ATP5C1, ATP5I, ATP5J	8.15542	0.321242
Cold_high_EH	GOTERM_CC_DIRECT	GO:0031966~mitochondrial membrane	8	0.00307713	SPG7, SORD, BECN1, RNF5, ETFDH, ACAD11, NDUFA1, ABCG2	4.1693	0.0597763
Cold_high_EH	GOTERM_BP_DIRECT	GO:0055072~iron ion homeostasis	5	0.00345074	TF, EIF2AK1, FBXL5, NEO1, FTL	7.88357	0.33371
Cold_high_EH	GOTERM_BP_DIRECT	GO:0006122~mitochondrial electron transport, ubiquinol to cytochrome c	4	0.00350113	UQCRC2, UQCR10, PMPCB, UQCRB	12.6137	0.317875
Cold_high_EH	GOTERM_CC_DIRECT	GO:0070765~gamma-secretase complex	3	0.00396856	APH1B, TMED10, PSENEN	29.3935	0.0729446
Cold_high_EH	GOTERM_MF_DIRECT	GO:0016887~ATPase activity	11	0.00456578	ATP5E, ATP5J2, KIF6, ATP5C1, MLH1, ATP6V1H, ABCA1, ATP5I, ATP5J, ABCG2, CARNS1	2.92422	0.221725
Cold_high_EH	GOTERM_MF_DIRECT	GO:0048487~beta-tubulin binding	5	0.0060908	UXT, GABARAPL1, TBCA, GABARAP, IFT74	6.75672	0.260066
Cold_high_EH	GOTERM_BP_DIRECT	GO:0006880~intracellular sequestering of iron ion	3	0.00628497	SRI, FTH1, FTL	23.6507	0.473671
Cold_high_EH	GOTERM_MF_DIRECT	GO:0051082~unfolded protein binding	8	0.00751644	SPG7, PPIB, PFDN6, NPM1, SIL1, CANX, DNAJB6, PET100	3.53807	0.286909
Cold_high_EH	GOTERM_MF_DIRECT	GO:0003743~translation initiation factor activity	6	0.0081827	EIF4B, EIF4G3, EIF2AK1, EIF3H, EIF5, EIF2A	4.78509	0.286488
Cold_high_EH	GOTERM_MF_DIRECT	GO:0019843~rRNA binding	5	0.00886503	SBDS, RPL9, RPL11, RPL12, MTERF4	6.08105	0.286582
Cold_high_EH	GOTERM_BP_DIRECT	GO:0000027~ribosomal large subunit assembly	4	0.00932166	RPL3, RPL5, RPL11, RPL12	9.00979	0.590905
Cold_high_EH	GOTERM_MF_DIRECT	GO:0003684~damaged DNA binding	6	0.00935381	XPA, HMGB1, NBN, HMGB2, APTX, POLB	4.63318	0.28175
Cold_high_EH	GOTERM_CC_DIRECT	GO:0005794~Golgi apparatus	29	0.0104456	CLCN3, GNAI3, ZC3HAV1, GRB2, RAB3GAP1, CPQ, TSNAX, TIPIN, NEO1, ABCA1, CSPG5, ZDHHC9, TMED10, PSENEN, CIB1, TMC6, ICA1, GABARAPL1, TMEM5, CTNNA1, GABARAP, XPA, NRAS, EAPP, COG5, LARP7, PRNP, CLN5, FEZ1	1.64622	0.173801
Cold_high_EH	GOTERM_CC_DIRECT	GO:0005783~endoplasmic reticulum	28	0.0109646	STX8, DERL1, VAPA, CPQ, APH1B, CANX, PGRMC1, ZDHHC9, ERAP1, PTN, TMED10, PSENEN, CIB1, DHCR24, TMC6, GABARAPL1, BECN1, ERP29, BCAP31, PPIB, SIL1, ORMDL2, TMTC2, SSR4, PRNP, TMCO1, CLN5, SEL1L	1.65664	0.17448
Cold_high_EH	GOTERM_CC_DIRECT	GO:0005874~microtubule	14	0.0116411	GABARAPL1, HAUS1, POLB, GABARAP, TUBA8, KIF6, TBCA, NINL, CDK5RAP3, TUBA1A, TUBA1B, TUBB4A, DYNC1I2, FEZ1	2.2053	0.177294
Cold_high_EH	GOTERM_BP_DIRECT	GO:0060071~Wnt signaling pathway, planar cell polarity pathway	7	0.0131603	PSMB10, CDC42, PSMD13, PSMB1, PSMA3, RAC1, RHOA	3.59902	0.695764
Cold_high_EH	GOTERM_BP_DIRECT	GO:0034101~erythrocyte homeostasis	3	0.0144656	RPS17, PRDX1, RPS24	15.7671	0.709493
Cold_high_EH	GOTERM_MF_DIRECT	GO:0008137~NADH dehydrogenase (ubiquinone) activity	5	0.0166208	NDUFB3, NDUFB4, NDUFB9, NDUFV2, NDUFA1	5.06754	0.423546
Cold_high_EH	GOTERM_MF_DIRECT	GO:0008199~ferric iron binding	3	0.0169079	TF, FTH1, FTL	14.5945	0.408699
Cold_high_EH	GOTERM_BP_DIRECT	GO:0051301~cell division	15	0.0170269	ANAPC16, SEPT4, GNAI3, TSG101, HAUS1, TIPIN, CETN3, CETN2, CEP63, CD2AP, CDC42, CDC123, TUBA1A, TUBA1B, CIB1	2.0272	0.748474
Cold_high_EH	GOTERM_CC_DIRECT	GO:0005788~endoplasmic reticulum lumen	10	0.017104	PPIB, BCHE, RNASET2, ERP29, SELENOF, CNPY3, SIL1, ERAP1, CERCAM, CANX	2.55152	0.241211
Cold_high_EH	GOTERM_CC_DIRECT	GO:0005747~mitochondrial respiratory chain complex I	5	0.0174324	NDUFB3, NDUFB4, NDUFB9, NDUFV2, NDUFA1	4.9989	0.237045
Cold_high_EH	GOTERM_MF_DIRECT	GO:0022857~transmembrane transporter activity	5	0.0178137	ATP5E, ATP5J2, ATP5C1, ATP5I, ATP5J	4.96412	0.406225
Cold_high_EH	GOTERM_BP_DIRECT	GO:0006120~mitochondrial electron transport, NADH to ubiquinone	5	0.0195361	NDUFB3, NDUFB4, NDUFB9, NDUFV2, NDUFA1	4.82667	0.77828
Cold_high_EH	GOTERM_CC_DIRECT	GO:0036513~Derlin-1 retrotranslocation complex	3	0.020133	DERL1, RNF5, SEL1L	13.3607	0.260151
Cold_high_EH	GOTERM_MF_DIRECT	GO:0043022~ribosome binding	5	0.0203562	SBDS, IMPACT, SPCS1, EIF2A, MRPL58	4.76945	0.430665
Cold_high_EH	GOTERM_BP_DIRECT	GO:0006521~regulation of cellular amino acid metabolic process	5	0.0223046	PSMB10, OAZ2, PSMD13, PSMB1, PSMA3	4.63739	0.806064
Cold_high_EH	GOTERM_BP_DIRECT	GO:0006417~regulation of translation	5	0.023774	DDX25, CDC123, EIF2A, PIWIL4, RPL38	4.54821	0.811765
Cold_high_EH	GOTERM_CC_DIRECT	GO:0000276~mitochondrial proton-transporting ATP synthase complex, coupling factor F(o)	3	0.0238384	ATP5J2, ATP5I, ATP5J	12.2473	0.291548
Cold_high_EH	GOTERM_CC_DIRECT	GO:0005737~cytoplasm	125	0.0242425	TMEM18, ZC3HAV1, IMPACT, EIF5, CD2AP, G2E3, DDX25, RPLP0, RPLP1, TPT1, RPL11, DHX36, MX1, CIB1, FTL, NUDT16, SUCLG1, POLB, MAP4K3, UXT, EIF2AK1, DCAF8, PSMA3, EDF1, ANAPC16, SRI, EID1, HMGB2, GNAI3, DBNDD2, GRB2, BEX1, TIPIN, UBE2V1, CAPZB, FTH1, DTD1, OAZ2, PSMB1, PIR, RPL9, CDC123, ZDHHC9, NPM1, CACYBP, RAC1, RPL3, RPL5, MTERF4, RPL10A, RPS24, PTGR2, MMADHC, SRA1, SAP18, AARSD1, RPS6, UPF3A, SR…	1.17266	0.28716
Cold_high_EH	GOTERM_CC_DIRECT	GO:0005654~nucleoplasm	72	0.0243316	UQCRC2, SEPT4, XRCC4, GTF3A, NBN, MLH1, SNRPD2, TERF2IP, SBDS, NSMCE1, PSIP1, RPL11, FGF1, CIB1, NUDT16, LYRM1, IK, APTX, POLB, GTF2H5, ZFR, CARF, MED6, XPA, RPS17, LARP7, ADK, PSMA3, RPS12, YME1L1, SNRPE, SRI, UTP3, PSMB10, ANAPC16, NDUFB4, HMGB1, EID1, BCLAF1, HMGB2, GRB2, TAF9B, TIPIN, RPS15A, CETN2, NEO1, SF3B5, PSMB1, NPM1, CACYBP, RPL3, TAF9, RHNO1, RPS24, ECI2, SRA1, SAP18, RPS6, UPF3A, SR…	1.26696	0.279949
Cold_high_EH	GOTERM_MF_DIRECT	GO:0051087~chaperone binding	6	0.0253761	BAG1, TBCA, PFDN6, ERP29, PRNP, DNAJB6	3.60359	0.486723
Cold_high_EH	GOTERM_BP_DIRECT	GO:0000086~G2/M transition of mitotic cell cycle	8	0.0261537	FGFR1OP, HAUS1, NINL, CETN2, CEP63, TUBA1A, DYNC1I2, TUBB4A	2.76213	0.827867
Cold_high_EH	GOTERM_MF_DIRECT	GO:0008017~microtubule binding	10	0.0279688	UXT, SBDS, VAPA, KIF6, TPT1, CETN2, POLB, MX1, PRNP, GABARAP	2.33887	0.503045
Cold_high_EH	GOTERM_BP_DIRECT	GO:0009615~response to virus	7	0.0289766	ZC3HAV1, HNRNPUL1, TPT1, RPS15A, DHX36, MX1, URI1	3.01009	0.846011
Cold_high_EH	GOTERM_BP_DIRECT	GO:0006119~oxidative phosphorylation	3	0.0296513	UQCRC2, ATP5C1, UQCRB	10.9157	0.840943
Cold_high_EH	GOTERM_CC_DIRECT	GO:0048471~perinuclear region of cytoplasm	21	0.0300497	TF, STX8, HMGB2, VAPA, ATRAID, TSNAX, MRFAP1, ABCA1, RPS6, CD2AP, GABARAP, KCNS1, PPIB, SERHL2, FGFR1OP, FBXL5, PTN, MX1, DNAJB6, CLN5, CIB1	1.65664	0.325432
Cold_high_EH	GOTERM_BP_DIRECT	GO:0030307~positive regulation of cell growth	6	0.0323065	CDC42, FGFR1OP, TAF9B, TAF9, H3F3B, CIB1	3.37867	0.854665
Cold_high_EH	GOTERM_BP_DIRECT	GO:0006810~transport	14	0.034052	SRI, GABRG2, CLCN3, STX8, GNAI3, GJB1, ABCG2, ITPR2, DIRC2, TMED10, SLC4A4, FABP7, RLBP1, FEZ1	1.90293	0.859055
Cold_high_EH	GOTERM_CC_DIRECT	GO:0005759~mitochondrial matrix	13	0.0363724	ECI1, ATP5E, SUCLG1, CS, DGUOK, MCEE, BLOC1S1, ETFDH, ATP5C1, MRPL58, PCCB, ACAD10, PMPCB	1.94758	0.370689
Cold_high_EH	GOTERM_CC_DIRECT	GO:0005669~transcription factor TFIID complex	4	0.0364157	TAF9B, EDF1, TAF9, GTF2H5	5.44325	0.362142
Cold_high_EH	GOTERM_BP_DIRECT	GO:0006457~protein folding	9	0.0373268	GNAI3, TBCA, PFDN6, PPIL1, ERP29, SIL1, FKBP11, CANX, DNAJB6	2.36507	0.874394
Cold_high_EH	GOTERM_MF_DIRECT	GO:0009055~electron carrier activity	6	0.0375969	SDHC, NDUFV2, ETFDH, ADH5, ACAD11, ACAD10	3.24323	0.593289
Cold_high_EH	GOTERM_CC_DIRECT	GO:0005770~late endosome	7	0.0386992	TF, CLCN3, STX8, DERL1, ZC3HAV1, TSG101, RAB22A	2.81086	0.371443
Cold_high_EH	GOTERM_BP_DIRECT	GO:0006450~regulation of translational fidelity	3	0.0388294	LARS, AARSD1, DTD1	9.46028	0.875733
Cold_high_EH	GOTERM_BP_DIRECT	GO:0051123~RNA polymerase II transcriptional preinitiation complex assembly	3	0.0388294	MED6, TAF9B, TAF9	9.46028	0.875733
Cold_high_EH	GOTERM_BP_DIRECT	GO:0036503~ERAD pathway	3	0.0388294	DERL1, RNF5, SEL1L	9.46028	0.875733
Cold_high_EH	GOTERM_CC_DIRECT	GO:0044297~cell body	5	0.0393651	GABARAPL1, CACYBP, RPS6, RLBP1, GABARAP	3.88804	0.368073
Cold_high_EH	GOTERM_BP_DIRECT	GO:0007017~microtubule-based process	4	0.0397324	TUBA8, TUBA1A, TUBA1B, TUBB4A	5.25571	0.873011
Cold_high_EH	GOTERM_BP_DIRECT	GO:0006446~regulation of translational initiation	4	0.0397324	EIF4B, EIF4G3, EIF3H, EIF5	5.25571	0.873011
Cold_high_EH	GOTERM_CC_DIRECT	GO:0008043~intracellular ferritin complex	2	0.0403022	FTH1, FTL	48.9892	0.366868
Cold_high_EH	GOTERM_BP_DIRECT	GO:0042274~ribosomal small subunit biogenesis	3	0.0437704	RPS17, RPS6, RPS24	8.86901	0.889712
Cold_high_EH	GOTERM_BP_DIRECT	GO:0035269~protein O-linked mannosylation	3	0.0437704	ISPD, ALG5, TMEM5	8.86901	0.889712
Cold_high_EH	GOTERM_BP_DIRECT	GO:0032981~mitochondrial respiratory chain complex I assembly	5	0.0437891	NDUFB3, NDUFB4, NDUFB9, NDUFV2, NDUFA1	3.75408	0.881955
Cold_high_EH	GOTERM_CC_DIRECT	GO:0045335~phagocytic vesicle	4	0.0445978	CLCN3, BECN1, RAB22A, ABCA1	5.02454	0.389343
Cold_high_EH	GOTERM_BP_DIRECT	GO:0006302~double-strand break repair	5	0.0504893	XRCC4, NBN, APTX, PARP3, CIB1	3.58344	0.909039
Cold_high_EH	GOTERM_BP_DIRECT	GO:0033539~fatty acid beta-oxidation using acyl-CoA dehydrogenase	3	0.0542975	ETFDH, ACAD11, ACAD10	7.88357	0.918512
Cold_high_EH	GOTERM_CC_DIRECT	GO:0005765~lysosomal membrane	11	0.0544544	EVA1A, DIRC2, STX8, GNAI3, TMEM9B, ATRAID, BLOC1S1, RHEB, ATP6V1H, CCZ1, CLN5	1.96672	0.445341
Cold_high_EH	GOTERM_CC_DIRECT	GO:0042470~melanosome	6	0.0554434	PPIB, ERP29, RAC1, TMED10, PRDX1, CANX	2.91025	0.442907
Cold_high_EH	GOTERM_CC_DIRECT	GO:0030992~intraciliary transport particle B	3	0.0562764	IFT22, IFT81, IFT74	7.73514	0.439665
Cold_high_EH	GOTERM_MF_DIRECT	GO:0016788~hydrolase activity, acting on ester bonds	3	0.0569515	BCHE, TATDN3, DTD1	7.68133	0.731261
Cold_high_EH	GOTERM_BP_DIRECT	GO:0045740~positive regulation of DNA replication	4	0.058318	CDC42, CACYBP, RAC1, NPM1	4.5049	0.927309
Cold_high_EH	GOTERM_CC_DIRECT	GO:0045171~intercellular bridge	4	0.0600651	TUT1, XPA, LYRM1, SRA1	4.45357	0.453564
Cold_high_EH	GOTERM_CC_DIRECT	GO:0097542~ciliary tip	4	0.0600651	IFT22, WDR60, IFT81, IFT74	4.45357	0.453564
Cold_high_EH	GOTERM_MF_DIRECT	GO:0004165~dodecenoyl-CoA delta-isomerase activity	2	0.060241	ECI1, ECI2	32.4323	0.735994
Cold_high_EH	GOTERM_CC_DIRECT	GO:0005686~U2 snRNP	3	0.0617097	SNRPD2, SF3B5, SNRPE	7.34839	0.454814
Cold_high_EH	GOTERM_BP_DIRECT	GO:0006281~DNA repair	10	0.0618305	XPA, EYA4, NBN, EPC2, NSMCE1, NPM1, APTX, PARP3, POLB, INO80C	2.01283	0.933279
Cold_high_EH	GOTERM_BP_DIRECT	GO:0006914~autophagy	7	0.0626394	CHMP2A, HMGB1, EVA1A, GABARAPL1, TSG101, BECN1, GABARAP	2.48955	0.930724
Cold_high_EH	GOTERM_BP_DIRECT	GO:0051436~negative regulation of ubiquitin-protein ligase activity involved in mitotic cell cycle	5	0.062831	PSMB10, ANAPC16, PSMD13, PSMB1, PSMA3	3.33109	0.92629
Cold_high_EH	GOTERM_MF_DIRECT	GO:0032403~protein complex binding	9	0.0634523	UQCRC2, NRAS, PPIB, TMED10, TAPBPL, LZTFL1, CD2AP, VDAC1, BCAP31	2.12542	0.739878
Cold_high_EH	GOTERM_CC_DIRECT	GO:0005634~nucleus	125	0.0651043	SEPT4, XRCC4, ZC3HAV1, EIF5, RPL15, TCEAL7, TCEAL4, ZFP91, DDX25, RPLP0, TPT1, PSIP1, OLIG1, DHX36, MX1, CIB1, NUDT16, POLB, RNASEH2B, TATDN3, CARF, UXT, SPAG7, DCAF8, FGFR1OP, PSMA3, EDF1, SNRPE, FBXL3, EID1, ZNF844, HMGB1, HMGB2, TSHZ2, GRB2, BEX1, TIPIN, UBE2V1, FTH1, DTD1, OAZ2, UPRT, PSMB1, PIR, RPL9, NPM1, RAC1, RPL3, RPL5, RHNO1, RPL10A, TUBB4A, RPS24, ATP5J2, FIBP, BECN1, MICU2, SRA1, PCN…	1.13087	0.4654
Cold_high_EH	GOTERM_BP_DIRECT	GO:0006879~cellular iron ion homeostasis	4	0.0652752	TF, FTH1, FTL, ABCG2	4.30013	0.928853
Cold_high_EH	GOTERM_BP_DIRECT	GO:0016485~protein processing	5	0.0654732	UQCRC2, APH1B, PSENEN, NRDC, PMPCB	3.28482	0.924605
Cold_high_EH	GOTERM_BP_DIRECT	GO:0008152~metabolic process	8	0.0654967	ECI1, ECI2, GSTA4, ECH1, SUCLG1, HOGA1, PRNP, ACAD10	2.25245	0.919774
Cold_high_EH	GOTERM_CC_DIRECT	GO:0000781~chromosome, telomeric region	4	0.0668657	NBN, NSMCE1, DHX36, TERF2IP	4.25993	0.466953
Cold_high_EH	GOTERM_CC_DIRECT	GO:0005839~proteasome core complex	3	0.067313	PSMB10, PSMB1, PSMA3	6.99846	0.461748
Cold_high_EH	GOTERM_CC_DIRECT	GO:0030667~secretory granule membrane	3	0.067313	ICA1, TMED10, ITPR2	6.99846	0.461748
Cold_high_EH	GOTERM_MF_DIRECT	GO:0004298~threonine-type endopeptidase activity	3	0.0681092	PSMB10, PSMB1, PSMA3	6.94977	0.751184
Cold_high_EH	GOTERM_MF_DIRECT	GO:0016853~isomerase activity	3	0.0681092	ECH1, GSTZ1, PBLD	6.94977	0.751184
Cold_high_EH	GOTERM_BP_DIRECT	GO:0002223~stimulatory C-type lectin receptor signaling pathway	6	0.071272	PSMB10, NRAS, PSMD13, PSMB1, PSMA3, UBE2V1	2.70294	0.931998
Cold_high_EH	GOTERM_MF_DIRECT	GO:0004402~histone acetyltransferase activity	4	0.0751668	EPC2, TAF9B, EDF1, TAF9	4.05403	0.772747
Cold_high_EH	GOTERM_MF_DIRECT	GO:0098641~cadherin binding involved in cell-cell adhesion	11	0.0764794	VAPA, ZC3HAV1, ATIC, RPL15, EIF5, EIF2A, RANBP1, CTNNA1, CD2AP, CAPZB, PRDX1	1.84528	0.766073
Cold_high_EH	GOTERM_BP_DIRECT	GO:0051437~positive regulation of ubiquitin-protein ligase activity involved in regulation of mitotic cell cycle transition	5	0.0766095	PSMB10, ANAPC16, PSMD13, PSMB1, PSMA3	3.11193	0.94101
Cold_high_EH	GOTERM_BP_DIRECT	GO:0016236~macroautophagy	5	0.0766095	GABARAPL1, BECN1, RHEB, GABARAP, VDAC1	3.11193	0.94101
Cold_high_EH	GOTERM_BP_DIRECT	GO:0000717~nucleotide-excision repair, DNA duplex unwinding	3	0.0776269	XPA, CETN2, GTF2H5	6.45019	0.939452
Cold_high_EH	GOTERM_CC_DIRECT	GO:0000275~mitochondrial proton-transporting ATP synthase complex, catalytic core F(1)	2	0.0789843	ATP5E, ATP5C1	24.4946	0.511034
Cold_high_EH	GOTERM_CC_DIRECT	GO:0005784~Sec61 translocon complex	2	0.0789843	SSR4, BCAP31	24.4946	0.511034
Cold_high_EH	GOTERM_MF_DIRECT	GO:0051022~Rho GDP-dissociation inhibitor binding	2	0.0795062	CDC42, RAC1	24.3242	0.767453
Cold_high_EH	GOTERM_BP_DIRECT	GO:0051106~positive regulation of DNA ligation	2	0.0817036	HMGB1, PARP3	23.6507	0.944552
Cold_high_EH	GOTERM_BP_DIRECT	GO:0043652~engulfment of apoptotic cell	2	0.0817036	BECN1, RAC1	23.6507	0.944552
Cold_high_EH	GOTERM_BP_DIRECT	GO:0032392~DNA geometric change	2	0.0817036	HMGB1, HMGB2	23.6507	0.944552
Cold_high_EH	GOTERM_MF_DIRECT	GO:0004222~metalloendopeptidase activity	6	0.0829027	UQCRC2, SPG7, TSHZ2, YME1L1, NRDC, PMPCB	2.5831	0.770352
Cold_high_EH	GOTERM_BP_DIRECT	GO:0006979~response to oxidative stress	6	0.0831954	XPA, NDUFB4, PSIP1, ETFDH, PRNP, DHCR24	2.58008	0.944056
Cold_high_EH	GOTERM_BP_DIRECT	GO:0038095~Fc-epsilon receptor signaling pathway	8	0.0834403	PSMB10, NRAS, PSMD13, PSMB1, GRB2, PSMA3, RAC1, UBE2V1	2.12591	0.94103
Cold_high_EH	GOTERM_BP_DIRECT	GO:0001731~formation of translation preinitiation complex	3	0.0838739	EIF4B, EIF3H, EIF5	6.16975	0.938383
Cold_high_EH	GOTERM_BP_DIRECT	GO:0031145~anaphase-promoting complex-dependent catabolic process	5	0.0855444	PSMB10, ANAPC16, PSMD13, PSMB1, PSMA3	2.99376	0.938383
Cold_high_EH	GOTERM_MF_DIRECT	GO:0019901~protein kinase binding	13	0.0876487	CDC42, DUSP3, GRB2, FGFR1OP, RAC1, NPM1, CCNL1, RHEB, CDK5RAP3, CNTLN, RPS6, VDAC1, CIB1	1.68199	0.778522
Cold_high_EH	GOTERM_BP_DIRECT	GO:0071353~cellular response to interleukin-4	3	0.0902677	RPLP0, RPL3, TUBA1B	5.91268	0.944381
Cold_high_EH	GOTERM_BP_DIRECT	GO:0051149~positive regulation of muscle cell differentiation	3	0.0902677	CDC42, CTNNA1, SETD3	5.91268	0.944381
Cold_high_EH	GOTERM_CC_DIRECT	GO:0000793~condensed chromosome	3	0.0912485	HMGB1, XRCC4, HMGB2	5.87871	0.557063
Cold_high_EH	GOTERM_CC_DIRECT	GO:0071011~precatalytic spliceosome	3	0.0912485	SNRPD2, SF3B5, SNRPE	5.87871	0.557063
Cold_high_EH	GOTERM_CC_DIRECT	GO:0005769~early endosome	9	0.0966119	TF, HMGB1, CLCN3, STX8, DERL1, TSG101, PTP4A2, BLOC1S1, RAB22A	1.92534	0.571169
Cold_high_EH	GOTERM_BP_DIRECT	GO:0042273~ribosomal large subunit biogenesis	3	0.0967995	RPL26, RPL5, RPL11	5.67617	0.952562
Cold_high_EH	GOTERM_CC_DIRECT	GO:0005689~U12-type spliceosomal complex	3	0.0975708	SNRPD2, SF3B5, SNRPE	5.65261	0.567461
Cold_high_EH	GOTERM_MF_DIRECT	GO:0008097~5S rRNA binding	2	0.0983775	RPL3, RPL5	19.4594	0.807359
Cold_high_EH	GOTERM_MF_DIRECT	GO:0046961~proton-transporting ATPase activity, rotational mechanism	3	0.0986844	ATP5E, ATP5C1, ATP6V1H	5.61328	0.798246
Cold_high_EH	GOTERM_MF_DIRECT	GO:0004175~endopeptidase activity	4	0.0987719	PSMA3, APH1B, ERAP1, FAM76B	3.60359	0.788525
Cluster	Category	Term	Count	PValue	Genes	Fold Enrichment	Benjamini
Cold_high_EL	GOTERM_MF_DIRECT	GO:0005515~protein binding	29	0.000235	FUS, CALY, PPP2R5B, ADCYAP1R1, CHCHD2, ITGB5, EIF5A, HNRNPL, ATP6V0C, SULT4A1, LONP1, BAG6, KTI12, PSMD3, ARHGDIA, WWOX, AP2M1, GDI1, FBXO2, MMP15, RPL28, DNPEP, CLPTM1, PPM1D, DUSP1, UBA1, UBE2M, GADD45B, VPS28	1.59216	0.028228
Cold_high_EL	GOTERM_BP_DIRECT	GO:0006464~cellular protein modification process	4	0.0013444	UBA1, FBXO2, UBE2M, MMP15	17.7693	0.309237
Cold_high_EL	GOTERM_CC_DIRECT	GO:0070062~extracellular exosome	14	0.00190468	GNPTG, FBXO2, EIF5A, ITGB5, RPL28, HNRNPL, ATP6V0C, GOT2, UBA1, UBE2M, PSMD3, VPS28, ARHGDIA, AP2M1	2.45307	0.165663
Cold_high_EL	GOTERM_CC_DIRECT	GO:0010008~endosome membrane	4	0.00574544	ATP6V0C, TMEM175, UBA1, VPS28	10.6495	0.239436
Cold_high_EL	GOTERM_CC_DIRECT	GO:0005829~cytosol	14	0.00827963	GDI1, PPP2R5B, FBXO2, EIF5A, RPL28, SULT4A1, BAG6, UBA1, UBE2M, PSMD3, VPS28, WWOX, ARHGDIA, AP2M1	2.08011	0.231473
Cold_high_EL	GOTERM_BP_DIRECT	GO:0007005~mitochondrion organization	3	0.0111976	LONP1, CHCHD10, CHCHD2	18.1732	0.787404
Cold_high_EL	GOTERM_BP_DIRECT	GO:0032355~response to estradiol	3	0.0153891	DUSP1, ADCYAP1R1, MMP15	15.3773	0.758681
Cold_high_EL	GOTERM_CC_DIRECT	GO:0005765~lysosomal membrane	4	0.0166511	ATP6V0C, TMEM175, UBA1, AP2M1	7.19037	0.32887
Cold_high_EL	GOTERM_BP_DIRECT	GO:0035970~peptidyl-threonine dephosphorylation	2	0.0226968	PPM1D, DUSP1	84.8081	0.793692
Cold_high_EL	GOTERM_CC_DIRECT	GO:0016020~membrane	10	0.0242996	CLPTM1, HNRNPL, LONP1, BAG6, ADCYAP1R1, PSMD3, EIF5A, GHDC, RPL28, PTDSS2	2.23882	0.373367
Cold_high_EL	GOTERM_CC_DIRECT	GO:0005737~cytoplasm	17	0.0313478	GDI1, PPP2R5B, FBXO2, EIF5A, RPL28, DNPEP, HNRNPL, LONP1, BAG6, DUSP1, UBA1, UBE2M, PSMD3, VPS28, GADD45B, ARHGDIA, WWOX	1.60344	0.396064
Cold_high_EL	GOTERM_BP_DIRECT	GO:0050771~negative regulation of axonogenesis	2	0.0388885	GDI1, ARHGDIA	49.0994	0.887135
Cold_high_EL	GOTERM_MF_DIRECT	GO:0008601~protein phosphatase type 2A regulator activity	2	0.041479	PPME1, PPP2R5B	45.9347	0.924543
Cold_high_EL	GOTERM_CC_DIRECT	GO:0005739~mitochondrion	7	0.0443113	GOT2, LONP1, CHCHD10, UBA1, CHCHD2, WWOX, AP2M1	2.59037	0.459412
Cold_high_EL	GOTERM_MF_DIRECT	GO:0070006~metalloaminopeptidase activity	2	0.0453412	MMP15, DNPEP	41.9404	0.848472
Cold_high_EL	GOTERM_BP_DIRECT	GO:0035987~endodermal cell differentiation	2	0.0548194	ITGB5, MMP15	34.5514	0.924532
Cold_high_EL	GOTERM_MF_DIRECT	GO:0019888~protein phosphatase regulator activity	2	0.0568372	PPME1, PPP2R5B	33.2631	0.832161
Cold_high_EL	GOTERM_BP_DIRECT	GO:0030154~cell differentiation	4	0.0708339	CLPTM1, BAG6, ADCYAP1R1, GADD45B	4.03848	0.944214
Cold_high_EL	GOTERM_CC_DIRECT	GO:0005768~endosome	3	0.0727043	TMEM175, ADCYAP1R1, VPS28	6.56721	0.591947
Cold_high_EL	GOTERM_MF_DIRECT	GO:0044822~poly(A) RNA binding	6	0.0736148	GOT2, HNRNPL, FUS, UBA1, EIF5A, RPL28	2.56323	0.84522
Cold_high_EL	GOTERM_BP_DIRECT	GO:0008202~steroid metabolic process	2	0.0859153	SULT4A1, WWOX	21.6951	0.954406
Cold_high_EL	GOTERM_MF_DIRECT	GO:0003723~RNA binding	4	0.0967112	HNRNPL, FUS, EIF5A, RPL28	3.52698	0.873582
Cold_high_EL	GOTERM_MF_DIRECT	GO:0043022~ribosome binding	2	0.0978508	BAG6, EIF5A	18.9143	0.833825
Cluster	Category	Term	Count	PValue	Genes	Fold Enrichment	Benjamini
Cold_high_EM	GOTERM_CC_DIRECT	GO:0005739~mitochondrion	55	2.02e-13	MRPL40, MRPS36, CYB5R3, HIP1R, CLPB, MALSU1, CYC1, BNIP3, TIMM50, UQCRFS1, TMEM143, COX5B, GOT2, FAHD1, IDH3G, MCCC1, SND1, ATP5O, NDUFS3, NDUFS1, MRPL4, BSG, SLC25A4, NDUFA13, COX4I1, MRPS7, NDUFA11, ISCU, MAPK3, TXNRD2, MDH2, GSTP1, NAPG, CLU, NFS1, VARS, AZIN2, FTH1, RACK1, MRPL10, PSMB3, COX6B1, AGK, FBXO7, KLK6, BCKDHA, NDUFA8, MAP2K2, PSAP, ATP5F1, IDH3B, MPC1, SIRT3, PHB2, YWHAQ	3.03652	6.58e-11
Cold_high_EM	GOTERM_CC_DIRECT	GO:0005743~mitochondrial inner membrane	30	2.13e-12	MRPL40, MRPS36, CYB5R3, CYC1, TIMM50, UQCRFS1, COX5B, GOT2, FAHD1, MRPL10, MCCC1, CSDE1, COX6B1, ATP5O, MRPL4, NDUFA8, SLC25A4, NDUFA6, COX8A, ATP5F1, NDUFC2, NDUFA13, COX4I1, MPC1, MRPS7, NDUFA11, SIRT3, PHB2, NDUFV1, MDH2	4.9989	3.46e-10
Cold_high_EM	GOTERM_CC_DIRECT	GO:0070062~extracellular exosome	82	6.29e-12	CYB5R3, RAB5C, ATP6AP1, PGAM1, PRDX2, COPS8, RPS2, COX5B, GOT2, WARS, NUBP1, GSN, SND1, PCBP2, CREG1, H2AFY, ATP5O, PSMD8, CUTA, BSG, CAPNS1, NDUFA13, COX4I1, PADI2, H2AFJ, DCTN2, HAGH, EPB41L2, NME2, CHID1, PSMA6, MAPK3, UBC, CSTB, ARL8A, RPS11, MDH2, GSTP1, COASY, TALDO1, NAPG, CLU, RNH1, ACP1, ITM2C, CDC37, FTH1, PLBD2, RACK1, PSMB4, RPS26, RGMA, PSMB7, LGALS3BP, PSMB6, PSMB3, PSMB2, HNRNPD, E…	2.14361	6.82e-10
Cold_high_EM	GOTERM_CC_DIRECT	GO:0043209~myelin sheath	16	2.4e-09	ACTB, NAPG, SLC25A4, MYO1D, ATP5F1, PGAM1, UQCRFS1, SIRT2, GOT2, NME2, VCP, WDR1, MYH14, NDUFS3, MDH2, NDUFS1	7.73514	1.95e-07
Cold_high_EM	GOTERM_MF_DIRECT	GO:0005515~protein binding	166	8.62e-09	MRPL40, RPL19, VAPB, CLPB, MALSU1, MORF4L2, PGAM1, VPS51, COX5B, CRADD, TMEM147, SND1, RPN1, PQBP1, H2AFY, CUTA, H1F0, BSG, CAPNS1, PICK1, DCTN3, DCTN2, RFC5, ISCU, NME2, CHID1, COPG1, PSMA6, MAPK3, ARL8A, RPS11, CLIP4, PPP5C, PRPS1, FUS, COASY, MEAF6, TALDO1, NAPG, TDRD7, CLU, PPIL2, RRAGA, ACP1, FTH1, CDC37, RPS26, PSMB4, PSMB7, ABHD16A, PSMB3, EIF3F, PSMB2, HNRNPD, FBXO6, BTF3, EIF3I, RPL10A, …	1.35161	3.64e-06
Cold_high_EM	GOTERM_CC_DIRECT	GO:0005829~cytosol	82	2.11e-08	RPL19, PGAM1, PRDX2, VPS51, RPS2, CRADD, FAHD1, WARS, NUBP1, GSN, MCCC1, PCBP2, PSMD8, IRAK1, CAPNS1, EXOSC4, CNOT10, PADI2, DCTN3, DCTN2, HAGH, ISCU, NME2, COPG1, PSMA6, MAPK3, UBC, RPS11, GSTP1, PPP5C, PRPS1, TALDO1, SNX17, CAMK2G, CLU, NFS1, RRAGA, STARD10, VARS, AZIN2, CDC37, FTH1, RACK1, PSMB4, RPS26, PSMB7, PSMB6, INPP5K, PSMB3, PSMB2, EIF3F, PLIN3, EXOC4, HNRNPD, FBXO6, EIF3I, RPL10A, FBXO…	1.8177	1.37e-06
Cold_high_EM	GOTERM_CC_DIRECT	GO:0005759~mitochondrial matrix	19	5.52e-07	BCKDHA, COASY, TDRD7, FASTK, MALSU1, ATP5F1, NFS1, IDH3B, SIRT3, HAGH, GOT2, ISCU, IDH3G, MCCC1, ALDH2, TXNRD2, NDUFS3, MDH2, NDUFS1	4.26971	2.99e-05
Cold_high_EM	GOTERM_CC_DIRECT	GO:0000502~proteasome complex	9	1.42e-06	PSMB4, PSMD14, PSMB7, PSMB6, PSMA6, VCP, PSMB3, PSMB2, PSMD8	11.0226	6.58e-05
Cold_high_EM	GOTERM_BP_DIRECT	GO:0043488~regulation of mRNA stability	11	1.87e-06	PSMB4, PSMD14, PSMB7, PSMB6, PSMA6, EXOSC4, PSMB3, PSMB2, HNRNPD, UBC, PSMD8	7.56675	0.00241486
Cold_high_EM	GOTERM_CC_DIRECT	GO:0005737~cytoplasm	105	3.72e-06	RPL19, VAPB, MALSU1, PGAM1, CMTR1, CRADD, FAHD1, SND1, PQBP1, EIF1, OLIG2, PICK1, DCTN2, ISCU, NME2, PSMA6, CSTB, ARL8A, RPS11, PPP5C, MEAF6, COASY, TALDO1, TDRD7, PPIL2, CLU, RRAGA, ACP1, CDC37, FTH1, PSMB4, RPS26, PSMB7, PSMB6, PSMB3, PSMB2, FBXO6, BTF3, RPL10A, CDC42EP4, SDF4, FBXO7, S100A16, MAP2K2, APEH, CORO1B, THSD1, VCP, WDR1, PDCD5, SNRNP25, CYB5R3, NPEPL1, HIP1R, BNIP3, PRDX2, COPS8, RP…	1.47756	0.000151
Cold_high_EM	GOTERM_BP_DIRECT	GO:0038061~NIK/NF-kappaB signaling	9	3.85e-06	PSMB4, PSMD14, PSMB7, PSMB6, PSMA6, PSMB3, PSMB2, UBC, PSMD8	9.66168	0.00248456
Cold_high_EM	GOTERM_CC_DIRECT	GO:0005747~mitochondrial respiratory chain complex I	8	4.08e-06	NDUFA8, NDUFA6, NDUFV1, NDUFC2, NDUFA13, NDUFS3, NDUFS1, NDUFA11	11.9974	0.000147
Cold_high_EM	GOTERM_BP_DIRECT	GO:0006120~mitochondrial electron transport, NADH to ubiquinone	8	5.15e-06	NDUFA8, NDUFA6, NDUFV1, NDUFC2, NDUFA13, NDUFS3, NDUFS1, NDUFA11	11.5677	0.00221715
Cold_high_EM	GOTERM_BP_DIRECT	GO:0043161~proteasome-mediated ubiquitin-dependent protein catabolic process	14	6.13e-06	KAT5, SIRT2, PSMB4, PSMB7, PSMD14, PSMB6, VCP, PSMA6, PSMB3, PCBP2, PSMB2, UBC, FAF1, PSMD8	4.88637	0.00197823
Cold_high_EM	GOTERM_BP_DIRECT	GO:0051436~negative regulation of ubiquitin-protein ligase activity involved in mitotic cell cycle	9	6.71e-06	PSMB4, PSMD14, PSMB7, PSMB6, PSMA6, PSMB3, PSMB2, UBC, PSMD8	8.98128	0.00173377
Cold_high_EM	GOTERM_BP_DIRECT	GO:0006521~regulation of cellular amino acid metabolic process	8	6.78e-06	PSMB4, PSMD14, PSMB7, PSMB6, PSMA6, PSMB3, PSMB2, PSMD8	11.1141	0.00145943
Cold_high_EM	GOTERM_CC_DIRECT	GO:0005839~proteasome core complex	6	7.48e-06	PSMB4, PSMB7, PSMB6, PSMA6, PSMB3, PSMB2	20.9954	0.000243
Cold_high_EM	GOTERM_MF_DIRECT	GO:0004298~threonine-type endopeptidase activity	6	8.5e-06	PSMB4, PSMB7, PSMB6, PSMA6, PSMB3, PSMB2	20.437	0.0017916
Cold_high_EM	GOTERM_BP_DIRECT	GO:0051437~positive regulation of ubiquitin-protein ligase activity involved in regulation of mitotic cell cycle transition	9	1.12e-05	PSMB4, PSMD14, PSMB7, PSMB6, PSMA6, PSMB3, PSMB2, UBC, PSMD8	8.39041	0.00206607
Cold_high_EM	GOTERM_BP_DIRECT	GO:0031145~anaphase-promoting complex-dependent catabolic process	9	1.49e-05	PSMB4, PSMD14, PSMB7, PSMB6, PSMA6, PSMB3, PSMB2, UBC, PSMD8	8.07178	0.00241201
Cold_high_EM	GOTERM_BP_DIRECT	GO:0006413~translational initiation	11	2.4e-05	RPS26, EIF3CL, RPL19, RPL18A, EIF3F, EIF1, EIF3I, RPS11, RPL10A, RPS2, RPL29	5.68887	0.00343861
Cold_high_EM	GOTERM_BP_DIRECT	GO:0002479~antigen processing and presentation of exogenous peptide antigen via MHC class I, TAP-dependent	8	2.81e-05	PSMB4, PSMD14, PSMB7, PSMB6, PSMA6, PSMB3, PSMB2, PSMD8	8.99712	0.00362302
Cold_high_EM	GOTERM_BP_DIRECT	GO:0032981~mitochondrial respiratory chain complex I assembly	8	2.81e-05	NDUFA8, NDUFA6, NDUFV1, NDUFC2, NDUFA13, NDUFS3, NDUFS1, NDUFA11	8.99712	0.00362302
Cold_high_EM	GOTERM_BP_DIRECT	GO:0033209~tumor necrosis factor-mediated signaling pathway	10	4.35e-05	TNFRSF21, PSMB4, PSMD14, PSMB7, PSMB6, PSMA6, PSMB3, PSMB2, UBC, PSMD8	6.00443	0.00509783
Cold_high_EM	GOTERM_BP_DIRECT	GO:0060071~Wnt signaling pathway, planar cell polarity pathway	9	4.56e-05	PSMB4, PSMD14, PSMB7, PSMB6, PSMA6, PSMB3, PSMB2, UBC, PSMD8	6.93121	0.00489971
Cold_high_EM	GOTERM_MF_DIRECT	GO:0008137~NADH dehydrogenase (ubiquinone) activity	7	5.14e-05	NDUFA8, NDUFA6, NDUFV1, NDUFC2, NDUFA13, NDUFS3, NDUFS1	10.4314	0.00720231
Cold_high_EM	GOTERM_BP_DIRECT	GO:0051603~proteolysis involved in cellular protein catabolic process	7	5.42e-05	PSMB4, PSMB7, PSMB6, PSMA6, PSMB3, PSMB2, CAPN2	10.3326	0.00537322
Cold_high_EM	GOTERM_BP_DIRECT	GO:0021762~substantia nigra development	7	6.1e-05	ACTB, ATP5F1, COX6B1, YWHAQ, PADI2, NDUFS3, SIRT2	10.1218	0.00561876
Cold_high_EM	GOTERM_MF_DIRECT	GO:0044822~poly(A) RNA binding	33	9.77e-05	MRPL40, FUS, RPL19, ERI3, RPS2, GOT2, RACK1, MRPL10, RPS26, SND1, PCBP2, HNRNPD, CSDE1, RPN1, BTF3, EIF1, RPL10A, CDC42EP4, NSA2, H1F0, MRPL4, S100A16, RRP36, MRPS7, RPL29, APEH, RPL18A, VCP, CSTB, UBC, RPS11, MDH2, PUF60	2.09077	0.0102526
Cold_high_EM	GOTERM_BP_DIRECT	GO:0090090~negative regulation of canonical Wnt signaling pathway	11	0.000104	DKK3, PSMB4, PSMD14, PSMB7, PSMB6, PSMA6, PSMB3, PSMB2, UBC, FRZB, PSMD8	4.78144	0.00895743
Cold_high_EM	GOTERM_BP_DIRECT	GO:0002223~stimulatory C-type lectin receptor signaling pathway	9	0.000117	PSMB4, PSMD14, PSMB7, PSMB6, PSMA6, PSMB3, PSMB2, UBC, PSMD8	6.07306	0.00939409
Cold_high_EM	GOTERM_CC_DIRECT	GO:0048471~perinuclear region of cytoplasm	22	0.000118	FUS, PLA2G16, MAP2K2, HIP1R, CLU, PICK1, COPS8, KAT5, DCTN3, AZIN2, SELENOM, ITM2C, SIRT2, APLP1, RACK1, TAF10, CORO1B, NME2, VCP, INPP5K, FAF1, DNM2	2.60329	0.00347842
Cold_high_EM	GOTERM_MF_DIRECT	GO:0048487~beta-tubulin binding	6	0.000133	VAPB, PEX14, ARL8A, BCAS3, PDCD5, SIRT2	11.9216	0.0111471
Cold_high_EM	GOTERM_BP_DIRECT	GO:0042776~mitochondrial ATP synthesis coupled proton transport	5	0.000189	CYC1, ATP5F1, ATP5O, COX5B, ATP5G3	16.8696	0.0142443
Cold_high_EM	GOTERM_BP_DIRECT	GO:0050852~T cell receptor signaling pathway	10	0.000248	TNFRSF21, PSMB4, PSMD14, PSMB7, PSMB6, PSMA6, PSMB3, PSMB2, UBC, PSMD8	4.78732	0.0176386
Cold_high_EM	GOTERM_BP_DIRECT	GO:0006412~translation	13	0.000249	MRPS36, WARS, MRPL10, RPS26, MRPL4, RPL19, SLC25A4, RPL18A, MRPS7, RPS11, RPL10A, RPS2, RPL29	3.64063	0.0168241
Cold_high_EM	GOTERM_BP_DIRECT	GO:0000209~protein polyubiquitination	11	0.000282	PSMB4, PSMD14, PSMB7, PSMB6, PSMA6, PSMB3, PPIL2, PSMB2, FBXO6, UBC, PSMD8	4.23574	0.0180602
Cold_high_EM	GOTERM_MF_DIRECT	GO:0003735~structural constituent of ribosome	12	0.000289	MRPS36, MRPL10, RPS26, MRPL4, RPL19, RPL18A, SLC25A4, RPS11, RPL10A, MRPS7, RPS2, RPL29	3.86647	0.0201585
Cold_high_EM	GOTERM_BP_DIRECT	GO:0090263~positive regulation of canonical Wnt signaling pathway	9	0.000294	PSMB4, PSMD14, PSMB7, PSMB6, PSMA6, PSMB3, PSMB2, UBC, PSMD8	5.31392	0.017941
Cold_high_EM	GOTERM_CC_DIRECT	GO:0005925~focal adhesion	16	0.000304	ACTB, BSG, RPL19, MAP2K2, RPS2, CAPN2, EPB41L2, CORO1B, NME2, GSN, PCBP2, MAPK3, YWHAQ, RPL10A, RPS11, DNM2	3.00701	0.00818889
Cold_high_EM	GOTERM_BP_DIRECT	GO:0000165~MAPK cascade	13	0.000346	MAP2K2, CAMK2G, PSMB4, PSMB7, PSMD14, PSMB6, PSMA6, PSMB3, MAPK3, PSMB2, UBC, PSMD8, PPP5C	3.51557	0.0201499
Cold_high_EM	GOTERM_CC_DIRECT	GO:0005840~ribosome	10	0.000445	MRPL10, RPS26, MRPL4, RPL19, RPL18A, RPS11, RPL10A, MRPS7, RPS2, RPL29	4.42674	0.0110745
Cold_high_EM	GOTERM_CC_DIRECT	GO:0043204~perikaryon	8	0.000602	GOT2, FUS, RACK1, CTNND2, CACNA1F, AZIN2, SIRT2, PPP5C	5.54595	0.0138841
Cold_high_EM	GOTERM_MF_DIRECT	GO:0019899~enzyme binding	14	0.00082	CUTA, VAPB, PICK1, RPS2, SIRT3, RACK1, GOT2, RFC5, TAF10, NME2, PCBP2, H2AFY, MDM4, DNM2	3.00725	0.0482762
Cold_high_EM	GOTERM_BP_DIRECT	GO:0038095~Fc-epsilon receptor signaling pathway	10	0.000948	PSMB4, PSMD14, PSMB7, PSMB6, PSMA6, PSMB3, MAPK3, PSMB2, UBC, PSMD8	3.98047	0.0519076
Cold_high_EM	GOTERM_MF_DIRECT	GO:0046933~proton-transporting ATP synthase activity, rotational mechanism	4	0.00156781	ATP6AP1, ATP5F1, ATP5O, ATP5G3	16.8305	0.0794343
Cold_high_EM	GOTERM_BP_DIRECT	GO:0006446~regulation of translational initiation	5	0.00157392	EIF3CL, EIF3F, EIF1, EIF3I, EIF2AK4	9.8406	0.0813607
Cold_high_EM	GOTERM_MF_DIRECT	GO:0030331~estrogen receptor binding	5	0.00168582	FUS, TAF10, PHB2, CCDC62, PADI2	9.66617	0.0760646
Cold_high_EM	GOTERM_CC_DIRECT	GO:0035267~NuA4 histone acetyltransferase complex	4	0.0017265	ACTB, MEAF6, MORF4L2, KAT5	16.3297	0.0367477
Cold_high_EM	GOTERM_CC_DIRECT	GO:0031966~mitochondrial membrane	7	0.00175787	NME2, NDUFA6, CLU, NDUFA13, BNIP3, NDUFS3, DNM2	5.4722	0.035107
Cold_high_EM	GOTERM_CC_DIRECT	GO:0016020~membrane	47	0.00176649	CYB5R3, RPL19, CAMK2G, SNX17, CYC1, PGAM1, STARD10, VPS51, RPS2, RPS26, HMOX2, LGALS3BP, INPP5K, SND1, PCBP2, PSMB2, EIF3F, PLIN3, EXOC4, RPN1, PEX14, RPL10A, SDF4, AGK, NDUFS1, ACTB, CUTA, BSG, CAPNS1, CNOT10, ATP5F1, COX4I1, PIGT, FRZB, TUBGCP2, RPL29, DCTN2, MGST3, ATP6V0E2, CHID1, RPL18A, CCDC115, PHB2, YWHAQ, ARL8A, MYH14, RPS11	1.56988	0.0332361
Cold_high_EM	GOTERM_MF_DIRECT	GO:0051536~iron-sulfur cluster binding	4	0.00186216	ISCU, NUBP1, NFS1, NDUFS1	15.8955	0.0756424
Cold_high_EM	GOTERM_CC_DIRECT	GO:0071944~cell periphery	5	0.0018664	CORO1B, NME2, PHB2, BCAS3, PPP5C	9.42101	0.0331679
Cold_high_EM	GOTERM_BP_DIRECT	GO:0006614~SRP-dependent cotranslational protein targeting to membrane	7	0.00210322	RPS26, RPL19, RPL18A, RPS11, RPL10A, RPS2, RPL29	5.27624	0.103174
Cold_high_EM	GOTERM_CC_DIRECT	GO:0005654~nucleoplasm	56	0.00215696	MORF4L2, BNIP3, TIMM50, CMTR1, COPS8, RPS2, FAHD1, IDH3G, PCBP2, PQBP1, PSMD8, H1F0, CGRRF1, RRP36, EXOSC4, NDUFA13, CYB5RL, EPB41L2, RFC5, TAF10, PSMA6, MAPK3, UBC, RANGRF, ZFPM2, THOC5, RPS11, MDM4, MDH2, PPP5C, FUS, COASY, MEAF6, CAMK2G, PPIL2, RNH1, NFS1, MRPL10, RPS26, PSMB4, PSMB7, PSMB6, PSMB3, PSMB2, CCDC62, HNRNPD, ACTB, KLK6, ATP5F1, KAT5, TUBGCP2, NFKBIL1, PSMD14, VCP, SNRNP25, PUF60	1.47812	0.0362615
Cold_high_EM	GOTERM_CC_DIRECT	GO:0070469~respiratory chain	4	0.0023643	NDUFA8, NDUFA6, CYC1, NDUFC2	14.6968	0.0377349
Cold_high_EM	GOTERM_BP_DIRECT	GO:0006123~mitochondrial electron transport, cytochrome c to oxygen	4	0.00261838	COX8A, COX6B1, COX4I1, COX5B	14.1705	0.122243
Cold_high_EM	GOTERM_CC_DIRECT	GO:0005794~Golgi apparatus	23	0.00342161	H1F0, LAMTOR1, MAP2K2, VAPB, SNX17, PICK1, CLU, RRAGA, VPS51, CAPN2, ITM2C, SELENOM, CAMKMT, PSMB6, COPG1, RESP18, PSMB3, PLIN3, MAPK3, CSDE1, SDF4, PCSK5, DNM2	1.95843	0.051662
Cold_high_EM	GOTERM_BP_DIRECT	GO:0006734~NADH metabolic process	3	0.00394272	VCP, IDH3B, MDH2	30.3653	0.172367
Cold_high_EM	GOTERM_BP_DIRECT	GO:0019083~viral transcription	7	0.00501949	RPS26, RPL19, RPL18A, RPS11, RPL10A, RPS2, RPL29	4.42827	0.207352
Cold_high_EM	GOTERM_BP_DIRECT	GO:0098609~cell-cell adhesion	11	0.00510033	RACK1, RPS26, CORO1B, BSG, PSMB6, VAPB, SND1, PLIN3, RPS2, PUF60, RPL29	2.87592	0.203865
Cold_high_EM	GOTERM_MF_DIRECT	GO:0003954~NADH dehydrogenase activity	3	0.00511267	NDUFV1, NDUFA13, NDUFS3	26.8236	0.178517
Cold_high_EM	GOTERM_BP_DIRECT	GO:0032872~regulation of stress-activated MAPK cascade	3	0.0052084	MAP2K2, MAPK3, GSTP1	26.5696	0.201538
Cold_high_EM	GOTERM_BP_DIRECT	GO:0000184~nuclear-transcribed mRNA catabolic process, nonsense-mediated decay	7	0.0067168	RPS26, RPL19, RPL18A, RPS11, RPL10A, RPS2, RPL29	4.16778	0.245048
Cold_high_EM	GOTERM_MF_DIRECT	GO:0098641~cadherin binding involved in cell-cell adhesion	11	0.00759614	RACK1, RPS26, CORO1B, BSG, PSMB6, VAPB, SND1, PLIN3, RPS2, PUF60, RPL29	2.71319	0.235207
Cold_high_EM	GOTERM_MF_DIRECT	GO:0004129~cytochrome-c oxidase activity	4	0.00819569	COX8A, COX6B1, COX4I1, COX5B	9.53729	0.234435
Cold_high_EM	GOTERM_BP_DIRECT	GO:0016032~viral process	11	0.00993031	RACK1, PSMB4, PSMB7, VAC14, PSMB6, SLC25A4, SND1, PSMB3, MAPK3, PSMB2, KAT5	2.60661	0.331856
Cold_high_EM	GOTERM_MF_DIRECT	GO:0043531~ADP binding	4	0.0106829	CYB5R3, VCP, PRPS1, PPP5C	8.67026	0.276565
Cold_high_EM	GOTERM_BP_DIRECT	GO:0006364~rRNA processing	9	0.0109317	RPS26, RPL19, RPL18A, RRP36, EXOSC4, RPS11, RPL10A, RPS2, RPL29	2.97977	0.349934
Cold_high_EM	GOTERM_CC_DIRECT	GO:0005764~lysosome	9	0.0121673	RAMP2, CHID1, LAMTOR1, CCDC115, PSAP, USP5, RRAGA, CAPN2, ITM2C	2.92635	0.165436
Cold_high_EM	GOTERM_CC_DIRECT	GO:0005811~lipid particle	5	0.012316	CYB5R3, IRAK1, VCP, RAB5C, PLIN3	5.56696	0.160636
Cold_high_EM	GOTERM_BP_DIRECT	GO:0032436~positive regulation of proteasomal ubiquitin-dependent protein catabolic process	5	0.0125149	RACK1, VCP, USP5, CLU, SIRT2	5.53534	0.380559
Cold_high_EM	GOTERM_BP_DIRECT	GO:0072593~reactive oxygen species metabolic process	4	0.0128821	NDUFA13, BNIP3, NDUFS3, NDUFS1	8.09741	0.380593
Cold_high_EM	GOTERM_CC_DIRECT	GO:0005751~mitochondrial respiratory chain complex IV	3	0.0129326	COX8A, COX4I1, COX5B	16.9578	0.161609
Cold_high_EM	GOTERM_CC_DIRECT	GO:0005730~nucleolus	21	0.0129758	KLK6, MRPL40, MEAF6, S100A16, RPL19, RRP36, EXOSC4, MORF4L2, NFS1, KAT5, RPS2, RPS26, IDH3G, CSTB, PEX14, H2AFY, RPL10A, RPS11, LDOC1, BCAS3, NSA2	1.80065	0.156158
Cold_high_EM	GOTERM_CC_DIRECT	GO:0005913~cell-cell adherens junction	11	0.0129815	RACK1, RPS26, CORO1B, BSG, PSMB6, VAPB, SND1, PLIN3, RPS2, PUF60, RPL29	2.50255	0.15069
Cold_high_EM	GOTERM_CC_DIRECT	GO:0010008~endosome membrane	8	0.0132441	IRAK1, MARCH2, ATP6V0E2, VAC14, ATP6AP1, SNX17, PLIN3, UBC	3.17768	0.148269
Cold_high_EM	GOTERM_MF_DIRECT	GO:0051287~NAD binding	4	0.0157013	CYB5R3, IDH3G, NDUFV1, IDH3B	7.52944	0.359326
Cold_high_EM	GOTERM_BP_DIRECT	GO:0045471~response to ethanol	6	0.0163086	GOT2, PSMD14, TBXAS1, RPL10A, SDF4, GSTP1	4.0487	0.445995
Cold_high_EM	GOTERM_CC_DIRECT	GO:0016282~eukaryotic 43S preinitiation complex	3	0.0171025	EIF3CL, EIF3F, EIF3I	14.6968	0.181456
Cold_high_EM	GOTERM_CC_DIRECT	GO:0033290~eukaryotic 48S preinitiation complex	3	0.0171025	EIF3CL, EIF3F, EIF3I	14.6968	0.181456
Cold_high_EM	GOTERM_BP_DIRECT	GO:0008219~cell death	4	0.017267	CLU, RRAGA, BNIP3, FAF1	7.2669	0.455933
Cold_high_EM	GOTERM_CC_DIRECT	GO:0005634~nucleus	90	0.018327	MRPL40, NPEPL1, CYC1, MORF4L2, BNIP3, CMTR1, COPS8, RPS2, CRADD, WARS, NUBP1, GSN, SND1, PCBP2, PQBP1, USP11, H2AFY, EIF1, ATP5O, OLIG2, NDUFS3, PSMD8, H1F0, IRAK1, SLC25A4, RRP36, EXOSC4, CNOT10, COX4I1, H2AFJ, CYB5RL, EPB41L2, TAF10, ISCU, NME2, CHID1, PSMA6, MAPK3, UBC, ZFPM2, RANGRF, THOC5, MDM4, MDH2, GSTP1, PPP5C, FUS, TALDO1, CLU, PPIL2, CTNND2, NFS1, RRAGA, AZIN2, FTH1, RACK1, PSMB4, PSMB…	1.22134	0.187219
Cold_high_EM	GOTERM_CC_DIRECT	GO:0030864~cortical actin cytoskeleton	4	0.020379	GSN, WDR1, MTSS1L, CAPN2	6.83571	0.199927
Cold_high_EM	GOTERM_MF_DIRECT	GO:0031072~heat shock protein binding	4	0.0205205	IRAK1, FAF1, CDC37, PPP5C	6.81235	0.421234
Cold_high_EM	GOTERM_MF_DIRECT	GO:0051539~4 iron, 4 sulfur cluster binding	4	0.0205205	ISCU, NUBP1, NDUFV1, NDUFS1	6.81235	0.421234
Cold_high_EM	GOTERM_MF_DIRECT	GO:0003723~RNA binding	15	0.0215379	FUS, MRPL4, RPL19, FASTK, TIMM50, PRKCSH, RPS2, RPL29, RPL18A, PSMA6, PCBP2, HNRNPD, RPL10A, SRBD1, PPP5C	1.96151	0.417536
Cold_high_EM	GOTERM_CC_DIRECT	GO:0005852~eukaryotic translation initiation factor 3 complex	3	0.0217623	EIF3CL, EIF3F, EIF3I	12.9677	0.206001
Cold_high_EM	GOTERM_BP_DIRECT	GO:0006879~cellular iron ion homeostasis	4	0.0237801	ISCU, HMOX2, NUBP1, FTH1	6.44112	0.559095
Cold_high_EM	GOTERM_BP_DIRECT	GO:0006461~protein complex assembly	6	0.0239665	NAPG, MAPK3, NFS1, PEX14, MDM4, TUBGCP2	3.66478	0.55258
Cold_high_EM	GOTERM_BP_DIRECT	GO:0006342~chromatin silencing	4	0.025221	MORF4L2, H2AFY, H2AFJ, SIRT2	6.29798	0.562083
Cold_high_EM	GOTERM_BP_DIRECT	GO:0006103~2-oxoglutarate metabolic process	3	0.0259528	GOT2, MRPS36, IDH3B	11.8087	0.563633
Cold_high_EM	GOTERM_BP_DIRECT	GO:0043065~positive regulation of apoptotic process	10	0.0263435	TXNIP, RACK1, HIP1R, CLU, UBC, BNIP3, FAF1, FRZB, PDCD5, DNM2	2.36174	0.560395
Cold_high_EM	GOTERM_MF_DIRECT	GO:0010698~acetyltransferase activator activity	2	0.027649	BCAS3, PDCD5	71.5297	0.481774
Cold_high_EM	GOTERM_BP_DIRECT	GO:0044571~[2Fe-2S] cluster assembly	2	0.0279119	ISCU, NFS1	70.8523	0.573115
Cold_high_EM	GOTERM_BP_DIRECT	GO:0071230~cellular response to amino acid stimulus	4	0.0282408	LAMTOR1, HNRNPD, RRAGA, CAPN2	6.02998	0.569082
Cold_high_EM	GOTERM_BP_DIRECT	GO:0070987~error-free translesion synthesis	3	0.0287416	RFC5, VCP, UBC	11.1872	0.5674
Cold_high_EM	GOTERM_BP_DIRECT	GO:1901796~regulation of signal transduction by p53 class mediator	6	0.0307867	RFC5, TAF10, MEAF6, UBC, MDM4, KAT5	3.42834	0.584792
Cold_high_EM	GOTERM_CC_DIRECT	GO:0030496~midbody	6	0.031223	RACK1, KLHL13, ARL8A, DCTN3, SIRT2, DNM2	3.41785	0.275421
Cold_high_EM	GOTERM_BP_DIRECT	GO:0070125~mitochondrial translational elongation	5	0.0318179	MRPL40, MRPS36, MRPL10, MRPL4, MRPS7	4.16778	0.589164
Cold_high_EM	GOTERM_CC_DIRECT	GO:0005753~mitochondrial proton-transporting ATP synthase complex	3	0.0324363	ATP5F1, ATP5O, ATP5G3	10.4977	0.277288
Cold_high_EM	GOTERM_BP_DIRECT	GO:0070126~mitochondrial translational termination	5	0.0330151	MRPL40, MRPS36, MRPL10, MRPL4, MRPS7	4.11932	0.595197
Cold_high_EM	GOTERM_CC_DIRECT	GO:0005765~lysosomal membrane	9	0.0336671	MARCH2, NAPG, LAMTOR1, RAB5C, PSAP, UBC, RRAGA, ARL8A, ITM2C	2.4137	0.279176
Cold_high_EM	GOTERM_BP_DIRECT	GO:2000378~negative regulation of reactive oxygen species metabolic process	3	0.0346569	BNIP3, SIRT2, SIRT3	10.1218	0.605738
Cold_high_EM	GOTERM_MF_DIRECT	GO:0051015~actin filament binding	6	0.0374082	CORO1B, HIP1R, MYO1D, PICK1, MYH14, WDR1	3.25135	0.571213
Cold_high_EM	GOTERM_BP_DIRECT	GO:0015986~ATP synthesis coupled proton transport	3	0.0377761	ATP5F1, ATP5O, ATP5G3	9.66168	0.630579
Cold_high_EM	GOTERM_CC_DIRECT	GO:0035327~transcriptionally active chromatin	3	0.0383956	EXOSC4, PADI2, BCAS3	9.58485	0.3048
Cold_high_EM	GOTERM_BP_DIRECT	GO:0001731~formation of translation preinitiation complex	3	0.0409982	EIF3CL, EIF3F, EIF3I	9.24161	0.654006
Cold_high_EM	GOTERM_CC_DIRECT	GO:0043231~intracellular membrane-bounded organelle	14	0.0411057	CGRRF1, TALDO1, LAMTOR1, RAB5C, HIP1R, SNX17, NFS1, RRAGA, MGST3, VCP, PLIN3, PEX14, AGK, PPP5C	1.84368	0.31541
Cold_high_EM	GOTERM_MF_DIRECT	GO:0004449~isocitrate dehydrogenase (NAD+) activity	2	0.0411867	IDH3G, IDH3B	47.6864	0.588292
Cold_high_EM	GOTERM_BP_DIRECT	GO:0048713~regulation of oligodendrocyte differentiation	2	0.0415756	TNFRSF21, WDR1	47.2349	0.65212
Cold_high_EM	GOTERM_BP_DIRECT	GO:0050821~protein stabilization	6	0.0431069	NAPG, HIP1R, PHB2, CLU, MDM4, CDC37	3.12584	0.658697
Cold_high_EM	GOTERM_BP_DIRECT	GO:0006511~ubiquitin-dependent protein catabolic process	7	0.0438764	PSMD14, PSMA6, VCP, USP5, TRPC4AP, USP11, FBXO7	2.72509	0.658478
Cold_high_EM	GOTERM_MF_DIRECT	GO:0047485~protein N-terminus binding	5	0.0465509	TDRD7, PHB2, EXOC4, YWHAQ, PEX14	3.6871	0.616312
Cold_high_EM	GOTERM_MF_DIRECT	GO:0051537~2 iron, 2 sulfur cluster binding	3	0.046929	ISCU, UQCRFS1, NDUFS1	8.58356	0.602273
Cold_high_EM	GOTERM_BP_DIRECT	GO:0060976~coronary vasculature development	3	0.0477375	SNX17, PCSK5, DNM2	8.50228	0.683343
Cold_high_EM	GOTERM_CC_DIRECT	GO:0015935~small ribosomal subunit	3	0.0514305	RACK1, RPS26, RPS2	8.16487	0.371101
Cold_high_EM	GOTERM_CC_DIRECT	GO:0005741~mitochondrial outer membrane	6	0.0524417	CYB5R3, COASY, PHB2, BNIP3, AGK, ATP5G3	2.95908	0.36916
Cold_high_EM	GOTERM_MF_DIRECT	GO:0003743~translation initiation factor activity	4	0.0531815	EIF3CL, EIF3F, EIF1, EIF3I	4.69047	0.633101
Cold_high_EM	GOTERM_BP_DIRECT	GO:1902600~hydrogen ion transmembrane transport	4	0.0544227	COX8A, COX6B1, COX4I1, UQCRFS1	4.64605	0.725298
Cold_high_EM	GOTERM_CC_DIRECT	GO:0043234~protein complex	11	0.0548952	ACTB, GOT2, PHB2, SNX17, MAPK3, CLU, YWHAQ, PEX14, DNM2, FBXO7, PPP5C	1.96195	0.375307
Cold_high_EM	GOTERM_BP_DIRECT	GO:0034316~negative regulation of Arp2/3 complex-mediated actin nucleation	2	0.055048	CORO1B, PICK1	35.4262	0.723185
Cold_high_EM	GOTERM_BP_DIRECT	GO:0090170~regulation of Golgi inheritance	2	0.055048	MAP2K2, MAPK3	35.4262	0.723185
Cold_high_EM	GOTERM_BP_DIRECT	GO:0071672~negative regulation of smooth muscle cell chemotaxis	2	0.055048	CORO1B, GSTP1	35.4262	0.723185
Cold_high_EM	GOTERM_BP_DIRECT	GO:0006977~DNA damage response, signal transduction by p53 class mediator resulting in cell cycle arrest	4	0.056619	CNOT10, UBC, MDM4, CRADD	4.57112	0.727292
Cold_high_EM	GOTERM_CC_DIRECT	GO:0030666~endocytic vesicle membrane	4	0.0603918	CAMK2G, PICK1, UBC, DNM2	4.45357	0.397173
Cold_high_EM	GOTERM_BP_DIRECT	GO:0006754~ATP biosynthetic process	3	0.0623031	ATP5F1, ATP5O, ATP5G3	7.32955	0.755802
Cold_high_EM	GOTERM_BP_DIRECT	GO:0006099~tricarboxylic acid cycle	3	0.0623031	IDH3G, IDH3B, MDH2	7.32955	0.755802
Cold_high_EM	GOTERM_CC_DIRECT	GO:0022625~cytosolic large ribosomal subunit	4	0.064876	RPL19, RPL18A, RPL10A, RPL29	4.32258	0.412395
Cold_high_EM	GOTERM_MF_DIRECT	GO:0015026~coreceptor activity	3	0.0650594	RGMA, RAMP2, RAMP1	7.15297	0.693602
Cold_high_EM	GOTERM_MF_DIRECT	GO:0004749~ribose phosphate diphosphokinase activity	2	0.0677015	PRPSAP1, PRPS1	28.6119	0.693742
Cold_high_EM	GOTERM_BP_DIRECT	GO:0006102~isocitrate metabolic process	2	0.0683318	IDH3G, IDH3B	28.3409	0.782439
Cold_high_EM	GOTERM_BP_DIRECT	GO:0071392~cellular response to estradiol stimulus	3	0.070079	CCDC62, HNRNPD, KAT5	6.85668	0.785632
Cold_high_EM	GOTERM_BP_DIRECT	GO:0030100~regulation of endocytosis	3	0.070079	RAB5C, HIP1R, SNX17	6.85668	0.785632
Cold_high_EM	GOTERM_MF_DIRECT	GO:0015078~hydrogen ion transmembrane transporter activity	3	0.0728679	ATP6V0E2, ATP5F1, ATP5G3	6.70591	0.707124
Cold_high_EM	GOTERM_BP_DIRECT	GO:0015991~ATP hydrolysis coupled proton transport	3	0.0740798	ATP6V0E2, ATP6AP1, ATP5G3	6.64241	0.799138
Cold_high_EM	GOTERM_BP_DIRECT	GO:0042177~negative regulation of protein catabolic process	3	0.0740798	MDM4, AZIN2, SIRT2	6.64241	0.799138
Cold_high_EM	GOTERM_BP_DIRECT	GO:0006888~ER to Golgi vesicle-mediated transport	6	0.075569	COPG1, VCP, VAPB, RANGRF, DCTN3, DCTN2	2.65696	0.800651
Cold_high_EM	GOTERM_BP_DIRECT	GO:0051402~neuron apoptotic process	3	0.078152	TNFRSF21, BNIP3, PIGT	6.44112	0.8068
Cold_high_EM	GOTERM_MF_DIRECT	GO:0008565~protein transporter activity	4	0.0790336	RAMP2, IPO13, RANGRF, RAMP1	3.97387	0.723851
Cold_high_EM	GOTERM_CC_DIRECT	GO:0005758~mitochondrial intermembrane space	4	0.0792078	TXNIP, NDUFA8, COX6B1, NDUFS1	3.9721	0.471945
Cold_high_EM	GOTERM_BP_DIRECT	GO:0044828~negative regulation by host of viral genome replication	2	0.0814297	VAPB, EIF2AK4	23.6174	0.815405
Cold_high_EM	GOTERM_BP_DIRECT	GO:0044281~small molecule metabolic process	2	0.0814297	ISCU, NFS1	23.6174	0.815405
Cold_high_EM	GOTERM_BP_DIRECT	GO:0034315~regulation of Arp2/3 complex-mediated actin nucleation	2	0.0814297	CORO1B, PICK1	23.6174	0.815405
Cold_high_EM	GOTERM_BP_DIRECT	GO:1903715~regulation of aerobic respiration	2	0.0814297	VCP, BNIP3	23.6174	0.815405
Cold_high_EM	GOTERM_BP_DIRECT	GO:0033572~transferrin transport	3	0.0864995	ATP6V0E2, ATP6AP1, DNM2	6.07306	0.830078
Cold_high_EM	GOTERM_BP_DIRECT	GO:0019985~translesion synthesis	3	0.0907694	RFC5, VCP, UBC	5.90436	0.840607
Cold_high_EM	GOTERM_CC_DIRECT	GO:0016528~sarcoplasm	2	0.0911176	GSN, SPOCK1	20.9954	0.514269
Cold_high_EM	GOTERM_CC_DIRECT	GO:0071541~eukaryotic translation initiation factor 3 complex, eIF3m	2	0.0911176	EIF3F, EIF3I	20.9954	0.514269
Cold_high_EM	GOTERM_CC_DIRECT	GO:0097433~dense body	2	0.0911176	ACTB, SND1	20.9954	0.514269
Cold_high_EM	GOTERM_BP_DIRECT	GO:0022617~extracellular matrix disassembly	4	0.0915294	BSG, CAPNS1, GSN, CAPN2	3.72907	0.838826
Cold_high_EM	GOTERM_MF_DIRECT	GO:0071933~Arp2/3 complex binding	2	0.0934862	CORO1B, PICK1	20.437	0.772191
Cold_high_EM	GOTERM_MF_DIRECT	GO:0004128~cytochrome-b5 reductase activity, acting on NAD(P)H	2	0.0934862	CYB5R3, CYB5RL	20.437	0.772191
Cold_high_EM	GOTERM_CC_DIRECT	GO:0005844~polysome	3	0.0936069	FUS, PSMA6, EIF2AK4	5.80136	0.516135
Cold_high_EM	GOTERM_BP_DIRECT	GO:0034983~peptidyl-lysine deacetylation	2	0.0943441	SIRT2, SIRT3	20.2435	0.843855
Cold_high_EM	GOTERM_BP_DIRECT	GO:0019048~modulation by virus of host morphology or physiology	2	0.0943441	VAPB, RRAGA	20.2435	0.843855
Cold_high_EM	GOTERM_BP_DIRECT	GO:0075522~IRES-dependent viral translational initiation	2	0.0943441	PCBP2, EIF3F	20.2435	0.843855
Cold_high_EM	GOTERM_MF_DIRECT	GO:0043130~ubiquitin binding	4	0.0950376	USP5, FAF1, SIRT2, FBXO7	3.66819	0.76617
Cold_high_EM	GOTERM_BP_DIRECT	GO:0021549~cerebellum development	3	0.0951001	HNRNPD, SDF4, FAIM2	5.74478	0.842112
Cold_high_EM	GOTERM_CC_DIRECT	GO:0005783~endoplasmic reticulum	17	0.0970869	CYB5R3, KLK6, PLA2G16, VAC14, VAPB, MAP2K2, CLU, BNIP3, PRKCSH, CAPN2, SELENOM, MGST3, RGMA, MARCH2, VCP, INPP5K, RESP18	1.50873	0.521739
Cold_high_EM	GOTERM_MF_DIRECT	GO:0003729~mRNA binding	5	0.0971878	RPS26, TDRD7, THOC5, MRPS7, RPS2	2.86119	0.762642
Cluster	Category	Term	Count	PValue	Genes	Fold Enrichment	Benjamini
Cold_low_EH	GOTERM_MF_DIRECT	GO:0003677~DNA binding	20	2.22e-05	BTAF1, ZNF644, RFX7, ARID4B, ZNF24, SMAD2, ZEB2, ARID2, IWS1, ZNF3, USF3, ZNF14, ZNF699, ZNF181, ELK4, SALL1, HMGXB4, TBPL1, KAT6A, PHF6	2.92297	0.00343085
Cold_low_EH	GOTERM_CC_DIRECT	GO:0005654~nucleoplasm	24	0.000236	KDM7A, BTAF1, ZNF830, U2SURP, HNRNPA2B1, ARID4B, PKN2, SMAD2, RBM7, ATP10D, CDK7, ARID2, SMC2, IWS1, CBX5, TRNT1, EPC1, WAPL, ELK4, SALL1, SH3D19, STAG2, KAT6A, PHF6	2.18199	0.0291277
Cold_low_EH	GOTERM_MF_DIRECT	GO:0003676~nucleic acid binding	13	0.000512	ZNF644, ZNF830, HNRNPA2B1, U2SURP, ZNF24, ZEB2, RBM7, ZNF3, DDX6, ZNF181, MAK16, SALL1, ZCCHC7	3.22891	0.0388806
Cold_low_EH	GOTERM_CC_DIRECT	GO:0005634~nucleus	35	0.000934	BACH2, U2SURP, ARID4B, RBM7, ZEB2, ZNF14, CBX5, ZNF699, WAPL, EPC1, ZNF181, ELK4, SSX2IP, STAG2, KDM7A, RSBN1L, ZNF644, ZNF830, HNRNPA2B1, RFX7, ZNF24, PKN2, SMAD2, CDK7, SMC2, ZNF3, IWS1, DDX6, USF3, FMN1, RNF130, ANKRD49, SALL1, KAT6A, PHF6	1.63599	0.0567215
Cold_low_EH	GOTERM_BP_DIRECT	GO:0006351~transcription, DNA-templated	19	0.00102584	KDM7A, ZNF644, ARID4B, ZNF24, PKN2, SMAD2, ZEB2, ARID2, IWS1, ZNF3, ZNF14, ZNF699, EPC1, PHF3, ZNF181, ELK4, SALL1, KAT6A, PHF6	2.26661	0.334668
Cold_low_EH	GOTERM_BP_DIRECT	GO:0051301~cell division	7	0.00360456	WAPL, ZNF830, PKN2, CDK7, CCNG2, SMC2, STAG2	4.66444	0.511686
Cold_low_EH	GOTERM_BP_DIRECT	GO:0072092~ureteric bud invasion	2	0.0126318	FMN1, SALL1	155.481	0.814046
Cold_low_EH	GOTERM_MF_DIRECT	GO:0005515~protein binding	46	0.0127443	CTTNBP2NL, ARMT1, NRP1, U2SURP, ARID4B, ATP10D, ZEB2, ARID2, CBX5, ZNF699, TBC1D15, WAPL, EPC1, PPP1R3C, ELK4, SEC22C, SSX2IP, TBPL1, ZCCHC7, STAG2, PLAT, FLRT3, OSBP2, ZNF830, HNRNPA2B1, ZNF24, IREB2, PKN2, PARP11, SMAD2, CDK7, NPY1R, SMC2, PTPN12, ZNF3, IWS1, DDX6, TMEM67, SASS6, TNFSF10, ANKRD49, LCA5, SALL1, SH3D19, KAT6A, PHF6	1.28105	0.484535
Cold_low_EH	GOTERM_BP_DIRECT	GO:0006470~protein dephosphorylation	4	0.016279	CTTNBP2NL, PPP1R3C, PDP2, PTPN12	7.40388	0.803872
Cold_low_EH	GOTERM_BP_DIRECT	GO:0045132~meiotic chromosome segregation	2	0.0168073	WAPL, SMC2	116.611	0.73968
Cold_low_EH	GOTERM_CC_DIRECT	GO:0005730~nucleolus	9	0.0180127	KDM7A, MAK16, SMC2, ZCCHC7, STAG2, KAT6A, CBX5, PHF6, DDX6	2.65811	0.531103
Cold_low_EH	GOTERM_MF_DIRECT	GO:0008270~zinc ion binding	11	0.0180763	KDM7A, RNF130, PHF3, RNF19A, ZNF830, ZNF24, RNF149, ZNF3, ZCCHC7, KAT6A, PHF6	2.30212	0.506812
Cold_low_EH	GOTERM_BP_DIRECT	GO:0045892~negative regulation of transcription, DNA-templated	7	0.018806	BTAF1, EPC1, SALL1, ZNF24, SMAD2, KAT6A, CBX5	3.27165	0.715259
Cold_low_EH	GOTERM_BP_DIRECT	GO:0045893~positive regulation of transcription, DNA-templated	7	0.021589	KDM7A, EPC1, ANKRD49, SALL1, SMAD2, CDK7, KAT6A	3.17001	0.709983
Cold_low_EH	GOTERM_MF_DIRECT	GO:0004571~mannosyl-oligosaccharide 1,2-alpha-mannosidase activity	2	0.0317814	EDEM3, USF3	61.163	0.632569
Cold_low_EH	GOTERM_BP_DIRECT	GO:0035562~negative regulation of chromatin binding	2	0.0374253	WAPL, BTAF1	51.8272	0.849362
Cold_low_EH	GOTERM_BP_DIRECT	GO:0031053~primary miRNA processing	2	0.0374253	HNRNPA2B1, SMAD2	51.8272	0.849362
Cold_low_EH	GOTERM_MF_DIRECT	GO:0003700~transcription factor activity, sequence-specific DNA binding	9	0.0386353	ZNF699, BTAF1, BACH2, ELK4, SALL1, RFX7, ZNF24, SMAD2, ZNF3	2.29123	0.638636
Cold_low_EH	GOTERM_CC_DIRECT	GO:0010369~chromocenter	2	0.0457762	SALL1, CBX5	42.1852	0.768756
Cold_low_EH	GOTERM_BP_DIRECT	GO:0006355~regulation of transcription, DNA-templated	12	0.0502404	ZNF699, ZNF181, ZNF644, ARID4B, RFX7, PKN2, ARID2, TBPL1, ZNF3, ZNF14, KAT6A, PHF6	1.86082	0.897076
Cold_low_EH	GOTERM_CC_DIRECT	GO:0005694~chromosome	3	0.0632194	WAPL, ZNF830, STAG2	7.23175	0.80459
Cold_low_EH	GOTERM_MF_DIRECT	GO:0042826~histone deacetylase binding	3	0.0636758	PKN2, CBX5, PHF6	7.19565	0.767032
Cold_low_EH	GOTERM_MF_DIRECT	GO:0046872~metal ion binding	14	0.0674894	NRP1, PDP2, ZNF644, IREB2, ZNF24, ZEB2, SMAD2, ARID2, ZNF3, ZNF14, ZNF699, TNFSF10, ZNF181, SALL1	1.65545	0.741749
Cold_low_EH	GOTERM_CC_DIRECT	GO:0000792~heterochromatin	2	0.0787465	SALL1, DDX6	24.1058	0.818908
Cold_low_EH	GOTERM_BP_DIRECT	GO:0006491~N-glycan processing	2	0.0812961	EDEM3, USF3	23.3222	0.96548
Cold_low_EH	GOTERM_MF_DIRECT	GO:0044822~poly(A) RNA binding	9	0.0829581	MAK16, U2SURP, HNRNPA2B1, PKN2, RBM7, PRPF38B, ZCCHC7, PHF6, DDX6	1.95028	0.774961
Cold_low_EH	GOTERM_BP_DIRECT	GO:0000122~negative regulation of transcription from RNA polymerase II promoter	7	0.0835488	EPC1, BACH2, ELK4, SALL1, HNRNPA2B1, SMAD2, ZEB2	2.26744	0.957097
Cluster	Category	Term	Count	PValue	Genes	Fold Enrichment	Benjamini
Cold_low_EL	GOTERM_BP_DIRECT	GO:0006351~transcription, DNA-templated	90	1.67e-12	JDP2, PPARD, CNOT8, THRA, ZBTB39, MED22, ZNF16, DAXX, ZFP92, KDM1A, CRY2, PCGF3, MED28, ZNF574, FIZ1, SAMD4B, KMT5C, ZNF592, LIN52, EGR4, LRIF1, ZNF646, RXRA, ZNF142, TLE3, POLR1A, BANP, IRF2BP2, SPEN, TRERF1, ZNF140, GZF1, MYCN, ZNF334, MXD4, KDM2B, KDM2A, ZNF784, ZNF134, BTG2, KHSRP, ZNF710, PRDM2, VGLL4, ZNF740, ZNF276, DPF2, ZNF275, ZNF274, ING2, ZBTB11, SOX8, PRDM15, ZNF324, ZNF697, TRAF7, B…	2.1533	2.75e-09
Cold_low_EL	GOTERM_CC_DIRECT	GO:0005634~nucleus	175	3.38e-12	XRCC3, JDP2, THRA, CNOT8, STK38, PLXNA1, RBM4, FLCN, ZFP92, KDM1A, CRY2, ORC5, HIRIP3, RPRD1B, ZNF574, IFRD2, FIZ1, SAMD4B, TUB, ZNF592, RREB1, ZNF646, RXRA, LIG4, IRS1, TRERF1, KDM2B, KDM2A, ZNF784, MNT, PYGO2, PRDM2, PDE4DIP, RPP25L, VGLL4, MAPK7, ZC3H3, ZNF516, DRD1, SIPA1, SRF, SOX8, ZNF324, ZNF697, PLAGL2, DVL2, MAFG, ZNF623, ESRRA, ZBTB46, SMAD7, SMG5, SMAD4, NR4A1, HEATR1, UBOX5, MAFK, MYP…	1.57055	1.02e-09
Cold_low_EL	GOTERM_CC_DIRECT	GO:0005654~nucleoplasm	108	2.38e-11	XRCC3, THRA, RBM4, ITPKC, KDM1A, ORC5, CTDSP2, RPRD1B, ZNF45, RREB1, RRP7A, TAF4B, RXRA, LIG4, ISG20L2, JUNB, FAM222B, KDM2B, KDM2A, PYGO2, SNRPA, MAPK7, SSH1, COPS7B, SRF, SCRIB, NUP50, MAFG, TSEN54, ESRRA, SMAD7, MAP2K3, SMAD4, RYBP, NR4A1, HEATR1, MAFK, RBMX, ABCG1, SFMBT2, SRSF3, HDAC4, HNRNPH3, ATF4, SRSF4, SRSF7, CDKN2AIP, ETS2, PPRC1, RFX1, SMURF1, DNAJB1, PHF8, PPARD, RAI1, DAXX, FOS, JAD…	1.88524	3.59e-09
Cold_low_EL	GOTERM_BP_DIRECT	GO:0006355~regulation of transcription, DNA-templated	71	2.83e-10	CNOT8, THRA, ZBTB39, ZNF16, DAXX, ZFP92, PCGF3, MED28, PRMT5, YEATS2, ZNF574, FIZ1, SAMD4B, TFIP11, ZNF45, KMT5C, ZNF592, RREB1, EGR4, LRIF1, ZNF646, TLE3, ZNF142, IRF2BP2, ZNF140, ZNF334, KDM2A, POGK, ZNF784, ZNF134, KRBA1, KHSRP, PRDM2, VGLL4, ZNF740, ZNF276, DPF2, ZNF275, ZNF274, ING2, ZBTB11, SUFU, ZFP36L1, PRDM15, ZNF324, REXO4, ZNF697, MLLT1, TRAF7, ZNF263, ZNF623, ESRRA, ZBTB46, SMAD7, ZNF…	2.2081	2.33e-07
Cold_low_EL	GOTERM_MF_DIRECT	GO:0003700~transcription factor activity, sequence-specific DNA binding	49	5.13e-08	PPARD, JDP2, RAI1, CNOT8, THRA, ZNF16, FOS, KDM1A, EGR1, ZNF45, EGR4, RREB1, TAF4B, RXRA, TRERF1, UBN1, ZNF140, MYCN, ZNF334, ZNF134, MNT, PRDM2, ZNF275, ZNF516, ZNF274, ZBTB11, SRF, ZFP36L1, PRDM15, REXO4, PLAGL2, MAFG, ZNF263, CEBPA, ERF, ZNF623, ESRRA, SMAD7, ZNF567, SMAD4, ZFP3, MAFK, CAPN15, ATF4, SP1, CSRNP2, ZBED4, ETS2, NFIC	2.35174	2.51e-05
Cold_low_EL	GOTERM_MF_DIRECT	GO:0005515~protein binding	239	1.87e-07	XRCC3, EFNA3, MED22, PRELID3A, CRY2, MAP3K4, MED28, YEATS2, FAM53C, BCL7A, GTPBP2, BCR, RRP7A, ZNF646, RXRA, PIK3CD, PIM3, ISG20L2, LIG4, PIK3IP1, GCC1, WDR92, CNTROB, PDE4DIP, VGLL4, MAPK7, CCDC93, SCRIB, ORAI3, NUP50, GYS1, TBKBP1, DVL2, ESRRA, TSEN54, SMAD7, MAP2K3, RYBP, SMAD4, TRIO, HILPDA, SFMBT2, SRSF3, SRSF4, SRSF7, CSRNP2, ETS2, TRAFD1, SMURF1, GRK5, LZTS2, PPARD, PHF23, MLH3, CDR2L, DAX…	1.2548	4.57e-05
Cold_low_EL	GOTERM_MF_DIRECT	GO:0003677~DNA binding	69	2.25e-07	PPARD, XRCC3, ZBTB39, ZNF16, ZFP92, FOS, CRY2, ZNF574, EGR1, TFIP11, ZNF45, ZNF592, EGR4, ZNF646, TAF4B, RXRA, POLR1A, PAPD7, ZNF142, BANP, LIG4, SPEN, TRERF1, UBN1, JUNB, ZNF140, MYCN, ZNF334, MXD4, KDM2B, KDM2A, POGK, ZNF134, ZNF784, KHSRP, ZNF710, PRDM2, ZC3H3, ZNF276, ZNF275, ING2, SSH1, SSH2, SOX8, ZFP36L1, ZNF324, ZNF697, MLLT1, CEBPA, ZBTB7A, ZNF623, ESRRA, UPF1, CEBPG, SMAD4, SPTY2D1, RYB…	1.90113	3.67e-05
Cold_low_EL	GOTERM_MF_DIRECT	GO:0003676~nucleic acid binding	47	6.81e-07	ZNF276, DPF2, ZNF275, ZNF274, ZNF516, CNOT8, ZBTB11, GLIS2, RBM4, RBM4B, PRDM15, ZNF324, REXO4, ZNF697, DHX16, ZNF574, FIZ1, ZNF263, TFIP11, ZNF623, ZNF45, ZBTB46, RREB1, ZNF567, EGR4, ZNF646, ZNF142, SPEN, CHAMP1, RBMX, ZNF140, ZNF334, SRSF3, HNRNPH3, SRSF4, KRBA1, POGK, SRSF7, ZNF134, ZNF862, PPRC1, ZNF710, ZBTB5, ZNF416, RBM14, ZNF740, DDX51	2.20079	8.33e-05
Cold_low_EL	GOTERM_CC_DIRECT	GO:0005730~nucleolus	40	2.86e-06	MIDN, ZNF274, STK35, RBM4, MKNK2, DAXX, KNOP1, RBM4B, SLC29A2, N4BP1, DGCR8, REXO4, MLLT1, HIRIP3, TFIP11, CEBPA, CEP85, TSEN54, ESRRA, NF2, RREB1, SMAD7, TAF4B, SPTY2D1, POLR1A, HEATR1, ISG20L2, GZF1, KDM2B, KDM2A, JMJD6, CDKN2AIP, SNRPA, DNAJB1, NOP56, ARL4D, RBM14, NFIC, PHF8, DDX51	2.26825	0.000288
Cold_low_EL	GOTERM_MF_DIRECT	GO:0046872~metal ion binding	75	7.48e-06	CNOT8, LMAN2L, ZBTB39, HELZ, ZNF16, ZFP92, MAP3K4, PCGF3, DGCR8, CTDSP2, ZNF574, FIZ1, EGR1, ZNF45, ZNF592, RREB1, EGR4, ZNF646, PAPD7, ZNF142, IRF2BP2, LIG4, TRERF1, CHAMP1, ZNF140, GZF1, ZNF334, PPM1F, ZNF784, ZNF134, ZNF710, PRDM2, ZNF740, MAP3K13, ZC3H3, ZNF276, FGD1, ZNF275, ZNF274, ZNF516, AGFG2, ZBTB11, GLIS2, NOB1, MKNK2, ZFP36L1, PRDM15, ZNF324, MAP3K3, PRR3, DGKD, ZNF697, RBSN, FYCO1, P…	1.67193	0.000732
Cold_low_EL	GOTERM_CC_DIRECT	GO:0005737~cytoplasm	142	8.49e-05	XRCC3, STK38, PLXNA1, RBM4, STK35, TXLNA, MED22, FLCN, PRKAR2A, CRY2, MAP3K4, ORC5, PDRG1, RPRD1B, FIZ1, SAMD4B, CEP85, TUB, ARC, RREB1, RRP7A, TAF4B, PIM3, FADD, LIG4, IRS1, GCC1, CCDC6, CNTROB, SNRPA, MVK, PDE4DIP, MAPK7, FGD1, GPN2, RALGPS1, SSH1, SSH2, COPS7B, SRF, SOX8, SCRIB, SBK1, NUP50, HARS2, DVL2, PTPN9, SMG5, SMAD7, MAP2K3, SMAD4, RYBP, NR4A1, GCN1, WHRN, SRSF3, CAPN15, HDAC4, ATF4, TE…	1.32149	0.00638868
Cold_low_EL	GOTERM_BP_DIRECT	GO:0045944~positive regulation of transcription from RNA polymerase II promoter	39	0.000273	RAI1, THRA, GLIS2, FLCN, SOX8, SRF, FOS, KDM1A, RPRD1B, BCL9, PLAGL2, CEBPA, EGR1, MAFG, ESRRA, ZNF567, SMAD7, RXRA, TAF4B, CEBPG, SMAD4, NR4A1, FADD, NPAS4, MAFK, RBMX, JUNB, MYCN, HDAC4, TET3, ATF4, SP1, CSRNP2, ETS2, PPRC1, PYGO2, MAPK7, RBM14, NFIC	1.85953	0.138908
Cold_low_EL	GOTERM_MF_DIRECT	GO:0044212~transcription regulatory region DNA binding	14	0.000769	CEBPA, ZNF516, THRA, ZNF567, SMAD7, RXRA, GLIS2, SMAD4, TRERF1, KDM1A, HDAC4, FOS, ATF4, SP1	3.03156	0.0607988
Cold_low_EL	GOTERM_BP_DIRECT	GO:0000122~negative regulation of transcription from RNA polymerase II promoter	30	0.000798	JDP2, PPARD, GLIS2, FLCN, SUFU, KDM1A, CRY2, YEATS2, CEBPA, EGR1, ERF, ZBTB7A, ESRRA, RREB1, ZNF567, SMAD7, RXRA, RYBP, SMAD4, SPEN, MYPOP, JUNB, MXD4, GZF1, HDAC4, KDM2B, BTG2, ETS2, MNT, NFIC	1.94893	0.279834
Cold_low_EL	GOTERM_MF_DIRECT	GO:0008270~zinc ion binding	43	0.000829	ZNF276, DPF2, RAI1, PPARD, THRA, ING2, RBM4, PHF23, RNF215, MMP24, RBM4B, JADE2, PCGF3, RNF166, RBSN, LONRF3, TRAF7, RNF121, TRAF3, EGR1, ZCCHC3, ESRRA, UPF1, RXRA, POLR1A, RYBP, NR4A1, UBOX5, MORC2, ZSWIM3, CAPN15, HDAC4, TET3, KDM2B, KDM2A, SRSF7, PHF13, RASSF1, PYGO2, PRDM2, USP49, ZFHX2, PHF8	1.69657	0.0562733
Cold_low_EL	GOTERM_MF_DIRECT	GO:0043565~sequence-specific DNA binding	24	0.000939	ZNF263, EGR1, MAFG, ERF, JDP2, PPARD, ESRRA, ZNF516, ZNF274, THRA, CEBPG, RXRA, SMAD4, NR4A1, MAFK, GZF1, FOS, HDAC4, ATF4, SP1, CSRNP2, ETS2, ZFHX2, PLAGL2	2.13697	0.0557841
Cold_low_EL	GOTERM_MF_DIRECT	GO:0070412~R-SMAD binding	5	0.000961	ZC3H3, FOS, SMAD4, SMURF1, PMEPA1	10.9817	0.0509202
Cold_low_EL	GOTERM_BP_DIRECT	GO:0006357~regulation of transcription from RNA polymerase II promoter	21	0.00131207	MAFG, PPARD, ZNF274, JDP2, BRD3, THRA, CEBPG, ZBED8, MED22, MAFK, TRERF1, UBN1, JUNB, MYCN, TARBP1, KDM1A, FOS, ATF4, ZBED4, RFX1, ZNF710	2.22735	0.35076
Cold_low_EL	GOTERM_MF_DIRECT	GO:0032452~histone demethylase activity	5	0.00137477	KDM1A, KDM2B, KDM2A, JMJD6, PHF8	10.0267	0.0650598
Cold_low_EL	GOTERM_BP_DIRECT	GO:0006366~transcription from RNA polymerase II promoter	23	0.00155572	DVL2, CEBPA, EGR1, MAFG, ZNF516, THRA, RREB1, GLIS2, CEBPG, TAF4B, SMAD4, NPAS4, MAFK, SRF, RBMX, JUNB, FOS, ATF4, CSRNP2, MNT, MLLT1, NFIC, PLAGL2	2.0971	0.347444
Cold_low_EL	GOTERM_BP_DIRECT	GO:0045893~positive regulation of transcription, DNA-templated	23	0.00164122	DVL2, EGR1, RAI1, PPARD, ZNF516, ING2, RREB1, GLIS2, MAP2K3, SMAD4, FZD1, BANP, TRERF1, FZD4, SOX8, MYCN, HDAC4, FOS, RGMB, ATF4, SP1, ETS2, PHF8	2.08895	0.320232
Cold_low_EL	GOTERM_MF_DIRECT	GO:0001077~transcriptional activator activity, RNA polymerase II core promoter proximal region sequence-specific binding	14	0.00194502	EGR1, CEBPA, ESRRA, GLIS2, CEBPG, SMAD4, NR4A1, NPAS4, SRF, JUNB, FOS, ATF4, NFIC, PLAGL2	2.73611	0.0829096
Cold_low_EL	GOTERM_MF_DIRECT	GO:0004674~protein serine/threonine kinase activity	18	0.00351869	IRAK2, BCR, STK38, MAP2K3, STK35, MKNK2, TRIO, PIM3, PDIK1L, CSNK1D, STK40, SBK1, RPS6KA2, ULK1, EEF2K, MAPK7, GRK5, MAP3K13	2.20801	0.1338
Cold_low_EL	GOTERM_MF_DIRECT	GO:0008134~transcription factor binding	15	0.00366448	CEBPA, PPARD, THRA, CEBPG, SOX8, SRF, TRERF1, DAXX, JUNB, SUFU, KDM1A, HDAC4, FOS, SP1, PPRC1	2.43607	0.128983
Cold_low_EL	GOTERM_BP_DIRECT	GO:0035914~skeletal muscle cell differentiation	6	0.00378483	EGR1, FOS, BTG2, NR4A1, SOX8, BCL9	5.72747	0.541471
Cold_low_EL	GOTERM_MF_DIRECT	GO:0000978~RNA polymerase II core promoter proximal region sequence-specific DNA binding	17	0.00470042	DPF2, CEBPA, ZBTB7A, ESRRA, JDP2, SMAD4, NPAS4, MYPOP, SRF, JUNB, GZF1, FOS, ATF4, SP1, ETS2, RFX1, NFIC	2.2087	0.151738
Cold_low_EL	GOTERM_MF_DIRECT	GO:0003714~transcription corepressor activity	12	0.00477264	ERF, HDAC4, ZNF274, PRMT5, RYBP, MNT, DAXX, JUNB, TOB2, SUFU, TOB1, MXD4	2.72648	0.144407
Cold_low_EL	GOTERM_BP_DIRECT	GO:0036003~positive regulation of transcription from RNA polymerase II promoter in response to stress	3	0.00642389	ATF4, MAPK7, GCN1	23.3872	0.692085
Cold_low_EL	GOTERM_BP_DIRECT	GO:0051091~positive regulation of sequence-specific DNA binding transcription factor activity	8	0.00721618	DVL2, KDM1A, HDAC4, CEBPG, FZD1, PPRC1, FZD4, SRF	3.56376	0.696194
Cold_low_EL	GOTERM_BP_DIRECT	GO:0032922~circadian regulation of gene expression	6	0.0072394	RBM4B, ATF4, RAI1, CRY2, CSNK1D, PRMT5	4.92362	0.662624
Cold_low_EL	GOTERM_MF_DIRECT	GO:0044822~poly(A) RNA binding	38	0.007598	ALDH18A1, RBM4, HELZ, SERPINH1, NUFIP2, KNOP1, ZFP36L1, RBM4B, BUD13, PRR3, REXO4, HARS2, DHX16, TNRC6A, FNDC3B, SAMD4B, ZCCHC3, UPF1, RRP7A, ELAVL1, HEATR1, SPEN, ISG20L2, RBMX, GCN1, SRSF3, HNRNPH3, SRSF4, CRKL, SRSF7, PTCD1, PPRC1, KHSRP, SNRPA, RPP25L, NOP56, RBM14, DDX51	1.55241	0.207926
Cold_low_EL	GOTERM_BP_DIRECT	GO:0000398~mRNA splicing, via spliceosome	12	0.00826073	SRSF3, TFIP11, HNRNPH3, SRSF4, BUD13, SRSF7, SNRPA, ELAVL1, DHX16, USP49, SPEN, RBMX	2.52834	0.679256
Cold_low_EL	GOTERM_BP_DIRECT	GO:0043433~negative regulation of sequence-specific DNA binding transcription factor activity	6	0.00896806	KDM1A, HDAC4, SMAD7, GLIS2, CEBPG, SUFU	4.67744	0.680157
Cold_low_EL	GOTERM_MF_DIRECT	GO:0051864~histone demethylase activity (H3-K36 specific)	3	0.00911165	KDM2B, KDM2A, PHF8	19.767	0.231485
Cold_low_EL	GOTERM_BP_DIRECT	GO:0008380~RNA splicing	10	0.00934897	TFIP11, RBM4B, HNRNPH3, SRSF4, SRSF7, JMJD6, RBM4, KHSRP, DHX16, IVNS1ABP	2.81773	0.668349
Cold_low_EL	GOTERM_BP_DIRECT	GO:0045892~negative regulation of transcription, DNA-templated	20	0.0109166	ZNF263, CEBPA, ZBTB7A, PPARD, THRA, GLIS2, SMAD4, FZD1, SPEN, DAXX, SOX8, GZF1, PPM1F, KDM1A, HDAC4, CRY2, YEATS2, BCL7A, RASD1, BAHD1	1.87472	0.699938
Cold_low_EL	GOTERM_MF_DIRECT	GO:0003682~chromatin binding	17	0.0113827	ZNF274, JDP2, BRD3, ING2, UPF1, SMAD4, POLR1A, MLH3, RBMX, KDM1A, HDAC4, FOS, PHF13, MNT, PYGO2, PHF8, BAHD1	2.00535	0.267288
Cold_low_EL	GOTERM_BP_DIRECT	GO:0046777~protein autophosphorylation	10	0.0116216	IGF1R, BCR, MAP3K3, ULK1, MKNK2, EEF2K, PIM3, GRK5, EPHB3, MAP3K13	2.71944	0.699361
Cold_low_EL	GOTERM_BP_DIRECT	GO:0072091~regulation of stem cell proliferation	3	0.0116573	ZFP36L1, DGCR8, NF2	17.5404	0.678463
Cold_low_EL	GOTERM_BP_DIRECT	GO:0070544~histone H3-K36 demethylation	3	0.0116573	KDM2B, KDM2A, PHF8	17.5404	0.678463
Cold_low_EL	GOTERM_MF_DIRECT	GO:0046982~protein heterodimerization activity	19	0.0130397	IRAK2, MAFG, JDP2, PPARD, CEBPG, TAF4B, RXRA, ALG2, NECTIN1, SMAD4, NR4A1, NPAS4, FZD4, SOX8, ABCG1, FOS, ATF4, DGKD, PRMT5	1.88459	0.286668
Cold_low_EL	GOTERM_CC_DIRECT	GO:0005667~transcription factor complex	10	0.0181974	KDM1A, FOS, SMAD7, SMAD4, NR4A1, NPAS4, RBM14, IVNS1ABP, TRERF1, JUNB	2.518	0.670193
Cold_low_EL	GOTERM_BP_DIRECT	GO:0045943~positive regulation of transcription from RNA polymerase I promoter	3	0.018215	ATF4, HEATR1, PHF8	14.0323	0.813626
Cold_low_EL	GOTERM_BP_DIRECT	GO:0001701~in utero embryonic development	10	0.0190853	MAFG, KDM1A, RXRA, ANKRD11, SMAD4, PYGO2, LIG4, FLCN, SOX8, SRF	2.5013	0.811443
Cold_low_EL	GOTERM_BP_DIRECT	GO:0033077~T cell differentiation in thymus	4	0.019245	ZFP36L1, JMJD6, FADD, LIG4	6.92954	0.797767
Cold_low_EL	GOTERM_BP_DIRECT	GO:0014065~phosphatidylinositol 3-kinase signaling	4	0.019245	ZFP36L1, IGF1R, PIK3CD, IRS1	6.92954	0.797767
Cold_low_EL	GOTERM_MF_DIRECT	GO:0000166~nucleotide binding	15	0.0196246	SRSF3, RBM4B, HNRNPH3, SRSF4, SRSF7, RRP7A, RBM4, PPRC1, ELAVL1, ORC5, SNRPA, SPEN, RBM14, RBMX, TNRC6A	1.98806	0.384051
Cold_low_EL	GOTERM_BP_DIRECT	GO:0006406~mRNA export from nucleus	7	0.020122	SRSF3, SRSF4, UPF1, BUD13, SRSF7, SMG5, NUP50	3.27421	0.796542
Cold_low_EL	GOTERM_MF_DIRECT	GO:0035925~mRNA 3'-UTR AU-rich region binding	3	0.0225397	ZFP36L1, KHSRP, ELAVL1	12.579	0.4119
Cold_low_EL	GOTERM_MF_DIRECT	GO:0070411~I-SMAD binding	3	0.0225397	SMAD7, SMAD4, SMURF1	12.579	0.4119
Cold_low_EL	GOTERM_BP_DIRECT	GO:0030509~BMP signaling pathway	6	0.0230764	EGR1, RGMB, SMAD7, SMAD4, SMURF1, TOB1	3.69271	0.825478
Cold_low_EL	GOTERM_BP_DIRECT	GO:0008285~negative regulation of cell proliferation	16	0.0234226	CEBPA, LZTS2, ING2, CNOT8, NF2, SMAD4, SRF, MXD4, HDAC4, RASSF5, BTG2, RPS6KA2, MNT, WNT9A, TOB2, TOB1	1.88987	0.81643
Cold_low_EL	GOTERM_BP_DIRECT	GO:0051056~regulation of small GTPase mediated signal transduction	8	0.024817	FGD1, BCR, ARHGEF18, SIPA1, SRGAP3, TRIO, SIPA1L3, SRGAP2	2.7925	0.821374
Cold_low_EL	GOTERM_BP_DIRECT	GO:0061014~positive regulation of mRNA catabolic process	3	0.0259766	CNOT8, UPF1, KHSRP	11.6936	0.823044
Cold_low_EL	GOTERM_BP_DIRECT	GO:0061158~3'-UTR-mediated mRNA destabilization	3	0.0259766	ZFP36L1, UPF1, KHSRP	11.6936	0.823044
Cold_low_EL	GOTERM_BP_DIRECT	GO:0060070~canonical Wnt signaling pathway	6	0.0322034	DVL2, FZD1, PYGO2, WNT9A, FZD4, BCL9	3.38128	0.873942
Cold_low_EL	GOTERM_MF_DIRECT	GO:0003707~steroid hormone receptor activity	5	0.0327386	ESRRA, PPARD, THRA, RXRA, NR4A1	4.11812	0.522823
Cold_low_EL	GOTERM_MF_DIRECT	GO:0005524~ATP binding	44	0.0330348	XRCC3, ALDH18A1, STK38, STK35, PEX6, TTLL4, MKNK2, HELZ, ITPKC, MLH3, EPHB3, IGF1R, MAP3K4, STK40, SBK1, MAP3K3, DGKD, HARS2, EEF2K, ABCB10, DHX16, ORC5, UCK2, IP6K2, IRAK2, BCR, UPF1, MAP2K3, PIK3CD, TRIO, PKDCC, NADK, PIM3, LIG4, ABCG1, PDIK1L, CSNK1D, RPS6KA2, ULK1, MVK, MAPK7, GRK5, MAP3K13, DDX51	1.35746	0.510422
Cold_low_EL	GOTERM_BP_DIRECT	GO:0043401~steroid hormone mediated signaling pathway	5	0.0331372	ESRRA, PPARD, THRA, RXRA, NR4A1	4.10302	0.871666
Cold_low_EL	GOTERM_MF_DIRECT	GO:0001078~transcriptional repressor activity, RNA polymerase II core promoter proximal region sequence-specific binding	7	0.0334699	ZBTB7A, ESRRA, JDP2, BTG2, ETS2, MYPOP, GZF1	2.90865	0.500238
Cold_low_EL	GOTERM_BP_DIRECT	GO:0016569~covalent chromatin modification	7	0.0340173	BRD3, ING2, PHF13, BANP, DAXX, UBN1, BAHD1	2.89753	0.869097
Cold_low_EL	GOTERM_MF_DIRECT	GO:0032403~protein complex binding	10	0.0355162	TUB, ING2, THRA, PTPRF, ULK1, PRMT5, PEX6, FADD, FLCN, COG2	2.23898	0.507043
Cold_low_EL	GOTERM_MF_DIRECT	GO:0001076~transcription factor activity, RNA polymerase II transcription factor binding	3	0.0357398	ATF4, SMAD4, SRF	9.88349	0.495652
Cold_low_EL	GOTERM_MF_DIRECT	GO:0000976~transcription regulatory region sequence-specific DNA binding	5	0.0365847	EGR1, THRA, CRY2, MAFK, BAHD1	3.97612	0.49085
Cold_low_EL	GOTERM_MF_DIRECT	GO:0000977~RNA polymerase II regulatory region sequence-specific DNA binding	10	0.0374175	EGR1, PRDM15, ATF4, SP1, GLIS2, ZBTB11, RXRA, ZBED4, SMAD4, MNT	2.21745	0.486245
Cold_low_EL	GOTERM_BP_DIRECT	GO:0006397~mRNA processing	9	0.0383161	TFIP11, ZFP36L1, RBM4B, TSEN54, SRSF4, SRSF7, JMJD6, RBM4, KHSRP	2.35178	0.890975
Cold_low_EL	GOTERM_MF_DIRECT	GO:0004879~RNA polymerase II transcription factor activity, ligand-activated sequence-specific DNA binding	4	0.0423192	ESRRA, PPARD, RXRA, NR4A1	5.12477	0.517671
Cold_low_EL	GOTERM_MF_DIRECT	GO:0001104~RNA polymerase II transcription cofactor activity	4	0.0423192	PPRC1, MED22, RBM14, TRERF1	5.12477	0.517671
Cold_low_EL	GOTERM_BP_DIRECT	GO:0007507~heart development	9	0.0428895	ZFP36L1, DVL2, PPARD, CRKL, RPS6KA2, JMJD6, GYS1, CACNA1C, SRF	2.30038	0.909617
Cold_low_EL	GOTERM_MF_DIRECT	GO:0005085~guanyl-nucleotide exchange factor activity	7	0.0430753	PREB, FGD1, RALGPS1, ARHGEF18, TRIO, FLCN, RALGDS	2.73611	0.512126
Cold_low_EL	GOTERM_BP_DIRECT	GO:0045597~positive regulation of cell differentiation	4	0.0437874	NF2, WNT9A, SRF, JUNB	5.05669	0.907075
Cold_low_EL	GOTERM_BP_DIRECT	GO:0030308~negative regulation of cell growth	7	0.0450585	PPARD, CDKN2AIP, SIPA1, SMAD4, NAIF1, FLCN, IP6K2	2.70596	0.906528
Cold_low_EL	GOTERM_CC_DIRECT	GO:0044291~cell-cell contact zone	3	0.0466293	NECTIN1, FLCN, SCRIB	8.576	0.909598
Cold_low_EL	GOTERM_BP_DIRECT	GO:0030522~intracellular receptor signaling pathway	4	0.0468147	ESRRA, PPARD, THRA, NR4A1	4.92362	0.908373
Cold_low_EL	GOTERM_BP_DIRECT	GO:0007179~transforming growth factor beta receptor signaling pathway	6	0.0468554	FOS, GCNT2, SMAD7, ARHGEF18, SMAD4, SMURF1	3.0505	0.901903
Cold_low_EL	GOTERM_BP_DIRECT	GO:0035556~intracellular signal transduction	15	0.0512362	DVL2, RALGPS1, BCR, STK38, SIPA1, SMAD4, MKNK2, PRKAR2A, RASSF5, MAP3K4, CRKL, MAP3K3, RPS6KA2, DGKD, RASSF1	1.74098	0.915583
Cold_low_EL	GOTERM_CC_DIRECT	GO:0000784~nuclear chromosome, telomeric region	7	0.0516559	TFIP11, KDM1A, XRCC3, UPF1, LRIF1, ORC5, LIG4	2.61678	0.898552
Cold_low_EL	GOTERM_MF_DIRECT	GO:0001228~transcriptional activator activity, RNA polymerase II transcription regulatory region sequence-specific binding	6	0.0551233	CEBPA, MAFG, CSRNP2, SMAD4, MAFK, SRF	2.91303	0.591151
Cold_low_EL	GOTERM_BP_DIRECT	GO:0007275~multicellular organism development	18	0.0557429	ZBTB7A, FGD1, ZNF516, ZNF45, GCNT2, PLXNA1, RREB1, RYBP, ELAVL1, BANP, TRERF1, FZD4, SUFU, POGK, DGKD, MNT, FRAT2, WNT9A	1.61601	0.927262
Cold_low_EL	GOTERM_BP_DIRECT	GO:0043065~positive regulation of apoptotic process	12	0.0574902	FGD1, ATF4, ING2, RPS6KA2, ARHGEF18, TRIO, NR4A1, FADD, FLCN, CASP2, SCRIB, IP6K2	1.87097	0.928094
Cold_low_EL	GOTERM_BP_DIRECT	GO:0030036~actin cytoskeleton organization	7	0.059878	FGD1, BCR, NF2, SSH1, ARHGEF18, SSH2, PDE4DIP	2.51862	0.930951
Cold_low_EL	GOTERM_CC_DIRECT	GO:0044530~supraspliceosomal complex	2	0.0603155	UPF1, RBMX	32.3982	0.904485
Cold_low_EL	GOTERM_BP_DIRECT	GO:0045879~negative regulation of smoothened signaling pathway	3	0.0610611	GLIS2, PTCH2, SUFU	7.38543	0.929878
Cold_low_EL	GOTERM_BP_DIRECT	GO:0035425~autocrine signaling	2	0.0626088	FZD1, HILPDA	31.1829	0.929976
Cold_low_EL	GOTERM_BP_DIRECT	GO:0016310~phosphorylation	6	0.0627191	ALDH18A1, PIK3CD, MVK, NADK, UCK2, ITPKC	2.80646	0.925636
Cold_low_EL	GOTERM_BP_DIRECT	GO:0048538~thymus development	4	0.0634319	CRKL, FADD, EPHB3, SRF	4.3511	0.923212
Cold_low_EL	GOTERM_BP_DIRECT	GO:0043153~entrainment of circadian clock by photoperiod	3	0.0669158	RBM4B, CRY2, RBM4	7.01616	0.92932
Cold_low_EL	GOTERM_BP_DIRECT	GO:0017015~regulation of transforming growth factor beta receptor signaling pathway	3	0.0669158	SMAD7, SMAD4, BCL9	7.01616	0.92932
Cold_low_EL	GOTERM_BP_DIRECT	GO:0045444~fat cell differentiation	5	0.0704232	CEBPA, LRRC8C, NR4A1, GRK5, SOX8	3.20372	0.934792
Cold_low_EL	GOTERM_BP_DIRECT	GO:0030514~negative regulation of BMP signaling pathway	4	0.0707428	SMAD7, FZD1, SMURF1, TOB1	4.15772	0.931579
Cold_low_EL	GOTERM_BP_DIRECT	GO:0048025~negative regulation of mRNA splicing, via spliceosome	3	0.0729479	SRSF4, SRSF7, RBMX	6.68205	0.933378
Cold_low_EL	GOTERM_BP_DIRECT	GO:0071480~cellular response to gamma radiation	3	0.0729479	EGR1, KDM1A, TMEM109	6.68205	0.933378
Cold_low_EL	GOTERM_BP_DIRECT	GO:0000186~activation of MAPKK activity	4	0.0745341	MAP3K4, CRKL, MAP3K3, MAP3K13	4.06734	0.933532
Cold_low_EL	GOTERM_BP_DIRECT	GO:1903507~negative regulation of nucleic acid-templated transcription	4	0.0784138	ZNF274, PRMT5, TOB2, TOB1	3.9808	0.9391
Cold_low_EL	GOTERM_BP_DIRECT	GO:0060021~palate development	5	0.0790981	WFIKKN1, SMAD4, PYGO2, PKDCC, EPHB3	3.07726	0.937108
Cold_low_EL	GOTERM_BP_DIRECT	GO:1904886~beta-catenin destruction complex disassembly	3	0.0791471	DVL2, FZD1, FRAT2	6.37832	0.933647
Cold_low_EL	GOTERM_MF_DIRECT	GO:0001085~RNA polymerase II transcription factor binding	4	0.0810233	KDM1A, ATF4, SMAD4, SPEN	3.92536	0.725054
Cold_low_EL	GOTERM_MF_DIRECT	GO:0004709~MAP kinase kinase kinase activity	3	0.0810905	MAP3K4, MAP3K3, MAP3K13	6.28949	0.714393
Cold_low_EL	GOTERM_BP_DIRECT	GO:0032869~cellular response to insulin stimulus	5	0.0821028	ZFP36L1, SP1, EEF2K, ERRFI1, IRS1	3.0373	0.936915
Cold_low_EL	GOTERM_BP_DIRECT	GO:0046886~positive regulation of hormone biosynthetic process	2	0.0825972	EGR1, KDM1A	23.3872	0.934596
Cold_low_EL	GOTERM_MF_DIRECT	GO:1990825~sequence-specific mRNA binding	2	0.0837301	SRSF3, SRSF4	23.0615	0.71568
Cold_low_EL	GOTERM_BP_DIRECT	GO:0016567~protein ubiquitination	13	0.0848582	DCAF12, KLHL18, DCAF10, KLHL21, FBXL12, RAB40C, KLHL24, FBXO33, SMURF1, TRAF7, RNF121, KLHL3, TRAF3	1.69378	0.93622
Cold_low_EL	GOTERM_BP_DIRECT	GO:0050770~regulation of axonogenesis	3	0.0855036	SSH1, SSH2, EPHB3	6.10101	0.934312
Cold_low_EL	GOTERM_MF_DIRECT	GO:0003723~RNA binding	18	0.0875017	ZC3H3, UPF1, CNOT8, RBM4, ELAVL1, RBMX, JUNB, NUFIP2, SRSF3, TARBP1, HNRNPH3, JMJD6, CDKN2AIP, KHSRP, SNRPA, NOP56, RBM14, SAMD4B	1.51776	0.721782
Cold_low_EL	GOTERM_MF_DIRECT	GO:0000982~transcription factor activity, RNA polymerase II core promoter proximal region sequence-specific binding	3	0.0875865	FOS, JDP2, SP1	6.01604	0.712081
Cold_low_EL	GOTERM_BP_DIRECT	GO:0035264~multicellular organism growth	5	0.0914479	ZFP36L1, UNC79, STK40, ANKRD11, PKDCC	2.9234	0.943209
Cold_low_EL	GOTERM_BP_DIRECT	GO:0030511~positive regulation of transforming growth factor beta receptor signaling pathway	3	0.092008	ING2, SMAD4, FLCN	5.8468	0.941297
Cold_low_EL	GOTERM_BP_DIRECT	GO:0008283~cell proliferation	13	0.0928671	ZFP36L1, KDM1A, PPARD, SLC29A2, PRMT5, CSF1, SIPA1, SMAD4, FRAT2, LIG4, TXLNA, SCRIB, SRGAP2	1.66138	0.939966
Cold_low_EL	GOTERM_MF_DIRECT	GO:0042162~telomeric DNA binding	3	0.0942316	KDM1A, UPF1, SMG5	5.76537	0.729648
Cold_low_EL	GOTERM_MF_DIRECT	GO:0030374~ligand-dependent nuclear receptor transcription coactivator activity	4	0.0978529	KDM1A, PPRC1, RBM14, TRERF1	3.61749	0.73424
Cold_low_EL	GOTERM_BP_DIRECT	GO:0048589~developmental growth	3	0.0986512	SMAD4, PYGO2, SRF	5.61292	0.947438
Cold_low_EL	GOTERM_BP_DIRECT	GO:0060612~adipose tissue development	3	0.0986512	ZNF516, PPARD, SOX8	5.61292	0.947438
Cold_low_EL	GOTERM_BP_DIRECT	GO:0006417~regulation of translation	4	0.0990729	ZFP36L1, RBM4B, MKNK2, GCN1	3.59803	0.945464
Custer	Category	Term	Count	PValue	Genes	Fold Enrichment	Benjamini
Cold_low_EM	GOTERM_CC_DIRECT	GO:0005634~nucleus	224	3.01e-22	SNIP1, NAA15, CMTR2, CLK1, SPRTN, RFXAP, RAVER2, CLK4, FAM53A, POLK, ZNF641, RARG, STRN3, ZNF507, BTBD7, DCAF1, ZNF236, DCLRE1A, PIAS4, MTF2, ZZZ3, PRDM2, CRTC3, ZNF614, SRSF10, ELL, ZNF131, ZNF618, ZNF227, DMD, DUSP16, ZNF71, ZNF527, IKZF4, TAOK2, MAML1, PTPN14, YTHDC1, TAX1BP3, SFMBT1, ZNF629, ZFHX4, METTL14, RGS2, ZNF212, DCP1A, ZNF112, SMURF2, RBPJ, METTL16, ATAD2B, SRSF1, ZBTB33, ELF2, ZNF53…	1.74103	9.98e-20
Cold_low_EM	GOTERM_BP_DIRECT	GO:0006351~transcription, DNA-templated	116	1.51e-19	NAA15, CASP8AP2, MIER3, EED, ZNF445, TGS1, ZNF180, GABPB2, ZNF641, RARG, RBL2, ZNF507, ZNF189, ZNF8, RRP8, DCAF1, AHR, ZNF2, ZNF236, PIAS4, ZNF197, ZZZ3, PRDM2, NFE2L2, MYNN, CRTC3, ZNF614, SETD1B, ZNF131, ZNF618, MED12L, ZNF227, CNOT6L, ZNF326, ZNF71, ZNF527, IKZF4, ZMYM2, PTPN14, MED13L, SFMBT1, ZNF629, ZFHX4, ZNF217, ZNF212, PNRC2, PNRC1, ZNF112, DNMT1, ZNF410, ZNF84, ZBTB33, ZBTB34, ZKSCAN8, …	2.37793	2.62e-16
Cold_low_EM	GOTERM_BP_DIRECT	GO:0006355~regulation of transcription, DNA-templated	88	4.78e-14	ZNF84, ZBTB34, ZKSCAN8, ZNF532, TAF1D, SNIP1, ZNF12, ZKSCAN1, USP51, ZBTB37, ZKSCAN4, MAX, CASP8AP2, MIER3, ZNF445, GATAD1, TGS1, ZNF180, INSR, INO80D, RBBP5, EMSY, ZBTB21, ZNF282, ZNF507, ZFP30, ZNF354C, ZNF91, ZNF189, ZNF8, ZBTB24, AHR, ZNF2, EYA3, ZNF236, NCOA3, ZNF691, BTG1, ZNF197, HIPK3, ERN1, ZZZ3, PRDM2, MYNN, ZFP62, KMT2D, ZNF614, SRSF10, SETD1B, ZNF131, THAP5, ZNF800, CTNND1, ZNF654, ZN…	2.34489	4.13e-11
Cold_low_EM	GOTERM_CC_DIRECT	GO:0005654~nucleoplasm	118	1.28e-10	SNIP1, RPS6KB1, SPRTN, TOP1, CLP1, EED, DHX33, SPRED1, TGS1, ESCO1, POLK, ZNF641, RARG, RBL2, DFFB, STRN3, RRP8, RUBCN, AHR, DCLRE1A, PIAS4, CEP350, MTF2, PYGO1, CRTC3, SRSF10, ELL, SETD1B, RFFL, ATF1, FBXW7, ZNF326, DUSP16, DHODH, AXIN2, IKZF4, TAF4, NRBF2, ZMYM4, MAML1, PTPN14, SFMBT1, FNIP2, SRSF3, MSL2, ZNF217, METTL14, MSL1, POP1, DNMT1, SMURF2, RBPJ, PDCD7, SRSF1, ZBTB33, ZBTB34, ELF2, ARID…	1.78389	2.12e-08
Cold_low_EM	GOTERM_MF_DIRECT	GO:0003700~transcription factor activity, sequence-specific DNA binding	60	1.77e-10	ZKSCAN8, ELF2, ARID4A, ZNF532, ZNF12, ZNF202, NFKB1, ZKSCAN1, ZNF518A, ZNF345, RFXAP, ZBTB38, ZKSCAN4, MAX, ZNF445, KDM5A, GATAD1, KDM5B, GABPB2, ELMSAN1, ZNF281, ZNF641, RARG, STRN3, SOX11, ZFP30, ZNF354C, ZNF91, RUNX1T1, ZNF8, ZNF189, MXD1, AHR, ZNF2, ZNF691, ZNF197, PRDM2, NFE2L2, MYNN, KMT2A, ZNF131, ZBTB14, ATF1, ZNF227, PGBD1, NR1D2, ZSCAN20, POU2F1, ZNF71, NFATC3, IKZF4, TAF4, ZNF770, CBL,…	2.4741	8.72e-08
Cold_low_EM	GOTERM_MF_DIRECT	GO:0003677~DNA binding	82	5.47e-09	ZNF84, ZBTB34, ARID4A, TAF1D, ZNF12, ZNF202, NFKB1, SPRTN, ZNF518A, ZNF345, RFXAP, ZBTB37, TOP1, CASP8AP2, MIER3, ZNF445, KDM5A, KDM5B, ZNF180, ELMSAN1, ZNF641, ZNF280B, ZBTB20, ZNF282, RARG, RBL2, DFFB, ZNF507, ZFP30, ZNF354C, SOX12, G3BP1, ZNF91, RUNX1T1, ZNF189, ZNF8, ZBTB24, AHR, ZNF2, ZNF236, PIAS4, ZNF197, MTF2, ZZZ3, PRDM2, MSANTD4, NFE2L2, MYNN, KMT2D, ZNF614, KMT2A, ZNF131, THAP5, ZNF800…	1.9411	1.35e-06
Cold_low_EM	GOTERM_MF_DIRECT	GO:0003676~nucleic acid binding	57	8.7e-09	SRSF1, ZNF84, ZKSCAN8, ZBTB34, ZNF532, ZNF12, ZNF202, ZKSCAN1, ZNF518A, ZNF345, ZBTB37, ZBTB38, ZKSCAN4, RAVER2, DHX33, ZNF445, ZNF180, ZNF641, ZCCHC2, ZBTB20, ZNF282, ZBTB21, ZNF507, ZFP30, G3BP1, ZNF91, ZNF8, ZNF189, ZNF2, ZNF236, ZNF691, ZNF197, MYNN, ZNF614, ZFP62, SRSF10, SETD1B, TRA2A, THAP5, ZNF131, ZBTB14, CBLL1, ZNF227, AGO2, ZNF527, IKZF4, ZNF770, ZFP1, TRIM27, SRSF3, ZNF217, ZNF212, GP…	2.29312	1.43e-06
Cold_low_EM	GOTERM_MF_DIRECT	GO:0046872~metal ion binding	91	1.06e-07	ZNF84, ZBTB33, ZBTB34, ZKSCAN8, PLEKHM3, ZNF532, CTDSPL, ADCY6, ZNF12, ZNF202, ZKSCAN1, SPRTN, ZNF518A, ZNF345, ZBTB37, ZBTB38, ZKSCAN4, BAK1, ZNF445, YOD1, ZNF180, ZNF281, ESCO1, POLK, ZNF641, ZNF280B, ZBTB20, ZNF282, ZBTB21, ZC3H10, ZNF507, ZFP30, ZNF354C, ZNF91, RUNX1T1, ZNF189, ZNF8, PDE4D, ZBTB24, ZNF2, EYA3, ZNF236, KSR2, RPAIN, ZNF691, CHSY3, ZNF197, USP21, CHSY1, PRDM2, MYNN, FRAS1, ZFP62…	1.74289	1.31e-05
Cold_low_EM	GOTERM_MF_DIRECT	GO:0008270~zinc ion binding	59	5.11e-07	ZNF84, MYLIP, USP51, CNOT4, RSPRY1, RNF219, KDM5A, GATAD1, KDM5B, ZCCHC2, ZNF282, RARG, ZNF91, ZNF8, ZNF2, RFWD3, PIAS4, MTF2, PYGO1, ZZZ3, RNF24, MDM2, PRDM2, CHORDC1, CHFR, MYNN, KMT2E, ING4, KMT2D, TRAF2, CPM, KMT2A, QTRT2, RFFL, CBLL1, NR1D2, DMD, RNFT1, ING1, UNKL, PGGT1B, ZMYM2, ZMYM4, MEX3B, CBL, TRIM27, TET2, BIRC3, ZNF22, MSL2, ZFHX4, ZNF212, PRICKLE1, FBXO30, MEX3C, MEX3D, DNMT1, PTPN1,…	1.99998	5.04e-05
Cold_low_EM	GOTERM_BP_DIRECT	GO:0045892~negative regulation of transcription, DNA-templated	33	1.05e-06	ING4, ZBTB33, ELF2, ARID4A, FOXK1, ZBTB14, ZNF12, GON4L, ZBTB38, ZNF227, NR1D2, POU2F1, PER2, EED, KDM5B, KMT5A, ZNF281, IKZF4, ZNF280B, ZBTB21, ZNF282, STRN3, ZNF91, RUNX1T1, SFMBT1, AHR, ZNF217, PRICKLE1, PIAS4, MDM2, SMURF2, RBPJ, RBM15	2.65034	0.000604
Cold_low_EM	GOTERM_MF_DIRECT	GO:0018024~histone-lysine N-methyltransferase activity	8	4.68e-05	KMT2E, KMT2D, RBBP5, KMT2A, SETD1B, SETD7, PRDM2, KMT5A	8.12857	0.00384231
Cold_low_EM	GOTERM_BP_DIRECT	GO:0006357~regulation of transcription from RNA polymerase II promoter	26	0.000121	ELF2, FOXK1, ARID4A, ZNF131, NFKB1, ZNF518A, ATF1, TEF, NFATC3, ETV3, ELMSAN1, NFKBIZ, ZNF641, ZMYM2, TAF4, ZMYM4, RBL2, TTC21B, SOX12, ZNF770, MED13L, AHR, JMY, ZNF212, MAPK14, CUX1	2.36278	0.0508589
Cold_low_EM	GOTERM_BP_DIRECT	GO:0000122~negative regulation of transcription from RNA polymerase II promoter	35	0.000274	ZBTB14, NFKB1, ZNF202, ZNF345, NRARP, EED, PER2, PER3, KDM5A, KMT5A, ETV3, ZNF281, ZBTB20, ZNF280B, RARG, STRN3, SOX11, TRIM27, ZNF8, ZNF189, DCAF1, MXD1, FNIP2, ZNF217, PIAS4, MTF2, IRF2, MDM2, DNMT1, SMURF2, PTCH1, RBPJ, CUX1, ZBTB1, VLDLR	1.94816	0.0904571
Cold_low_EM	GOTERM_MF_DIRECT	GO:0004712~protein serine/threonine/tyrosine kinase activity	6	0.000712	DYRK1B, CLK4, RPS6KB1, DYRK3, PRKAA2, CLK1	8.19864	0.0490383
Cold_low_EM	GOTERM_MF_DIRECT	GO:0042800~histone methyltransferase activity (H3-K4 specific)	5	0.000916	KMT2E, KMT2D, RBBP5, KMT2A, SETD1B	11.0074	0.0550038
Cold_low_EM	GOTERM_CC_DIRECT	GO:0016607~nuclear speck	14	0.00104839	KMT2E, SRSF1, SRSF10, CRNKL1, ELL, MAML1, SETD1B, YTHDC1, CBLL1, SPRTN, SMNDC1, SRSF3, GPATCH2, RBM15	2.93149	0.109598
Cold_low_EM	GOTERM_BP_DIRECT	GO:0051568~histone H3-K4 methylation	5	0.00133623	KMT2E, KMT2D, RBBP5, KMT2A, SETD1B	10.0191	0.319916
Cold_low_EM	GOTERM_MF_DIRECT	GO:0016874~ligase activity	17	0.00141004	TRAF2, CBL, TRIM27, CBLL1, MYLIP, RFFL, BIRC3, CNOT4, MSL2, RFWD3, PIAS4, MEX3C, MDM2, SMURF2, CHFR, UNKL, RNF111	2.49502	0.0745268
Cold_low_EM	GOTERM_CC_DIRECT	GO:0005622~intracellular	50	0.00143647	TRAF2, ZNF614, ZNF84, ZKSCAN8, SAV1, ADCY6, WASF2, ZNF12, ZKSCAN1, MYLIP, ZKSCAN4, SH3BP5L, RUNDC1, CHIC1, ZNF227, EIF4EBP2, RHOBTB1, ZNF445, ZNF180, ARL5B, SIK2, STX10, GHR, ZNF527, ARHGEF3, TBC1D2B, ZNF282, DFFB, ZFP30, G3BP1, ZNF91, ZFP1, TRIM27, ZNF189, ZNF8, SOCS4, OXSR1, DOCK8, TAX1BP3, ZNF2, RASL11B, TTPAL, MAST4, KSR2, ZNF212, HEATR3, MAPK14, RRAS2, ZNF112, SLC40A1	1.57987	0.11247
Cold_low_EM	GOTERM_BP_DIRECT	GO:0016569~covalent chromatin modification	10	0.00205518	EMSY, RBL2, BCORL1, MTF2, L3MBTL3, DNMT1, CECR2, RRP8, ING1, SFMBT1	3.54658	0.398571
Cold_low_EM	GOTERM_CC_DIRECT	GO:0016605~PML body	9	0.0022899	MAX, ZMYM2, RPAIN, RFWD3, CASP8AP2, PIAS4, HIPK3, TRIM27, CHFR	3.8652	0.141204
Cold_low_EM	GOTERM_CC_DIRECT	GO:0005737~cytoplasm	152	0.00232796	AP1G1, SNIP1, NAA15, CMTR2, RPS6KB1, CLK1, ITSN2, SMNDC1, EIF4EBP2, CASP8AP2, RAVER2, CLP1, DHX33, SPRED1, TGS1, KIF13B, ZNF641, RBL2, DFFB, STRN3, SOCS4, RRP8, SCYL3, DCAF1, STK4, RUBCN, AHR, RPAIN, NAV1, PIAS4, CEP350, MTF2, NFE2L2, SLC40A1, CRTC3, TRAF2, SRSF10, NFKBIE, ELL, SETD1B, RFFL, ANGEL2, SESN1, SH3BP5L, FBXW7, CNOT6L, DUSP16, DHODH, AXIN2, CDC42EP3, DIXDC1, TAF4, ZMYM2, NRBF2, TAOK2, …	1.22507	0.120994
Cold_low_EM	GOTERM_MF_DIRECT	GO:0044212~transcription regulatory region DNA binding	14	0.0029724	ZNF281, KMT2D, IKZF4, RBBP5, ARID4A, KMT2A, ZNF532, ZBTB14, NFKB1, AHR, ZNF217, NFE2L2, GABPB2, ELMSAN1	2.60458	0.136754
Cold_low_EM	GOTERM_MF_DIRECT	GO:0004843~thiol-dependent ubiquitin-specific protease activity	8	0.003996	OTUD4, OTUD3, USP21, USP38, USP37, YOD1, USP42, USP51	3.96268	0.164576
Cold_low_EM	GOTERM_CC_DIRECT	GO:0005730~nucleolus	34	0.00440957	ZBTB33, TRA2A, BMS1, TOP1, FBXW7, URB1, EED, PER2, SPATA2, DHX33, KDM5A, TGS1, TWISTNB, MDN1, NFATC3, RBBP5, RBL2, TAOK2, DFFB, CCDC137, RRP8, DCAF1, BMT2, DCLRE1A, RPAIN, RGS2, PRKRIP1, GPATCH2, SETD7, ZZZ3, MDM2, KATNBL1, RBPJ, RNF111	1.66976	0.189093
Cold_low_EM	GOTERM_MF_DIRECT	GO:0005515~protein binding	249	0.00472351	SNIP1, ADCY6, NAA15, RADIL, ITSN2, MYLIP, CLK1, SPRTN, FAM124A, BAK1, USP53, RNF219, CLK4, KIF13B, RARG, STRN3, CCDC137, SCYL3, DCAF1, CEP350, PIAS4, PRKRIP1, TMEM170A, RYR2, ZZZ3, CHORDC1, ZNF614, SRSF10, NFKBIE, ELL, CACNB2, RFFL, R3HCC1L, ZNF227, DMD, KBTBD7, NUP54, STX10, NUP58, NRBF2, MAML1, PTPN14, YTHDC1, TMEM110, OXSR1, TAX1BP3, SFMBT1, FNIP2, SRSF3, NTRK3, ZNF217, METTL14, RGS2, ZNF212, …	1.12317	0.177093
Cold_low_EM	GOTERM_BP_DIRECT	GO:0042787~protein ubiquitination involved in ubiquitin-dependent protein catabolic process	11	0.00501508	CACUL1, KLHL15, CBL, RNF24, MDM2, SMURF2, RFFL, FBXL14, MYLIP, SPOPL, RNF111	2.88131	0.662854
Cold_low_EM	GOTERM_BP_DIRECT	GO:0035994~response to muscle stretch	4	0.00673756	DMD, MAPK14, RYR2, NFKB1	10.0191	0.727329
Cold_low_EM	GOTERM_MF_DIRECT	GO:0061630~ubiquitin protein ligase activity	12	0.00789551	MSL2, CACUL1, CBL, FBXO30, RNF24, MDM2, SMURF2, RFFL, MYLIP, CBLL1, CHFR, RNF111	2.54289	0.260085
Cold_low_EM	GOTERM_BP_DIRECT	GO:0061157~mRNA destabilization	3	0.00867722	METTL14, CNOT6L, MEX3D	20.0382	0.778584
Cold_low_EM	GOTERM_MF_DIRECT	GO:0004842~ubiquitin-protein transferase activity	17	0.00953899	TRAF2, CBL, TRIM27, CBLL1, MYLIP, BIRC3, CNOT4, FBXW7, RFWD3, KLHL9, KLHL15, MDM2, KBTBD7, SMURF2, FBXL14, CHFR, UNKL	2.04758	0.286951
Cold_low_EM	GOTERM_BP_DIRECT	GO:0009791~post-embryonic development	7	0.00960716	KMT2A, TIPARP, PYGO1, AGO2, TET2, KDM5B, GIGYF2	3.84294	0.780905
Cold_low_EM	GOTERM_BP_DIRECT	GO:0000398~mRNA splicing, via spliceosome	13	0.00987395	SRSF1, TXNL4B, SRSF10, CRNKL1, TRA2A, SRSF3, METTL14, RAVER2, CLP1, RBM15, PPWD1, PDCD7, GEMIN5	2.34681	0.760827
Cold_low_EM	GOTERM_BP_DIRECT	GO:0045893~positive regulation of transcription, DNA-templated	23	0.0101405	KMT2E, ZNF281, TAF4, ELF2, FOXK1, KMT2A, SOX11, NAA15, NFKB1, RFXAP, AHR, NCOA3, NR1D2, DYRK1B, USP21, LRP6, SETD7, PTCH1, KDM5A, ING1, INSR, NFATC3, RNF111	1.78982	0.742404
Cold_low_EM	GOTERM_MF_DIRECT	GO:0035064~methylated histone binding	6	0.0105222	ING4, RBBP5, CDYL2, MTF2, RRP8, ING1	4.48605	0.29416
Cold_low_EM	GOTERM_BP_DIRECT	GO:0007221~positive regulation of transcription of Notch receptor target	3	0.0119491	MAML1, RBPJ, RBM15	17.1756	0.773602
Cold_low_EM	GOTERM_BP_DIRECT	GO:0043984~histone H4-K16 acetylation	4	0.012744	MSL2, ING4, KMT2A, MSL1	8.01527	0.772193
Cold_low_EM	GOTERM_BP_DIRECT	GO:0032922~circadian regulation of gene expression	6	0.0135347	TOP1, KMT2A, PER2, PER3, KDM5A, AHR	4.21857	0.770863
Cold_low_EM	GOTERM_MF_DIRECT	GO:0008327~methyl-CpG binding	4	0.0150467	ZBTB33, ZBTB21, DNMT1, ZBTB38	7.54795	0.373808
Cold_low_EM	GOTERM_BP_DIRECT	GO:0006987~activation of signaling protein activity involved in unfolded protein response	3	0.0156717	BAK1, ERN1, PTPN1	15.0286	0.799603
Cold_low_EM	GOTERM_BP_DIRECT	GO:0018026~peptidyl-lysine monomethylation	3	0.0156717	KMT2A, SETD7, KMT5A	15.0286	0.799603
Cold_low_EM	GOTERM_CC_DIRECT	GO:0035097~histone methyltransferase complex	4	0.016474	KMT2D, RBBP5, KMT2A, SETD1B	7.31961	0.498104
Cold_low_EM	GOTERM_BP_DIRECT	GO:0016055~Wnt signaling pathway	11	0.018881	DIXDC1, ZBTB33, PIAS4, KREMEN1, PYGO1, LRP6, CTNND1, HBP1, PRKAA2, TAX1BP3, AXIN2	2.35743	0.839911
Cold_low_EM	GOTERM_BP_DIRECT	GO:0090102~cochlea development	4	0.0210314	NTRK3, RPGRIP1L, CECR2, SLITRK6	6.6794	0.855632
Cold_low_EM	GOTERM_BP_DIRECT	GO:0031398~positive regulation of protein ubiquitination	6	0.0214266	FBXW7, PRICKLE1, SPRTN, BIRC3, CHFR, RNF111	3.75716	0.846422
Cold_low_EM	GOTERM_BP_DIRECT	GO:0000188~inactivation of MAPK activity	4	0.0234681	DUSP16, SPRED1, DUSP7, DUSP6	6.41222	0.858629
Cold_low_EM	GOTERM_BP_DIRECT	GO:0030206~chondroitin sulfate biosynthetic process	4	0.0234681	SLC35D1, CHSY3, XYLT1, CHSY1	6.41222	0.858629
Cold_low_EM	GOTERM_BP_DIRECT	GO:0006306~DNA methylation	4	0.0234681	KMT2E, KMT2A, DNMT1, MTRR	6.41222	0.858629
Cold_low_EM	GOTERM_BP_DIRECT	GO:0035871~protein K11-linked deubiquitination	3	0.0243725	OTUD3, USP37, YOD1	12.0229	0.856341
Cold_low_EM	GOTERM_MF_DIRECT	GO:0002039~p53 binding	6	0.0266779	NTRK3, RFWD3, SETD7, MDM2, RFFL, KMT5A	3.54867	0.544226
Cold_low_EM	GOTERM_BP_DIRECT	GO:0035329~hippo signaling	4	0.02878	TJP1, MOB1A, SAV1, STK4	5.93724	0.888811
Cold_low_EM	GOTERM_MF_DIRECT	GO:0000981~RNA polymerase II transcription factor activity, sequence-specific DNA binding	10	0.0293426	ZNF641, ZMYM2, ELF2, FOXK1, ZMYM4, ZNF131, ZNF770, ZNF202, ZNF518A, ETV3	2.31735	0.558396
Cold_low_EM	GOTERM_MF_DIRECT	GO:0051879~Hsp90 protein binding	4	0.0296277	NASP, ERN1, CHORDC1, AHR	5.87063	0.542492
Cold_low_EM	GOTERM_CC_DIRECT	GO:0071339~MLL1 complex	4	0.0306336	MAX, RBBP5, TAF4, KMT2A	5.80521	0.682637
Cold_low_EM	GOTERM_MF_DIRECT	GO:0008168~methyltransferase activity	7	0.0313481	KMT2D, METTL14, SETD1B, DNMT1, CMTR2, RRP8, METTL16	2.95093	0.544653
Cold_low_EM	GOTERM_MF_DIRECT	GO:0003712~transcription cofactor activity	6	0.0331886	MAX, NFKBIZ, ZNF212, BTG1, PTPN14, MXD1	3.34874	0.547954
Cold_low_EM	GOTERM_BP_DIRECT	GO:0048024~regulation of mRNA splicing, via spliceosome	3	0.0345958	SRSF3, SRSF10, YTHDC1	10.0191	0.920971
Cold_low_EM	GOTERM_BP_DIRECT	GO:0042149~cellular response to glucose starvation	4	0.0346731	ATG14, RRP8, PRKAA2, NFE2L2	5.52778	0.91301
Cold_low_EM	GOTERM_BP_DIRECT	GO:0006974~cellular response to DNA damage stimulus	11	0.0357503	RBBP5, FBXW7, TAOK2, SLF2, CBL, SUSD6, SETD7, SPRTN, KIN, ZBTB1, ZBTB38	2.11942	0.911286
Cold_low_EM	GOTERM_BP_DIRECT	GO:0016567~protein ubiquitination	16	0.0359262	CBL, SOCS4, CBLL1, MYLIP, BIRC3, DCAF1, MSL2, FBXW7, RFWD3, KLHL9, KLHL15, FBXO30, KBTBD7, MDM2, NFE2L2, RNF111	1.78613	0.904086
Cold_low_EM	GOTERM_CC_DIRECT	GO:0000932~cytoplasmic mRNA processing body	6	0.0377374	TOP1, DCP1A, PNRC2, MEX3B, AGO2, TNRC6B	3.23752	0.721164
Cold_low_EM	GOTERM_BP_DIRECT	GO:0018108~peptidyl-tyrosine phosphorylation	9	0.0377747	NTRK3, ZMYM2, DYRK1B, CLK4, TRIM27, DYRK3, CLK1, CUX1, INSR	2.35743	0.907372
Cold_low_EM	GOTERM_MF_DIRECT	GO:0000977~RNA polymerase II regulatory region sequence-specific DNA binding	11	0.0382714	RARG, FOXK1, ZNF691, ZSCAN20, TEF, IRF2, ZNF8, NFKB1, CUX1, ATF1, ETV3	2.09565	0.583656
Cold_low_EM	GOTERM_CC_DIRECT	GO:0005694~chromosome	7	0.038842	TOP1, SETD1B, SETD7, CCDC137, SPRTN, KMT5A, ZBTB38	2.80585	0.697507
Cold_low_EM	GOTERM_MF_DIRECT	GO:0043565~sequence-specific DNA binding	21	0.0393206	ZNF281, IKZF4, ZBTB33, ELF2, ZKSCAN8, RARG, ZNF532, ZBTB14, ZKSCAN1, ATF1, ZKSCAN4, MAX, ZFHX4, PGBD1, NR1D2, TEF, POU2F1, NFE2L2, RBPJ, GATAD1, CUX1	1.60649	0.57751
Cold_low_EM	GOTERM_BP_DIRECT	GO:0032880~regulation of protein localization	5	0.0401537	STX6, FBXW7, TMEM231, PTCH1, STX10	3.8535	0.913256
Cold_low_EM	GOTERM_MF_DIRECT	GO:0017017~MAP kinase tyrosine/serine/threonine phosphatase activity	3	0.0410623	DUSP16, DUSP7, DUSP6	9.14464	0.578123
Cold_low_EM	GOTERM_BP_DIRECT	GO:0048193~Golgi vesicle transport	3	0.0461715	STX6, CUX1, STX10	8.58779	0.934518
Cold_low_EM	GOTERM_CC_DIRECT	GO:0030055~cell-substrate junction	2	0.0468494	DMD, VCL	42.0878	0.734864
Cold_low_EM	GOTERM_CC_DIRECT	GO:0005813~centrosome	17	0.0478451	IKZF4, HAUS3, CCP110, RPGRIP1L, ZNF12, PDE4D, ITSN2, BBS1, EYA3, CSPP1, MPHOSPH9, CEP350, PPP1R12A, TCHP, NFE2L2, AXIN2, MDM1	1.67956	0.714093
Cold_low_EM	GOTERM_BP_DIRECT	GO:0002027~regulation of heart rate	4	0.0481671	DMD, MDM2, RYR2, PDE4D	4.85774	0.936387
Cold_low_EM	GOTERM_BP_DIRECT	GO:0045944~positive regulation of transcription from RNA polymerase II promoter	34	0.0484943	CRTC3, KMT2D, ARID4A, KMT2A, NFKB1, ATF1, ZBTB38, MED12L, NFATC2IP, PPP1R12A, TEF, AGO2, NFATC3, GABPB2, IKZF4, TAF4, RARG, STRN3, SOX11, MAML1, SOX12, TET2, AHR, NCOA3, MTF2, MAPK14, PYGO1, LRP6, IRF2, NFE2L2, RBPJ, SLC40A1, RNF111, ATAD2B	1.38899	0.931944
Cold_low_EM	GOTERM_BP_DIRECT	GO:0044236~multicellular organism metabolic process	2	0.0491674	TIPARP, GHR	40.0764	0.928859
Cold_low_EM	GOTERM_MF_DIRECT	GO:0003713~transcription coactivator activity	12	0.0500094	KMT2E, MAX, ING4, TAF4, NCOA3, MAML1, DYRK1B, USP21, PER2, KDM5A, RFXAP, JMY	1.91742	0.637145
Cold_low_EM	GOTERM_BP_DIRECT	GO:0080182~histone H3-K4 trimethylation	3	0.0524169	ARID4A, KMT2A, TET2	8.01527	0.9354
Cold_low_EM	GOTERM_MF_DIRECT	GO:0004674~protein serine/threonine kinase activity	16	0.053877	TAOK2, CLK1, OXSR1, STK4, MAST4, ICK, KSR2, DYRK1B, MAPK14, HIPK3, CLK4, ERN1, DYRK3, PRKAA2, STK19, SIK2	1.68625	0.650856
Cold_low_EM	GOTERM_BP_DIRECT	GO:0006606~protein import into nucleus	5	0.0561392	RPAIN, PRICKLE1, HEATR3, ING1, NUP58	3.45486	0.942491
Cold_low_EM	GOTERM_MF_DIRECT	GO:0000976~transcription regulatory region sequence-specific DNA binding	5	0.0580578	SOX11, SOX12, PER2, NFKB1, NFE2L2	3.4161	0.665235
Cold_low_EM	GOTERM_MF_DIRECT	GO:0031625~ubiquitin protein ligase binding	13	0.060266	TRAF2, CACUL1, SLF2, PDE4D, RFFL, VCL, FBXW7, PIAS4, MDM2, PER3, YOD1, AXIN2, SPOPL	1.79494	0.666013
Cold_low_EM	GOTERM_MF_DIRECT	GO:0044822~poly(A) RNA binding	38	0.0615768	OTUD4, SRSF1, FASTKD1, CRNKL1, SRSF10, SNIP1, TRA2A, NAA15, BMS1, SMNDC1, CNOT4, TOP1, RAVER2, ZNF326, URB1, AGO2, SNTB2, DHX33, TNRC6B, RCC1L, GEMIN5, ZC3H10, MEX3B, G3BP1, YTHDC1, RRP8, CCDC137, SRSF3, LARP4, FAM120C, POP1, MEX3C, MEX3D, ZC3H11A, PTPN1, METTL16, GIGYF2, RBM15	1.33376	0.661291
Cold_low_EM	GOTERM_BP_DIRECT	GO:0006468~protein phosphorylation	18	0.0640189	FASTKD1, MEX3B, MAML1, PDK4, RPS6KB1, SCYL3, OXSR1, STK4, FNIP2, ICK, KSR2, HIPK3, DYRK1B, ERN1, DYRK3, PRKAA2, STK19, SIK2	1.58196	0.958387
Cold_low_EM	GOTERM_BP_DIRECT	GO:0001933~negative regulation of protein phosphorylation	5	0.0652387	NTRK3, CTDSPL, ATG14, LRP6, PPP1R15B	3.28495	0.957336
Cold_low_EM	GOTERM_MF_DIRECT	GO:0001105~RNA polymerase II transcription coactivator activity	4	0.0655943	SOX11, SOX12, PYGO1, MED12L	4.28397	0.672797
Cold_low_EM	GOTERM_BP_DIRECT	GO:0006376~mRNA splice site selection	3	0.0657306	SRSF1, SRSF10, YTHDC1	7.0723	0.954741
Cold_low_EM	GOTERM_MF_DIRECT	GO:0030695~GTPase regulator activity	3	0.0670505	KRIT1, GOPC, RIN2	6.99296	0.669117
Cold_low_EM	GOTERM_CC_DIRECT	GO:0002193~MAML1-RBP-Jkappa- ICN1 complex	2	0.0694463	MAML1, RBPJ	28.0585	0.818563
Cold_low_EM	GOTERM_CC_DIRECT	GO:1990597~AIP1-IRE1 complex	2	0.0694463	TRAF2, ERN1	28.0585	0.818563
Cold_low_EM	GOTERM_BP_DIRECT	GO:0006281~DNA repair	11	0.0699693	POLK, EMSY, RPAIN, RFWD3, SLF2, SPRTN, KIN, INO80D, ZBTB1, ASTE1, JMY	1.87592	0.959953
Cold_low_EM	GOTERM_MF_DIRECT	GO:0003714~transcription corepressor activity	10	0.0719371	ZNF281, CASP8AP2, PIAS4, NAB2, RUNX1T1, GON4L, MXD1, KDM5B, SFMBT1, KMT5A	1.95206	0.684153
Cold_low_EM	GOTERM_BP_DIRECT	GO:0043623~cellular protein complex assembly	3	0.0727641	TRAF2, DMD, ATF1	6.6794	0.961895
Cold_low_EM	GOTERM_BP_DIRECT	GO:0009957~epidermal cell fate specification	2	0.0728391	PTCH1, RBPJ	26.7176	0.958875
Cold_low_EM	GOTERM_BP_DIRECT	GO:0006065~UDP-glucuronate biosynthetic process	2	0.0728391	SLC35D1, UGDH	26.7176	0.958875
Cold_low_EM	GOTERM_BP_DIRECT	GO:1901797~negative regulation of signal transduction by p53 class mediator	2	0.0728391	MDM2, RFFL	26.7176	0.958875
Cold_low_EM	GOTERM_MF_DIRECT	GO:0005119~smoothened binding	2	0.0736474	BBS1, PTCH1	26.4178	0.681835
Cold_low_EM	GOTERM_MF_DIRECT	GO:0032403~protein complex binding	10	0.0772277	TRAF2, MAX, RPAIN, KRIT1, NASP, SLF2, STRN3, WASF2, PTCH1, ATF1	1.92363	0.68894
Cold_low_EM	GOTERM_BP_DIRECT	GO:0008589~regulation of smoothened signaling pathway	3	0.0800266	TTC21B, RPGRIP1L, PTCH1	6.32785	0.967798
Cold_low_EM	GOTERM_CC_DIRECT	GO:0043235~receptor complex	7	0.0818481	NTRK3, TAOK2, GPR63, LRP6, INSR, GHR, VLDLR	2.3198	0.848931
Cold_low_EM	GOTERM_BP_DIRECT	GO:0071375~cellular response to peptide hormone stimulus	3	0.0875024	MAX, MDM2, NFKB1	6.01146	0.97488
Cold_low_EM	GOTERM_BP_DIRECT	GO:1904837~beta-catenin-TCF complex assembly	4	0.0911276	KMT2D, RBBP5, PYGO1, AXIN2	3.72803	0.976643
Cold_low_EM	GOTERM_CC_DIRECT	GO:0072487~MSL complex	2	0.0915087	MSL2, MSL1	21.0439	0.863493
Cold_low_EM	GOTERM_CC_DIRECT	GO:1990604~IRE1-TRAF2-ASK1 complex	2	0.0915087	TRAF2, ERN1	21.0439	0.863493
Cold_low_EM	GOTERM_BP_DIRECT	GO:0007049~cell cycle	10	0.0933357	TXNL4B, DIXDC1, CASP8AP2, RGS2, RBL2, NASP, THAP5, TET2, ING1, AHR	1.84684	0.976876
Cold_low_EM	GOTERM_BP_DIRECT	GO:0006470~protein dephosphorylation	7	0.0949337	PHLPP2, CTDSPL, PPM1H, PTPN14, PPP1R12A, PPM1M, PTPN1	2.22647	0.976514
Cold_low_EM	GOTERM_BP_DIRECT	GO:0035087~siRNA loading onto RISC involved in RNA interference	2	0.0959229	CLP1, AGO2	20.0382	0.975566
Cold_low_EM	GOTERM_BP_DIRECT	GO:0031087~deadenylation-independent decapping of nuclear-transcribed mRNA	2	0.0959229	DCP1A, PNRC2	20.0382	0.975566
Cold_low_EM	GOTERM_MF_DIRECT	GO:0050510~N-acetylgalactosaminyl-proteoglycan 3-beta-glucuronosyltransferase activity	2	0.0969736	CHSY3, CHSY1	19.8134	0.763003
Cluster	Category	Term	Count	PValue	Genes	Fold Enrichment	Benjamini
IBA_high	GOTERM_CC_DIRECT	GO:0005654~nucleoplasm	79	3.91e-11	CREBRF, E2F4, MAU2, XPO5, FERMT2, IDE, CCNT1, UTP15, MED23, SART3, MED20, SETX, CLK3, RRN3, DHX38, HIF1AN, AEN, GIT2, CDK12, PARG, RNF34, KPNB1, GOLGA3, SNRPA1, CCNK, SMCR8, ZDHHC7, NAA25, MBNL1, TOX4, NCAPD3, GTF2H1, FAAP100, DCAF7, BAZ1B, MED16, MCMBP, FLII, TXNRD1, MCC, ATXN1L, KPNA2, NUP98, PFKFB3, STAM2, XAB2, ZNF174, CHD8, TOE1, SQSTM1, HNRNPF, NPAT, AGO1, KDM3A, GEMIN4, CHD4, SETDB1, BRD1,…	2.11074	1.15e-08
IBA_high	GOTERM_CC_DIRECT	GO:0016020~membrane	62	1.71e-08	SEC24B, SLC20A1, ATL3, HEXB, CNOT1, NUP188, ANKLE2, SLC1A4, ANKRD17, CLK3, DHX38, FNDC3A, KPNB1, IFNGR1, GOLGA3, ZFYVE1, RALBP1, UGCG, PNPLA2, NCAPD3, NPC1, GAPVD1, MED16, IGF2R, VEGFA, NEU1, KPNA2, MAP3K11, CLN6, STON2, TPST1, APH1A, CERS6, CTPS1, ARFGEF2, XAB2, EIF3A, KIAA2013, STT3A, LPCAT1, SLC35B2, DDX19A, HNRNPF, KDM3A, NBEAL2, GEMIN4, CHD4, SEC61A1, SOAT1, ABHD15, AIMP2, CKAP4, ATP11A, POL…	2.09627	2.51e-06
IBA_high	GOTERM_MF_DIRECT	GO:0044822~poly(A) RNA binding	42	2.18e-08	FLYWCH2, XPO5, CPEB3, LYAR, PABPC4, UTP15, CNOT1, SART3, PATL1, ANKRD17, EIF3A, TRMT1L, CLK3, DHX38, HNRNPF, AGO1, UBAP2L, USP36, RBM27, FNDC3A, KPNB1, NSUN5, NCBP3, SNRPA1, RBM42, CSTF3, TBL2, CSTF2, CKAP4, TRIM25, CASC3, ANKHD1, YTHDF1, MBNL1, LARP4B, NOP2, RPL7L1, LTA4H, NOP9, KPNA2, ALKBH5, GPATCH8	2.61663	1e-05
IBA_high	GOTERM_MF_DIRECT	GO:0005515~protein binding	162	9.45e-07	MAU2, XPO5, IDE, MED23, CNOT1, RNF216, SART3, ANKLE2, MED20, SETX, MAP3K7, ZGPAT, CD44, CLK3, DHX38, GIT2, RNF34, CRY1, NCBP3, SGPL1, SNRPA1, SMCR8, C2CD3, ESPL1, PIM2, TOX4, NCAPD3, TMEM150A, FAAP100, NPC1, NOP2, DCAF7, PRDM4, BAZ1B, MED16, ZNF783, VEGFA, MCMBP, SURF4, CLIP1, FLII, ATXN1L, MAVS, SLC38A2, GNE, ERBB3, STAM2, PABPC4, PRRC1, ARFGEF2, XAB2, EIF3A, HNRNPF, UBAP2L, DNAJA3, SEC61A1, SET…	1.29706	0.000217
IBA_high	GOTERM_CC_DIRECT	GO:0005730~nucleolus	26	0.000222	STON2, CDV3, LYAR, CCNT1, UTP15, ZNF655, SETX, EIF3A, TOE1, RRN3, AEN, CDK12, USP36, GEMIN4, NSUN5, GOLGA3, NUP153, ZDHHC7, LARP4B, DIS3, MYO10, NOP2, RPL7L1, TXNRD1, KDM4A, ATXN1L	2.25668	0.0215
IBA_high	GOTERM_MF_DIRECT	GO:0003723~RNA binding	20	0.000305	NUP98, CSTF3, CSTF2, CPEB3, XPO5, PABPC4, SAMHD1, MBNL1, ANKHD1, CASC3, PATL1, DIS3, ANKRD17, TARS, EIF3A, TRMT1L, DDX19A, HNRNPF, AGO1, ATXN1L	2.57176	0.0456439
IBA_high	GOTERM_CC_DIRECT	GO:0005783~endoplasmic reticulum	25	0.000323	SOAT1, KDELR2, SGPL1, TBL2, APH1A, CKAP4, ATL3, CERS6, ATP11A, ERLIN1, ICMT, SLC35A2, KDR, TMEM129, BFAR, NPC1, LPCAT1, SQSTM1, BACE2, PIEZO1, SMPD4, NBEAL2, ZFYVE1, IFNGR1, CLN6	2.24588	0.0234923
IBA_high	GOTERM_BP_DIRECT	GO:0006406~mRNA export from nucleus	8	0.00051	NUP153, NUP98, DHX38, DDX19A, NUP188, CASC3, POM121C, ALKBH5	5.6922	0.444365
IBA_high	GOTERM_MF_DIRECT	GO:0008139~nuclear localization sequence binding	5	0.000614	NUP153, NUP98, POM121C, KPNB1, KPNA2	12.5603	0.0682061
IBA_high	GOTERM_BP_DIRECT	GO:0075733~intracellular transport of virus	6	0.000715	NUP153, NUP98, NUP188, POM121C, KPNB1, KPNA2	8.37089	0.337544
IBA_high	GOTERM_CC_DIRECT	GO:0005789~endoplasmic reticulum membrane	24	0.00133366	SOAT1, KDELR2, SGPL1, SEC24B, APH1A, CKAP4, ATL3, CERS6, PNPLA2, ERLIN1, ICMT, ANKLE2, TMEM129, STT3A, SHISA2, LPCAT1, SEC16A, SURF4, POM121C, PIEZO1, MBTPS1, SMPD4, CLN6, SSR3	2.07101	0.0754716
IBA_high	GOTERM_CC_DIRECT	GO:0016607~nuclear speck	10	0.00158869	PATL1, CLK3, EAF1, TOE1, CDK12, CASC3, SART3, RBM27, RNF34, ALKBH5	3.70068	0.0749503
IBA_high	GOTERM_BP_DIRECT	GO:0038033~positive regulation of endothelial cell chemotaxis by VEGF-activated vascular endothelial growth factor receptor signaling pathway	3	0.00189674	PRKD1, VEGFA, KDR	42.6915	0.517323
IBA_high	GOTERM_CC_DIRECT	GO:0005643~nuclear pore	6	0.00278688	NUP153, NUP98, DDX19A, POM121C, KPNB1, KPNA2	6.19864	0.110604
IBA_high	GOTERM_MF_DIRECT	GO:0017056~structural constituent of nuclear pore	4	0.00308685	NUP153, NUP98, NUP188, POM121C	13.3976	0.247557
IBA_high	GOTERM_CC_DIRECT	GO:0005737~cytoplasm	91	0.00312429	CREBRF, BACH1, XPO5, CPEB3, FERMT2, IDE, UTP15, CNOT1, SART3, SETX, MAP3K7, ANKRD17, CD44, DHX38, HIF1AN, PARG, FTSJ1, RNF34, KPNB1, NCBP3, SPECC1L, RBM42, LIMK2, NADSYN1, NAA25, ESPL1, PNPLA2, YTHDF1, MBNL1, PIM2, FLNC, ANKRD13A, PRKD1, TARS, FAAP100, DCAF7, PRDM4, IGF2R, VEGFA, MCMBP, CLIP1, FLII, MCC, MOSPD1, KPNA2, MAP3K11, STON2, CDV3, GNE, STAM2, PPFIA1, ABHD5, PABPC4, CDC42SE1, ZNF655, SEC…	1.29623	0.108631
IBA_high	GOTERM_BP_DIRECT	GO:0070936~protein K48-linked ubiquitination	5	0.00416252	BFAR, RNF4, RNF216, RNF34, UBE2R2	7.56942	0.698886
IBA_high	GOTERM_MF_DIRECT	GO:0008270~zinc ion binding	29	0.0044176	SEC24B, ZFAND3, IDE, ZDHHC18, ZKSCAN5, HIF1AN, SQSTM1, RNF34, KPNB1, ZFYVE1, CHD4, SETDB1, BRD1, NUP153, LIMK2, ZDHHC7, SAMHD1, TRIM25, ZCCHC14, ZSWIM5, BFAR, RNF114, UBR7, BAZ1B, RNF4, PRDM4, CLIP1, LTA4H, KDM4A	1.7449	0.287826
IBA_high	GOTERM_CC_DIRECT	GO:0015030~Cajal body	5	0.00478629	EAF1, TOE1, ICE1, NPAT, SART3	7.29252	0.145063
IBA_high	GOTERM_CC_DIRECT	GO:0005634~nucleus	92	0.00629786	BACH1, E2F4, MAU2, XPO5, CPEB3, LYAR, FERMT2, IDE, CCNT1, ZNF781, UTP15, CNOT1, RNF216, SART3, SLC35A2, ZKSCAN5, SETX, MAP3K7, ANKRD17, ZGPAT, TRMT1L, CLK3, RRN3, HIF1AN, DHX38, AEN, CDK12, PARG, CRY1, RNF34, GOLGA3, NCBP3, RBM42, CCNK, CCNJ, LIMK2, LDB1, ZDHHC7, ESPL1, MBNL1, PRKD1, PRDM4, ZNF783, MED16, FAM120B, MCMBP, TXNRD1, MCC, MOSPD1, ATXN1L, KPNA2, ABHD5, PABPC4, ZNF366, ZNF655, XAB2, ZNF…	1.26377	0.169513
IBA_high	GOTERM_BP_DIRECT	GO:0006405~RNA export from nucleus	5	0.0072981	NUP98, DHX38, NUP188, CASC3, POM121C	6.46841	0.814775
IBA_high	GOTERM_BP_DIRECT	GO:0043484~regulation of RNA splicing	4	0.00756005	CLK3, HNRNPF, CDK12, MBNL1	9.81414	0.766782
IBA_high	GOTERM_BP_DIRECT	GO:0043123~positive regulation of I-kappaB kinase/NF-kappaB signaling	8	0.00761018	MAP3K7, MAVS, PRKD1, ANKRD17, SLC20A1, SLC35B2, TRIM25, PIM2	3.53553	0.715242
IBA_high	GOTERM_BP_DIRECT	GO:0043161~proteasome-mediated ubiquitin-dependent protein catabolic process	9	0.00789977	BFAR, KCTD10, RNF4, CUL4A, UBE4B, RNF216, RNF34, TBL1X, UBE2R2	3.15455	0.68053
IBA_high	GOTERM_BP_DIRECT	GO:0006606~protein import into nucleus	5	0.00878907	NUP153, NUP188, POM121C, KPNB1, KPNA2	6.13384	0.676641
IBA_high	GOTERM_BP_DIRECT	GO:0006409~tRNA export from nucleus	4	0.00995205	NUP153, NUP98, NUP188, POM121C	8.89407	0.683749
IBA_high	GOTERM_CC_DIRECT	GO:0044615~nuclear pore nuclear basket	3	0.0107856	NUP153, NUP98, POM121C	18.5959	0.251612
IBA_high	GOTERM_BP_DIRECT	GO:0010827~regulation of glucose transport	4	0.010836	NUP153, NUP98, NUP188, POM121C	8.62455	0.680191
IBA_high	GOTERM_BP_DIRECT	GO:0006369~termination of RNA polymerase II transcription	5	0.0123374	CSTF3, CSTF2, DHX38, CASC3, SETX	5.55879	0.695999
IBA_high	GOTERM_CC_DIRECT	GO:0005794~Golgi apparatus	21	0.0124457	TPST1, KDELR2, APH1A, ZDHHC7, NAA25, ZDHHC18, PRRC1, SLC35A2, SEC14L1, KDR, PRKD1, NPC1, SERINC5, CD44, LPCAT1, SLC35B2, BACE2, SEC16A, SMPD4, FNDC3A, GOLGA3	1.81003	0.264226
IBA_high	GOTERM_BP_DIRECT	GO:0000122~negative regulation of transcription from RNA polymerase II promoter	19	0.0125507	BACH1, CREBRF, CPEB3, RFX5, ZNF366, CNOT1, ZNF174, ZGPAT, CHD8, BRMS1, SQSTM1, MLX, VEGFA, MOSPD1, ATXN1L, TBL1X, CRY1, CHD4, DNAJA3	1.87764	0.673148
IBA_high	GOTERM_BP_DIRECT	GO:0006865~amino acid transport	4	0.0127363	SLC1A4, SLC38A2, SLC7A1, SLC6A6	8.13172	0.651401
IBA_high	GOTERM_CC_DIRECT	GO:0030176~integral component of endoplasmic reticulum membrane	6	0.0129998	BFAR, SGPL1, TBL2, SLC35B2, ANKLE2, SEC61A1	4.29137	0.256155
IBA_high	GOTERM_BP_DIRECT	GO:0008203~cholesterol metabolic process	5	0.0151472	SOAT1, NPC1, ERLIN1, MBTPS1, CLN6	5.2318	0.690001
IBA_high	GOTERM_MF_DIRECT	GO:0061630~ubiquitin protein ligase activity	8	0.0174747	BFAR, RNF114, RNF4, CUL4A, RNF216, RNF34, MED20, UBE2R2	3.00909	0.68604
IBA_high	GOTERM_BP_DIRECT	GO:0045184~establishment of protein localization	4	0.0182724	CORO1C, IST1, MCC, KPNB1	7.11525	0.734629
IBA_high	GOTERM_BP_DIRECT	GO:0008654~phospholipid biosynthetic process	4	0.0182724	SERINC5, LPCAT1, HEXB, ABHD5	7.11525	0.734629
IBA_high	GOTERM_CC_DIRECT	GO:0030014~CCR4-NOT complex	3	0.0189332	PATL1, CPEB3, CNOT1	13.9469	0.330624
IBA_high	GOTERM_CC_DIRECT	GO:0005671~Ada2/Gcn5/Ada3 transcription activator complex	3	0.0189332	MAP3K7, WDR5, UBAP2L	13.9469	0.330624
IBA_high	GOTERM_BP_DIRECT	GO:0031047~gene silencing by RNA	6	0.0199191	NUP153, NUP98, XPO5, AGO1, NUP188, POM121C	3.84608	0.743917
IBA_high	GOTERM_CC_DIRECT	GO:0005635~nuclear envelope	7	0.0203155	NPC1, NUP98, IST1, CLIP1, NUP188, POM121C, KPNB1	3.27475	0.331209
IBA_high	GOTERM_MF_DIRECT	GO:0008353~RNA polymerase II carboxy-terminal domain kinase activity	3	0.0210199	CCNK, CDK12, GTF2H1	13.1883	0.705221
IBA_high	GOTERM_BP_DIRECT	GO:0006351~transcription, DNA-templated	39	0.0224424	CREBRF, SBNO2, E2F4, CCNT1, ZNF781, ZNF366, CNOT1, ZNF655, MED20, XAB2, ZKSCAN5, ZNF174, MAP3K7, ZGPAT, CHD8, HIF1AN, NPAT, AGO1, KDM3A, CRY1, CHD4, SETDB1, RFX5, LDB1, WDR5, POLR3A, ZBTB43, GTF2H1, BRMS1, BAZ1B, EAF1, RNF4, FAM120B, ZNF783, MLX, FLII, ATXN1L, KDM4A, TBL1X	1.41941	0.765762
IBA_high	GOTERM_BP_DIRECT	GO:0007077~mitotic nuclear envelope disassembly	4	0.0235201	NUP153, NUP98, NUP188, POM121C	6.46841	0.763509
IBA_high	GOTERM_MF_DIRECT	GO:0043130~ubiquitin binding	5	0.0247399	SQSTM1, IDE, RNF216, UBTD1, CRY1	4.50881	0.72207
IBA_high	GOTERM_BP_DIRECT	GO:0006687~glycosphingolipid metabolic process	4	0.0249462	UGCG, HEXB, NEU1, SMPD4	6.32467	0.766335
IBA_high	GOTERM_BP_DIRECT	GO:0016032~viral process	10	0.0253042	ANKRD17, NUP153, NUP98, CUL4A, CCNT1, NUP188, RNF216, POM121C, KDM4A, KDR	2.37968	0.754574
IBA_high	GOTERM_CC_DIRECT	GO:0002944~cyclin K-CDK12 complex	2	0.0265993	CCNK, CDK12	74.3837	0.390661
IBA_high	GOTERM_MF_DIRECT	GO:0015171~amino acid transmembrane transporter activity	4	0.0287773	SLC1A4, SLC38A2, SLC7A1, SLC6A6	5.98617	0.738985
IBA_high	GOTERM_CC_DIRECT	GO:0000139~Golgi membrane	15	0.0290651	TPST1, KDELR2, SEC24B, ZDHHC7, UGCG, ARFGEF2, SLC35A2, LPCAT1, SLC35B2, SEC16A, SURF4, SMPD4, FNDC3A, MBTPS1, GOLGA3	1.88791	0.399567
IBA_high	GOTERM_CC_DIRECT	GO:0034399~nuclear periphery	3	0.0317169	NUP153, NUP98, KPNB1	10.6262	0.409293
IBA_high	GOTERM_CC_DIRECT	GO:0005765~lysosomal membrane	9	0.0317862	SLC2A8, NPC1, PLEKHM1, ZFYVE26, IGF2R, ATP11A, NEU1, PQLC2, ATP6V0A2	2.44326	0.39337
IBA_high	GOTERM_MF_DIRECT	GO:0005524~ATP binding	31	0.0326253	PFKFB3, ERBB3, GNE, IDE, CTPS1, SETX, UBE2R2, MAP3K7, CHD8, DHX38, CLK3, DDX19A, ENTPD8, CDK12, SPATA5, DNAJA3, CHD4, LIMK2, UBE4B, NADSYN1, ATP11A, PIM2, KDR, PRKD1, TARS, MYO10, BAZ1B, ABCC4, HSPA14, AACS, MAP3K11	1.4585	0.750197
IBA_high	GOTERM_BP_DIRECT	GO:0031124~mRNA 3'-end processing	4	0.0327601	CSTF3, CSTF2, DHX38, CASC3	5.6922	0.824945
IBA_high	GOTERM_CC_DIRECT	GO:0031965~nuclear membrane	8	0.0348958	NUP153, NUP98, TMEM201, DDX19A, AEN, CERS6, POM121C, KPNB1	2.59856	0.406746
IBA_high	GOTERM_BP_DIRECT	GO:0000398~mRNA splicing, via spliceosome	8	0.0369422	SNRPA1, CSTF3, CSTF2, DHX38, HNRNPF, CASC3, SART3, XAB2	2.56406	0.847978
IBA_high	GOTERM_MF_DIRECT	GO:0005487~nucleocytoplasmic transporter activity	3	0.0382846	NUP153, NUP98, POM121C	9.59148	0.776067
IBA_high	GOTERM_MF_DIRECT	GO:0035064~methylated histone binding	4	0.0391075	CHD8, WDR5, KDM4A, NCAPD3	5.30849	0.756245
IBA_high	GOTERM_BP_DIRECT	GO:0000083~regulation of transcription involved in G1/S transition of mitotic cell cycle	3	0.0406842	BACH1, E2F4, NPAT	9.28077	0.86357
IBA_high	GOTERM_BP_DIRECT	GO:0035924~cellular response to vascular endothelial growth factor stimulus	3	0.0406842	PRKD1, VEGFA, KDR	9.28077	0.86357
IBA_high	GOTERM_BP_DIRECT	GO:0019915~lipid storage	3	0.043982	HEXB, PNPLA2, CRY1	8.89407	0.873917
IBA_high	GOTERM_BP_DIRECT	GO:0008360~regulation of cell shape	6	0.047076	MYO10, FERMT2, HEXB, VEGFA, CDC42SE1, KDR	3.04939	0.881716
IBA_high	GOTERM_BP_DIRECT	GO:0006396~RNA processing	5	0.0472982	CSTF3, HNRNPF, PABPC4, SART3, SETX	3.66766	0.873251
IBA_high	GOTERM_BP_DIRECT	GO:0007029~endoplasmic reticulum organization	3	0.0544358	SEC16A, ATL3, SEC61A1	7.90584	0.899833
IBA_high	GOTERM_BP_DIRECT	GO:0040001~establishment of mitotic spindle localization	2	0.0548196	ESPL1, KPNB1	35.5763	0.893295
IBA_high	GOTERM_BP_DIRECT	GO:1903826~arginine transmembrane transport	2	0.0548196	SLC7A1, PQLC2	35.5763	0.893295
IBA_high	GOTERM_BP_DIRECT	GO:1903401~L-lysine transmembrane transport	2	0.0548196	SLC7A1, PQLC2	35.5763	0.893295
IBA_high	GOTERM_BP_DIRECT	GO:0090503~RNA phosphodiester bond hydrolysis, exonucleolytic	3	0.0580965	DIS3, TOE1, CNOT1	7.62349	0.899373
IBA_high	GOTERM_BP_DIRECT	GO:0061418~regulation of transcription from RNA polymerase II promoter in response to hypoxia	3	0.0580965	BACH1, HIF1AN, VEGFA	7.62349	0.899373
IBA_high	GOTERM_BP_DIRECT	GO:0006513~protein monoubiquitination	3	0.0580965	UBE4B, TRIM25, UBE2R2	7.62349	0.899373
IBA_high	GOTERM_CC_DIRECT	GO:0005811~lipid particle	4	0.0586482	LPCAT1, CKAP4, ABHD5, PNPLA2	4.5081	0.570931
IBA_high	GOTERM_BP_DIRECT	GO:0045944~positive regulation of transcription from RNA polymerase II promoter	21	0.0588439	BACH1, MAVS, SBNO2, CCNK, E2F4, LDB1, HEXB, CCNT1, GTF2H1, SETX, PRKD1, TRIAP1, CHD8, RNF4, SQSTM1, VEGFA, AGO1, KDM3A, MOSPD1, TBL1X, TCF12	1.52314	0.894784
IBA_high	GOTERM_MF_DIRECT	GO:0000166~nucleotide binding	10	0.0595543	RBM42, CSTF2, CPEB3, HNRNPF, PABPC4, SART3, RBM27, CRY1, LARP4B, NCBP3	2.02119	0.867009
IBA_high	GOTERM_BP_DIRECT	GO:0032480~negative regulation of type I interferon production	3	0.0656631	MAVS, TRIM25, RNF216	7.11525	0.913095
IBA_high	GOTERM_CC_DIRECT	GO:0005829~cytosol	55	0.0664401	BACH1, SEC24B, XPO5, IDE, FERMT2, RNF216, CNOT1, MAP3K7, HIF1AN, RNF34, FNDC3A, KPNB1, GOLGA3, C2CD3, RALBP1, NADSYN1, ESPL1, PNPLA2, FLNC, PRKD1, TARS, GAPVD1, CLIP1, TXNRD1, KPNA2, NUP98, PFKFB3, GNE, STAM2, ABHD5, PPFIA1, CTPS1, ARFGEF2, PATL1, EIF3A, SQSTM1, SEC16A, AGO1, DNAJA3, GEMIN4, SEC61A1, MTMR4, AIMP2, SMG8, POLR3A, TRIM25, CASC3, LARP4B, DIS3, RNF114, MYO10, IST1, LTA4H, HSPA14, AACS	1.23412	0.600983
IBA_high	GOTERM_MF_DIRECT	GO:0003676~nucleic acid binding	21	0.066867	RBM42, CPEB3, PABPC4, ZNF781, SAMHD1, ZNF366, ZNF655, SART3, ZCCHC14, ZKSCAN5, ZGPAT, DHX38, TOE1, DDX19A, AEN, HNRNPF, AGO1, CLIP1, GPATCH3, POM121C, GPATCH8	1.49958	0.880252
IBA_high	GOTERM_MF_DIRECT	GO:0051059~NF-kappaB binding	3	0.0670076	BRMS1, HIF1AN, DNAJA3	7.03375	0.863857
IBA_high	GOTERM_BP_DIRECT	GO:0030823~regulation of cGMP metabolic process	2	0.0680504	VEGFA, NPPC	28.461	0.914406
IBA_high	GOTERM_BP_DIRECT	GO:1901727~positive regulation of histone deacetylase activity	2	0.0680504	PRKD1, VEGFA	28.461	0.914406
IBA_high	GOTERM_BP_DIRECT	GO:0015809~arginine transport	2	0.0680504	SLC7A1, PQLC2	28.461	0.914406
IBA_high	GOTERM_BP_DIRECT	GO:0070816~phosphorylation of RNA polymerase II C-terminal domain	2	0.0680504	CDK12, GTF2H1	28.461	0.914406
IBA_high	GOTERM_BP_DIRECT	GO:0010891~negative regulation of sequestering of triglyceride	2	0.0680504	ABHD5, PNPLA2	28.461	0.914406
IBA_high	GOTERM_MF_DIRECT	GO:0015189~L-lysine transmembrane transporter activity	2	0.0688213	SLC7A1, PQLC2	28.135	0.854765
IBA_high	GOTERM_MF_DIRECT	GO:0015181~arginine transmembrane transporter activity	2	0.0688213	SLC7A1, PQLC2	28.135	0.854765
IBA_high	GOTERM_BP_DIRECT	GO:0043154~negative regulation of cysteine-type endopeptidase activity involved in apoptotic process	4	0.0724092	TRIAP1, CD44, VEGFA, DNAJA3	4.12479	0.921491
IBA_high	GOTERM_BP_DIRECT	GO:0042795~snRNA transcription from RNA polymerase II promoter	4	0.0749041	CCNK, RPRD2, ICE1, CCNT1	4.06586	0.922727
IBA_high	GOTERM_BP_DIRECT	GO:0016485~protein processing	4	0.0800065	C2CD3, APH1A, IDE, XPNPEP3	3.95292	0.930479
IBA_high	GOTERM_CC_DIRECT	GO:0005925~focal adhesion	10	0.0806731	CORO1C, CD44, IGF2R, FERMT2, PPFIA1, GIT2, FLII, FLNC, ATP6V0A2, SCARF2	1.9024	0.658767
IBA_high	GOTERM_BP_DIRECT	GO:0006689~ganglioside catabolic process	2	0.0810967	HEXB, NEU1	23.7175	0.92799
IBA_high	GOTERM_BP_DIRECT	GO:0051607~defense response to virus	6	0.0823583	MAVS, SERINC5, SAMHD1, POLR3A, TRIM25, NCBP3	2.58737	0.925973
IBA_high	GOTERM_CC_DIRECT	GO:0010494~cytoplasmic stress granule	3	0.0835885	PABPC4, MBNL1, LARP4B	6.19864	0.656751
IBA_high	GOTERM_CC_DIRECT	GO:0000932~cytoplasmic mRNA processing body	4	0.0869941	PATL1, SQSTM1, AGO1, CNOT1	3.81455	0.657098
IBA_high	GOTERM_BP_DIRECT	GO:1900034~regulation of cellular response to heat	4	0.0879344	NUP153, NUP98, NUP188, POM121C	3.7948	0.933892
IBA_high	GOTERM_BP_DIRECT	GO:0007040~lysosome organization	3	0.0901181	HEXB, MBTPS1, CLN6	5.92938	0.933962
IBA_high	GOTERM_BP_DIRECT	GO:0019054~modulation by virus of host process	2	0.0939611	KPNB1, KPNA2	20.3293	0.937342
IBA_high	GOTERM_BP_DIRECT	GO:0060982~coronary artery morphogenesis	2	0.0939611	SEC24B, VEGFA	20.3293	0.937342
IBA_high	GOTERM_BP_DIRECT	GO:0046777~protein autophosphorylation	6	0.0942352	PRKD1, CLK3, CDK12, PIM2, KDR, MAP3K11	2.48207	0.933623
IBA_high	GOTERM_MF_DIRECT	GO:0042803~protein homodimerization activity	16	0.0961064	ERBB3, LDB1, HEXB, IDE, ZNF174, TARS, HIF1AN, SQSTM1, ICE1, MLX, VEGFA, NPPC, CLIP1, TCF12, MAP3K11, CLN6	1.54164	0.924394
IBA_high	GOTERM_CC_DIRECT	GO:0001669~acrosomal vesicle	4	0.0975155	CLK3, HEXB, FNDC3A, ATP6V0A2	3.62847	0.68658
Cluster	Category	Term	Count	PValue	Genes	Fold Enrichment	Benjamini
Winter_low	GOTERM_CC_DIRECT	GO:0014069~postsynaptic density	9	4.73e-05	GRM5, DMTN, PPP1R9B, SEMA4C, HOMER1, DTNBP1, GRM1, DLG2, LRP4	6.91001	0.0101581
Winter_low	GOTERM_CC_DIRECT	GO:0030054~cell junction	12	0.000396	KCNC2, PRKCZ, OTOF, SEMA4C, UNC13C, ITSN1, HOMER1, DTNBP1, SNAP25, DLG2, SEPT11, SYNGR3	3.69337	0.0419195
Winter_low	GOTERM_BP_DIRECT	GO:0016079~synaptic vesicle exocytosis	4	0.000546	CPLX2, OTOF, UNC13C, SNAP25	24.4247	0.412357
Winter_low	GOTERM_CC_DIRECT	GO:0030425~dendrite	10	0.000604	KCNC2, PPP1R9B, CPLX2, NCDN, RELN, RGS8, CALB1, GRM1, LRP4, KLHL20	4.21705	0.0425702
Winter_low	GOTERM_MF_DIRECT	GO:0005515~protein binding	83	0.00100169	DMTN, GPR85, PLEKHM2, PDIA2, SORL1, TGFB3, FOXO4, ITSN1, CALB1, CBX7, PLEKHB1, WNK4, PAX8, FRAT1, RAPGEF4, SIK1, NSMAF, SERTAD1, KLHL20, DLG2, CABLES1, ARHGEF4, ACTN4, ZC3H7B, NECTIN3, RNF175, MID1IP1, GRM1, NME7, INHBA, RND1, NDEL1, TRMT12, SEMA4C, CA4, COL24A1, MAP3K14, SPEF1, PPFIA2, PRKCZ, TSPOAP1, ARHGDIG, TSHZ2, TADA3, NFKBIA, NHLRC2, NFYB, SOX9, DTNBP1, TSC22D1, SNAP25, FBXO9, PIK3R1, NR1H…	1.27592	0.241647
Winter_low	GOTERM_CC_DIRECT	GO:0005829~cytosol	39	0.00100606	PPFIA2, ARHGDIG, DMTN, TSPOAP1, PRKCZ, CPLX2, ALDH1L1, NFKBIA, RASGEF1A, FOXO4, PMVK, ITSN1, CALB1, DTNBP1, THTPA, TSC22D3, WNK4, FRAT1, RAPGEF4, DOPEY1, NSMAF, SNAP25, PIK3R1, CABLES1, KLHL20, ARHGEF4, UPF2, NCDN, SMG1, MID1IP1, EPS15, RND1, NDEL1, OTOF, CALM3, GPT, MAP3K14, ARAP1, TP53INP2	1.66202	0.0529038
Winter_low	GOTERM_CC_DIRECT	GO:0005802~trans-Golgi network	6	0.00273262	SORL1, CA4, DOPEY1, SNAP25, ARAP1, KLHL20	6.23256	0.111491
Winter_low	GOTERM_CC_DIRECT	GO:0045211~postsynaptic membrane	7	0.00377747	KCNC2, SEMA4C, NECTIN3, HOMER1, DTNBP1, DLG2, OPRD1	4.68673	0.127372
Winter_low	GOTERM_BP_DIRECT	GO:0010875~positive regulation of cholesterol efflux	3	0.00464474	NFKBIA, PLTP, NR1H3	28.7863	0.896163
Winter_low	GOTERM_CC_DIRECT	GO:0030424~axon	7	0.00483282	KCNC2, NCDN, HOMER1, CALB1, DTNBP1, SEPT11, KLHL20	4.4545	0.138852
Winter_low	GOTERM_BP_DIRECT	GO:0045893~positive regulation of transcription, DNA-templated	11	0.00486266	INHBA, TADA3, PAX8, SMARCC2, TGFB3, NFYB, FZD2, SOX9, TP53INP2, ATXN7L3, NR1H3	2.86931	0.794225
Winter_low	GOTERM_BP_DIRECT	GO:0032270~positive regulation of cellular protein metabolic process	3	0.00533353	INHBA, NFKBIA, NR1H3	26.8672	0.727701
Winter_low	GOTERM_CC_DIRECT	GO:0030672~synaptic vesicle membrane	4	0.00680504	OTOF, SEMA4C, DTNBP1, SYNGR3	10.2743	0.168367
Winter_low	GOTERM_BP_DIRECT	GO:0006895~Golgi to endosome transport	3	0.00852032	EPS15, DOPEY1, KLHL20	21.2109	0.810839
Winter_low	GOTERM_BP_DIRECT	GO:0007268~chemical synaptic transmission	7	0.00882518	GRM5, UNC13C, HOMER1, GRM1, SNAP25, DLG2, OPRD1	3.91813	0.76248
Winter_low	GOTERM_BP_DIRECT	GO:0043547~positive regulation of GTPase activity	11	0.00910521	MCF2L2, ARHGEF4, SERGEF, ARHGDIG, NDEL1, CALM3, RASGEF1A, RAPGEF4, RGS8, ITSN1, ARAP1	2.61539	0.719567
Winter_low	GOTERM_CC_DIRECT	GO:0043195~terminal bouton	4	0.00946804	KCNC2, CPLX2, UNC13C, CALB1	9.11428	0.204127
Winter_low	GOTERM_CC_DIRECT	GO:0031982~vesicle	5	0.0126965	KCNC2, PRKCZ, CALM3, SNAP25, OPRD1	5.51841	0.241187
Winter_low	GOTERM_BP_DIRECT	GO:0007206~phospholipase C-activating G-protein coupled glutamate receptor signaling pathway	2	0.0147148	GRM5, HOMER1	134.336	0.835195
Winter_low	GOTERM_BP_DIRECT	GO:0014047~glutamate secretion	3	0.0180385	PPFIA2, TSPOAP1, SNAP25	14.3931	0.860259
Winter_low	GOTERM_BP_DIRECT	GO:0007616~long-term memory	3	0.0180385	PRKCZ, RELN, CALB1	14.3931	0.860259
Winter_low	GOTERM_BP_DIRECT	GO:0060159~regulation of dopamine receptor signaling pathway	2	0.0219915	RGS8, DTNBP1	89.5573	0.885095
Winter_low	GOTERM_CC_DIRECT	GO:0008076~voltage-gated potassium channel complex	4	0.0240972	KCNC2, CALM3, SNAP25, DLG2	6.42142	0.380583
Winter_low	GOTERM_BP_DIRECT	GO:0007626~locomotory behavior	4	0.0242843	GRM5, CALB1, GRM1, SNAP25	6.39695	0.886343
Winter_low	GOTERM_CC_DIRECT	GO:0043005~neuron projection	6	0.0260091	GRM5, ACTN4, ITSN1, DTNBP1, SNAP25, OPRD1	3.57649	0.377716
Winter_low	GOTERM_CC_DIRECT	GO:0008021~synaptic vesicle	4	0.0270288	NDEL1, SNAP25, DNM1, SYNGR3	6.14223	0.365726
Winter_low	GOTERM_BP_DIRECT	GO:0072221~metanephric distal convoluted tubule development	2	0.0292149	PAX8, CALB1	67.168	0.909656
Winter_low	GOTERM_BP_DIRECT	GO:0072289~metanephric nephron tubule formation	2	0.0292149	PAX8, SOX9	67.168	0.909656
Winter_low	GOTERM_CC_DIRECT	GO:0048471~perinuclear region of cytoplasm	10	0.0311023	DMTN, INHBA, PRKCZ, UPF2, MOBP, ACTN4, RYR3, CA4, SNAP25, KLHL20	2.2749	0.38583
Winter_low	GOTERM_BP_DIRECT	GO:0001942~hair follicle development	3	0.0319849	INHBA, SOX9, LRP4	10.6055	0.912233
Winter_low	GOTERM_BP_DIRECT	GO:0060291~long-term synaptic potentiation	3	0.0319849	PRKCZ, RELN, SNAP25	10.6055	0.912233
Winter_low	GOTERM_BP_DIRECT	GO:0090188~negative regulation of pancreatic juice secretion	2	0.0363853	WNK4, NR1H3	53.7344	0.923917
Winter_low	GOTERM_BP_DIRECT	GO:0032460~negative regulation of protein oligomerization	2	0.0363853	SORL1, OPRD1	53.7344	0.923917
Winter_low	GOTERM_CC_DIRECT	GO:0016323~basolateral plasma membrane	5	0.0382165	KCNC2, OTOF, CA11, CA4, DLG2	3.9242	0.429424
Winter_low	GOTERM_BP_DIRECT	GO:0097237~cellular response to toxic substance	2	0.0435032	KCNC2, OPRD1	44.7787	0.944153
Winter_low	GOTERM_BP_DIRECT	GO:0010830~regulation of myotube differentiation	2	0.0435032	HDAC5, SIK1	44.7787	0.944153
Winter_low	GOTERM_CC_DIRECT	GO:0043203~axon hillock	2	0.0481498	PRKCZ, NDEL1	40.3632	0.486339
Winter_low	GOTERM_BP_DIRECT	GO:0042127~regulation of cell proliferation	5	0.0483442	EPS15, PPP1R9B, TGFB3, NFKBIA, SOX9	3.6307	0.950874
Winter_low	GOTERM_CC_DIRECT	GO:0030426~growth cone	4	0.0483957	PPP1R9B, CALM3, DTNBP1, SNAP25	4.87142	0.467562
Winter_low	GOTERM_MF_DIRECT	GO:0004672~protein kinase activity	7	0.0492265	PPP1R9B, PRKCZ, WNK4, MET, SMG1, MAP3K14, SOX9	2.63325	0.999057
Winter_low	GOTERM_BP_DIRECT	GO:0030050~vesicle transport along actin filament	2	0.050569	MOBP, ACTN4	38.3817	0.948701
Winter_low	GOTERM_MF_DIRECT	GO:0044325~ion channel binding	4	0.0505998	KCNC2, ACTN4, CALM3, HOMER1	4.78046	0.99158
Winter_low	GOTERM_MF_DIRECT	GO:0030374~ligand-dependent nuclear receptor transcription coactivator activity	3	0.0540369	TADA3, ACTN4, ATXN7L3	7.944	0.978357
Winter_low	GOTERM_BP_DIRECT	GO:0007269~neurotransmitter secretion	3	0.0545445	PPFIA2, TSPOAP1, SNAP25	7.90212	0.951776
Winter_low	GOTERM_MF_DIRECT	GO:0005085~guanyl-nucleotide exchange factor activity	4	0.056208	ARHGEF4, RASGEF1A, RAPGEF4, ITSN1	4.5779	0.958963
Winter_low	GOTERM_BP_DIRECT	GO:0019233~sensory perception of pain	3	0.0564593	GRM1, DLG2, OPRD1	7.75015	0.949011
Winter_low	GOTERM_BP_DIRECT	GO:0007216~G-protein coupled glutamate receptor signaling pathway	2	0.0575829	GRM5, GRM1	33.584	0.944162
Winter_low	GOTERM_BP_DIRECT	GO:0045944~positive regulation of transcription from RNA polymerase II promoter	13	0.0586799	PLAG1, FZD8, MET, TGFB3, NFKBIA, FOXO4, SOX9, HDAC5, INHBA, PAX8, PIK3R1, SERTAD1, NR1H3	1.78019	0.939304
Winter_low	GOTERM_BP_DIRECT	GO:0030308~negative regulation of cell growth	4	0.0604672	INHBA, PPP1R9B, DACT3, SERTAD1	4.44086	0.936618
Winter_low	GOTERM_BP_DIRECT	GO:0007173~epidermal growth factor receptor signaling pathway	3	0.0643473	EPS15, SOX9, PIK3R1	7.19657	0.940017
Winter_low	GOTERM_CC_DIRECT	GO:0005737~cytoplasm	46	0.0644583	PPFIA2, PRKCZ, TSPOAP1, ARHGDIG, DNAH9, ALDH1L1, NFKBIA, FOXO4, PMVK, CBX7, DTNBP1, TSC22D1, FMO5, TSC22D3, PLEKHB1, FIGN, GSKIP, NSMAF, SIK1, FBXO9, SNAP25, PIK3R1, KLHL20, SERTAD1, SPOP, SERGEF, UPF2, GLT1D1, ACTN4, SMG1, FZD2, SEPT11, HDAC5, GRM5, EPS15, PPP1R9B, PRCD, DACT3, CALM3, RGS8, RELN, NEU3, UNC13C, MAP3K14, SPEF1, OPRD1	1.24444	0.550471
Winter_low	GOTERM_BP_DIRECT	GO:0097120~receptor localization to synapse	2	0.0645455	RELN, DLG2	29.8524	0.933133
Winter_low	GOTERM_CC_DIRECT	GO:0042734~presynaptic membrane	3	0.0704695	KCNC2, UNC13C, SNAP25	6.83571	0.56428
Winter_low	GOTERM_BP_DIRECT	GO:0045723~positive regulation of fatty acid biosynthetic process	2	0.071457	MID1IP1, NR1H3	26.8672	0.944172
Winter_low	GOTERM_CC_DIRECT	GO:0043025~neuronal cell body	6	0.0714577	PPP1R9B, CPLX2, NCDN, TGFB3, CALB1, LRP4	2.69088	0.550988
Winter_low	GOTERM_BP_DIRECT	GO:0051056~regulation of small GTPase mediated signal transduction	4	0.0769585	ARHGEF4, ARHGDIG, ITSN1, ARAP1	4.01003	0.950057
Winter_low	GOTERM_MF_DIRECT	GO:0008066~glutamate receptor activity	2	0.07792	GRM5, GRM1	24.5542	0.976047
Winter_low	GOTERM_MF_DIRECT	GO:0043560~insulin receptor substrate binding	2	0.07792	PRKCZ, PIK3R1	24.5542	0.976047
Winter_low	GOTERM_BP_DIRECT	GO:0019511~peptidyl-proline hydroxylation	2	0.0783179	P3H3, PDIA2	24.4247	0.947081
Winter_low	GOTERM_BP_DIRECT	GO:0050732~negative regulation of peptidyl-tyrosine phosphorylation	2	0.0783179	DMTN, PRKCZ	24.4247	0.947081
Winter_low	GOTERM_BP_DIRECT	GO:0035556~intracellular signal transduction	7	0.078324	ARHGEF4, PRKCZ, WNK4, SIK1, UNC13C, ITSN1, IGFBP5	2.33338	0.941238
Winter_low	GOTERM_CC_DIRECT	GO:0031410~cytoplasmic vesicle	5	0.0839848	DMTN, ARHGDIG, STARD4, TP53INP2, ARAP1	3.00577	0.594359
Winter_low	GOTERM_BP_DIRECT	GO:0002244~hematopoietic progenitor cell differentiation	3	0.0855205	INHBA, GPATCH4, COL24A1	6.10618	0.95019
Winter_low	GOTERM_BP_DIRECT	GO:0051291~protein heterooligomerization	3	0.0877409	KCNC2, PRKCZ, SEPT11	6.01504	0.949125
Winter_low	GOTERM_BP_DIRECT	GO:0050796~regulation of insulin secretion	3	0.0877409	KCNC2, RAPGEF4, SNAP25	6.01504	0.949125
Winter_low	GOTERM_BP_DIRECT	GO:1900025~negative regulation of substrate adhesion-dependent cell spreading	2	0.0918892	DMTN, ACTN4	20.6671	0.95146
Winter_low	GOTERM_BP_DIRECT	GO:0010745~negative regulation of macrophage derived foam cell differentiation	2	0.0918892	NFKBIA, NR1H3	20.6671	0.95146
Winter_low	GOTERM_MF_DIRECT	GO:0004089~carbonate dehydratase activity	2	0.0981048	CA11, CA4	19.2926	0.982944
Winter_low	GOTERM_BP_DIRECT	GO:0010801~negative regulation of peptidyl-threonine phosphorylation	2	0.0986003	DMTN, CALM3	19.1909	0.95742
Winter_low	GOTERM_BP_DIRECT	GO:0047496~vesicle transport along microtubule	2	0.0986003	PRKCZ, NDEL1	19.1909	0.95742
Winter_low	GOTERM_BP_DIRECT	GO:0001921~positive regulation of receptor recycling	2	0.0986003	EPS15, ARAP1	19.1909	0.95742
Cluster	Category	Term	Count	PValue	Genes	Fold Enrichment	Benjamini
Winter_high	GOTERM_MF_DIRECT	GO:0044822~poly(A) RNA binding	50	1.12e-11	CCT3, YBX1, LSM14A, NONO, FUBP3, PARN, RBM8A, PCBP1, LUC7L2, QKI, USP10, GNL3, MRPL2, RRP1, EXOSC9, DARS, TBRG4, CCDC47, RSL1D1, EIF2S1, TXN, SNRNP200, ARCN1, SNRPB, MAPRE1, FASTKD5, WBP11, MRPL20, HADHB, ANXA7, DDX46, PRPF8, EIF3L, BTF3, RTCB, HSPA9, ENO1, PRPF40A, ZNF622, DHX8, ERH, RRBP1, ANXA2, TRIM56, SON, MRPL21, TFRC, GSPT1, PSMC1, SUPT16H	2.94334	5.05e-09
Winter_high	GOTERM_CC_DIRECT	GO:0070062~extracellular exosome	81	3.55e-10	LDHA, S100A6, TUBB2A, HEXA, PGD, TSPAN6, CCT3, IQGAP1, YBX1, B2M, AKR1C3, ACTG1, SLC16A1, PCBP1, PSMD2, SERPINA3, CETP, PRKACA, MSN, FAM129A, ATP6V0D1, PSMD7, EXOSC9, C4A, DARS, DDB1, RAB4A, EIF2S3, CLIC1, SLC9A3R1, CTSV, LAP3, PSMA1, GLUL, NPC2, GNAQ, PSME1, SERPINB8, GINM1, EIF2S1, TXN, SNRPB, CTSD, PCYOX1, RAB10, C3, VIM, CTSA, PSMA7, HADHB, IARS, ADIRF, ANXA7, TUBB, SYPL1, EIF3B, ARPC3, NDRG1…	2.00432	1.29e-07
Winter_high	GOTERM_CC_DIRECT	GO:0016020~membrane	68	1.06e-09	LDHA, ATP6V0E1, STARD3NL, HM13, AP1G2, HEXA, RPE65, CHPF2, B2M, NONO, ACTG1, CLPTM1L, FUBP3, SLC16A1, CHST10, PCBP1, PSMD2, YRDC, PRKACA, FAM129A, ATP6V0D1, PSMD7, GNL3, ABCE1, DARS, SLC33A1, CCDC47, ADIPOR1, CLIC1, SLC9A3R1, CHPT1, RSL1D1, GNAQ, EIF2S1, IPO4, ARCN1, SNRNP200, KDSR, EXOC7, CTSA, CALU, IARS, ANXA7, DDX46, ARPC3, PRPF8, EIF3L, ACSL6, ENO1, PRPF40A, CSNK1A1, DLST, NCEH1, ERH, RRBP1,…	2.14995	1.91e-07
Winter_high	GOTERM_BP_DIRECT	GO:0043161~proteasome-mediated ubiquitin-dependent protein catabolic process	17	6.94e-08	CSNK1A1, UBXN1, RAD23B, DDB1, PSMA7, PSMA1, CRBN, RNF115, PSMC4, PSME1, PSMC1, RNF38, PSMD2, PSMD7, BUB3, RNF145, PSMD9	5.58026	8.59e-05
Winter_high	GOTERM_CC_DIRECT	GO:0000502~proteasome complex	10	1.73e-07	UBXN1, PSMA1, RAD23B, PSMC4, PSME1, ZFAND2A, PSMC1, PSMD2, PSMA7, PSMD7	11.5929	2.08e-05
Winter_high	GOTERM_BP_DIRECT	GO:0002479~antigen processing and presentation of exogenous peptide antigen via MHC class I, TAP-dependent	9	4.25e-06	PSMA1, PSMC4, PSME1, PSMC1, PSMD2, PSMA7, PSMD7, PSMD9, B2M	9.51927	0.00262268
Winter_high	GOTERM_MF_DIRECT	GO:0005515~protein binding	167	7.45e-06	S100A6, LDHA, HM13, AP1G2, CEP76, TUBB2A, GNA12, TSPAN6, CCT3, SLC52A2, IQGAP1, B2M, NONO, ACTG1, GAB2, RBM8A, LUC7L2, PRKACA, GNL3, SPTLC1, DARS, POLH, EIF2S3, TBRG4, BRAP, PSMA1, PLCE1, GLUL, BTF3L4, NPC2, HSPB6, RIOK3, EIF2S1, SNRPB, VAMP3, SCAF8, RAB10, FASTKD5, RAD23B, SRM, DAZAP2, PSMA7, HADHA, CALU, HADHB, TUBB, EIF3B, ARPC3, POLE3, EIF3L, BTF3, NDRG1, FBXO3, SLC35F6, SPP1, PRPF40A, DHX8, …	1.2634	0.00167794
Winter_high	GOTERM_CC_DIRECT	GO:0005829~cytosol	77	9.59e-06	LDHA, S100A6, CEP76, UBE2G2, PGD, CRCP, QARS, CCT3, IQGAP1, AKR1C3, ACTG1, PARN, GAB2, RBM8A, PSMD2, SPG21, PRKACA, TOP2B, SAR1B, PSMD7, PSMD9, EXOSC9, DARS, PHKG2, RAB4A, EIF2S3, BRAP, PSMA1, GLUL, PLCE1, PSME1, RIOK3, SERPINB8, EIF2S1, ARCN1, TXN, SNRPB, KLHL12, ADSL, VAMP3, MAPRE1, EXOC7, SRM, VIM, ADH7, PSMA7, NGLY1, IARS, ANXA7, PLEKHG2, EIF3B, ARPC3, PLCD3, EIF3L, NDRG1, FBXO3, BUB3, ENO1, …	1.61566	0.000868
Winter_high	GOTERM_BP_DIRECT	GO:0006521~regulation of cellular amino acid metabolic process	8	1.01e-05	PSMA1, PSMC4, PSME1, PSMC1, PSMD2, PSMA7, PSMD7, PSMD9	10.4525	0.00416937
Winter_high	GOTERM_BP_DIRECT	GO:0051436~negative regulation of ubiquitin-protein ligase activity involved in mitotic cell cycle	9	1.05e-05	PSMA1, PSMC4, PSME1, PSMC1, PSMD2, PSMA7, PSMD7, BUB3, PSMD9	8.44668	0.00324914
Winter_high	GOTERM_CC_DIRECT	GO:0005739~mitochondrion	40	1.51e-05	BCKDK, QARS, HADHA, HADHB, MRPL20, ATAD3A, SLC16A1, MPV17L2, PARS2, PRKACA, YRDC, SLC35F6, ACAD9, CDK5RAP1, ETFA, BRD8, HSPA9, ABCE1, DLST, FDXR, TBRG4, CRAT, CLIC1, AFG3L2, ACADL, IDH3A, SDHA, LAP3, GLUL, PYCR2, MRPS18B, FYN, TXN, YBEY, YJEFN3, ADSL, PMPCA, YKT6, FASTKD5, MGST1	2.09038	0.00109323
Winter_high	GOTERM_BP_DIRECT	GO:0051437~positive regulation of ubiquitin-protein ligase activity involved in regulation of mitotic cell cycle transition	9	1.75e-05	PSMA1, PSMC4, PSME1, PSMC1, PSMD2, PSMA7, PSMD7, BUB3, PSMD9	7.89098	0.00431784
Winter_high	GOTERM_BP_DIRECT	GO:0031145~anaphase-promoting complex-dependent catabolic process	9	2.33e-05	PSMA1, PSMC4, PSME1, PSMC1, PSMD2, PSMA7, PSMD7, BUB3, PSMD9	7.59132	0.00478915
Winter_high	GOTERM_BP_DIRECT	GO:0043488~regulation of mRNA stability	10	2.39e-05	PSMA1, PARN, EXOSC9, PSMC4, PSME1, PSMC1, PSMD2, PSMA7, PSMD7, PSMD9	6.46941	0.00420728
Winter_high	GOTERM_BP_DIRECT	GO:0002223~stimulatory C-type lectin receptor signaling pathway	10	2.78e-05	PSMA1, PSMC4, PSME1, FYN, PSMC1, PSMD2, PRKACA, PSMA7, PSMD7, PSMD9	6.34618	0.00429511
Winter_high	GOTERM_BP_DIRECT	GO:0038061~NIK/NF-kappaB signaling	8	5.63e-05	PSMA1, PSMC4, PSME1, PSMC1, PSMD2, PSMA7, PSMD7, PSMD9	8.07696	0.00771441
Winter_high	GOTERM_CC_DIRECT	GO:0005654~nucleoplasm	65	5.86e-05	CRCP, YBX1, NONO, RBM8A, PCBP1, PSMD2, RNF38, USP10, PRKACA, ZPR1, TOP2B, PSMD7, BRD8, PSMD9, GNL3, BRCC3, EXOSC9, POLH, DDB1, GTF2H3, LAP3, PSMA1, PSME1, MRPS18B, TXN, SNRNP200, SNRPB, SCAF8, RAD23B, POLR2G, CTSA, WBP11, NTMT1, PSMA7, IARS, ADIRF, EIF3B, PRPF8, USP39, EIF3L, FBXO3, ERCC3, BUB3, RTCB, PRPF40A, DHX8, ZMYM1, CSNK2B, ANXA1, POLR3C, NOP10, AGTRAP, QRICH1, POLD4, HDAC3, SON, WDR26, PS…	1.624	0.00352822
Winter_high	GOTERM_CC_DIRECT	GO:0005743~mitochondrial inner membrane	19	7.06e-05	MRPL2, NDUFAF6, FDXR, CRAT, AFG3L2, HADHA, MRPL20, HADHB, SDHA, ATAD3A, MRPL21, MRPS18B, MPV17L2, MRPL55, MRPL38, ACAD9, PMPCA, HIGD1A, MGST1	2.9968	0.0036469
Winter_high	GOTERM_BP_DIRECT	GO:0000209~protein polyubiquitination	12	0.000104	PSMA1, SASH1, RNF115, PSMC4, PSME1, PSMC1, PSMD2, FBXO3, PSMA7, PSMD7, RNF145, PSMD9	4.34576	0.012793
Winter_high	GOTERM_BP_DIRECT	GO:0000398~mRNA splicing, via spliceosome	13	0.000133	NONO, DHX8, POLR2G, DDX46, RBM8A, PCBP1, PRPF8, GTF2F2, USP39, SNRNP200, SNRPB, YBX1, PRPF40A	3.90204	0.0148144
Winter_high	GOTERM_BP_DIRECT	GO:0008380~RNA splicing	11	0.000201	NONO, DHX8, SON, RBM8A, PRPF8, USP39, SNRPB, QKI, WBP11, ZPR1, SCAF8	4.41557	0.0205057
Winter_high	GOTERM_MF_DIRECT	GO:0003924~GTPase activity	13	0.000222	TUBB2A, RAB4A, GNA12, EIF2S3, RAB33B, TUBB, GNAQ, GSPT1, SAR1B, RAB10, TUBA1C, TUBB4B, GNL3	3.69226	0.0328648
Winter_high	GOTERM_MF_DIRECT	GO:0003723~RNA binding	21	0.00023	KIAA0907, MRPL2, EXOSC9, QARS, YBX1, RSL1D1, PSMA1, SON, PARN, FUBP3, MRPL21, EIF3B, RAE1, RBM8A, PARS2, PCBP1, PRPF8, SNRPB, QKI, SCAF8, PRPF40A	2.5515	0.0256544
Winter_high	GOTERM_BP_DIRECT	GO:0006928~movement of cell or subcellular component	8	0.000302	LSP1, ACTG1, TUBB, ARPC3, VIM, TXN, MSN, TUBB4B	6.1986	0.0283163
Winter_high	GOTERM_CC_DIRECT	GO:0043209~myelin sheath	10	0.000349	SDHA, ACTG1, DLST, GLUL, NDRG1, MSN, CCT3, IDH3A, HSPA9, TUBB4B	4.57613	0.0156845
Winter_high	GOTERM_CC_DIRECT	GO:0005838~proteasome regulatory particle	4	0.00044	PSMC1, PSMD2, PSMD7, PSMD9	25.2935	0.0175491
Winter_high	GOTERM_BP_DIRECT	GO:0060071~Wnt signaling pathway, planar cell polarity pathway	8	0.000456	PSMA1, PSMC4, PSME1, PSMC1, PSMD2, PSMA7, PSMD7, PSMD9	5.79434	0.0395183
Winter_high	GOTERM_CC_DIRECT	GO:0008540~proteasome regulatory particle, base subcomplex	4	0.000581	PSMC4, PSMC1, PSMD2, PSMD9	23.1858	0.0208035
Winter_high	GOTERM_CC_DIRECT	GO:0005762~mitochondrial large ribosomal subunit	6	0.000601	MRPL2, MRPL21, MPV17L2, MRPL55, MRPL38, MRPL20	8.69466	0.019574
Winter_high	GOTERM_BP_DIRECT	GO:0090090~negative regulation of canonical Wnt signaling pathway	10	0.000784	CSNK1A1, PSMA1, PSMC4, PSME1, PSMC1, PSMD2, KLHL12, PSMA7, PSMD7, PSMD9	4.08803	0.0625999
Winter_high	GOTERM_CC_DIRECT	GO:0005913~cell-cell adherens junction	14	0.000815	LDHA, ANXA1, EIF2S3, CLIC1, IQGAP1, ANXA2, RSL1D1, PCBP1, NDRG1, MAPRE1, RAB10, YKT6, CD200, ENO1	3.01487	0.0243046
Winter_high	GOTERM_MF_DIRECT	GO:0005200~structural constituent of cytoskeleton	8	0.00134184	ACTG1, TUBB, ARPC3, TUBB2A, VIM, MSN, TUBA1C, TUBB4B	4.8335	0.114068
Winter_high	GOTERM_MF_DIRECT	GO:0098641~cadherin binding involved in cell-cell adhesion	13	0.00147596	LDHA, ANXA1, EIF2S3, CLIC1, IQGAP1, ANXA2, RSL1D1, PCBP1, NDRG1, MAPRE1, RAB10, YKT6, ENO1	2.97927	0.105084
Winter_high	GOTERM_BP_DIRECT	GO:0006397~mRNA processing	10	0.00150417	NONO, SON, RBM8A, PRPF8, USP39, QKI, PRKACA, ZPR1, SCAF8, FASTKD5	3.72262	0.109862
Winter_high	GOTERM_CC_DIRECT	GO:0005768~endosome	11	0.0015531	TFRC, FYN, RAB4A, SMPD1, ANXA1, SDCCAG3, RAB10, PDCD6, YKT6, ATP6V0B, ANXA2	3.40058	0.0423583
Winter_high	GOTERM_CC_DIRECT	GO:0005737~cytoplasm	98	0.00169699	S100A6, LDHA, TUBB2A, CCT3, IQGAP1, B2M, GAB2, RAE1, RBM8A, RNF38, POLH, DARS, UBE2J1, EIF2S3, BRAP, PSMA1, PLCE1, GLUL, HSPB6, EIF2S1, RAD23B, NTMT1, DAZAP2, PSMA7, TUBB, TMEM50A, EIF3B, ARPC3, BTF3, NDRG1, FBXO3, PRPF40A, DHX8, ZNF622, ZMYM1, OSBPL9, CHI3L1, EPRS, QRICH1, TRIM56, LAMP1, HDAC3, CRBN, PSMC4, PSMC1, MAP7, PDCD6, FABP5, NDUFAF6, QARS, YBX1, LSM14A, AKR1C3, FUBP3, PARN, PCBP1, SPG21…	1.30536	0.0429663
Winter_high	GOTERM_BP_DIRECT	GO:0050852~T cell receptor signaling pathway	9	0.00174128	PSMA1, PSMC4, PSME1, FYN, PSMC1, PSMD2, PSMA7, PSMD7, PSMD9	4.05212	0.119103
Winter_high	GOTERM_CC_DIRECT	GO:0005783~endoplasmic reticulum	24	0.00189109	UBXN1, HM13, DHDDS, RRBP1, UBE2G2, RNF185, CHI3L1, CCDC47, RPE65, CTSA, CRAT, CALU, HADHB, TMEM50A, NPC2, TMED2, ARCN1, SLC39A6, KDSR, SAR1B, PDCD6, YKT6, TBC1D20, MGST1	2.01615	0.0446539
Winter_high	GOTERM_BP_DIRECT	GO:0033209~tumor necrosis factor-mediated signaling pathway	8	0.00197982	PSMA1, PSMC4, PSME1, PSMC1, PSMD2, PSMA7, PSMD7, PSMD9	4.51762	0.127326
Winter_high	GOTERM_BP_DIRECT	GO:0030433~ER-associated ubiquitin-dependent protein catabolic process	6	0.00200484	PSMC4, UBE2G2, PSMC1, RNF185, UBE2J1, CCDC47	6.66349	0.122481
Winter_high	GOTERM_BP_DIRECT	GO:0090263~positive regulation of canonical Wnt signaling pathway	8	0.00217854	PSMA1, PSMC4, PSME1, PSMC1, PSMD2, PSMA7, PSMD7, PSMD9	4.44233	0.126188
Winter_high	GOTERM_MF_DIRECT	GO:0003725~double-stranded RNA binding	6	0.00218298	LSM14A, TFRC, VIM, YRDC, MSN, TUBB4B	6.53711	0.131337
Winter_high	GOTERM_CC_DIRECT	GO:0005681~spliceosomal complex	7	0.0023183	DHX8, PRPF8, USP39, SNRNP200, SNRPB, WBP11, SCAF8	5.1798	0.0511574
Winter_high	GOTERM_CC_DIRECT	GO:0031982~vesicle	8	0.00247879	RAB4A, ANXA1, CETP, CLIC1, MSN, SLC9A3R1, TUBA1C, ANXA2	4.34733	0.0514768
Winter_high	GOTERM_CC_DIRECT	GO:0016607~nuclear speck	10	0.00250664	CSNK1A1, NONO, SON, DDX46, RBM8A, PRPF8, LUC7L2, PRKACA, WBP11, PRPF40A	3.46056	0.0492218
Winter_high	GOTERM_CC_DIRECT	GO:0042470~melanosome	7	0.00332215	LAMP1, SYPL1, TFRC, CTSD, CD63, ANXA2, CALU	4.8208	0.061433
Winter_high	GOTERM_CC_DIRECT	GO:0042645~mitochondrial nucleoid	5	0.00386382	ATAD3A, FASTKD5, HADHA, HSPA9, HADHB	7.72858	0.067672
Winter_high	GOTERM_BP_DIRECT	GO:0000717~nucleotide-excision repair, DNA duplex unwinding	4	0.00411878	RAD23B, DDB1, GTF2H3, ERCC3	12.1154	0.21582
Winter_high	GOTERM_MF_DIRECT	GO:0042802~identical protein binding	22	0.00445616	DHX8, LDHA, SRM, USP4, UBE2G2, VIM, CSNK2B, ADIPOR1, PSMA7, DAZAP2, BRAP, B2M, NONO, ACTG1, GLUL, TFRC, FYN, SNRNP200, KLHL12, MAPRE1, PDCD6, SSNA1	1.95211	0.222582
Winter_high	GOTERM_BP_DIRECT	GO:0001649~osteoblast differentiation	7	0.00471088	IARS, RSL1D1, ERH, RRBP1, SNRNP200, CCDC47, SPP1	4.48504	0.233182
Winter_high	GOTERM_CC_DIRECT	GO:0055037~recycling endosome	7	0.0050496	TFRC, TBC1D12, AVL9, RAB4A, SDCCAG3, VAMP3, RAB10	4.42637	0.0835667
Winter_high	GOTERM_BP_DIRECT	GO:0008360~regulation of cell shape	8	0.00512134	CSNK1A1, ANXA7, FYN, GNA12, ANXA1, MSN, SLC9A3R1, PRPF40A	3.80771	0.241299
Winter_high	GOTERM_BP_DIRECT	GO:0038095~Fc-epsilon receptor signaling pathway	9	0.00538724	PSMA1, GAB2, PSMC4, PSME1, PSMC1, PSMD2, PSMA7, PSMD7, PSMD9	3.36918	0.24302
Winter_high	GOTERM_CC_DIRECT	GO:0005764~lysosome	10	0.00541196	LAMP1, NPC2, USP4, SMPD1, CTSD, CTSA, PCYOX1, CD63, CTSV, IFNAR1	3.07775	0.0854226
Winter_high	GOTERM_MF_DIRECT	GO:0005525~GTP binding	14	0.00542873	TUBB2A, RAB4A, GNA12, EIF2S3, RAB33B, TUBB, GNAQ, GSPT1, SAR1B, ERCC3, RAB10, TUBA1C, GNL3, TUBB4B	2.42304	0.23874
Winter_high	GOTERM_MF_DIRECT	GO:0051020~GTPase binding	4	0.0067042	IARS, EPRS, YBX1, ENO1	10.2247	0.26168
Winter_high	GOTERM_CC_DIRECT	GO:0043231~intracellular membrane-bounded organelle	17	0.00678223	GUSB, RAB4A, CTSA, WBP11, SLC9A3R1, CHPT1, YBX1, AGTRAP, LSM14A, SLC35B1, TFRC, TMED2, PCBP1, ARCN1, SPG21, KLHL12, VAMP3	2.11913	0.101573
Winter_high	GOTERM_CC_DIRECT	GO:0033179~proton-transporting V-type ATPase, V0 domain	3	0.00688351	ATP6V0E1, ATP6V0D1, ATP6V0B	23.1858	0.0989416
Winter_high	GOTERM_CC_DIRECT	GO:0043202~lysosomal lumen	6	0.00750381	HEXA, GUSB, SMPD1, CTSD, CTSA, CTSV	4.90992	0.103328
Winter_high	GOTERM_BP_DIRECT	GO:0098609~cell-cell adhesion	11	0.00777043	RSL1D1, LDHA, PCBP1, EIF2S3, NDRG1, MAPRE1, RAB10, YKT6, IQGAP1, ANXA2, ENO1	2.70474	0.320217
Winter_high	GOTERM_BP_DIRECT	GO:0070125~mitochondrial translational elongation	6	0.00891822	MRPL2, MRPL21, MRPS18B, MRPL55, MRPL38, MRPL20	4.70364	0.347017
Winter_high	GOTERM_BP_DIRECT	GO:0006294~nucleotide-excision repair, preincision complex assembly	4	0.00905083	RAD23B, DDB1, GTF2H3, ERCC3	9.19102	0.340683
Winter_high	GOTERM_BP_DIRECT	GO:0070126~mitochondrial translational termination	6	0.00935627	MRPL2, MRPL21, MRPS18B, MRPL55, MRPL38, MRPL20	4.64895	0.339853
Winter_high	GOTERM_MF_DIRECT	GO:0000062~fatty-acyl-CoA binding	4	0.0100194	ACAD9, ACADL, HADHA, ETFA	8.86142	0.338249
Winter_high	GOTERM_CC_DIRECT	GO:0005840~ribosome	8	0.0100919	MRPL2, MRPL21, MRPS18B, RRBP1, EIF2S1, MRPL55, MRPL38, MRPL20	3.35216	0.131705
Winter_high	GOTERM_CC_DIRECT	GO:0030670~phagocytic vesicle membrane	5	0.010104	ATP6V0E1, ATP6V0D1, RAB10, ATP6V0B, B2M	5.89468	0.127295
Winter_high	GOTERM_MF_DIRECT	GO:0048306~calcium-dependent protein binding	5	0.011102	ANXA7, S100A6, ANXA1, PDCD6, ANXA2	5.72936	0.342678
Winter_high	GOTERM_BP_DIRECT	GO:0070911~global genome nucleotide-excision repair	4	0.0118898	RAD23B, DDB1, GTF2H3, ERCC3	8.32937	0.399624
Winter_high	GOTERM_CC_DIRECT	GO:0005789~endoplasmic reticulum membrane	22	0.012606	SPTLC1, HM13, NCEH1, DHDDS, SLC33A1, RNF185, UBE2J1, CALU, DOLK, AGTRAP, ANXA7, CYP7B1, TMED2, ARCN1, KDSR, RAB10, SAR1B, PDCD6, TBC1D20, ACSL6, MGST1, RTCB	1.77524	0.151269
Winter_high	GOTERM_BP_DIRECT	GO:0006370~7-methylguanosine mRNA capping	4	0.0129369	POLR2G, GTF2F2, GTF2H3, ERCC3	8.07696	0.415449
Winter_high	GOTERM_MF_DIRECT	GO:0003697~single-stranded DNA binding	6	0.0129809	RAD23B, POLR2G, PCBP1, ANXA1, WBP11, YBX1	4.28778	0.364464
Winter_high	GOTERM_CC_DIRECT	GO:0030529~intracellular ribonucleoprotein complex	7	0.0136593	CSNK1A1, PCBP1, SNRNP200, SNRPB, EPRS, YBX1, IQGAP1	3.58015	0.157752
Winter_high	GOTERM_MF_DIRECT	GO:0003684~damaged DNA binding	5	0.0147125	RAD23B, POLH, DDB1, GTF2H3, ERCC3	5.27465	0.379651
Winter_high	GOTERM_BP_DIRECT	GO:0033572~transferrin transport	4	0.0151847	ATP6V0E1, TFRC, ATP6V0D1, ATP6V0B	7.61542	0.456956
Winter_high	GOTERM_MF_DIRECT	GO:0044548~S100 protein binding	3	0.0156509	S100A6, IQGAP1, ANXA2	15.3371	0.377674
Winter_high	GOTERM_MF_DIRECT	GO:0001948~glycoprotein binding	5	0.0163413	TFRC, FYN, VIM, CTSA, B2M	5.11236	0.371504
Winter_high	GOTERM_BP_DIRECT	GO:0007017~microtubule-based process	4	0.0163859	TUBB, TUBB2A, TUBA1C, TUBB4B	7.40388	0.472002
Winter_high	GOTERM_BP_DIRECT	GO:0000165~MAPK cascade	10	0.0173018	PSMA1, PSMC4, PSME1, FYN, PSMC1, PSMD2, PSMA7, PSMD7, BRAP, PSMD9	2.54332	0.480159
Winter_high	GOTERM_BP_DIRECT	GO:0006296~nucleotide-excision repair, DNA incision, 5'-to lesion	4	0.0176389	POLD4, DDB1, GTF2H3, ERCC3	7.20378	0.476633
Winter_high	GOTERM_BP_DIRECT	GO:0007035~vacuolar acidification	3	0.0179904	ATP6V0E1, ATP6V0D1, ATP6V0B	14.2789	0.473562
Winter_high	GOTERM_BP_DIRECT	GO:0033683~nucleotide-excision repair, DNA incision	4	0.0189439	POLD4, DDB1, GTF2H3, ERCC3	7.0142	0.481688
Winter_high	GOTERM_CC_DIRECT	GO:0033290~eukaryotic 48S preinitiation complex	3	0.0189742	EIF3B, EIF2S1, EIF3L	13.9115	0.206384
Winter_high	GOTERM_CC_DIRECT	GO:0005759~mitochondrial matrix	11	0.0199291	ABCE1, DLST, BCKDK, PYCR2, PARS2, FDXR, QARS, ACADL, PMPCA, IDH3A, ETFA	2.33985	0.209485
Winter_high	GOTERM_BP_DIRECT	GO:0055088~lipid homeostasis	4	0.0203011	CETP, ACAD9, ACADL, ETFA	6.83435	0.496261
Winter_high	GOTERM_MF_DIRECT	GO:0052890~oxidoreductase activity, acting on the CH-CH group of donors, with a flavin as acceptor	3	0.0206587	ACAD9, ACADL, ETFA	13.2921	0.42524
Winter_high	GOTERM_BP_DIRECT	GO:0006418~tRNA aminoacylation for protein translation	4	0.0217104	IARS, DARS, EPRS, QARS	6.66349	0.51057
Winter_high	GOTERM_CC_DIRECT	GO:0072562~blood microparticle	7	0.0223611	ACTG1, TFRC, C4A, C3, SERPINA3, CLIC1, MSN	3.20329	0.225727
Winter_high	GOTERM_BP_DIRECT	GO:0006289~nucleotide-excision repair	4	0.0231719	RAD23B, DDB1, GTF2H3, ERCC3	6.50097	0.524607
Winter_high	GOTERM_MF_DIRECT	GO:0003995~acyl-CoA dehydrogenase activity	3	0.0233796	ACAD9, ACADL, ETFA	12.4614	0.447192
Winter_high	GOTERM_CC_DIRECT	GO:0071004~U2-type prespliceosome	3	0.0241198	SNRPB, LUC7L2, PRPF40A	12.2748	0.234963
Winter_high	GOTERM_CC_DIRECT	GO:0005682~U5 snRNP	3	0.0241198	PRPF8, SNRNP200, SNRPB	12.2748	0.234963
Winter_high	GOTERM_CC_DIRECT	GO:0005852~eukaryotic translation initiation factor 3 complex	3	0.0241198	ABCE1, EIF3B, EIF3L	12.2748	0.234963
Winter_high	GOTERM_CC_DIRECT	GO:0022624~proteasome accessory complex	3	0.0241198	PSMC4, PSMC1, PSMD2	12.2748	0.234963
Winter_high	GOTERM_BP_DIRECT	GO:0006283~transcription-coupled nucleotide-excision repair	5	0.0248302	POLD4, POLR2G, DDB1, GTF2H3, ERCC3	4.50236	0.540478
Winter_high	GOTERM_BP_DIRECT	GO:0016241~regulation of macroautophagy	4	0.0278695	ATP6V0E1, EXOC7, ATP6V0D1, ATP6V0B	6.05772	0.573773
Winter_high	GOTERM_MF_DIRECT	GO:0019899~enzyme binding	11	0.0288408	LAMP1, HDAC3, PLCE1, NPC2, FYN, PHKG2, LUC7L2, WDR70, COTL1, TOP2B, ACSL6	2.1954	0.500754
Winter_high	GOTERM_BP_DIRECT	GO:0033539~fatty acid beta-oxidation using acyl-CoA dehydrogenase	3	0.0290882	ACAD9, ACADL, ETFA	11.1058	0.580807
Winter_high	GOTERM_BP_DIRECT	GO:0008286~insulin receptor signaling pathway	5	0.0294078	ATP6V0E1, SMARCC1, RPE65, ATP6V0D1, ATP6V0B	4.27147	0.576277
Winter_high	GOTERM_CC_DIRECT	GO:0005685~U1 snRNP	3	0.0297655	SNRPB, LUC7L2, PRPF40A	10.9827	0.275104
Winter_high	GOTERM_BP_DIRECT	GO:0007010~cytoskeleton organization	7	0.0341411	PLCE1, TUBB2A, MSN, TUBA1C, PRPF40A, TUBB4B, QRICH1	2.89717	0.623409
Winter_high	GOTERM_CC_DIRECT	GO:1903561~extracellular vesicle	4	0.0347464	TFRC, FBLN2, TUBB2A, TUBB4B	5.56458	0.306337
Winter_high	GOTERM_BP_DIRECT	GO:0051603~proteolysis involved in cellular protein catabolic process	4	0.0348591	PSMA1, CTSA, PSMA7, CTSV	5.55291	0.622935
Winter_high	GOTERM_BP_DIRECT	GO:0006412~translation	9	0.0366608	MRPL2, RSL1D1, MRPL21, MRPS18B, DARS, RRBP1, GTF2H3, MRPL55, MRPL20	2.37041	0.633729
Winter_high	GOTERM_BP_DIRECT	GO:0015992~proton transport	4	0.0367349	ATP6V0E1, SLC33A1, ATP6V0D1, ATP6V0B	5.43959	0.626574
Winter_high	GOTERM_BP_DIRECT	GO:0006293~nucleotide-excision repair, preincision complex stabilization	3	0.0387766	DDB1, GTF2H3, ERCC3	9.51927	0.639115
Winter_high	GOTERM_MF_DIRECT	GO:0031369~translation initiation factor binding	3	0.0389643	POLR2G, EIF3B, ZPR1	9.49438	0.591891
Winter_high	GOTERM_BP_DIRECT	GO:0006368~transcription elongation from RNA polymerase II promoter	5	0.0399714	POLR2G, GTF2F2, SUPT16H, GTF2H3, ERCC3	3.87412	0.64292
Winter_high	GOTERM_CC_DIRECT	GO:0071013~catalytic step 2 spliceosome	5	0.0432022	DHX8, RBM8A, PRPF8, SNRNP200, SNRPB	3.78029	0.358589
Winter_high	GOTERM_BP_DIRECT	GO:0006433~prolyl-tRNA aminoacylation	2	0.0441784	PARS2, EPRS	44.4233	0.673019
Winter_high	GOTERM_BP_DIRECT	GO:0009451~RNA modification	2	0.0441784	PARN, CDK5RAP1	44.4233	0.673019
Winter_high	GOTERM_BP_DIRECT	GO:0019254~carnitine metabolic process, CoA-linked	2	0.0441784	CRAT, ACADL	44.4233	0.673019
Winter_high	GOTERM_CC_DIRECT	GO:0005765~lysosomal membrane	9	0.0441945	LAMP1, STARD3NL, HM13, GNAQ, CTSA, SLC35F6, CD63, ATP6V0D1, ANXA2	2.28473	0.357402
Winter_high	GOTERM_MF_DIRECT	GO:0004827~proline-tRNA ligase activity	2	0.0442939	PARS2, EPRS	44.3071	0.622043
Winter_high	GOTERM_MF_DIRECT	GO:0016509~long-chain-3-hydroxyacyl-CoA dehydrogenase activity	2	0.0442939	HADHA, HADHB	44.3071	0.622043
Winter_high	GOTERM_BP_DIRECT	GO:0001731~formation of translation preinitiation complex	3	0.0458193	EIF3B, EIF3L, EIF2S3	8.69151	0.679415
Winter_high	GOTERM_BP_DIRECT	GO:0006295~nucleotide-excision repair, DNA incision, 3'-to lesion	3	0.0458193	DDB1, GTF2H3, ERCC3	8.69151	0.679415
Winter_high	GOTERM_MF_DIRECT	GO:0031593~polyubiquitin binding	3	0.0460387	UBXN1, RAD23B, BRCC3	8.66878	0.619477
Winter_high	GOTERM_CC_DIRECT	GO:0031965~nuclear membrane	8	0.0472749	GNAQ, IPO4, CLIC1, NUP155, PDCD6, TBC1D20, BRAP, YBX1	2.42995	0.369567
Winter_high	GOTERM_CC_DIRECT	GO:0030133~transport vesicle	5	0.047646	TMED2, AP1G2, ARCN1, VAMP3, YKT6	3.66091	0.364368
Winter_high	GOTERM_BP_DIRECT	GO:0006914~autophagy	6	0.0495222	ANXA7, LAMP1, RNF185, CTSD, USP10, RAB33B	3.00609	0.701274
Winter_high	GOTERM_CC_DIRECT	GO:0010008~endosome membrane	7	0.0505498	LAMP1, ATP6V0E1, AP1G2, SPG21, CD63, ATP6V0D1, ATP6V0B	2.6319	0.37465
Winter_high	GOTERM_BP_DIRECT	GO:0000086~G2/M transition of mitotic cell cycle	6	0.0549292	TUBB, CEP76, PRKACA, MAPRE1, SSNA1, TUBB4B	2.91832	0.732486
Winter_high	GOTERM_CC_DIRECT	GO:0005925~focal adhesion	11	0.0555841	LAP3, ACTG1, ARPC3, VIM, GNA12, ANXA1, MSN, RAB10, IQGAP1, HSPA9, B2M	1.95685	0.396455
Winter_high	GOTERM_BP_DIRECT	GO:0006511~ubiquitin-dependent protein catabolic process	7	0.055877	PSMA1, UBE2G2, USP4, USP10, FBXO21, PSMA7, PSMD9	2.56288	0.732102
Winter_high	GOTERM_MF_DIRECT	GO:0016740~transferase activity	5	0.0562818	MRPL2, DLST, NDUFAF6, SPTLC1, CDK5RAP1	3.46149	0.678863
Winter_high	GOTERM_MF_DIRECT	GO:0046961~proton-transporting ATPase activity, rotational mechanism	3	0.057446	ATP6V0E1, ATP6V0D1, ATP6V0B	7.66853	0.671018
Winter_high	GOTERM_BP_DIRECT	GO:0000972~transcription-dependent tethering of RNA polymerase II gene DNA at nuclear periphery	2	0.0584682	RAE1, NUP155	33.3175	0.742056
Winter_high	GOTERM_BP_DIRECT	GO:0046726~positive regulation by virus of viral protein levels in host cell	2	0.0584682	DDB1, TBC1D20	33.3175	0.742056
Winter_high	GOTERM_BP_DIRECT	GO:0070293~renal absorption	2	0.0584682	AKR1C3, SLC9A3R1	33.3175	0.742056
Winter_high	GOTERM_MF_DIRECT	GO:0019834~phospholipase A2 inhibitor activity	2	0.0586199	ANXA1, ANXA2	33.2303	0.663704
Winter_high	GOTERM_MF_DIRECT	GO:0070851~growth factor receptor binding	2	0.0586199	FYN, SLC9A3R1	33.2303	0.663704
Winter_high	GOTERM_MF_DIRECT	GO:0003988~acetyl-CoA C-acyltransferase activity	2	0.0586199	HADHA, HADHB	33.2303	0.663704
Winter_high	GOTERM_BP_DIRECT	GO:0090383~phagosome acidification	3	0.0611583	ATP6V0E1, ATP6V0D1, ATP6V0B	7.40388	0.751924
Winter_high	GOTERM_BP_DIRECT	GO:0055114~oxidation-reduction process	15	0.061516	LDHA, PGD, FDXR, RPE65, ADH7, ACADL, AKR1C3, SDHA, CYP7B1, PYCR2, TXN, KDSR, PCYOX1, HIGD1A, MGST1	1.68838	0.747875
Winter_high	GOTERM_CC_DIRECT	GO:0044297~cell body	4	0.0616029	TUBB, GNAQ, RPE65, CCT3	4.41633	0.421905
Winter_high	GOTERM_BP_DIRECT	GO:0048208~COPII vesicle coating	4	0.0631066	TMED2, KLHL12, SAR1B, TBC1D20	4.3695	0.750988
Winter_high	GOTERM_BP_DIRECT	GO:0006281~DNA repair	8	0.0631984	NONO, BRCC3, POLH, NSMCE4A, DDB1, SUPT16H, GTF2H3, ERCC3	2.26842	0.745574
Winter_high	GOTERM_MF_DIRECT	GO:0003743~translation initiation factor activity	4	0.0635082	EIF3B, EIF2S1, EIF3L, EIF2S3	4.35807	0.679592
Winter_high	GOTERM_CC_DIRECT	GO:0031012~extracellular matrix	9	0.0639321	ACTG1, TUBB, FBLN2, VIM, CTSD, HADHA, ANXA2, HSPA9, TUBB4B	2.11492	0.426613
Winter_high	GOTERM_BP_DIRECT	GO:0006886~intracellular protein transport	8	0.0646049	TBC1D12, TMED2, AP1G2, IPO4, ARCN1, CTSA, SAR1B, PDCD6	2.25881	0.747643
Winter_high	GOTERM_CC_DIRECT	GO:0005634~nucleus	90	0.0689615	NDUFAF6, LDHA, S100A6, TUBB2A, PGD, IQGAP1, YBX1, NONO, ACTG1, AKR1C3, PARN, FUBP3, RAE1, RBM8A, RNF38, PSMD2, SERPINA3, QKI, USP10, PRKACA, ZPR1, MSN, TOP2B, ACAD9, PSMD7, TUBA1C, BRD8, GNL3, PSMD9, KIAA0907, BRCC3, EXOSC9, RRP1, DDB1, EIF2S3, CLIC1, SLC9A3R1, LAP3, PSMA1, GLUL, HSPB6, ZFAND2A, EIF2S1, SNRNP200, TXN, SNRPB, POLR2G, RAD23B, USP4, NTMT1, WBP11, PSMA7, DAZAP2, NGLY1, ADIRF, ANXA7, …	1.15608	0.444494
Winter_high	GOTERM_BP_DIRECT	GO:0006099~tricarboxylic acid cycle	3	0.0693933	SDHA, DLST, IDH3A	6.89327	0.767395
Winter_high	GOTERM_MF_DIRECT	GO:0003887~DNA-directed DNA polymerase activity	3	0.0697149	POLD4, POLH, POLE3	6.87524	0.700931
Winter_high	GOTERM_MF_DIRECT	GO:0050660~flavin adenine dinucleotide binding	4	0.071205	SDHA, ACAD9, ACADL, ETFA	4.15379	0.695715
Winter_high	GOTERM_BP_DIRECT	GO:0075525~viral translational termination-reinitiation	2	0.0725452	EIF3B, EIF3L	26.654	0.777445
Winter_high	GOTERM_MF_DIRECT	GO:0042609~CD4 receptor binding	2	0.0727319	FYN, SPG21	26.5843	0.69098
Winter_high	GOTERM_BP_DIRECT	GO:0042572~retinol metabolic process	3	0.0736394	AKR1C3, ADH7, RPE65	6.66349	0.777295
Winter_high	GOTERM_CC_DIRECT	GO:0043234~protein complex	11	0.0736496	SASH1, TUBB, GLUL, CEP76, SMARCC1, IPO4, ANXA1, SLC41A1, USP10, HIGD1A, IQGAP1	1.85711	0.459587
Winter_high	GOTERM_CC_DIRECT	GO:0005635~nuclear envelope	6	0.0788015	ANXA7, S100A6, RAE1, CLIC1, NUP155, RTCB	2.6248	0.475826
Winter_high	GOTERM_CC_DIRECT	GO:0005874~microtubule	9	0.0799977	TUBB, TUBB2A, MAP7, NDRG1, MAPRE1, CCT3, IQGAP1, TUBA1C, TUBB4B	2.01291	0.473865
Winter_high	GOTERM_BP_DIRECT	GO:0051301~cell division	10	0.0804541	CSNK1A1, TUBB, BRCC3, USP39, NUF2, SDCCAG3, MAPRE1, BUB3, TUBA1C, PRPF40A	1.90385	0.802329
Winter_high	GOTERM_BP_DIRECT	GO:0016032~viral process	9	0.0808729	ABCE1, AP1G2, FYN, RAE1, DDB1, VIM, NUP155, ERCC3, PSMA7	2.00573	0.799086
Winter_high	GOTERM_BP_DIRECT	GO:0008203~cholesterol metabolic process	4	0.0815794	CYP7B1, NPC2, FDXR, CETP	3.9197	0.797087
Winter_high	GOTERM_BP_DIRECT	GO:0015991~ATP hydrolysis coupled proton transport	3	0.0823718	ATP6V0E1, ATP6V0D1, ATP6V0B	6.24702	0.795484
Winter_high	GOTERM_MF_DIRECT	GO:0015078~hydrogen ion transmembrane transporter activity	3	0.0827474	ATP6V0E1, ATP6V0D1, ATP6V0B	6.23068	0.72705
Winter_high	GOTERM_CC_DIRECT	GO:0071204~histone pre-mRNA 3'end processing complex	2	0.082923	SNRPB, YBX1	23.1858	0.479433
Winter_high	GOTERM_BP_DIRECT	GO:0033211~adiponectin-activated signaling pathway	2	0.0864125	CSNK2B, ADIPOR1	22.2116	0.806804
Winter_high	GOTERM_BP_DIRECT	GO:0035965~cardiolipin acyl-chain remodeling	2	0.0864125	HADHA, HADHB	22.2116	0.806804
Winter_high	GOTERM_BP_DIRECT	GO:1901990~regulation of mitotic cell cycle phase transition	2	0.0864125	DDB1, ERCC3	22.2116	0.806804
Winter_high	GOTERM_CC_DIRECT	GO:0000139~Golgi membrane	14	0.0866213	AP1G2, SLC33A1, CHPF2, CHPT1, RAB33B, AGTRAP, B2M, PLCE1, TMED2, CHST10, ARCN1, KLHL12, RAB10, YKT6	1.64772	0.487967
Winter_high	GOTERM_MF_DIRECT	GO:0030620~U2 snRNA binding	2	0.0866332	PRPF8, SNRPB	22.1535	0.732422
Winter_high	GOTERM_MF_DIRECT	GO:0036402~proteasome-activating ATPase activity	2	0.0866332	PSMC4, PSMC1	22.1535	0.732422
Winter_high	GOTERM_MF_DIRECT	GO:0004300~enoyl-CoA hydratase activity	2	0.0866332	HADHA, HADHB	22.1535	0.732422
Winter_high	GOTERM_MF_DIRECT	GO:0032403~protein complex binding	7	0.0901826	TUBB, SLC9A3R1, ATP6V0D1, CDK5RAP1, CTSV, HADHA, IQGAP1	2.25837	0.736056
Winter_high	GOTERM_MF_DIRECT	GO:0005524~ATP binding	30	0.090473	BCKDK, UBE2G2, QARS, CCT3, IARS, ACTG1, ATAD3A, DDX46, PARS2, PRKACA, TOP2B, ERCC3, ACSL6, HSPA9, RTCB, CSNK1A1, DHX8, ABCE1, DARS, PHKG2, UBE2J1, EPRS, AFG3L2, GLUL, PSMC4, FYN, RIOK3, GTF2F2, PSMC1, SNRNP200	1.33366	0.726381
Winter_high	GOTERM_BP_DIRECT	GO:0045859~regulation of protein kinase activity	3	0.0914026	PLCE1, CSNK2B, SLC9A3R1	5.87955	0.820649
Winter_high	GOTERM_BP_DIRECT	GO:0006888~ER to Golgi vesicle-mediated transport	6	0.0923247	TMED2, ARCN1, KLHL12, SAR1B, TBC1D20, YKT6	2.49881	0.81946
Winter_high	GOTERM_CC_DIRECT	GO:0010494~cytoplasmic stress granule	3	0.0937253	LSM14A, EIF2S1, YBX1	5.79644	0.509588
Winter_high	GOTERM_CC_DIRECT	GO:0032593~insulin-responsive compartment	2	0.0960615	RAB4A, RAB10	19.8735	0.511717
Winter_high	GOTERM_BP_DIRECT	GO:0006461~protein complex assembly	5	0.0961803	DARS, EPRS, VAMP3, SLC9A3R1, AFG3L2	2.87219	0.828275
Cluster	Category	Term	Count	PValue	Genes	Fold Enrichment	Benjamini
IBA_low	GOTERM_CC_DIRECT	GO:0030424~axon	10	8.97e-05	HCN1, NCAM2, GRM3, CREB1, GRM7, NF1, ADGRL3, YWHAE, GAP43, CTNNA2	5.47267	0.0170669
IBA_low	GOTERM_BP_DIRECT	GO:0007156~homophilic cell adhesion via plasma membrane adhesion molecules	8	0.000465	PTPRM, PCDH11X, CDH18, SDK1, PCDH9, ROBO2, PCDH7, PCDH17	5.78386	0.316022
IBA_low	GOTERM_BP_DIRECT	GO:0007196~adenylate cyclase-inhibiting G-protein coupled glutamate receptor signaling pathway	3	0.00153224	GRM3, GRM8, GRM7	48.9563	0.465487
IBA_low	GOTERM_MF_DIRECT	GO:0008066~glutamate receptor activity	3	0.00372774	GRM3, GRM8, GRM7	31.9716	0.615605
IBA_low	GOTERM_MF_DIRECT	GO:0005509~calcium ion binding	14	0.00793554	PAM, EFCAB7, AIF1, PCDH11X, PCDH9, CHP1, PCDH7, PCDH17, KCNIP4, CDH18, GRM7, VCAN, ADGRL3, GCA	2.28899	0.639333
IBA_low	GOTERM_BP_DIRECT	GO:0035082~axoneme assembly	3	0.00937356	CC2D2A, TTLL1, SPAG16	20.1585	0.923063
IBA_low	GOTERM_MF_DIRECT	GO:0008157~protein phosphatase 1 binding	3	0.00997544	PPP1R9A, PHACTR3, FER	19.5382	0.574934
IBA_low	GOTERM_BP_DIRECT	GO:0051966~regulation of synaptic transmission, glutamatergic	3	0.0168548	GRM3, GRM8, GRM7	14.8997	0.968943
IBA_low	GOTERM_CC_DIRECT	GO:0005759~mitochondrial matrix	8	0.0181266	ADHFE1, RARS2, CREB1, FARS2, MIPEP, ACAT1, ETFB, PRODH	2.97231	0.827286
IBA_low	GOTERM_BP_DIRECT	GO:0007417~central nervous system development	5	0.0207344	ARSB, PAM, WWP1, ROBO2, VCAN	4.75964	0.967406
IBA_low	GOTERM_CC_DIRECT	GO:0005594~collagen type IX trimer	2	0.0243294	COL9A2, COL9A3	80.9956	0.793269
IBA_low	GOTERM_BP_DIRECT	GO:0060271~cilium morphogenesis	5	0.0310087	IFT46, CC2D2A, FAM161A, IFT88, SPAG16	4.19968	0.986284
IBA_low	GOTERM_MF_DIRECT	GO:0001642~group III metabotropic glutamate receptor activity	2	0.0334591	GRM8, GRM7	58.6146	0.886735
IBA_low	GOTERM_CC_DIRECT	GO:0005669~transcription factor TFIID complex	3	0.0348936	TAF11, SUPT3H, ERCC1	10.1244	0.818193
IBA_low	GOTERM_BP_DIRECT	GO:0042594~response to starvation	3	0.0370494	ADSSL1, TBC1D5, ACAT1	9.79125	0.9878
IBA_low	GOTERM_BP_DIRECT	GO:0051823~regulation of synapse structural plasticity	2	0.0427287	PPP1R9A, CTNNA2	45.6925	0.988433
IBA_low	GOTERM_MF_DIRECT	GO:0015459~potassium channel regulator activity	3	0.0450738	CHP1, YWHAE, KCNIP4	8.79219	0.905712
IBA_low	GOTERM_BP_DIRECT	GO:0007155~cell adhesion	9	0.0473747	NCAM2, CNTNAP5, NLGN1, ROBO2, VCAN, FER, PCDH17, NTM, CTNNA2	2.23983	0.987793
IBA_low	GOTERM_CC_DIRECT	GO:0035748~myelin sheath abaxonal region	2	0.0480708	EXOC4, CNP	40.4978	0.849194
IBA_low	GOTERM_MF_DIRECT	GO:0030020~extracellular matrix structural constituent conferring tensile strength	2	0.0497693	COL9A2, COL9A3	39.0764	0.88675
IBA_low	GOTERM_BP_DIRECT	GO:0007409~axonogenesis	4	0.0539003	LINGO2, CREB1, CNP, CTNNA2	4.6625	0.989185
IBA_low	GOTERM_CC_DIRECT	GO:0032584~growth cone membrane	2	0.0558564	EXOC4, GAP43	34.7124	0.841065
IBA_low	GOTERM_CC_DIRECT	GO:0014069~postsynaptic density	5	0.0644642	PPP1R9A, GRM3, NLGN1, GAP43, CTNNA2	3.30145	0.839221
IBA_low	GOTERM_BP_DIRECT	GO:0007288~sperm axoneme assembly	2	0.0674903	TTLL5, SPAG16	28.5578	0.994427
IBA_low	GOTERM_CC_DIRECT	GO:0048471~perinuclear region of cytoplasm	10	0.0689916	PAM, BSPRY, MLC1, PTPRM, AIF1, TENM1, SNF8, LDB3, CNP, TNFSF12	1.95641	0.82016
IBA_low	GOTERM_MF_DIRECT	GO:0008022~protein C-terminus binding	5	0.0691417	XRCC5, PPP1R9A, IFT46, SNF8, ERCC1	3.22058	0.927217
IBA_low	GOTERM_BP_DIRECT	GO:0018095~protein polyglutamylation	2	0.075602	TTLL5, TTLL1	25.3847	0.995262
IBA_low	GOTERM_BP_DIRECT	GO:0007507~heart development	5	0.0756519	PAM, CDKL1, CC2D2A, NF1, TCF25	3.12107	0.992873
IBA_low	GOTERM_BP_DIRECT	GO:0007420~brain development	5	0.0841787	XRCC5, NF1, SELENOP, ROBO2, ACAT1	3.00609	0.994093
IBA_low	GOTERM_CC_DIRECT	GO:0042734~presynaptic membrane	3	0.0914244	GRM3, GRM8, GRM7	5.87871	0.870669
IBA_low	GOTERM_BP_DIRECT	GO:0046325~negative regulation of glucose import	2	0.0916157	PEA15, LMBRD1	20.7693	0.994666
IBA_low	GOTERM_BP_DIRECT	GO:0051489~regulation of filopodium assembly	2	0.0916157	PPP1R9A, GAP43	20.7693	0.994666
IBA_low	GOTERM_BP_DIRECT	GO:0030198~extracellular matrix organization	5	0.09181	COL9A2, COL9A3, NF1, VCAN, COL11A1	2.91406	0.992682
IBA_low	GOTERM_CC_DIRECT	GO:0005886~plasma membrane	42	0.0923616	PHKA2, XRCC5, SLC9A9, PAM, RAB5B, FOLH1B, GPR62, CSMD3, CNP, TNFSF12, CLDN11, NRN1, PLPP3, KCNIP4, ACVR1C, AIP, WWP1, SNF8, EXOC4, HCN1, MLC1, PCDH11X, NLGN1, SDK1, PCDH9, CHP1, PCDH7, LMBRD1, PCDH17, ALDH3B1, THSD7A, NCAM2, GRM3, CA9, TENM1, GRM8, GRM7, CDH18, PDGFRA, GCA, NTM, GAP43	1.23822	0.84443
IBA_low	GOTERM_BP_DIRECT	GO:0042384~cilium assembly	4	0.0937383	IFT46, CC2D2A, FAM161A, SPAG16	3.68488	0.991176
IBA_low	GOTERM_BP_DIRECT	GO:0007416~synapse assembly	3	0.0986334	NLGN1, SDK1, ADGRL3	5.61793	0.991025
IBA_low	GOTERM_BP_DIRECT	GO:0009268~response to pH	2	0.0995189	ARSB, PAM	19.0385	0.988974

## Sheet: Hypothalamus
Cluster	Category	Term	Count	PValue	Genes	Fold Enrichment	Benjamini
Cold_high_EH	GOTERM_CC_DIRECT		100	5.73e-18	TUSC2, CLPB, RAB1B, MIPEP, TMEM143, COX5B, IDH3G, SND1, DHX34, HADH, LYRM1, POLG, BCAP31, SERHL2, MAPK3, AKAP8, PCCB, GATB, PACS2, MRPS15, STK11, PACRG, COX6B1, NRDC, MRPL58, FBXO7, AP2M1, NAXD, FIBP, MMADHC, BECN1, CRAT, MRRF, USMG5, CHCHD10, NIPSNAP1, ACAD10, CYB5R3, D2HGDH, UQCRC1, UQCRQ, LONP1, ACOT7, NDUFS4, ATP5L, GSTZ1, ATP5O, ATP5I, ATP5H, DNAJC19, NDUFS1, BRD8, MRPL1, NDUFB11, NOL3, ACO2…	2.52619	2.63e-15
Cold_high_EH	GOTERM_CC_DIRECT	GO:0070062~extracellular exosome	161	1.24e-17	GNPTG, TSPAN3, TUBB2A, RAB3GAP1, ATP6AP1, SLC7A8, RAB1B, KIAA0319L, CD2AP, COX5B, UQCR10, DYSF, SND1, PGRMC1, RPLP1, RRAS, ERAP1, VPS4A, CIB1, FTL, TMEM205, CAPNS1, C4A, PTPRG, POLG, MFGE8, DCTN2, CHID1, RPS17, NME1, TIAL1, MAPK3, EDF1, TUBA4A, CHMP2A, COASY, TALDO1, ASS1, STK11, WDR60, UBE2V1, NEDD8, NAGK, TIMP2, TIMP3, ITGAM, CDC37, TUBB, LGALS3BP, PSMB6, ARPC3, NAGA, RPL3, RPL10A, SDF4, ARHGDI…	1.92579	2.84e-15
Cold_high_EH	GOTERM_CC_DIRECT	GO:0005743~mitochondrial inner membrane	45	1.95e-12	CYB5R3, NDUFB4, UQCRC1, MRPS15, NDUFB7, NDUFB8, NDUFB9, TIMM13, COX5B, UQCRQ, UQCR10, NDUFS4, MTG1, ETFDH, CSDE1, MRPL54, COX6B1, ATP5L, ATP5O, LETMD1, HADH, ATP5I, MRPL58, ATP5H, DNAJC19, NDUFA4, MRPL1, NDUFB11, ATP5J2, MRPL51, SLC25A4, IMMT, NDUFA7, NDUFA13, CRAT, NDUFA10, NDUFA11, UQCC1, NDUFV1, SDHC, NIPSNAP1, ATP5A1, SMIM20, ACAD11, UQCRB	3.43098	2.98e-10
Cold_high_EH	GOTERM_CC_DIRECT	GO:0005747~mitochondrial respiratory chain complex I	15	9.08e-11	NDUFA4, NDUFB4, NDUFB11, NDUFS4, NDUFB7, NDUFB8, NDUFA9, NDUFV1, NDUFB9, NDUFA7, NDUFA13, NDUFA10, NDUFS1, PARK7, NDUFA11	10.2929	1.04e-08
Cold_high_EH	GOTERM_BP_DIRECT	GO:0006120~mitochondrial electron transport, NADH to ubiquinone	14	1.25e-09	NDUFA4, NDUFB4, NDUFB11, NDUFS4, NDUFB7, NDUFB8, NDUFA9, NDUFB9, NDUFV1, NDUFA7, NDUFA13, NDUFA10, NDUFS1, NDUFA11	9.5572	2.66e-06
Cold_high_EH	GOTERM_BP_DIRECT	GO:0007017~microtubule-based process	12	4.57e-09	TUBB, TUBA8, TUBB2B, TUBB2A, TUBA4A, DCTN3, TUBA1A, TUBA1B, TUBA1C, TUBB3, TUBB4A, DCTN2	11.1501	4.86e-06
Cold_high_EH	GOTERM_CC_DIRECT	GO:0005759~mitochondrial matrix	32	1.34e-08	ATP5E, COASY, D2HGDH, FASTK, ECHS1, MIPEP, GLS2, LONP1, IDH3G, MTG1, MCEE, ETFDH, HADH, MRPL58, NDUFS1, BCKDHA, NAXD, ACO2, NDUFA9, CS, LARS2, DECR1, NDUFA10, SOD1, MRRF, PCK2, PARK7, HAGH, CHPF, ATP5A1, PCCB, ACAD10	3.29038	1.23e-06
Cold_high_EH	GOTERM_CC_DIRECT	GO:0043209~myelin sheath	21	2.52e-08	ACTB, UQCRC1, GNAO1, SLC25A4, ACO2, IMMT, UCHL1, MYO1D, ATP1A1, SOD1, NDUFA10, CANX, GNB1, ACTR1A, PHGDH, WDR1, ATP5A1, TUBA1A, TUBA1B, TUBB4A, NDUFS1	4.64537	1.93e-06
Cold_high_EH	GOTERM_MF_DIRECT	GO:0005515~protein binding	322	3.06e-08	XRCC4, RPL19, TUBB2B, TUBB2A, PRR13, VAPB, RAB1B, VPS51, KIAA0319L, SLC52A2, CD2AP, GET4, MAGED1, CUL7, RPLP1, VPS4A, RPL10, ERAP1, PSENEN, TMEM14C, FTL, MRPL51, CAPNS1, PTPRG, POLG, MED12, DCTN3, RPTOR, DCTN2, NCAPD2, DCAF8, NME1, CGN, MAPK3, TUBA4A, ZNHIT1, PIDD1, MYO18A, FBXL3, COASY, RTP5, TALDO1, SCN1B, WDR60, AKAP12, ASAP2, NPRL2, PPCDC, NAGK, CDC37, FBXO6, LETMD1, TUBB4A, OLFM1, TYROBP, FB…	1.23011	2.2e-05
Cold_high_EH	GOTERM_CC_DIRECT	GO:0005829~cytosol	150	3.68e-08	XRCC4, RPL19, ITPKB, VPS51, LZTFL1, GET4, WDR73, CUL7, RPLP1, RPL10, ERAP1, VPS4A, TUBG2, FTL, ANAPC1, CAPNS1, DCTN3, DDIT3, RPTOR, DCTN2, NCAPD2, BCAP31, ARRB2, RPS17, CHPF, NME1, MAPK3, TUBA4A, PIDD1, TRAPPC1, PCCB, FBXL3, ADD1, ANAPC16, CHMP2A, TALDO1, ASS1, STK11, UBE2V1, RRAGA, NEDD8, NAGK, PPCDC, CDC37, OAZ2, PSMB6, ARPC3, PACRG, RPL3, FBXO6, RPL10A, NRDC, RLBP1, TUBB4A, ARHGDIA, AP2M1, FBX…	1.52143	2.41e-06
Cold_high_EH	GOTERM_MF_DIRECT	GO:0008137~NADH dehydrogenase (ubiquinone) activity	12	1.2e-07	NDUFA4, NDUFB4, NDUFS4, NDUFB7, NDUFB8, NDUFA9, NDUFB9, NDUFV1, NDUFA7, NDUFA13, NDUFA10, NDUFS1	8.39016	4.32e-05
Cold_high_EH	GOTERM_BP_DIRECT	GO:0032981~mitochondrial respiratory chain complex I assembly	13	2.92e-07	NDUFB4, NDUFB11, NDUFS4, NDUFB7, NDUFB8, NDUFA9, NDUFB9, NDUFV1, NDUFA7, NDUFA13, NDUFA10, NDUFS1, NDUFA11	6.90242	0.000207
Cold_high_EH	GOTERM_BP_DIRECT	GO:0006754~ATP biosynthetic process	9	1.47e-06	ATP5E, ATP5J2, CHCHD10, PRKAG2, ATP5L, ATP5O, ATP5A1, ATP5I, ATP5H	10.3811	0.00078
Cold_high_EH	GOTERM_CC_DIRECT	GO:0005753~mitochondrial proton-transporting ATP synthase complex	8	1.58e-06	ATP5E, USMG5, ATP5J2, ATP5L, ATP5O, ATP5A1, ATP5I, ATP5H	12.809	9.06e-05
Cold_high_EH	GOTERM_BP_DIRECT	GO:0042776~mitochondrial ATP synthesis coupled proton transport	8	1.63e-06	ATP5E, ATP5J2, ATP5L, ATP5O, ATP5A1, ATP5I, COX5B, ATP5H	12.7429	0.000694
Cold_high_EH	GOTERM_CC_DIRECT	GO:0022625~cytosolic large ribosomal subunit	12	4.72e-06	MRPL1, RPL19, RPL41, RPL32, RPLP1, RPL3, RPL35, RPL27, RPL10, RPL10A, RPL38, RPL36AL	5.93358	0.00024
Cold_high_EH	GOTERM_MF_DIRECT	GO:0003924~GTPase activity	22	7.14e-06	SRP54, GNAO1, TUBB2B, RAB5B, RAB5C, TUBB2A, RRAGA, ARL3, MFN2, TUBA8, TUBB, GNB1, MTG1, TUBA4A, RRAS, TUBG2, TUBA1A, TUBA1B, TUBB3, TUBB4A, TUBA1C, DNM2	3.15527	0.00170857
Cold_high_EH	GOTERM_MF_DIRECT	GO:0032403~protein complex binding	20	1.32e-05	NDUFA4, CEP131, UQCRC1, NDUFA9, CD2AP, LZTFL1, RPTOR, BCAP31, PCSK2, TUBB, AP2B1, ARRB2, SHARPIN, GNB1, AP2A1, RRAS, CYFIP1, TAPBPL, VPS28, DNM2	3.25831	0.002359
Cold_high_EH	GOTERM_BP_DIRECT	GO:0006614~SRP-dependent cotranslational protein targeting to membrane	13	2.26e-05	SRP54, RPL19, RPL41, RPL32, RPS17, RPLP1, RPL3, RPL35, RPL27, RPL10, RPL10A, RPL38, RPS2	4.62609	0.0079751
Cold_high_EH	GOTERM_MF_DIRECT	GO:0005200~structural constituent of cytoskeleton	14	2.33e-05	ACTB, TUBB2B, TUBB2A, CD2AP, TUBGCP2, TUBA8, TUBB, ARPC3, TUBA4A, TUBA1A, TUBA1B, TUBA1C, TUBB4A, TUBB3	4.27135	0.00333519
Cold_high_EH	GOTERM_MF_DIRECT	GO:0016887~ATPase activity	18	3.4e-05	ATP5E, ATP5J2, ABCD1, CLPB, PTPA, ATP6V1H, ABCA1, KIF3C, ABCG2, VPS4A, ATP5L, ATP5O, ATP5A1, ATP5I, ASNA1, DYNC1H1, MYO18A, ATP5H	3.30105	0.00405463
Cold_high_EH	GOTERM_BP_DIRECT	GO:0016241~regulation of macroautophagy	9	4.09e-05	CAPNS1, ATP6V0E2, ATP6V1E1, UCHL1, EXOC4, ATP6V0A1, ATP6V1H, GAPDH, CAPN1	6.84209	0.0123397
Cold_high_EH	GOTERM_BP_DIRECT	GO:0033572~transferrin transport	8	6.57e-05	TF, ATP6V0E2, ATP6AP1, ATP6V1E1, ATP6V0A1, ATP6V1H, MCOLN1, DNM2	7.64576	0.0173136
Cold_high_EH	GOTERM_MF_DIRECT	GO:0005525~GTP binding	27	8.86e-05	TUBB2B, RAB5B, RAB5C, TUBB2A, RAB1B, RRAGA, ANXA6, TUBB, MTG1, RRAS, TUBA1A, TUBG2, TUBA1B, TUBB3, TUBB4A, TUBA1C, NUDT16, SRP54, GNAO1, RAB4B, PCK2, ARL3, MFN2, TUBA8, NME1, TUBA4A, DNM2	2.35973	0.00904841
Cold_high_EH	GOTERM_BP_DIRECT	GO:0019886~antigen processing and presentation of exogenous peptide antigen via MHC class II	12	9.07e-05	CLTA, AP2B1, AP2A1, KLC1, ACTR1A, DCTN3, DYNC1H1, KIF3C, CANX, DCTN2, DNM2, AP2M1	4.36307	0.0212091
Cold_high_EH	GOTERM_MF_DIRECT	GO:0046961~proton-transporting ATPase activity, rotational mechanism	7	9.31e-05	ATP5E, ATP6V0E2, ATP6AP1, ATP6V1E1, ATP6V0A1, ATP6V1H, ATP5A1	9.03556	0.00831838
Cold_high_EH	GOTERM_MF_DIRECT	GO:0046933~proton-transporting ATP synthase activity, rotational mechanism	6	0.000105	ATP5E, ATP6AP1, ATP5L, ATP5O, ATP5A1, ATP5H	11.8449	0.00833187
Cold_high_EH	GOTERM_BP_DIRECT	GO:0019083~viral transcription	13	0.000129	NDC1, RPL19, RPL41, RPL32, RPS17, RPLP1, RPL3, RPL35, RPL27, RPL10, RPL10A, RPL38, RPS2	3.88261	0.0270022
Cold_high_EH	GOTERM_CC_DIRECT	GO:0005764~lysosome	19	0.000147	RAMP3, CTSZ, ASS1, LAMTOR1, PSAP, CPQ, USP5, RRAGA, SOD1, RPTOR, CAPN1, IFNAR1, TMEM175, CHID1, TIAL1, NAGA, SMPD1, VPS4A, DPP7	2.82676	0.00672804
Cold_high_EH	GOTERM_BP_DIRECT	GO:0000184~nuclear-transcribed mRNA catabolic process, nonsense-mediated decay	13	0.000229	SMG9, RPL19, RPL41, RPL32, RPS17, RPLP1, RPL3, RPL35, RPL27, RPL10, RPL10A, RPL38, RPS2	3.65422	0.0433326
Cold_high_EH	GOTERM_BP_DIRECT	GO:0072583~clathrin-mediated endocytosis	6	0.000248	CLTA, AP2B1, CLTB, AP2A1, CANX, AP2M1	10.0351	0.0429739
Cold_high_EH	GOTERM_CC_DIRECT	GO:0016020~membrane	94	0.000252	CYB5R3, CLTA, RPL19, SLC6A1, RAB5B, SLC7A8, ALG5, ALG6, ITPKB, RGP1, VPS51, RPS2, CANX, LONP1, AP2B1, SND1, PGRMC1, DHX34, RRAS, ERAP1, RPL10, RPN2, DYNC1H1, AGPAT3, NDUFS1, FTL, CIB1, ZDHHC3, NOL3, CAPNS1, MED12, PIGT, IPO9, MFGE8, PNPLA6, DCTN2, NCAPD2, BCAP31, BBS2, CHID1, RPS17, GNB1, NME1, CFL1, SNRNP200, AKAP8, PAF1, MYO18A, CHMP2A, ERMP1, DERL1, ECH1, STK11, ABCD1, SNX17, RPL35, PKD1L1, ML…	1.43665	0.0104343
Cold_high_EH	GOTERM_CC_DIRECT	GO:0005925~focal adhesion	26	0.000284	ACTB, RSU1, RPL19, FOCAD, AKAP12, RPL27, RPL38, ARHGAP24, RPS2, CAPN1, ANXA6, NCSTN, CORO1B, CTTN, ARPC3, RPS17, CFL1, MAPK3, RPLP1, RPL3, YWHAQ, RRAS, CYFIP1, RPL10A, ADD1, DNM2	2.23584	0.0107878
Cold_high_EH	GOTERM_BP_DIRECT	GO:0015991~ATP hydrolysis coupled proton transport	7	0.00032	ATP6V0E2, ATP6AP1, ATP6V1E1, ATP6V0A1, ATP6V1H, ATP1A1, ATP5A1	7.31723	0.0510877
Cold_high_EH	GOTERM_MF_DIRECT	GO:0003735~structural constituent of ribosome	18	0.00036	MRPL1, MRPL51, MRPS15, RPL19, SLC25A4, NDUFA7, RPL35, RPL27, RPL38, RPS2, RPL32, RPL41, RPS17, RPLP1, RPL3, RPL10, RPL10A, RPL36AL	2.72113	0.0255044
Cold_high_EH	GOTERM_CC_DIRECT	GO:0005874~microtubule	22	0.000422	TUBB2B, TUBB2A, HAUS1, TUBGCP2, KIF3C, DCTN2, TUBA8, TUBB, TPGS1, KLC1, TBCD, TUBA4A, TUBG2, DYNC1H1, TUBA1A, TUBA1B, TUBB3, TUBB4A, TUBA1C, DNM2, HDAC6, GOLGA2	2.37852	0.01477
Cold_high_EH	GOTERM_CC_DIRECT	GO:0005840~ribosome	15	0.000443	MRPS15, RPL19, RPL35, RPL27, RPL38, RPS2, CANX, RPL32, RPL41, RPS17, RPLP1, MRPL54, RPL3, RPL10, RPL10A	3.03828	0.0143881
Cold_high_EH	GOTERM_CC_DIRECT	GO:0005765~lysosomal membrane	20	0.000564	EVA1A, LAMTOR1, ATRAID, RAB5C, PSAP, SLC12A4, RRAGA, ATP6V1H, TECPR1, RPTOR, NCSTN, ANXA6, TMEM175, PNPLA7, MARCH2, GNB1, ATP6V1E1, MCOLN1, SPG11, AP2M1	2.45428	0.0170755
Cold_high_EH	GOTERM_BP_DIRECT	GO:0006412~translation	19	0.000614	MRPL1, MRPL51, MRPS15, RPL19, SLC25A4, RPL35, RPL27, RPL38, RPS2, MRRF, RPL32, RPL41, RPS17, RPLP1, RPL3, RPL10, RPL10A, GATB, RPL36AL	2.51207	0.0890749
Cold_high_EH	GOTERM_CC_DIRECT	GO:0005881~cytoplasmic microtubule	8	0.000729	TUBG2, REEP2, TUBA1A, TUBGCP2, TUBA1B, TUBA1C, ARL3, HDAC6	5.27429	0.0206646
Cold_high_EH	GOTERM_BP_DIRECT	GO:0006413~translational initiation	13	0.000829	EIF4B, RPL19, RPL41, RPL32, RPS17, RPLP1, RPL3, RPL35, RPL27, RPL10, RPL10A, RPL38, RPS2	3.17411	0.110897
Cold_high_EH	GOTERM_BP_DIRECT	GO:0000086~G2/M transition of mitotic cell cycle	13	0.000829	CEP131, TUBB, ACTR1A, HAUS1, TUBA4A, ABCB1, ENSA, DCTN3, DYNC1H1, TUBA1A, TUBB4A, DCTN2, DNM2	3.17411	0.110897
Cold_high_EH	GOTERM_CC_DIRECT	GO:0005777~peroxisome	11	0.00104983	DHRS4, ECH1, SERHL2, HSDL2, ABCD1, EPHX2, PEX14, CRAT, ACAD11, SOD1, PHYH	3.55634	0.0279019
Cold_high_EH	GOTERM_CC_DIRECT	GO:0031012~extracellular matrix	20	0.00141556	TSHZ2, EGFL7, LGALS1, RPL27, MFGE8, SOD1, TIMP2, ECM1, CANX, TIMP3, LGALS3BP, TUBB, RPS17, LAMA5, FBLN2, CFL1, ATP5O, ATP5A1, DYNC1H1, GAPDH	2.27187	0.0354018
Cold_high_EH	GOTERM_CC_DIRECT	GO:0005783~endoplasmic reticulum	41	0.00174297	CYB5R3, PACS2, DERL1, ASS1, NDUFB8, VAPB, CPQ, CANX, RGMA, RESP18, PGRMC1, POMT1, RPL10, ERAP1, PSENEN, RPN2, AGPAT3, OLFM1, CIB1, TMC6, CTSZ, BECN1, FBXO2, ATP1A1, CRAT, REEP2, PARK7, PNPLA6, BCAP31, PNPLA7, NCSTN, MARCH2, SIL1, GHDC, TMTC2, TRAPPC1, ASNA1, EEF1D, PRNP, FAM172A, SEL1L	1.66494	0.0411795
Cold_high_EH	GOTERM_BP_DIRECT	GO:0006635~fatty acid beta-oxidation	7	0.00184557	ECH1, ABCD1, ECHS1, DECR1, ACAD11, HADH, ACAD10	5.32162	0.217744
Cold_high_EH	GOTERM_CC_DIRECT	GO:0031966~mitochondrial membrane	10	0.00190142	PNPLA7, BECN1, NDUFA9, COX20, ETFDH, NDUFA13, ACAD11, TMEM14C, DNM2, ABCG2	3.57698	0.0426479
Cold_high_EH	GOTERM_BP_DIRECT	GO:0006364~rRNA processing	16	0.0019695	RPL19, EXOSC4, RPL35, RPL27, RPL38, GTF2H5, RPS2, FCF1, RPL32, RPL41, RPS17, RPLP1, RPL3, RPL10, POP4, RPL10A	2.50095	0.218595
Cold_high_EH	GOTERM_CC_DIRECT	GO:0005794~Golgi apparatus	42	0.00210218	GNPTG, VAPB, RAB3GAP1, CPQ, SNX17, FGFRL1, IGFBP6, RAB1B, RRAGA, VPS51, ABCA1, NEO1, ST6GALNAC6, CTTN, PSMB6, CUL7, RESP18, CSDE1, PSENEN, BHLHE40, DPP7, SDF4, PCSK5, GOLGA2, CIB1, TMC6, ZDHHC3, LAMTOR1, CASC4, GALT, ATP1A1, ARL3, NCSTN, XPA, LARP7, MAPK3, ATP6V0A1, PIDD1, AKAP8, PRNP, MYO18A, DNM2	1.63638	0.0448585
Cold_high_EH	GOTERM_BP_DIRECT	GO:0006914~autophagy	12	0.00213697	CHMP2A, EVA1A, LRSAM1, BECN1, STK11, VPS4A, RAB1B, TECPR1, VPS51, VPS28, PARK7, VPS25	3.01806	0.223368
Cold_high_EH	GOTERM_MF_DIRECT	GO:0008121~ubiquinol-cytochrome-c reductase activity	4	0.00268357	UQCR10, UQCRC1, UQCRQ, UQCRB	13.4243	0.160878
Cold_high_EH	GOTERM_BP_DIRECT	GO:0009060~aerobic respiration	6	0.00275653	UQCR10, UQCRC1, SDHC, COX20, NDUFV1, UQCRB	6.08185	0.265828
Cold_high_EH	GOTERM_CC_DIRECT	GO:0043234~protein complex	24	0.00291049	ACTB, SASH1, BECN1, POLG, RAB3GAP1, SNX17, WDR6, UBE2V1, ATP1A1, RGP1, SOD1, CANX, MAGED1, TUBB, MAPK3, RASSF2, YWHAQ, PEX14, H3F3B, DNAJC19, SNTA1, DNM2, HDAC6, FBXO7	1.95866	0.0588751
Cold_high_EH	GOTERM_MF_DIRECT	GO:0022857~transmembrane transporter activity	7	0.00317421	ATP5E, ATP5J2, ATP5L, ATP5O, ATP5A1, ATP5I, ATP5H	4.79438	0.173227
Cold_high_EH	GOTERM_BP_DIRECT	GO:0007050~cell cycle arrest	12	0.00337008	MFN2, CGRRF1, LAMTOR1, STK11, PRKAG2, WDR6, RRAGA, PRNP, EIF2AK4, DDIT3, GAS6, RPTOR	2.84683	0.301635
Cold_high_EH	GOTERM_CC_DIRECT	GO:0005789~endoplasmic reticulum membrane	41	0.00355905	CYB5R3, ERMP1, DERL1, FAM69B, VAPB, RAB3GAP1, UCHL1, RAB1B, ALG5, ALG6, ABCA1, EXTL1, CANX, OS9, PIGF, PGRMC1, POMT1, OST4, VKORC1, ERAP1, PSENEN, RPN2, AGPAT3, ACSL6, TMC6, EVA1A, TBXAS1, BECN1, PIGT, REEP2, PNPLA6, BCAP31, MARCH2, DHRS4, CTDNEP1, NFE2L1, SPCS1, TMTC2, TAPBPL, ASNA1, SEL1L	1.59927	0.0685362
Cold_high_EH	GOTERM_BP_DIRECT	GO:0072593~reactive oxygen species metabolic process	6	0.00359078	GLS2, NDUFS4, EPHX2, NDUFA13, SOD1, NDUFS1	5.73432	0.305351
Cold_high_EH	GOTERM_BP_DIRECT	GO:0002576~platelet degranulation	10	0.00366107	TF, LGALS3BP, PSAP, TUBA4A, TMSB4X, WDR1, SOD1, ECM1, TIMP3, GAS6	3.24759	0.298552
Cold_high_EH	GOTERM_BP_DIRECT	GO:0015986~ATP synthesis coupled proton transport	5	0.0037353	ATP6V0A1, ATP5L, ATP5O, ATP5A1, ATP5H	7.60232	0.292544
Cold_high_EH	GOTERM_CC_DIRECT	GO:0000276~mitochondrial proton-transporting ATP synthase complex, coupling factor F(o)	4	0.00468532	ATP5J2, ATP5L, ATP5I, ATP5H	11.2079	0.085723
Cold_high_EH	GOTERM_CC_DIRECT	GO:0036020~endolysosome membrane	4	0.00468532	CLTA, AP2B1, AP2A1, AP2M1	11.2079	0.085723
Cold_high_EH	GOTERM_MF_DIRECT	GO:0051287~NAD binding	6	0.00509021	CYB5R3, CTBP1, IDH3G, NDUFV1, PHGDH, GAPDH	5.29905	0.245616
Cold_high_EH	GOTERM_CC_DIRECT	GO:0030139~endocytic vesicle	7	0.0051402	TF, DYSF, RAB5B, ARRB2, RAB5C, ABCA1, CD2AP	4.35862	0.0900916
Cold_high_EH	GOTERM_CC_DIRECT	GO:0005750~mitochondrial respiratory chain complex III	4	0.00595785	UQCR10, UQCRC1, UQCRQ, UQCRB	10.3457	0.0999129
Cold_high_EH	GOTERM_CC_DIRECT	GO:0030424~axon	15	0.00665057	DCC, C4A, SLC6A1, MYO1D, CANX, AZIN2, PARK7, TPGS1, KLC1, HPCA, SPG11, OLFM1, TUBB3, HDAC6, CIB1	2.27187	0.107019
Cold_high_EH	GOTERM_BP_DIRECT	GO:0007010~cytoskeleton organization	12	0.00900419	ACTB, TUBA8, TUBB2B, TUBB2A, LAMA5, CFL1, TUBA4A, TUBA1A, CD2AP, TUBA1C, TUBB3, TUBB4A	2.49318	0.551394
Cold_high_EH	GOTERM_BP_DIRECT	GO:0006122~mitochondrial electron transport, ubiquinol to cytochrome c	4	0.00919215	UQCR10, UQCRC1, UQCRQ, UQCRB	8.92005	0.544192
Cold_high_EH	GOTERM_CC_DIRECT	GO:0031410~cytoplasmic vesicle	15	0.010709	TF, CLTA, SNX17, MYO1D, TECPR1, KIAA0319L, SOD1, AZIN2, MARCH2, UQCC1, ARRB2, KLC1, SPG11, DPP7, RIN3	2.14619	0.161477
Cold_high_EH	GOTERM_MF_DIRECT	GO:0017112~Rab guanyl-nucleotide exchange factor activity	5	0.011473	RAB3GAP1, DENND4C, RGP1, TRAPPC1, RIN3	5.59344	0.44667
Cold_high_EH	GOTERM_CC_DIRECT	GO:0030130~clathrin coat of trans-Golgi network vesicle	3	0.0121885	CLTA, CLTB, AP2A1	16.8118	0.176076
Cold_high_EH	GOTERM_BP_DIRECT	GO:1903599~positive regulation of mitophagy	3	0.0123051	BECN1, PARK7, FBXO7	16.7251	0.636835
Cold_high_EH	GOTERM_MF_DIRECT	GO:0001948~glycoprotein binding	7	0.0126111	RGMA, LGALS1, FBXO2, FBXO6, CANX, ITGAM, OS9	3.61422	0.455284
Cold_high_EH	GOTERM_BP_DIRECT	GO:0009636~response to toxic substance	8	0.0134757	XPA, SLC6A1, MAPK3, SLC7A8, EPHX2, ASNS, GSTP1, HDAC6	3.14825	0.656581
Cold_high_EH	GOTERM_BP_DIRECT	GO:0016197~endosomal transport	7	0.0137362	CHMP2A, AP5Z1, SNX17, VPS4A, ABCA1, VPS28, VPS25	3.54775	0.650305
Cold_high_EH	GOTERM_MF_DIRECT	GO:0015078~hydrogen ion transmembrane transporter activity	5	0.014371	ATP6V0E2, ATP6V0A1, ATP5L, ATP5I, ATP5H	5.24385	0.477734
Cold_high_EH	GOTERM_BP_DIRECT	GO:0030705~cytoskeleton-dependent intracellular transport	4	0.0154301	TUBB, TUBA1A, TUBA1B, TUBA1C	7.43338	0.680353
Cold_high_EH	GOTERM_MF_DIRECT	GO:0043531~ADP binding	5	0.0159784	CYB5R3, LONP1, PRKAG2, ATP1A1, MYO18A	5.08494	0.493535
Cold_high_EH	GOTERM_BP_DIRECT	GO:0001525~angiogenesis	14	0.0166289	SAT1, EGFL7, RASIP1, MFGE8, ARHGAP24, ECM1, PNPLA6, LAMA5, ERAP1, PLCD1, TIE1, FGF1, SEMA4A, CIB1	2.10001	0.695444
Cold_high_EH	GOTERM_CC_DIRECT	GO:0097433~dense body	3	0.0167307	ACTB, TF, SND1	14.4101	0.227083
Cold_high_EH	GOTERM_BP_DIRECT	GO:0009108~coenzyme biosynthetic process	3	0.0168893	COASY, MMADHC, PPCDC	14.3358	0.689235
Cold_high_EH	GOTERM_MF_DIRECT	GO:0009055~electron carrier activity	8	0.0177032	AKR1A1, SDHC, PHGDH, ETFDH, SH3BGRL3, ACAD11, ACAD10, NDUFS1	2.98317	0.509576
Cold_high_EH	GOTERM_MF_DIRECT	GO:0042288~MHC class I protein binding	4	0.0177696	TUBB, DERL1, ATP5A1, BCAP31	7.0654	0.492137
Cold_high_EH	GOTERM_MF_DIRECT	GO:0005215~transporter activity	13	0.017939	LCN15, SLC25A4, ATP6AP1, ABCD1, SLC12A4, FABP3, ATP5O, ABCB1, ABCA1, ASNA1, RLBP1, AP2M1, ABCG2	2.15984	0.47788
Cold_high_EH	GOTERM_CC_DIRECT	GO:0005737~cytoplasm	178	0.0199968	RPL19, TUBB2B, TUBB2A, VAPB, SLC7A8, CMTR1, CD2AP, GET4, MAGED1, CUL7, SND1, RPLP1, VPS4A, MCOLN1, OLIG2, HADH, CIB1, FTL, AP5Z1, NUDT16, DDIT3, RPTOR, DCTN2, NCAPD2, DCAF8, ARRB2, WDR87, NME1, CELF6, TIAL1, EDF1, NFE2L1, PAF1, PIDD1, ANAPC16, COASY, MEAF6, TALDO1, ASS1, STK11, PPIL2, AKAP12, UBE2V1, RRAGA, ENSA, CDC37, DTD1, OAZ2, PRUNE2, TUBB, TPGS1, PSMB6, ARPC3, NAGA, RPL3, FBXO6, RPL10A, SDF…	1.14611	0.258018
Cold_high_EH	GOTERM_MF_DIRECT	GO:0008022~protein C-terminus binding	12	0.0204114	SASH1, XRCC4, CTBP1, IFT46, AP2A1, SNX17, YWHAQ, MED12, VPS4A, ECM1, CD2AP, CIB1	2.21279	0.505939
Cold_high_EH	GOTERM_MF_DIRECT	GO:0048487~beta-tubulin binding	5	0.0214588	VAPB, TBCD, PACRG, PEX14, HDAC6	4.6612	0.507353
Cold_high_EH	GOTERM_BP_DIRECT	GO:0042059~negative regulation of epidermal growth factor receptor signaling pathway	5	0.0216894	CLTA, AP2B1, AP2A1, EPN1, AP2M1	4.64586	0.76719
Cold_high_EH	GOTERM_BP_DIRECT	GO:0032543~mitochondrial translation	5	0.0216894	MRPL51, MRPS15, NDUFA7, LARS2, GATB	4.64586	0.76719
Cold_high_EH	GOTERM_CC_DIRECT	GO:0005869~dynactin complex	3	0.0218732	ACTR1A, DCTN3, DCTN2	12.6089	0.271331
Cold_high_EH	GOTERM_MF_DIRECT	GO:0003954~NADH dehydrogenase activity	3	0.0219422	NDUFA9, NDUFV1, NDUFA13	12.5852	0.499729
Cold_high_EH	GOTERM_MF_DIRECT	GO:0019904~protein domain specific binding	13	0.0219964	CHMP2A, XPA, CTBP1, TUBB, ARRB2, PLXNB3, MYO1D, MED12, YWHAQ, VPS4A, ATP1A1, BHLHE40, TUBA1A	2.09754	0.485934
Cold_high_EH	GOTERM_CC_DIRECT	GO:0016023~cytoplasmic, membrane-bounded vesicle	10	0.0220296	TF, CLTA, UQCC1, SERHL2, BECN1, KLC1, SNX17, PIGT, DPP7, RIN3	2.43649	0.265938
Cold_high_EH	GOTERM_BP_DIRECT	GO:0034551~mitochondrial respiratory chain complex III assembly	3	0.0220784	UQCR10, UQCC1, UQCRB	12.5438	0.762835
Cold_high_EH	GOTERM_BP_DIRECT	GO:0002262~myeloid cell homeostasis	3	0.0220784	NCSTN, ITPKB, SOD1	12.5438	0.762835
Cold_high_EH	GOTERM_CC_DIRECT	GO:0010008~endosome membrane	12	0.0225114	TMEM175, IRAK1, TF, MARCH2, ATP6V0E2, BECN1, ATP6AP1, SNX17, ATP6V0A1, MCOLN1, VPS28, VPS25	2.18099	0.264134
Cold_high_EH	GOTERM_CC_DIRECT	GO:0030425~dendrite	18	0.0225764	GNAO1, C4A, BECN1, PSD2, AZIN2, RPTOR, EIF4B, PCSK2, TPGS1, GNB1, SHARPIN, DNER, NPTN, SPG11, URI1, TUBB3, CIB1, HDAC6	1.80664	0.258303
Cold_high_EH	GOTERM_BP_DIRECT	GO:0006886~intracellular protein transport	14	0.0251952	RAMP3, CLTA, CLTB, IPO13, SNX17, BCAP31, EIF2D, AP2B1, CTTN, KLC1, AP2A1, SIL1, HDAC6, AP2M1	1.98433	0.797371
Cold_high_EH	GOTERM_BP_DIRECT	GO:0016236~macroautophagy	7	0.0258371	MFN2, LAMTOR1, BECN1, PRKAG2, RRAGA, RPTOR, HDAC6	3.08094	0.796237
Cold_high_EH	GOTERM_MF_DIRECT	GO:0044822~poly(A) RNA binding	46	0.0273775	RPL19, MRPS15, ASS1, RPL35, ZCRB1, ERI3, RPS2, FCF1, CANX, ZFP36L2, RPL32, SND1, DHX34, RPL3, CSDE1, MRPL54, RPL10, MSI2, RPL10A, DYNC1H1, RBM25, MRPL1, SRP54, S100A16, IMMT, LGALS1, CS, WDR6, RPL27, PPP1R10, FAM208A, EIF4B, SRSF5, RPS17, NME1, LARP7, TIAL1, SNRNP200, EDF1, PEBP1, CIRBP, TMSB4X, ATP5A1, AKAP8, MYO18A, ADD1	1.3674	0.549432
Cold_high_EH	GOTERM_BP_DIRECT	GO:0006596~polyamine biosynthetic process	3	0.0278326	SAT1, OAZ2, AZIN2	11.1501	0.811331
Cold_high_EH	GOTERM_BP_DIRECT	GO:0006605~protein targeting	5	0.0282557	ZDHHC3, AKAP12, YWHAQ, CDC37, OS9	4.28849	0.80751
Cold_high_EH	GOTERM_CC_DIRECT	GO:0005770~late endosome	9	0.0290671	TF, CHID1, DERL1, DYSF, MAPK3, VPS4A, SDF4, DDIT3, IFNAR1	2.48043	0.312903
Cold_high_EH	GOTERM_BP_DIRECT	GO:0046835~carbohydrate phosphorylation	4	0.0300145	GALK2, GNPTG, TKFC, NAGK	5.81743	0.818364
Cold_high_EH	GOTERM_CC_DIRECT	GO:0042470~melanosome	8	0.0307648	NCSTN, ANXA6, RAB5B, RAB5C, SND1, ATP6V0A1, ATP1A1, CANX	2.66326	0.320773
Cold_high_EH	GOTERM_MF_DIRECT	GO:0051087~chaperone binding	7	0.0334756	GET4, TBCD, PACRG, ATP1A1, SOD1, PRNP, CDC37	2.9003	0.609477
Cold_high_EH	GOTERM_MF_DIRECT	GO:0035615~clathrin adaptor activity	3	0.0339074	AP2B1, AP2A1, AP2M1	10.0682	0.600415
Cold_high_EH	GOTERM_MF_DIRECT	GO:0002161~aminoacyl-tRNA editing activity	3	0.0339074	LARS, LARS2, DTD1	10.0682	0.600415
Cold_high_EH	GOTERM_BP_DIRECT	GO:0007018~microtubule-based movement	7	0.033935	CLTA, AP2B1, AP2A1, KLC1, DYNC1H1, KIF3C, AP2M1	2.89076	0.847851
Cold_high_EH	GOTERM_BP_DIRECT	GO:0015937~coenzyme A biosynthetic process	3	0.0341135	COASY, ACOT7, PPCDC	10.0351	0.842077
Cold_high_EH	GOTERM_BP_DIRECT	GO:1902600~hydrogen ion transmembrane transport	6	0.0351489	NDUFA4, UQCR10, UQCRC1, COX6B1, UQCRQ, UQCRB	3.29018	0.843747
Cold_high_EH	GOTERM_CC_DIRECT	GO:0005768~endosome	13	0.0366108	TMEM175, DYSF, RAB5B, BECN1, SNX17, ATP6V1E1, MYO1D, SMPD1, SDCCAG3, VPS4A, ATP1A1, VPS28, DNM2	1.9427	0.362076
Cold_high_EH	GOTERM_CC_DIRECT	GO:0031982~vesicle	9	0.0371153	TF, PACRG, CFL1, DPP7, GAPDH, GSTP1, TUBA1C, DCTN2, CIB1	2.36416	0.358638
Cold_high_EH	GOTERM_BP_DIRECT	GO:0060976~coronary vasculature development	4	0.0373186	AP2B1, SNX17, PCSK5, DNM2	5.35203	0.854283
Cold_high_EH	GOTERM_CC_DIRECT	GO:0044297~cell body	6	0.0389082	TUBB, GNAO1, GNB1, PACRG, RLBP1, PARK7	3.20225	0.36517
Cold_high_EH	GOTERM_BP_DIRECT	GO:0042493~response to drug	16	0.0398241	SRP54, GNAO1, ASS1, BECN1, LGALS1, ATP1A1, ABCB1, ABCA1, SOD1, NDUFA10, TIMP2, ABCG2, SMPD1, FABP3, RPN2, HADH	1.76054	0.866038
Cold_high_EH	GOTERM_MF_DIRECT	GO:0016651~oxidoreductase activity, acting on NAD(P)H	3	0.0406404	NDUFS4, DECR1, NDUFS1	9.1529	0.654895
Cold_high_EH	GOTERM_BP_DIRECT	GO:0060765~regulation of androgen receptor signaling pathway	3	0.0408849	ARRB2, PARK7, HDAC6	9.12278	0.867072
Cold_high_EH	GOTERM_MF_DIRECT	GO:0030295~protein kinase activator activity	4	0.0409422	STK11, PRKAG2, RPLP1, RPTOR	5.16317	0.644777
Cold_high_EH	GOTERM_BP_DIRECT	GO:0048013~ephrin receptor signaling pathway	7	0.0435159	ACTB, NCSTN, AP2B1, ARPC3, AP2A1, PSENEN, AP2M1	2.72269	0.877904
Cold_high_EH	GOTERM_BP_DIRECT	GO:0006928~movement of cell or subcellular component	7	0.0435159	ACTB, LSP1, TUBB, ARPC3, SPINT2, CERCAM, ARHGDIA	2.72269	0.877904
Cold_high_EH	GOTERM_BP_DIRECT	GO:0090383~phagosome acidification	4	0.0454436	ATP6V0E2, ATP6V1E1, ATP6V0A1, ATP6V1H	4.95559	0.883576
Cold_high_EH	GOTERM_BP_DIRECT	GO:0032008~positive regulation of TOR signaling	4	0.0454436	LAMTOR1, RRAGA, GAS6, RPTOR	4.95559	0.883576
Cold_high_EH	GOTERM_CC_DIRECT	GO:0005811~lipid particle	6	0.0460817	CYB5R3, IRAK1, RAB5C, RAB3GAP1, GAPDH, BCAP31	3.05669	0.409629
Cold_high_EH	GOTERM_MF_DIRECT	GO:0003774~motor activity	6	0.0463405	CGN, KLC1, MYO1D, MYO18A, KIF3C, DCTN2	3.05097	0.678772
Cold_high_EH	GOTERM_MF_DIRECT	GO:0031625~ubiquitin protein ligase binding	15	0.0478224	DERL1, UQCRC1, BECN1, UCHL1, UBE2V1, RRAGA, NEDD8, MFN2, TUBB, CUL7, ARRB2, PACRG, TUBA1B, HDAC6, FBXO7	1.75404	0.678575
Cold_high_EH	GOTERM_MF_DIRECT	GO:0008235~metalloexopeptidase activity	3	0.0478272	NUDT16, NPEPL1, ERAP1	8.39016	0.667007
Cold_high_EH	GOTERM_BP_DIRECT	GO:0051560~mitochondrial calcium ion homeostasis	3	0.0481118	ANXA6, SMDT1, IMMT	8.36255	0.892626
Cold_high_EH	GOTERM_BP_DIRECT	GO:0098779~mitophagy in response to mitochondrial depolarization	3	0.0481118	BECN1, CDC37, HDAC6	8.36255	0.892626
Cold_high_EH	GOTERM_BP_DIRECT	GO:0015031~protein transport	19	0.049727	CHMP2A, RAMP3, AP5Z1, RAB5B, RAB5C, RAB4B, RAB1B, TIMM13, VPS51, NACAD, NDC1, BBIP1, ARRB2, SCFD2, DENND4C, EXOC4, SDCCAG3, VPS4A, AKAP8	1.609	0.895671
Cold_high_EH	GOTERM_BP_DIRECT	GO:0050690~regulation of defense response to virus by virus	4	0.049807	AP2B1, AP2A1, ATP6V1H, AP2M1	4.7786	0.891144
Cold_high_EH	GOTERM_BP_DIRECT	GO:0051881~regulation of mitochondrial membrane potential	4	0.049807	TUSC2, SOD1, NDUFS1, PARK7	4.7786	0.891144
Cold_high_EH	GOTERM_BP_DIRECT	GO:0006888~ER to Golgi vesicle-mediated transport	10	0.0507157	CTSZ, VAPB, RAB1B, TRAPPC1, DCTN3, DYNC1H1, GAS6, DCTN2, GOLGA2, BCAP31	2.09064	0.890746
Cold_high_EH	GOTERM_BP_DIRECT	GO:0006099~tricarboxylic acid cycle	4	0.0543664	IDH3G, ACO2, SDHC, CS	4.61382	0.902837
Cold_high_EH	GOTERM_MF_DIRECT	GO:0003824~catalytic activity	11	0.0547772	D2HGDH, ECH1, TALDO1, EPHX2, ILVBL, GSTZ1, LGI3, PPCDC, NRDC, AZIN2, ACSL6	1.96365	0.706449
Cold_high_EH	GOTERM_CC_DIRECT	GO:0030122~AP-2 adaptor complex	3	0.0552685	AP2B1, AP2A1, AP2M1	7.7593	0.462048
Cold_high_EH	GOTERM_CC_DIRECT	GO:0044322~endoplasmic reticulum quality control compartment	3	0.0552685	FBXO6, OS9, SEL1L	7.7593	0.462048
Cold_high_EH	GOTERM_BP_DIRECT	GO:0006119~oxidative phosphorylation	3	0.0557613	CHCHD10, UQCRC1, UQCRB	7.71928	0.904336
Cold_high_EH	GOTERM_BP_DIRECT	GO:0030516~regulation of axon extension	3	0.0557613	CTTN, OLFM1, DNM2	7.71928	0.904336
Cold_high_EH	GOTERM_BP_DIRECT	GO:0006897~endocytosis	9	0.0567589	MARCH2, AP2A1, BECN1, NME1, DNER, ATP6V1H, EPN1, DNM2, RIN3	2.16584	0.904158
Cold_high_EH	GOTERM_BP_DIRECT	GO:0060071~Wnt signaling pathway, planar cell polarity pathway	7	0.0570491	AP2B1, PSMB6, ARRB2, PSME1, AP2A1, MED12, AP2M1	2.54512	0.90111
Cold_high_EH	GOTERM_MF_DIRECT	GO:0004823~leucine-tRNA ligase activity	2	0.0585925	LARS, LARS2	33.5606	0.720588
Cold_high_EH	GOTERM_MF_DIRECT	GO:0005048~signal sequence binding	2	0.0585925	AP2B1, AP2M1	33.5606	0.720588
Cold_high_EH	GOTERM_BP_DIRECT	GO:0030834~regulation of actin filament depolymerization	2	0.0587828	WDR1, SH3BGRL3	33.4502	0.903946
Cold_high_EH	GOTERM_BP_DIRECT	GO:0006429~leucyl-tRNA aminoacylation	2	0.0587828	LARS, LARS2	33.4502	0.903946
Cold_high_EH	GOTERM_BP_DIRECT	GO:0007568~aging	10	0.0593514	GSS, IRAK1, LONP1, GNAO1, ASS1, POLG, RPN2, SOD1, TIMP2, CANX	2.02728	0.902115
Cold_high_EH	GOTERM_CC_DIRECT	GO:1903561~extracellular vesicle	5	0.060597	FBLN2, TUBB2A, GNB1, MFGE8, ATP1A1	3.36236	0.486144
Cold_high_EH	GOTERM_MF_DIRECT	GO:0008565~protein transporter activity	6	0.0629803	RAMP3, AP2B1, AP2A1, IPO13, IPO9, TIMM13	2.79672	0.736703
Cold_high_EH	GOTERM_CC_DIRECT	GO:0031089~platelet dense granule lumen	3	0.0632437	LGALS3BP, ECM1, TIMP3	7.20506	0.493408
Cold_high_EH	GOTERM_CC_DIRECT	GO:0005746~mitochondrial respiratory chain	3	0.0632437	UQCRC1, NDUFA13, UQCRB	7.20506	0.493408
Cold_high_EH	GOTERM_MF_DIRECT	GO:0050998~nitric-oxide synthase binding	3	0.0634324	ACTB, SNTA1, DNM2	7.19156	0.729378
Cold_high_EH	GOTERM_MF_DIRECT	GO:0032794~GTPase activating protein binding	3	0.0634324	TUBB, GNAO1, PLCD1	7.19156	0.729378
Cold_high_EH	GOTERM_BP_DIRECT	GO:0007035~vacuolar acidification	3	0.0638019	ATP6V0E2, ATP6V0A1, ATP6V1H	7.1679	0.914579
Cold_high_EH	GOTERM_BP_DIRECT	GO:0030100~regulation of endocytosis	4	0.0640579	RAB5B, RAB5C, SNX17, RAB4B	4.31615	0.911767
Cold_high_EH	GOTERM_BP_DIRECT	GO:0019058~viral life cycle	4	0.0640579	CHMP2A, VPS4A, VPS28, PCSK5	4.31615	0.911767
Cold_high_EH	GOTERM_BP_DIRECT	GO:0036258~multivesicular body assembly	4	0.0640579	CHMP2A, VPS4A, VPS28, VPS25	4.31615	0.911767
Cold_high_EH	GOTERM_CC_DIRECT	GO:0005758~mitochondrial intermembrane space	6	0.068813	CHCHD10, NDUFB7, COX6B1, SOD1, NDUFS1, PARK7	2.72624	0.515979
Cold_high_EH	GOTERM_BP_DIRECT	GO:0071333~cellular response to glucose stimulus	5	0.069057	POLG, NME1, LGALS1, PCK2, GAS6	3.21637	0.924203
Cold_high_EH	GOTERM_BP_DIRECT	GO:0042220~response to cocaine	4	0.0691815	SLC6A1, SMPD1, CHRNB2, DNM2	4.18127	0.921247
Cold_high_EH	GOTERM_MF_DIRECT	GO:0042803~protein homodimerization activity	30	0.0706639	GNPTG, VAPB, CPQ, ABCD1, RRAGA, ASNS, GSS, ANXA6, ACOT7, NAGA, GSTZ1, BHLHE40, OLIG2, ACSL6, NUDT16, IRAK1, CEP131, CTBP1, S100A16, LGALS1, PTPA, HOGA1, EPHX2, SOD1, DDIT3, PARK7, ABCG2, XPA, VPS25, ADD1	1.3792	0.758798
Cold_high_EH	GOTERM_BP_DIRECT	GO:0006450~regulation of translational fidelity	3	0.0722034	LARS, LARS2, DTD1	6.69004	0.926698
Cold_high_EH	GOTERM_MF_DIRECT	GO:0019003~GDP binding	5	0.0763718	SRP54, RAB5B, RAB5C, RRAS, ARL3	3.10747	0.777116
Cold_high_EH	GOTERM_CC_DIRECT	GO:0005623~cell	7	0.0772066	TMX2, TBXAS1, ATP6V0A1, PRDX2, SH3BGRL3, OLFM1, FTL	2.35365	0.550674
Cold_high_EH	GOTERM_BP_DIRECT	GO:0006626~protein targeting to mitochondrion	4	0.0799614	MFN2, TIMM13, DNAJC19, FBXO7	3.93532	0.942679
Cold_high_EH	GOTERM_BP_DIRECT	GO:0031122~cytoplasmic microtubule organization	4	0.0799614	VPS4A, TUBG2, TUBGCP2, CIB1	3.93532	0.942679
Cold_high_EH	GOTERM_CC_DIRECT	GO:0005905~clathrin-coated pit	5	0.0801525	TF, CTTN, ARRB2, EPN1, DNM2	3.05669	0.556981
Cold_high_EH	GOTERM_CC_DIRECT	GO:0005769~early endosome	12	0.0803879	TF, DERL1, DYSF, RAB5B, RAB5C, DNER, SNX17, MAPK3, SDCCAG3, VPS4A, VPS28, RIN3	1.76194	0.550502
Cold_high_EH	GOTERM_BP_DIRECT	GO:0010804~negative regulation of tumor necrosis factor-mediated signaling pathway	3	0.0809372	NOL3, GAS6, GSTP1	6.27191	0.942129
Cold_high_EH	GOTERM_BP_DIRECT	GO:0042073~intraciliary transport	3	0.0809372	IFT46, IFT81, ARL3	6.27191	0.942129
Cold_high_EH	GOTERM_BP_DIRECT	GO:0043162~ubiquitin-dependent protein catabolic process via the multivesicular body sorting pathway	3	0.0809372	VPS4A, VPS28, HDAC6	6.27191	0.942129
Cold_high_EH	GOTERM_BP_DIRECT	GO:0007220~Notch receptor processing	3	0.0809372	NCSTN, DNER, PSENEN	6.27191	0.942129
Cold_high_EH	GOTERM_BP_DIRECT	GO:0051260~protein homooligomerization	10	0.0837399	CHMP2A, ANXA6, KCNS1, LONP1, DERL1, SLC6A1, SHARPIN, FGFRL1, PEX14, PRNP	1.88984	0.945334
Cold_high_EH	GOTERM_CC_DIRECT	GO:0008180~COP9 signalosome	4	0.0846345	COPS6, WDR6, COPS9, ATP5A1	3.8427	0.562451
Cold_high_EH	GOTERM_CC_DIRECT	GO:0005813~centrosome	19	0.0849559	CEP131, MEAF6, XRCC4, HAUS1, MED12, DCTN3, TUBGCP2, ARL3, DCTN2, TPGS1, CUL7, IFT46, NME1, ACTR1A, VPS4A, IFT81, DYNC1H1, DNM2, CIB1	1.49964	0.556586
Cold_high_EH	GOTERM_CC_DIRECT	GO:0000836~Hrd1p ubiquitin ligase complex	2	0.0864453	OS9, SEL1L	22.4157	0.556002
Cold_high_EH	GOTERM_BP_DIRECT	GO:0046320~regulation of fatty acid oxidation	2	0.086868	PRKAG2, FABP3	22.3001	0.948886
Cold_high_EH	GOTERM_CC_DIRECT	GO:0043025~neuronal cell body	15	0.0873056	C4A, UCHL1, MYO1D, PSD2, SOD1, TIMP2, CANX, RPTOR, EIF4B, KLC1, DNER, OLFM1, TUBB4A, TUBB3, CIB1	1.60112	0.552742
Cold_high_EH	GOTERM_MF_DIRECT	GO:0017091~AU-rich element binding	3	0.0894718	ZFP36L2, TIAL1, EXOSC4	5.92247	0.821934
Cold_high_EH	GOTERM_BP_DIRECT	GO:0060307~regulation of ventricular cardiac muscle cell membrane repolarization	3	0.0899762	SCN1B, WDR1, SNTA1	5.90298	0.952095
Cold_high_EH	GOTERM_BP_DIRECT	GO:0070542~response to fatty acid	3	0.0899762	TBXAS1, ASS1, FABP3	5.90298	0.952095
Cold_high_EH	GOTERM_BP_DIRECT	GO:0009416~response to light stimulus	3	0.0899762	POLG, ASNS, DNM2	5.90298	0.952095
Cold_high_EH	GOTERM_BP_DIRECT	GO:0010507~negative regulation of autophagy	4	0.0914187	WDR6, RASIP1, RRAGA, GOLGA2	3.71669	0.952334
Cold_high_EH	GOTERM_BP_DIRECT	GO:0043085~positive regulation of catalytic activity	6	0.0944229	NCSTN, PSAP, PSENEN, SOD1, AZIN2, CIB1	2.47779	0.955058
Cold_high_EH	GOTERM_CC_DIRECT	GO:0043204~perikaryon	7	0.0957247	PCSK2, ASS1, HPCA, CACNA1F, AZIN2, OLFM1, HDAC6	2.22043	0.580848
Cold_high_EH	GOTERM_MF_DIRECT	GO:0042277~peptide binding	5	0.0982126	CLTA, CLTB, ERAP1, PCSK5, TUBB3	2.84412	0.843642
Cold_high_EH	GOTERM_CC_DIRECT	GO:0032839~dendrite cytoplasm	3	0.0984612	HPCA, SOD1, CANX	5.60394	0.584854
Cold_high_EH	GOTERM_CC_DIRECT	GO:0035267~NuA4 histone acetyltransferase complex	3	0.0984612	ACTB, MEAF6, BRD8	5.60394	0.584854
Cold_high_EH	GOTERM_MF_DIRECT	GO:0051015~actin filament binding	8	0.0990688	CORO1B, ARPC3, CFL1, MYO1D, CYFIP1, WDR1, MYO18A, ADD1	2.03398	0.839102
Cold_high_EH	GOTERM_BP_DIRECT	GO:0035904~aorta development	3	0.0992945	AP2B1, SNX17, DNM2	5.57503	0.960192
Cold_high_EH	GOTERM_BP_DIRECT	GO:0007020~microtubule nucleation	3	0.0992945	TUBG2, TUBGCP2, GOLGA2	5.57503	0.960192
Cold_high_EH	GOTERM_BP_DIRECT	GO:0033539~fatty acid beta-oxidation using acyl-CoA dehydrogenase	3	0.0992945	ETFDH, ACAD11, ACAD10	5.57503	0.960192
Cold_high_EH	GOTERM_BP_DIRECT	GO:0006810~transport	16	0.0996747	LCN15, SLC6A1, SLC25A4, SLC6A12, SLC12A4, ASIC4, SLC7A8, ABCB1, ENSA, CRAT, ABCG2, GET4, ASNA1, TRAPPC1, RLBP1, AP2M1	1.53794	0.958848
Cluster	Category	Term	Count	PValue	Genes	Fold Enrichment	Benjamini
Cold_high_EL	GOTERM_BP_DIRECT	GO:0000122~negative regulation of transcription from RNA polymerase II promoter	7	0.0025009	ZFP36, TXNIP, KLF10, FOSB, SUPT5H, KLF4, JUNB	4.80163	0.579535
Cold_high_EL	GOTERM_BP_DIRECT	GO:0006366~transcription from RNA polymerase II promoter	6	0.00305275	SCAF1, CSRNP1, FOSB, SUPT5H, KLF4, JUNB	5.7764	0.410767
Cold_high_EL	GOTERM_BP_DIRECT	GO:0032870~cellular response to hormone stimulus	3	0.003517	DUSP1, FOSB, JUNB	32.9255	0.333918
Cold_high_EL	GOTERM_BP_DIRECT	GO:0051591~response to cAMP	3	0.00367236	DUSP1, FOSB, JUNB	32.2097	0.272575
Cold_high_EL	GOTERM_BP_DIRECT	GO:0070373~negative regulation of ERK1 and ERK2 cascade	3	0.00577956	DUSP1, WNK2, KLF4	25.5456	0.330421
Cold_high_EL	GOTERM_BP_DIRECT	GO:0009612~response to mechanical stimulus	3	0.00597503	TXNIP, FOSB, JUNB	25.1127	0.2922
Cold_high_EL	GOTERM_CC_DIRECT	GO:0005634~nucleus	18	0.00699634	ZFP36, SCAF1, TXNIP, AGTPBP1, KLF10, RBFOX3, CIART, ZNF26, FOSB, SUMO3, CDKN1A, DUSP1, PRCC, CSRNP1, DYRK1A, DHX30, GADD45B, SUPT5H	1.78172	0.38827
Cold_high_EL	GOTERM_BP_DIRECT	GO:0000288~nuclear-transcribed mRNA catabolic process, deadenylation-dependent decay	2	0.0156173	ZFP36, RC3H1	123.471	0.540691
Cold_high_EL	GOTERM_MF_DIRECT	GO:0005515~protein binding	24	0.017954	ZFP36, TXNIP, CEP120, KLF10, CIART, UVRAG, PPP3R1, ZNF26, MARK3, JUNB, NCKAP1, MPRIP, SUMO3, MTMR3, CDKN1A, DUSP1, PRCC, CSRNP1, DYRK1A, DHX30, SUPT5H, GADD45B, PPP1R15A, KLF4	1.39751	0.839559
Cold_high_EL	GOTERM_BP_DIRECT	GO:1901653~cellular response to peptide	2	0.0214126	KLF10, KLF4	89.7968	0.607867
Cold_high_EL	GOTERM_BP_DIRECT	GO:0042493~response to drug	4	0.0214723	TXNIP, CDKN1A, FOSB, JUNB	6.49845	0.5659
Cold_high_EL	GOTERM_BP_DIRECT	GO:0061158~3'-UTR-mediated mRNA destabilization	2	0.023337	ZFP36, RC3H1	82.3137	0.558259
Cold_high_EL	GOTERM_MF_DIRECT	GO:0003729~mRNA binding	3	0.0233411	ZFP36, RBFOX3, SUPT5H	12.2771	0.696599
Cold_high_EL	GOTERM_BP_DIRECT	GO:0071850~mitotic cell cycle arrest	2	0.0252577	CDKN1A, DUSP1	75.9819	0.552767
Cold_high_EL	GOTERM_CC_DIRECT	GO:0005829~cytosol	12	0.0271505	ZFP36, TXNIP, MTMR3, CDKN1A, TUBGCP6, AGTPBP1, PPP3R1, RHEB, WNK2, MARK3, PPP1R15A, NCKAP1	1.94027	0.618409
Cold_high_EL	GOTERM_BP_DIRECT	GO:0007050~cell cycle arrest	3	0.0311909	CDKN1A, RHEB, PPP1R15A	10.5081	0.598947
Cold_high_EL	GOTERM_BP_DIRECT	GO:0051412~response to corticosterone	2	0.0348066	CDKN1A, FOSB	54.8758	0.610502
Cold_high_EL	GOTERM_BP_DIRECT	GO:0045944~positive regulation of transcription from RNA polymerase II promoter	6	0.0410179	CSRNP1, PPP3R1, FOSB, SUPT5H, KLF4, JUNB	3.02069	0.644811
Cold_high_EL	GOTERM_BP_DIRECT	GO:0008285~negative regulation of cell proliferation	4	0.0421389	CDKN1A, KLF10, WNK2, KLF4	4.98871	0.629565
Cold_high_EL	GOTERM_BP_DIRECT	GO:0048008~platelet-derived growth factor receptor signaling pathway	2	0.0554958	TXNIP, CSRNP1	34.0609	0.709073
Cold_high_EL	GOTERM_BP_DIRECT	GO:0051297~centrosome organization	2	0.062912	CEP120, UVRAG	29.9323	0.733531
Cold_high_EL	GOTERM_CC_DIRECT	GO:0005737~cytoplasm	15	0.0631538	ZFP36, TXNIP, AGTPBP1, RBFOX3, UVRAG, WNK2, MPRIP, SUMO3, MTMR3, TUBGCP6, DUSP1, DHX30, GADD45B, PPP1R15A, KLF4	1.53964	0.781764
Cold_high_EL	GOTERM_CC_DIRECT	GO:0010494~cytoplasmic stress granule	2	0.0632236	ZFP36, RC3H1	29.7778	0.681119
Cold_high_EL	GOTERM_BP_DIRECT	GO:0000381~regulation of alternative mRNA splicing, via spliceosome	2	0.0721029	RBFOX3, DYRK1A	25.9938	0.762713
Cold_high_EL	GOTERM_MF_DIRECT	GO:0001077~transcriptional activator activity, RNA polymerase II core promoter proximal region sequence-specific binding	3	0.0734058	FOSB, KLF4, JUNB	6.5027	0.923214
Cold_high_EL	GOTERM_BP_DIRECT	GO:0032570~response to progesterone	2	0.0739306	TXNIP, FOSB	25.3273	0.753077
Cold_high_EL	GOTERM_MF_DIRECT	GO:0001046~core promoter sequence-specific DNA binding	2	0.0784432	KLF10, CIART	23.7928	0.872889
Cold_high_EL	GOTERM_MF_DIRECT	GO:0003730~mRNA 3'-UTR binding	2	0.0889033	ZFP36, RC3H1	20.8794	0.847524
Cold_high_EL	GOTERM_BP_DIRECT	GO:0042542~response to hydrogen peroxide	2	0.095592	TXNIP, DUSP1	19.3679	0.824166
Cold_high_EL	GOTERM_BP_DIRECT	GO:0071277~cellular response to calcium ion	2	0.095592	FOSB, JUNB	19.3679	0.824166
Cold_high_EL	GOTERM_BP_DIRECT	GO:0006915~apoptotic process	4	0.0991438	CSRNP1, GADD45B, PPP1R15A, NCKAP1	3.48418	0.820983
Cluster	Category	Term	Count	PValue	Genes	Fold Enrichment	Benjamini
Cold_high_EM	GOTERM_MF_DIRECT	GO:0005515~protein binding	158	1.08e-09	RPL15, NDUFAB1, RPLP2, CRADD, PRKAR2B, MFF, GBF1, TRIM44, NSG1, PQBP1, H2AFY, SLC4A4, RPS27A, CCAR2, H1F0, MCRS1, MADD, ANAPC4, USHBP1, TBC1D22A, HES1, PLCE1, RPS14, FBXO18, FBXL5, VAMP4, CLIP3, SCAF8, IQCE, SMARCA4, EID1, PPP2R3B, STX7, CCDC92, BBS9, NEK1, SETD1A, ITGB4, BCL2L1, DAZAP2, HNRNPL, TCERG1, RPL9, PIR, EIF3K, TAF9, MTERF4, PPP2R2B, PLXND1, CDC42EP4, FCHO1, RNF14, ZNF423, ASPSCR1, UNC1…	1.38634	4.18e-07
Cold_high_EM	GOTERM_BP_DIRECT	GO:0006413~translational initiation	11	1.47e-05	EIF4G3, RPL6, EIF4H, RPS14, RPL9, RPL15, RPS12, EIF3K, RPLP2, EIF2A, RPS27A	6.01903	0.017714
Cold_high_EM	GOTERM_CC_DIRECT	GO:0005654~nucleoplasm	60	1.86e-05	HSBP1, SENP6, SMAP2, SBDS, PRMT2, BAG6, TRIM8, PCBP2, PQBP1, FANCA, RPS27A, CCAR2, H1F0, MCRS1, POLR1D, ARID5A, ANAPC4, HES1, RPS14, ADK, RPS12, UBC, ZFPM2, SNRNP40, NCAPH2, MDM4, SCAF8, CPSF1, SMARCA4, EID1, PPP2R3B, BCLAF1, SETD1A, HCFC1, HNRNPL, FAN1, CCDC62, AP3D1, TAF9, XPOT, ASPSCR1, PHACTR3, PCIF1, AKAP8L, ILF3, PHF12, NFKBIL1, QRICH1, DUSP3, SON, ID2, DMTF1, HNRNPUL1, PBX1, MTOR, APBB1, D…	1.72263	0.00555619
Cold_high_EM	GOTERM_CC_DIRECT	GO:0005829~cytosol	67	3.77e-05	AP1B1, DPH6, RPL15, RPLP2, CRADD, WARS, PRKAR2B, PRMT2, BAG6, GBF1, TRIM8, PCBP2, RPS27A, POLR1D, MADD, ANAPC4, GAK, DEPDC5, PLCE1, EIF4G3, TRAPPC9, RPS14, ADK, UBC, RPS12, CLIP3, DYNC1I2, TRAPPC10, EXOC7, BBS9, BCL2L1, VARS, GALK1, PLEKHG2, RPL6, RPL9, PLEKHG5, EIF3K, EXOC3, DOPEY2, GSTO1, PPP2R2B, ASPSCR1, XPOT, UNC119, FAM160A2, ICA1, GSTA4, MAP2K2, MAP1B, CEP63, NFKBIL1, NAE1, AP2A2, SCFD1, D…	1.61547	0.005642
Cold_high_EM	GOTERM_BP_DIRECT	GO:0002181~cytoplasmic translation	5	0.000308	RPL6, EIF4H, RPL9, RPL15, RPLP2	14.9929	0.170479
Cold_high_EM	GOTERM_CC_DIRECT	GO:0005765~lysosomal membrane	12	0.000671	RAB2A, AP5B1, STX7, AP1B1, SNX14, UBA1, UBC, AP3D1, MTOR, CLCN7, TPCN1, DEPDC5	3.50058	0.0648878
Cold_high_EM	GOTERM_MF_DIRECT	GO:0044822~poly(A) RNA binding	29	0.000675	BCLAF1, RBM33, RPL15, HNRNPL, SBDS, TCERG1, RPL6, PCBP2, CDC42EP4, CCAR2, RPS27A, H1F0, MRPL4, RARS2, AKAP8L, ILF3, UBE2L3, EIF4G3, SON, HNRNPUL1, UBA1, RPS14, ADK, EIF4H, RPS12, UBC, SNRNP40, PUF60, ADAR	1.97997	0.123061
Cold_high_EM	GOTERM_BP_DIRECT	GO:0019083~viral transcription	8	0.000738	RPL6, RPS14, RPL9, RPL15, RPS12, RPLP2, NUP155, RPS27A	5.35459	0.258497
Cold_high_EM	GOTERM_CC_DIRECT	GO:0016020~membrane	45	0.000963	EXOC7, BBS9, RPL15, RPLP2, HCFC1, DNAJB12, BCL2L1, HNRNPL, GALK1, BAG6, GBF1, RPL6, RPL9, PCBP2, EIF3K, NIPAL3, AP3D1, SLC4A2, CC2D1A, NRG1, PLXND1, RPS27A, KCNMA1, ILF3, RFNG, NUP155, CHPT1, TMEM131, GAK, CLPTM1, NRAS, RPS14, IPO4, EIF4H, TSC2, CYFIP2, RPS12, YWHAQ, NCAPH2, MTOR, CLCN7, DNAJB6, NCOR2, SMARCA4, ADAR	1.63493	0.069707
Cold_high_EM	GOTERM_BP_DIRECT	GO:0016192~vesicle-mediated transport	9	0.000974	AP2A2, AP1B1, ZFYVE27, STXBP5, TSC2, ZFPL1, VAMP4, AP3D1, MAPK8IP1	4.43867	0.256099
Cold_high_EM	GOTERM_BP_DIRECT	GO:0045892~negative regulation of transcription, DNA-templated	17	0.00105434	EID1, BCLAF1, ZNF280C, SOX14, ARID5A, ILF3, PHF12, HES1, PRMT2, ID2, YWHAQ, ZFPM2, NRG1, CCAR2, DNAJB6, ZNF423, SMARCA4	2.55389	0.226121
Cold_high_EM	GOTERM_BP_DIRECT	GO:0006614~SRP-dependent cotranslational protein targeting to membrane	7	0.00158025	RPL6, RPS14, RPL9, RPL15, RPS12, RPLP2, RPS27A	5.58245	0.274035
Cold_high_EM	GOTERM_BP_DIRECT	GO:0043065~positive regulation of apoptotic process	12	0.00230063	KCNMA1, PLEKHG2, BCLAF1, PRMT2, PLEKHG5, UBC, CLIP3, BCL2L1, FAF1, APBB1, RPS27A, CCAR2	2.99857	0.329535
Cold_high_EM	GOTERM_CC_DIRECT	GO:0000139~Golgi membrane	17	0.00314619	RAB2A, ICA1, AP1B1, CHPT1, NRAS, PLCE1, GBF1, TRAPPC9, COL7A1, NSG1, VAMP4, AP3D1, DOPEY2, MTOR, EXT1, FKRP, TRAPPC10	2.29917	0.17227
Cold_high_EM	GOTERM_CC_DIRECT	GO:0005634~nucleus	88	0.00317364	DPH6, RPL15, HSBP1, CRADD, WARS, SBDS, BAG6, PRMT2, BHLHB9, CDIP1, PCBP2, NSG1, PQBP1, ZFPL1, H2AFY, NRG1, FANCA, RPS27A, CCAR2, H1F0, MCRS1, ZNF280C, ANAPC4, ARID5A, CCNL1, HES1, ADK, FBXO18, UBC, ZFPM2, MDM4, CPSF1, SMARCA4, IFT74, EID1, PPP2R3B, BCLAF1, NEK1, SETD1A, USP4, CTNND2, ITGB4, HCFC1, DSCR3, DAZAP2, HNRNPL, FAN1, TCERG1, FAM107A, RPL6, RPL9, PIR, CCDC62, EIF3K, CC2D1A, MYSM1, RNF14, …	1.29895	0.146948
Cold_high_EM	GOTERM_MF_DIRECT	GO:0043022~ribosome binding	5	0.00420644	SBDS, BAG6, EIF3K, EIF2A, MTOR	7.55708	0.421077
Cold_high_EM	GOTERM_BP_DIRECT	GO:0006886~intracellular protein transport	10	0.00437629	TBC1D25, XPOT, ASPSCR1, AP2A2, STX7, AP1B1, IPO4, AP3D1, DSCR3, TBC1D22A	3.17645	0.486296
Cold_high_EM	GOTERM_CC_DIRECT	GO:0005840~ribosome	8	0.00483857	MRPL4, RPL6, RPS14, RPL9, MRPS25, RPL15, RPLP2, RPS27A	3.85204	0.187688
Cold_high_EM	GOTERM_CC_DIRECT	GO:0048471~perinuclear region of cytoplasm	17	0.0049977	ASPSCR1, STX7, MAP2K2, GLB1, GAK, DEPDC5, PRKAR2B, CDH13, EIF4H, PLEKHG5, TSC2, CYFIP2, FBXL5, MAPK8IP1, FAF1, APBB1, DNAJB6	2.1881	0.171289
Cold_high_EM	GOTERM_MF_DIRECT	GO:0003723~RNA binding	16	0.00511682	MRPL4, SETD1A, RPL15, ILF3, SNURF, HNRNPL, EIF4G3, SON, HNRNPUL1, RPL6, RPL9, EIF4H, RPS14, PCBP2, SCAF8, ADAR	2.25469	0.392795
Cold_high_EM	GOTERM_BP_DIRECT	GO:0000184~nuclear-transcribed mRNA catabolic process, nonsense-mediated decay	7	0.00512757	RPL6, RPS14, RPL9, RPL15, RPS12, RPLP2, RPS27A	4.40966	0.500427
Cold_high_EM	GOTERM_BP_DIRECT	GO:0015031~protein transport	13	0.0067099	RAB2A, FAM160A2, UNC119, EXOC7, SNX14, BBS9, AP5B1, SCFD1, GBF1, STXBP5, IPO4, EXOC3, DOPEY2	2.46718	0.558687
Cold_high_EM	GOTERM_BP_DIRECT	GO:0008380~RNA splicing	8	0.00678885	SON, AKAP8L, SNRNP40, MTERF4, SCAF8, PUF60, CCAR2, SNURF	3.61274	0.528774
Cold_high_EM	GOTERM_BP_DIRECT	GO:0010803~regulation of tumor necrosis factor-mediated signaling pathway	4	0.00720253	MADD, UBC, CLIP3, RPS27A	9.99524	0.519003
Cold_high_EM	GOTERM_BP_DIRECT	GO:0006364~rRNA processing	9	0.00792423	SBDS, RPL6, RPS14, RPL9, RPL15, RPS12, RPLP2, MTERF4, RPS27A	3.1527	0.524582
Cold_high_EM	GOTERM_MF_DIRECT	GO:0003735~structural constituent of ribosome	9	0.00833319	MRPL4, RPL6, RPS14, RPL9, MRPS25, RPL15, RPS12, RPLP2, RPS27A	3.12495	0.478496
Cold_high_EM	GOTERM_CC_DIRECT	GO:0005737~cytoplasm	83	0.00848793	TMEM18, EIF2A, CRADD, SENP6, GLB1, WARS, PRKAR2B, SBDS, SMAP2, PRMT2, BAG6, BHLHB9, TRIM8, PCBP2, NSG1, PQBP1, NRG1, FANCA, RPS27A, CCAR2, CEP112, MCRS1, MADD, NDUFC2, HES1, PLCE1, STXBP5, RPS14, IPO4, ADK, UBC, ZFPM2, SNRNP40, DYNC1I2, EID1, BCLAF1, NEK1, USP4, CTNND2, HCFC1, BCL2L1, DAZAP2, FEM1A, HNRNPL, GALK1, FAN1, RPL9, PIR, CCDC62, PLEKHG5, EIF3K, MTERF4, GSTO1, CC2D1A, CDC42EP4, RNF14, IQ…	1.27043	0.247338
Cold_high_EM	GOTERM_BP_DIRECT	GO:0048208~COPII vesicle coating	5	0.00875123	SCFD1, TRAPPC9, COL7A1, TBC1D20, TRAPPC10	6.14461	0.533653
Cold_high_EM	GOTERM_BP_DIRECT	GO:0019068~virion assembly	3	0.0106152	UBC, TBC1D20, RPS27A	18.7411	0.578709
Cold_high_EM	GOTERM_BP_DIRECT	GO:0038128~ERBB2 signaling pathway	4	0.0138501	NRAS, UBC, NRG1, RPS27A	7.89098	0.653229
Cold_high_EM	GOTERM_MF_DIRECT	GO:0008565~protein transporter activity	5	0.0140495	AP2A2, AP1B1, IPO4, AP3D1, DSCR3	5.35293	0.600418
Cold_high_EM	GOTERM_BP_DIRECT	GO:0000187~activation of MAPK activity	6	0.0140697	PLCE1, MAP2K2, MADD, UBC, NRG1, RPS27A	4.2036	0.636768
Cold_high_EM	GOTERM_MF_DIRECT	GO:0003713~transcription coactivator activity	9	0.0154681	PRMT2, TCERG1, PQBP1, HCFC1, TAF9, UBE2L3, MYSM1, RNF14, SMARCA4	2.79734	0.579496
Cold_high_EM	GOTERM_BP_DIRECT	GO:0000122~negative regulation of transcription from RNA polymerase II promoter	18	0.0158134	EID1, ZNF280C, SOX14, HCFC1, PHF12, HSBP1, HES1, TCERG1, ID2, RPS14, UBC, H2AFY, ZFPM2, MDM4, CC2D1A, NCOR2, RPS27A, SMARCA4	1.87411	0.659022
Cold_high_EM	GOTERM_BP_DIRECT	GO:1900034~regulation of cellular response to heat	5	0.0176686	MTOR, NUP155, HSBP1, CCAR2, DNAJB6	4.99762	0.680169
Cold_high_EM	GOTERM_BP_DIRECT	GO:0043547~positive regulation of GTPase activity	15	0.0190139	MADD, RGL3, DEPDC5, PLEKHG2, PLCE1, SMAP2, GBF1, ACAP3, STXBP5, PLEKHG5, TSC2, NRG1, CDC42EP4, TBC1D20, IQSEC2	1.9902	0.688457
Cold_high_EM	GOTERM_BP_DIRECT	GO:0006412~translation	9	0.0197364	WARS, MRPL4, RPL6, RPS14, RPL9, RPL15, RPS12, RPLP2, RPS27A	2.66671	0.684409
Cold_high_EM	GOTERM_CC_DIRECT	GO:0022627~cytosolic small ribosomal subunit	4	0.0218657	RPS14, RPS12, EIF2A, RPS27A	6.66082	0.484825
Cold_high_EM	GOTERM_CC_DIRECT	GO:0005764~lysosome	8	0.0234185	STX7, SNX14, TSC2, USP4, VAMP4, MTOR, TPCN1, DEPDC5	2.82937	0.47601
Cold_high_EM	GOTERM_CC_DIRECT	GO:0005925~focal adhesion	11	0.0250455	CDH13, MAP2K2, RPL6, RPS14, RPL9, PCBP2, YWHAQ, HSPG2, RPLP2, SLC4A2, GAK	2.24867	0.469594
Cold_high_EM	GOTERM_BP_DIRECT	GO:0061162~establishment of monopolar cell polarity	2	0.0263847	GBF1, MAP1B	74.9643	0.771615
Cold_high_EM	GOTERM_BP_DIRECT	GO:0036297~interstrand cross-link repair	4	0.0272108	FAN1, UBC, FANCA, RPS27A	6.11953	0.76715
Cold_high_EM	GOTERM_CC_DIRECT	GO:0031201~SNARE complex	4	0.0283127	SCFD1, STX7, STXBP5, VAMP4	6.03244	0.484592
Cold_high_EM	GOTERM_BP_DIRECT	GO:0072583~clathrin-mediated endocytosis	3	0.0285078	AP2A2, FCHO1, GAK	11.2446	0.768732
Cold_high_EM	GOTERM_MF_DIRECT	GO:0005096~GTPase activator activity	9	0.0287951	TBC1D25, SMAP2, ACAP3, STXBP5, TSC2, CDC42EP4, TBC1D20, TBC1D22A, DEPDC5	2.48652	0.758459
Cold_high_EM	GOTERM_CC_DIRECT	GO:0030054~cell junction	12	0.0292913	MFF, ICA1, MCRS1, DMXL2, STXBP5, MAP1B, GRIK5, CYFIP2, ITGB4, BCL2L1, PUF60, GRID1	2.08967	0.471148
Cold_high_EM	GOTERM_MF_DIRECT	GO:0019899~enzyme binding	10	0.0293259	PLCE1, HNRNPUL1, PCBP2, H2AFY, SLC4A2, MDM4, UBE2L3, CCAR2, CPSF1, SIRT3	2.31478	0.723761
Cold_high_EM	GOTERM_BP_DIRECT	GO:0006397~mRNA processing	7	0.0324806	HNRNPL, SON, AKAP8L, SCAF8, PUF60, CCAR2, ADAR	2.93156	0.799063
Cold_high_EM	GOTERM_CC_DIRECT	GO:0016363~nuclear matrix	5	0.0330888	XPOT, PHACTR3, AKAP8L, SCAF8, NCOR2	4.12009	0.48981
Cold_high_EM	GOTERM_BP_DIRECT	GO:0032435~negative regulation of proteasomal ubiquitin-dependent protein catabolic process	3	0.0340659	BAG6, TAF9, CCAR2	10.2224	0.802037
Cold_high_EM	GOTERM_BP_DIRECT	GO:0000086~G2/M transition of mitotic cell cycle	6	0.0360958	PRKAR2B, NINL, UBC, CEP63, RPS27A, DYNC1I2	3.28311	0.808784
Cold_high_EM	GOTERM_BP_DIRECT	GO:0007399~nervous system development	9	0.0381323	HES1, SPG7, SOX14, MAP1B, RFNG, NRG1, GAS7, SMARCA4, ZNF423	2.3508	0.814934
Cold_high_EM	GOTERM_MF_DIRECT	GO:0015616~DNA translocase activity	2	0.0382459	ATRX, FBXO18	51.3881	0.780623
Cold_high_EM	GOTERM_BP_DIRECT	GO:0072600~establishment of protein localization to Golgi	2	0.039316	NRAS, GAK	49.9762	0.813711
Cold_high_EM	GOTERM_BP_DIRECT	GO:0007050~cell cycle arrest	6	0.0400654	PPP2R3B, BRINP2, TSC2, MTOR, GAS7, APBB1	3.18997	0.809109
Cold_high_EM	GOTERM_CC_DIRECT	GO:0016607~nuclear speck	7	0.0402851	SON, BCLAF1, SETD1A, PQBP1, AKAP8L, CCNL1, APBB1	2.78363	0.537441
Cold_high_EM	GOTERM_BP_DIRECT	GO:0006396~RNA processing	5	0.0403176	HNRNPL, HNRNPUL1, CCNL1, SNRNP40, ADAR	3.86414	0.800697
Cold_high_EM	GOTERM_CC_DIRECT	GO:0030117~membrane coat	3	0.041267	AP2A2, AP1B1, AP3D1	9.22267	0.524646
Cold_high_EM	GOTERM_MF_DIRECT	GO:0003743~translation initiation factor activity	4	0.0442535	EIF4G3, EIF4H, EIF3K, EIF2A	5.05457	0.798234
Cold_high_EM	GOTERM_CC_DIRECT	GO:0033116~endoplasmic reticulum-Golgi intermediate compartment membrane	4	0.0456348	RAB2A, ASPSCR1, COL7A1, TBC1D20	4.99561	0.540897
Cold_high_EM	GOTERM_BP_DIRECT	GO:0008089~anterograde axonal transport	3	0.0463062	SPG7, KIF1A, AP3D1	8.64973	0.834734
Cold_high_EM	GOTERM_BP_DIRECT	GO:0019216~regulation of lipid metabolic process	3	0.0463062	ID2, H2AFY, LSR	8.64973	0.834734
Cold_high_EM	GOTERM_BP_DIRECT	GO:0006977~DNA damage response, signal transduction by p53 class mediator resulting in cell cycle arrest	4	0.0493433	UBC, MDM4, RPS27A, CRADD	4.83641	0.844807
Cold_high_EM	GOTERM_CC_DIRECT	GO:0071339~MLL1 complex	3	0.0503213	MCRS1, HCFC1, TAF9	8.2686	0.557465
Cold_high_EM	GOTERM_BP_DIRECT	GO:0016567~protein ubiquitination	10	0.051321	TRIM8, UBA1, FBXO18, FBXL5, TRPC4AP, PDZRN3, MDM4, UBE2L3, FEM1A, RNF14	2.08814	0.847822
Cold_high_EM	GOTERM_CC_DIRECT	GO:0022625~cytosolic large ribosomal subunit	4	0.052972	RPL6, RPL9, RPL15, RPLP2	4.70175	0.55798
Cold_high_EM	GOTERM_CC_DIRECT	GO:0012505~endomembrane system	5	0.0542922	TBC1D25, ASPSCR1, MTOR, CDC42EP4, TBC1D22A	3.50569	0.549525
Cold_high_EM	GOTERM_MF_DIRECT	GO:0004857~enzyme inhibitor activity	3	0.057007	HSPBP1, PRPSAP1, CCAR2	7.70822	0.850841
Cold_high_EM	GOTERM_BP_DIRECT	GO:0016197~endosomal transport	4	0.0574813	AP5B1, NSG1, UBC, RPS27A	4.54329	0.871916
Cold_high_EM	GOTERM_CC_DIRECT	GO:0030425~dendrite	9	0.059039	MCRS1, BRINP2, ZFYVE27, SNX14, CTNND2, GRIK5, HCFC1, MTOR, NRG1	2.14737	0.563873
Cold_high_EM	GOTERM_BP_DIRECT	GO:0045773~positive regulation of axon extension	3	0.0598909	ZFYVE27, MAP1B, NRG1	7.49643	0.875615
Cold_high_EM	GOTERM_BP_DIRECT	GO:0032480~negative regulation of type I interferon production	3	0.0598909	PCBP2, UBC, RPS27A	7.49643	0.875615
Cold_high_EM	GOTERM_BP_DIRECT	GO:0006888~ER to Golgi vesicle-mediated transport	6	0.0623386	RAB2A, GBF1, COL7A1, VAMP4, TBC1D20, DYNC1I2	2.81116	0.879204
Cold_high_EM	GOTERM_BP_DIRECT	GO:0016569~covalent chromatin modification	5	0.0638274	ATRX, BAG6, H2AFY, BRD9, SMARCA4	3.317	0.878621
Cold_high_EM	GOTERM_BP_DIRECT	GO:0007219~Notch signaling pathway	5	0.0671794	HES1, UBC, RPS27A, IFT74, ZNF423	3.25932	0.885423
Cold_high_EM	GOTERM_BP_DIRECT	GO:0000226~microtubule cytoskeleton organization	4	0.0684827	SON, MAP1B, NINL, VAMP4	4.22334	0.884076
Cold_high_EM	GOTERM_BP_DIRECT	GO:0098609~cell-cell adhesion	8	0.0701827	RPL6, EIF4H, RPL15, HCFC1, EXOC3, EIF2A, CC2D1A, PUF60	2.21297	0.884258
Cold_high_EM	GOTERM_CC_DIRECT	GO:1904115~axon cytoplasm	3	0.070284	SPG7, KIF1A, AP3D1	6.85113	0.613475
Cold_high_EM	GOTERM_BP_DIRECT	GO:0051402~neuron apoptotic process	3	0.0708577	TNFRSF21, BCL2L1, NAE1	6.81494	0.880693
Cold_high_EM	GOTERM_BP_DIRECT	GO:0006626~protein targeting to mitochondrion	3	0.074648	MFF, MTX1, MTERF4	6.6145	0.88832
Cold_high_EM	GOTERM_BP_DIRECT	GO:0045859~regulation of protein kinase activity	3	0.074648	PLCE1, FAF1, MTOR	6.6145	0.88832
Cold_high_EM	GOTERM_BP_DIRECT	GO:0007030~Golgi organization	4	0.0755077	RAB2A, GBF1, TBC1D20, GAK	4.05212	0.88559
Cold_high_EM	GOTERM_BP_DIRECT	GO:0048667~cell morphogenesis involved in neuron differentiation	2	0.0770928	HES1, ID2	24.9881	0.885378
Cold_high_EM	GOTERM_MF_DIRECT	GO:0019905~syntaxin binding	4	0.0776437	SCFD1, STX7, STXBP5, SYT13	4.00427	0.910944
Cold_high_EM	GOTERM_BP_DIRECT	GO:0043086~negative regulation of catalytic activity	4	0.0779177	HSPBP1, PHACTR3, PRPSAP1, CCAR2	3.9981	0.882656
Cold_high_EM	GOTERM_BP_DIRECT	GO:0006446~regulation of translational initiation	3	0.0824165	EIF4G3, EIF4H, EIF3K	6.24702	0.89177
Cold_high_EM	GOTERM_BP_DIRECT	GO:0042059~negative regulation of epidermal growth factor receptor signaling pathway	3	0.0824165	AP2A2, UBC, RPS27A	6.24702	0.89177
Cold_high_EM	GOTERM_BP_DIRECT	GO:0010507~negative regulation of autophagy	3	0.0824165	EIF4G3, BCL2L1, MTOR	6.24702	0.89177
Cold_high_EM	GOTERM_MF_DIRECT	GO:0098641~cadherin binding involved in cell-cell adhesion	8	0.0827273	RPL6, EIF4H, RPL15, HCFC1, EXOC3, EIF2A, CC2D1A, PUF60	2.12641	0.909219
Cold_high_EM	GOTERM_CC_DIRECT	GO:0032584~growth cone membrane	2	0.0840146	EXOC7, ZFYVE27	22.8371	0.666107
Cold_high_EM	GOTERM_CC_DIRECT	GO:0005813~centrosome	10	0.0868497	CEP112, PRKAR2B, UNC119, ID2, NEK1, FAM161A, BCL2L1, CEP63, DYNC1I2, IFT74	1.87629	0.66387
Cold_high_EM	GOTERM_MF_DIRECT	GO:0008641~small protein activating enzyme activity	2	0.0869846	UBA1, NAE1	22.0235	0.90558
Cold_high_EM	GOTERM_BP_DIRECT	GO:1901838~positive regulation of transcription of nuclear large rRNA transcript from RNA polymerase I promoter	2	0.0893536	MTOR, SMARCA4	21.4184	0.90645
Cold_high_EM	GOTERM_BP_DIRECT	GO:0019388~galactose catabolic process	2	0.0893536	GALK1, GLB1	21.4184	0.90645
Cold_high_EM	GOTERM_CC_DIRECT	GO:0030529~intracellular ribonucleoprotein complex	5	0.0903422	HNRNPL, HNRNPUL1, PCBP2, ILF3, PUF60	2.9386	0.664636
Cold_high_EM	GOTERM_BP_DIRECT	GO:0033683~nucleotide-excision repair, DNA incision	3	0.09042	FAN1, UBC, RPS27A	5.91823	0.904628
Cold_high_EM	GOTERM_BP_DIRECT	GO:0001558~regulation of cell growth	4	0.0904604	PLCE1, FAM107A, H2AFY, CHPT1	3.74821	0.900146
Cold_high_EM	GOTERM_CC_DIRECT	GO:0000790~nuclear chromatin	6	0.0939901	H1F0, IPO4, H2AFY, NCOR2, CCAR2, SMARCA4	2.48487	0.666036
Cold_high_EM	GOTERM_MF_DIRECT	GO:0019843~rRNA binding	3	0.0941054	SBDS, RPL9, MTERF4	5.78116	0.909541
Cold_high_EM	GOTERM_MF_DIRECT	GO:0050681~androgen receptor binding	3	0.0941054	PRMT2, RNF14, SMARCA4	5.78116	0.909541
Cold_high_EM	GOTERM_MF_DIRECT	GO:0017137~Rab GTPase binding	5	0.0957515	TBC1D25, DMXL2, STXBP5, TBC1D20, TBC1D22A	2.8762	0.900055
Cold_high_EM	GOTERM_MF_DIRECT	GO:0004386~helicase activity	4	0.0974682	ATRX, EIF4H, FBXO18, SMARCA4	3.6274	0.890983
Cold_high_EM	GOTERM_BP_DIRECT	GO:0006887~exocytosis	4	0.0983644	EXOC7, STXBP5, VAMP4, EXOC3	3.61274	0.915144
Cold_high_EM	GOTERM_BP_DIRECT	GO:0006418~tRNA aminoacylation for protein translation	3	0.0986408	WARS, RARS2, VARS	5.62232	0.911657
Cluster	Category	Term	Count	PValue	Genes	Fold Enrichment	Benjamini
IBA_high	GOTERM_MF_DIRECT	GO:0044822~poly(A) RNA binding	88	3.19e-21	MKRN1, XPO5, CPEB3, ZNFX1, RBM4, HELZ, CNOT1, CCT3, UTP11, ANKRD17, BZW1, DHX38, RTF1, U2AF1, DDX21, TPR, FNDC3A, KPNB1, FTSJ3, DDX39A, RBM42, CHTOP, TWF2, SECISBP2, MBNL2, RRP9, YTHDF1, CCT6A, MARK2, RSL1D1, EIF4A3, NOP2, ABT1, EIF2S1, SERBP1, ARCN1, KHSRP, SNRPC, FASTKD5, KPNA2, MRPL44, RBM34, CNBP, ALDH18A1, PABPC4, SERPINH1, EIF3A, EZR, PRR3, HNRNPF, NUDT21, CEBPZ, PPIL4, AGO1, NPM3, NAT10, U…	3.05288	2.11e-18
IBA_high	GOTERM_CC_DIRECT	GO:0005654~nucleoplasm	134	5.46e-16	XPO5, RBM4, MED23, SAE1, CIAPIN1, MED20, CSNK2A2, CSNK2A1, INTS5, DHX38, U2AF1, DDX21, RPRD1B, PPP4C, RNF34, AKIRIN1, ORC2, DDX39A, CHTOP, SMCR8, SECISBP2, RRP9, TOX4, ADRM1, DCAF7, HIF1A, MCMBP, FLII, SNRPC, RAD23B, PFKFB3, STAM2, CDC34, RCC1, XAB2, ARFGEF1, WAPL, HNRNPF, DHODH, PPIL4, NAT10, MAFG, TSR1, THUMPD1, CASC3, WIPI2, CDC27, ABCG1, TRNT1, NOP14, KCTD10, RNF4, PARP9, ICE1, SRSF9, MYO16, …	1.99809	2.38e-13
IBA_high	GOTERM_MF_DIRECT	GO:0005515~protein binding	302	1.26e-14	THOP1, MED23, CCT3, CIAPIN1, MED20, PRKX, MAP3K7, ACBD3, MAP3K5, DHX38, INTS5, U2AF1, STAM, EIF2B2, RAB21, BCL7B, CHTOP, ROCK1, FAM104A, PTPRU, TOX4, DCTN4, MARK2, NPC1, NOP2, DCAF7, ABT1, EIF2S1, SERBP1, CX3CR1, VEGFA, SURF4, FLII, NEK9, FASTKD5, MRPL44, RAD23B, PABPC4, ASAP1, CDC34, ARFGEF2, RCC1, ARFGEF1, XAB2, ARIH1, GORASP2, NAT10, TCF4, TRAM1, SEC23IP, TGFBR1, SPTSSA, CDC27, LARP4B, DDX6, K…	1.34644	4.2e-12
IBA_high	GOTERM_CC_DIRECT	GO:0005829~cytosol	139	6.88e-12	SCPEP1, GNPDA1, XPO5, CNOT1, SAE1, CCT3, RGL1, CSNK2A2, MAP3K7, PRKAR2A, MAP3K5, CSNK2A1, STAM, EIF2B2, RNF34, FNDC3A, TUB, C2CD3, ROCK1, ACTN1, NUDT11, CDO1, DCTN4, HIF1A, GAPVD1, EIF2S1, PI4K2A, NEK9, MVK, ARFGAP3, CNBP, MVD, PFKFB3, GNE, STAM2, ASAP1, ARPC5, ARFGEF2, GCLM, ARFGEF1, WDR45B, ARIH1, WAPL, EIF3A, PCYT1A, SEC23IP, DNAJA2, TSR1, SMG8, CASC3, SUGT1, WIPI2, CDC27, LARP4B, DDX6, MYO10,…	1.74065	1.48e-09
IBA_high	GOTERM_BP_DIRECT	GO:0006406~mRNA export from nucleus	19	5.17e-11	DDX39A, CHTOP, NUP153, NUP160, ALYREF, NUP188, CASC3, SLBP, EIF4A3, DHX38, SEH1L, DDX19A, DDX19B, FYTTD1, SRSF9, U2AF1, RANBP2, TPR, ALKBH5	7.54251	1e-07
IBA_high	GOTERM_CC_DIRECT	GO:0016020~membrane	101	1.4e-10	CNOT1, TXLNA, SGMS1, ST3GAL1, ACBD3, PRKAR2A, INTS5, DHX38, DDX21, FNDC3A, ORC2, DDX39A, SLC33A1, UGCG, MARK2, RSL1D1, ADRM1, NPC1, GAPVD1, SERBP1, EIF2S1, PI4K2A, VEGFA, NEU1, ARFGAP3, GCNT2, BROX, CERS6, ASAP1, ARFGEF2, XAB2, EIF3A, GORASP2, HNRNPF, SLC30A4, SLC30A5, NAT10, DNAJA2, MGAT4B, TGFBR1, ICMT, WIPI2, LARP4B, DDX6, PPIF, NOP14, BFAR, CORO1A, PARP9, RAP1B, HSPA14, SEC24B, ABCF3, SLC20A1…	1.9058	2.01e-08
IBA_high	GOTERM_CC_DIRECT	GO:0005730~nucleolus	47	3.03e-07	STON2, RBM34, CDV3, CPT2, XPO6, CCNT1, RBM4, ZNF655, UTP11, ARFGEF1, CIAPIN1, EIF3A, EZR, RRN3, HMOX1, RTF1, SLC30A5, NPM3, NAT10, TCEA1, DDX21, PAFAH1B2, FTSJ3, NSUN5, CHTOP, NUP153, TSR1, PNO1, ZDHHC7, POLR1A, RRP9, CDK4, LARP4B, DDX6, RSL1D1, NOP14, MYO10, CCT5, DNAJB9, NOP2, ILF2, ABT1, SRSF9, RPL7L1, TXNRD1, KDM4A, PES1	2.27665	3.25e-05
IBA_high	GOTERM_CC_DIRECT	GO:0005737~cytoplasm	173	8.64e-07	GNPDA1, XPO6, XPO5, RBM4, CNOT1, CCT3, TXLNA, CIAPIN1, PRKX, MAP3K7, PRKAR2A, DHX38, RPRD1B, PPP4C, EIF2B2, RNF34, IFRD1, DDX39A, TXNL1, TUB, TWF2, UBE2J1, ACTN1, NUDT11, YTHDF1, ANKRD13A, DCTN4, ADRM1, DCAF7, HIF1A, EIF2S1, SERBP1, VEGFA, MCMBP, NEK9, FLII, MVK, NEK4, FBXO10, RAD23B, CDV3, ARFGAP3, GNE, STAM2, PABPC4, CDC42SE1, CDC34, ARPC5, RCC1, ARFGEF1, SESN3, WAPL, ARIH1, EIF3A, TMEM127, HNR…	1.37527	7.41e-05
IBA_high	GOTERM_MF_DIRECT	GO:0004842~ubiquitin-protein transferase activity	25	4.06e-06	MKRN1, CDC34, UBE3C, RLIM, UBE2R2, ARIH1, TRIM2, RMND5A, TRAF7, FBXO21, RNF34, FBXO22, TRIP12, DTX4, TRIM28, TRIM25, UBE2B, KCTD10, RNF114, RNF4, AREL1, UBE2W, KBTBD11, RNF40, FBXO10	2.97622	0.000898
IBA_high	GOTERM_BP_DIRECT	GO:0000209~protein polyubiquitination	18	4.13e-06	MKRN1, UBE4B, CDC34, UBE3C, RLIM, UBE2B, ARIH1, TMEM129, BFAR, RNF114, BLMH, TPP2, PSMD5, RNF34, FBXO22, TRIP12, RNF145, PSMD9	3.88344	0.00400211
IBA_high	GOTERM_CC_DIRECT	GO:0000139~Golgi membrane	34	6.94e-06	PPP6C, ARFGAP3, SEC24B, GCNT2, BET1, SGMS1, ARFGEF2, SLC35A2, ARFGEF1, SLC35A4, ST3GAL1, TMED7, ACBD3, TNFRSF1A, SLC35B2, GORASP2, SEC16A, SEC24C, FNDC3A, SEC23IP, MGAT4B, KDELR2, ROCK1, SLC33A1, UGCG, ZDHHC7, ABCG1, MANEAL, RAB35, ST8SIA5, ARCN1, SURF4, MBTPS1, SMPD3	2.3882	0.000496
IBA_high	GOTERM_CC_DIRECT	GO:0016607~nuclear speck	18	7.63e-06	CHTOP, ALYREF, RBM4, PIP5K1A, CASC3, CBY1, MBD1, SF3A3, EIF4A3, HIF1A, PPP1R8, FYTTD1, U2AF1, GATAD2B, PHF5A, RBM27, RNF34, ALKBH5	3.71754	0.000467
IBA_high	GOTERM_BP_DIRECT	GO:0006405~RNA export from nucleus	10	8.38e-06	DDX39A, EIF4A3, CHTOP, DHX38, SRSF9, ALYREF, U2AF1, NUP188, CASC3, TPR	7.21771	0.00541135
IBA_high	GOTERM_BP_DIRECT	GO:0006369~termination of RNA polymerase II transcription	10	2.97e-05	DDX39A, EIF4A3, CHTOP, DHX38, SRSF9, NUDT21, ALYREF, U2AF1, CASC3, SLBP	6.20272	0.0143342
IBA_high	GOTERM_BP_DIRECT	GO:0031124~mRNA 3'-end processing	9	3.17e-05	DDX39A, EIF4A3, CHTOP, DHX38, SRSF9, NUDT21, ALYREF, U2AF1, CASC3	7.14553	0.0122336
IBA_high	GOTERM_CC_DIRECT	GO:0005634~nucleus	170	3.58e-05	GRPEL1, XPO6, XPO5, RBM4, CNOT1, SAE1, SGMS1, SLC35A2, PRKX, CSNK2A2, MAP3K7, CSNK2A1, DHX38, INTS5, DDX21, RPRD1B, PPP4C, RNF34, FBXO22, AKIRIN1, IFRD1, ORC2, DDX39A, TXNL1, TUB, CHTF8, RRP9, NUDT11, DCTN4, ADRM1, HIF1A, ABT1, EIF2S1, SERBP1, MCMBP, NEK9, MRPL44, RAD23B, CNBP, PABPC4, CDC34, RCC1, XAB2, SESN3, WAPL, EIF3A, HNRNPF, SLC30A5, NAT10, TCF4, MAFG, TSR1, RFX5, SUGT1, CDC27, ARMC1, KDR,…	1.30326	0.00191968
IBA_high	GOTERM_BP_DIRECT	GO:0075733~intracellular transport of virus	9	3.68e-05	NUP153, NUP160, SEH1L, NUP188, KPNA4, RANBP2, TPR, KPNB1, KPNA2	7.00542	0.0118314
IBA_high	GOTERM_CC_DIRECT	GO:0005643~nuclear pore	10	5.49e-05	NUP153, NUP160, TMEM33, DDX19A, DDX19B, KPNA4, RANBP2, TPR, KPNB1, KPNA2	5.76563	0.00261378
IBA_high	GOTERM_BP_DIRECT	GO:0043161~proteasome-mediated ubiquitin-dependent protein catabolic process	17	5.68e-05	RAD23B, UBE4B, CDC34, RLIM, CDC27, UBE2B, UBE2R2, BFAR, KCTD10, RMND5A, RNF4, UBE2W, PSMD5, TBL1X, RNF34, RNF145, PSMD9	3.32441	0.0156334
IBA_high	GOTERM_BP_DIRECT	GO:0016032~viral process	21	7.3e-05	ABCE1, NUP153, LYN, NUP160, CCNT1, NUP188, ABI1, RCC1, KDR, ANKRD17, TNFRSF1A, WAPL, MAP3K5, CD93, SEH1L, CX3CR1, RALA, KDM4A, RANBP2, TPR, TRAM1	2.78811	0.0175609
IBA_high	GOTERM_MF_DIRECT	GO:0005524~ATP binding	63	8.64e-05	ABCF3, HELZ, PIP5K1A, CCT3, PRKX, MAP3K7, CSNK2A2, ACVR1B, MAP3K5, CSNK2A1, DHX38, DDX21, EIF2B2, IP6K2, DDX39A, ABCE1, TWF2, LIMK2, ROCK1, LYN, UBE2J1, CCT6A, CDK4, UBE2B, DAPK3, MARK2, DAPK1, TARS, EIF4A3, PI4K2A, UBE2W, NEK9, MVK, NEK4, ALDH18A1, MVD, GNE, PFKFB3, CDC34, UBE2R2, CHD8, DDX19A, DDX19B, NAT10, DNAJA2, MSH2, TGFBR1, UBE4B, ACLY, NADK, AK4, ABCG1, DDX6, KDR, TRNT1, CCT5, MYO10, ILF…	1.65052	0.0142152
IBA_high	GOTERM_CC_DIRECT	GO:0005789~endoplasmic reticulum membrane	40	0.000118	SEC24B, ATL3, TTC9C, RNF185, BET1, CERS6, UBAC2, TMED7, TMEM129, STT3A, SHISA2, TMEM33, HMOX1, SEC16A, PCYT1A, SEC24C, TRAM1, RAB21, ZW10, SLC39A1, MEST, SOAT1, KDELR2, SLC33A1, SEC11A, UBE2J1, ICMT, ABCG1, DNAJB9, RAB35, ARCN1, SURF4, DPM1, YIPF5, MBTPS1, UBXN4, SSR2, SERP1, SSR3, CLN6	1.92634	0.00504135
IBA_high	GOTERM_BP_DIRECT	GO:0042787~protein ubiquitination involved in ubiquitin-dependent protein catabolic process	14	0.000131	CACUL1, UBE4B, RNF185, TRIM25, UBE3C, CDC27, ARIH1, BFAR, RMND5A, AREL1, RNF34, TRIP12, FBXO10, RNF145	3.63244	0.0279594
IBA_high	GOTERM_MF_DIRECT	GO:0031625~ubiquitin protein ligase binding	20	0.000148	LYN, CACUL1, TRIM28, UBE2J1, CDC34, CASC3, UBE2B, UBE2R2, ACVR1B, ARIH1, PRKAR2A, HIF1A, SQSTM1, UBE2W, RALA, KDM4A, RNF34, EIF4E2, RNF40, USP13	2.72941	0.0194864
IBA_high	GOTERM_BP_DIRECT	GO:0000398~mRNA splicing, via spliceosome	17	0.000163	DDX39A, ALYREF, ELAVL1, CASC3, POLR2D, XAB2, SF3A3, EIF4A3, DHX38, HNRNPF, SRSF9, NUDT21, U2AF1, SYF2, PHF5A, SNRPC, GEMIN6	3.03989	0.0310935
IBA_high	GOTERM_BP_DIRECT	GO:0015031~protein transport	24	0.000176	KDELR2, RAB3D, NUP160, PLEKHM1, EXOC8, BET1, UNC119B, ARFGEF2, ARFGEF1, TMED7, SEH1L, DDX19A, DDX19B, RBSN, RAB35, IST1, SEC16A, ARCN1, YIPF5, EXOC5, TRAM1, RAB21, ZW10, SERP1	2.41199	0.0305532
IBA_high	GOTERM_CC_DIRECT	GO:0010494~cytoplasmic stress granule	7	0.000197	EIF2S1, PABPC4, RBM4, KHSRP, LARP4B, CAPRIN1, DDX6	8.07188	0.00764572
IBA_high	GOTERM_MF_DIRECT	GO:0003729~mRNA binding	12	0.000354	EIF4A3, EIF3A, PPP1R8, XPO5, FYTTD1, NUDT21, RBM4, ELAVL1, SNRPC, DENR, TPR, SLBP	3.76004	0.0383381
IBA_high	GOTERM_MF_DIRECT	GO:0003723~RNA binding	29	0.00039	XPO5, CPEB3, PABPC4, RBM4, RLIM, ANKRD17, EIF3A, DDX19A, DDX19B, HNRNPF, NUDT21, U2AF1, AGO1, RANBP2, THUMPD1, ELAVL1, CASC3, ETF1, CAPRIN1, SF3A3, RSL1D1, TRNT1, TARS, ILF2, ABT1, PPP1R8, RBM18, KHSRP, PES1	2.0765	0.0362804
IBA_high	GOTERM_CC_DIRECT	GO:0031965~nuclear membrane	16	0.00045	NUP153, TMEM38A, CERS6, RCC1, CDK4, GCH1, GNAQ, INTS5, RPS6KA2, DDX19A, DDX19B, RANBP2, TPR, KPNB1, AKIRIN1, TNPO3	2.90044	0.0159569
IBA_high	GOTERM_MF_DIRECT	GO:0016874~ligase activity	18	0.00058	MKRN1, DTX4, TRIM28, UBE4B, RNF185, RLIM, GCLM, ARIH1, TMEM129, RNF114, TRIM2, RNF4, AREL1, TRAF7, RANBP2, RNF34, TRIP12, RNF40	2.61114	0.0469483
IBA_high	GOTERM_BP_DIRECT	GO:0017148~negative regulation of translation	8	0.0006	EIF4A3, CPEB3, RBM4, CNOT1, DAPK3, CAPRIN1, EIF4E2, DAPK1	5.4755	0.0925115
IBA_high	GOTERM_BP_DIRECT	GO:0007077~mitotic nuclear envelope disassembly	7	0.000764	NUP153, NUP160, SEH1L, NEK9, NUP188, RANBP2, TPR	6.3155	0.107959
IBA_high	GOTERM_BP_DIRECT	GO:0010501~RNA secondary structure unwinding	7	0.000764	DDX39A, EIF4A3, DDX19A, DDX19B, AGO1, DDX21, DDX6	6.3155	0.107959
IBA_high	GOTERM_MF_DIRECT	GO:0003743~translation initiation factor activity	8	0.000883	EIF3A, RRN3, EIF2S1, AGO1, DENR, EIF2B2, EIF2B1, EIF4E2	5.13666	0.0630009
IBA_high	GOTERM_CC_DIRECT	GO:0005783~endoplasmic reticulum	36	0.000893	CNBP, ATL3, RNF185, CERS6, ABI1, SGMS1, UBAC2, SLC35A2, SERPINH1, TMED7, TMEM129, P4HA1, TMEM33, SQSTM1, PLA2G12A, HMOX1, SEC23IP, TRAM1, ZFYVE1, ZW10, MEST, SOAT1, KDELR2, TBL2, ICMT, KDR, BFAR, NPC1, DNAJB9, ARCN1, DPM1, YIPF4, UBXN4, SSR2, SERP1, CLN6	1.80489	0.0290672
IBA_high	GOTERM_MF_DIRECT	GO:0061630~ubiquitin protein ligase activity	14	0.00103404	CACUL1, UBE2J1, CDC34, RLIM, UBE2B, MED20, UBE2R2, ARIH1, BFAR, RNF114, RNF4, UBE2W, RNF34, RNF145	2.93229	0.0662927
IBA_high	GOTERM_BP_DIRECT	GO:0006409~tRNA export from nucleus	6	0.00112607	NUP153, NUP160, SEH1L, NUP188, RANBP2, TPR	7.44326	0.144688
IBA_high	GOTERM_BP_DIRECT	GO:0010827~regulation of glucose transport	6	0.00130011	NUP153, NUP160, SEH1L, NUP188, RANBP2, TPR	7.21771	0.15501
IBA_high	GOTERM_CC_DIRECT	GO:0000785~chromatin	9	0.00134834	MEN1, ANKRD17, WAPL, PDS5A, KDM3A, CDK4, TOX4, UBE2B, BAHD1	4.1979	0.0405017
IBA_high	GOTERM_MF_DIRECT	GO:0003730~mRNA 3'-UTR binding	7	0.00146013	CPEB3, SERBP1, RBM4, SECISBP2, ELAVL1, CPEB1, RNF40	5.59529	0.0843038
IBA_high	GOTERM_CC_DIRECT	GO:0005635~nuclear envelope	12	0.00163333	NPC1, NUP160, TMEM33, SEH1L, DDX19B, IST1, NUP188, PCYT1A, RANBP2, TPR, KPNB1, UBXN4	3.13302	0.0456755
IBA_high	GOTERM_BP_DIRECT	GO:0051272~positive regulation of cellular component movement	4	0.00165794	LYN, PDPN, TGFBR1, VEGFA	15.879	0.182414
IBA_high	GOTERM_CC_DIRECT	GO:0071013~catalytic step 2 spliceosome	9	0.00166982	EIF4A3, DHX38, HNRNPF, ALYREF, U2AF1, SYF2, PHF5A, XAB2, SF3A3	4.06101	0.0438205
IBA_high	GOTERM_BP_DIRECT	GO:0006397~mRNA processing	13	0.00193457	PPP1R8, SRSF9, NUDT21, RBM4, KHSRP, U2AF1, MBNL2, CASC3, CPEB1, RBM27, FASTKD5, ALKBH5, SF3A3	2.88305	0.198452
IBA_high	GOTERM_CC_DIRECT	GO:0005913~cell-cell adherens junction	18	0.00219359	ABCF3, TWF2, CNN3, LYN, ASAP1, TRIM25, ABI1, DDX6, MARK2, RSL1D1, BZW1, GAPVD1, EZR, SERBP1, IST1, TMOD3, MKL2, DLG5	2.31339	0.0539091
IBA_high	GOTERM_BP_DIRECT	GO:0006511~ubiquitin-dependent protein catabolic process	13	0.00222268	UBE4B, RLIM, UBE2B, ARIH1, ADRM1, SQSTM1, FBXO21, FBXO22, USP14, RNF40, USP31, USP13, PSMD9	2.83553	0.213427
IBA_high	GOTERM_MF_DIRECT	GO:0035925~mRNA 3'-UTR AU-rich region binding	4	0.00232527	CPEB3, KHSRP, ELAVL1, CPEB1	14.2426	0.120693
IBA_high	GOTERM_BP_DIRECT	GO:0016239~positive regulation of macroautophagy	5	0.00238345	HIF1A, SQSTM1, HMOX1, PAFAH1B2, KDR	8.62987	0.216438
IBA_high	GOTERM_BP_DIRECT	GO:0001701~in utero embryonic development	13	0.00278016	MAFG, ACVR1B, CHD8, C2CD3, RRN3, MSH2, TGFBR1, ANKRD11, VEGFA, SYF2, UBE2B, EIF4E2, SLC39A1	2.75971	0.236872
IBA_high	GOTERM_MF_DIRECT	GO:0004674~protein serine/threonine kinase activity	20	0.00368508	CCNK, ROCK1, LIMK2, TGFBR1, CCNT1, CDK4, DAPK3, PRKX, DAPK1, MARK2, MAP3K7, CSNK2A2, ACVR1B, MAP3K5, CSNK2A1, SQSTM1, RPS6KA2, MAPK14, NEK9, NEK4	2.08335	0.171622
IBA_high	GOTERM_BP_DIRECT	GO:0016567~protein ubiquitination	19	0.00444419	DTX4, TRIM28, UBE2J1, SAE1, CDC34, RLIM, WWTR1, MED20, UBE2B, ARIH1, KCTD10, TRIM2, DCAF7, RNF4, TRAF7, FBXO21, RNF34, KBTBD11, FBXO10	2.10098	0.337608
IBA_high	GOTERM_BP_DIRECT	GO:0006513~protein monoubiquitination	5	0.0049926	UBE4B, UBE2W, TRIM25, UBE2B, UBE2R2	7.08882	0.357131
IBA_high	GOTERM_BP_DIRECT	GO:0061418~regulation of transcription from RNA polymerase II promoter in response to hypoxia	5	0.0049926	HIF1A, HIF1AN, VEGFA, EGLN2, EGLN1	7.08882	0.357131
IBA_high	GOTERM_MF_DIRECT	GO:0008139~nuclear localization sequence binding	5	0.00523633	NUP153, KPNA4, KPNB1, KPNA2, TNPO3	6.99412	0.220131
IBA_high	GOTERM_MF_DIRECT	GO:0016538~cyclin-dependent protein serine/threonine kinase regulator activity	4	0.00594466	CCNK, CCNY, CCNT1, CDK4	10.4445	0.231672
IBA_high	GOTERM_MF_DIRECT	GO:0008270~zinc ion binding	45	0.00598751	MKRN1, SEC24B, CNBP, ZNFX1, RBM4, RNF185, ZDHHC18, RLIM, GCH1, ARIH1, TRIM2, HIF1AN, SQSTM1, RBSN, GATAD2B, SLC30A5, TCEA1, TRAF7, RANBP2, SEC24C, RNF34, KPNB1, ZFYVE1, RNF145, USP13, DTX4, BRD1, WDFY1, NUP153, LIMK2, ZDHHC7, TRIM28, POLR1A, TRIM25, MBD1, TAB3, SF3A3, CAPN15, BFAR, RNF114, RNF4, LTA4H, KDM4A, SNRPC, RNF40	1.50771	0.220306
IBA_high	GOTERM_BP_DIRECT	GO:0018401~peptidyl-proline hydroxylation to 4-hydroxy-L-proline	3	0.00599171	P4HA1, EGLN2, EGLN1	23.8184	0.397959
IBA_high	GOTERM_MF_DIRECT	GO:0004004~ATP-dependent RNA helicase activity	7	0.00613771	DDX39A, EIF4A3, DHX38, DDX19A, DDX19B, DDX21, DDX6	4.21799	0.213457
IBA_high	GOTERM_BP_DIRECT	GO:0070936~protein K48-linked ubiquitination	6	0.0063082	BFAR, RNF4, CDC34, RNF34, UBE2B, UBE2R2	5.06775	0.400738
IBA_high	GOTERM_BP_DIRECT	GO:0031047~gene silencing by RNA	9	0.00692348	NUP153, NUP160, SEH1L, XPO5, AGO1, NUP188, RANBP2, TPR, POLR2D	3.21871	0.417069
IBA_high	GOTERM_MF_DIRECT	GO:0034237~protein kinase A regulatory subunit binding	4	0.0071798	ACBD3, EZR, ARFGEF2, ARFGEF1	9.79176	0.233108
IBA_high	GOTERM_BP_DIRECT	GO:0006888~ER to Golgi vesicle-mediated transport	11	0.00728134	TMED7, ARFGAP3, SEC24B, RAB35, ATL3, ARCN1, BET1, SEC24C, SEC23IP, DCTN4, ZW10	2.7292	0.420651
IBA_high	GOTERM_MF_DIRECT	GO:0098641~cadherin binding involved in cell-cell adhesion	16	0.00758946	ABCF3, TWF2, CNN3, ASAP1, TRIM25, ABI1, MARK2, DDX6, RSL1D1, BZW1, GAPVD1, EZR, SERBP1, IST1, TMOD3, MKL2	2.16094	0.23344
IBA_high	GOTERM_CC_DIRECT	GO:0030133~transport vesicle	8	0.00795739	KDELR2, TMED7, RAB3D, IGF2R, ARCN1, SURF4, BET1, YIPF2	3.49579	0.17338
IBA_high	GOTERM_CC_DIRECT	GO:0071010~prespliceosome	3	0.00810837	SYF2, SNRPC, XAB2	20.7563	0.167918
IBA_high	GOTERM_CC_DIRECT	GO:0005851~eukaryotic translation initiation factor 2B complex	3	0.00810837	EIF2S1, EIF2B2, EIF2B1	20.7563	0.167918
IBA_high	GOTERM_BP_DIRECT	GO:0098609~cell-cell adhesion	15	0.00889685	ABCF3, TWF2, CNN3, ASAP1, TRIM25, ABI1, MARK2, DDX6, RSL1D1, BZW1, GAPVD1, SERBP1, IST1, TMOD3, MKL2	2.19727	0.47417
IBA_high	GOTERM_BP_DIRECT	GO:0008360~regulation of cell shape	10	0.00892823	MYO10, CORO1A, EZR, PDPN, FERMT2, HEXB, VEGFA, CDC42SE1, DAPK3, KDR	2.83553	0.46314
IBA_high	GOTERM_MF_DIRECT	GO:0043022~ribosome binding	6	0.00940738	CPEB3, EIF2S1, CPEB1, YTHDF1, DENR, ETF1	4.60789	0.268992
IBA_high	GOTERM_BP_DIRECT	GO:0045727~positive regulation of translation	6	0.0104456	EIF4A3, CPEB3, ELAVL1, CDK4, LARP4B, SERP1	4.49405	0.504987
IBA_high	GOTERM_CC_DIRECT	GO:0000932~cytoplasmic mRNA processing body	7	0.0111646	SQSTM1, AGO1, CNOT1, CPEB1, POLR2D, CAPRIN1, DDX6	3.72548	0.214023
IBA_high	GOTERM_CC_DIRECT	GO:0030688~preribosome, small subunit precursor	3	0.0111721	TSR1, NOB1, FTSJ3	17.7911	0.20508
IBA_high	GOTERM_MF_DIRECT	GO:0016706~oxidoreductase activity, acting on paired donors, with incorporation or reduction of molecular oxygen, 2-oxoglutarate as one donor, and incorporation of one atom each of oxygen into both donors	4	0.011742	HIF1AN, EGLN2, EGLN1, ALKBH5	8.2457	0.311269
IBA_high	GOTERM_MF_DIRECT	GO:0019003~GDP binding	6	0.0119069	RAB8B, MIEF1, RAB35, RALA, RAP1B, RAB21	4.35189	0.30301
IBA_high	GOTERM_BP_DIRECT	GO:0019054~modulation by virus of host process	3	0.0121694	KPNA4, KPNB1, KPNA2	17.0132	0.547334
IBA_high	GOTERM_BP_DIRECT	GO:0060982~coronary artery morphogenesis	3	0.0121694	SEC24B, TGFBR1, VEGFA	17.0132	0.547334
IBA_high	GOTERM_MF_DIRECT	GO:0042803~protein homodimerization activity	30	0.012634	GRPEL1, MVD, HEXB, GCH1, MAP3K5, HIF1AN, SQSTM1, HMOX1, NUDT21, PCYT1A, PAFAH1B2, TPR, TCF4, ANO6, MSH2, LDB1, ELAVL1, ACTN1, WWTR1, DAPK3, ABCG1, TARS, MEF2D, CORO1A, ICE1, MLX, VEGFA, SNRPC, RNF40, CLN6	1.6096	0.306851
IBA_high	GOTERM_CC_DIRECT	GO:0000502~proteasome complex	6	0.0145022	TXNL1, RAD23B, ADRM1, UBE3C, PSMD5, USP14	4.15125	0.247884
IBA_high	GOTERM_BP_DIRECT	GO:0045944~positive regulation of transcription from RNA polymerase II promoter	37	0.0146961	MAVS, CNBP, ZNF292, SBNO2, E2F4, CCNT1, HEXB, EGLN1, CBFA2T2, MEN1, ACVR1B, TNFRSF1A, CHD8, SQSTM1, RTF1, AGO1, CEBPZ, KDM3A, YAP1, MKL2, RPRD1B, TCF4, MAFG, CCNK, LDB1, TRIM28, WWTR1, GTF2H1, EIF4A3, MEF2D, NCOA1, HIF1A, NCOA2, RNF4, MAPK14, VEGFA, TBL1X	1.49725	0.604447
IBA_high	GOTERM_BP_DIRECT	GO:0006695~cholesterol biosynthetic process	5	0.0147915	CNBP, MVD, ACLY, MVK, IDI1	5.22334	0.5952
IBA_high	GOTERM_CC_DIRECT	GO:0000151~ubiquitin ligase complex	8	0.0154392	ARIH1, UBE4B, TRAF7, FBXO21, SUGT1, MED20, FBXO10, RNF40	3.075	0.251902
IBA_high	GOTERM_BP_DIRECT	GO:0006457~protein folding	11	0.0157803	TXNL1, CSNK2A2, PPIF, GRPEL1, CCT5, CSNK2A1, PPIL4, CCT3, CCT6A, RANBP2, DNAJA2	2.42595	0.607827
IBA_high	GOTERM_BP_DIRECT	GO:1904871~positive regulation of protein localization to Cajal body	3	0.0159581	CCT5, CCT3, CCT6A	14.8865	0.601019
IBA_high	GOTERM_BP_DIRECT	GO:0051301~cell division	17	0.0160743	SPECC1L, CCNK, PDS5A, CCNT1, CDC34, RCC1, CDK4, CDC27, WAPL, SEH1L, IST1, CCNY, MCMBP, NEK9, NEK4, TPR, ZW10	1.92816	0.59308
IBA_high	GOTERM_MF_DIRECT	GO:0000166~nucleotide binding	17	0.016925	RBM34, RBM42, CPEB3, ALYREF, PABPC4, RBM4, ELAVL1, CPEB1, POLR2D, LARP4B, ABT1, HNRNPF, SRSF9, U2AF1, RBM18, PPIL4, RBM27	1.91333	0.375968
IBA_high	GOTERM_BP_DIRECT	GO:0030433~ER-associated ubiquitin-dependent protein catabolic process	6	0.017253	TMEM129, DNAJB9, UBE4B, RNF185, UBE2J1, UBXN4	3.96974	0.608914
IBA_high	GOTERM_CC_DIRECT	GO:0000790~nuclear chromatin	11	0.0183032	MEN1, NCOA1, E2F4, RBBP4, LDB1, MCMBP, GATAD2B, RCC1, TCF4, MBD1, UBE2B	2.366	0.281221
IBA_high	GOTERM_BP_DIRECT	GO:0048208~COPII vesicle coating	6	0.0184179	PPP6C, SEC24B, SEC16A, BET1, SEC24C, SEC23IP	3.90466	0.623074
IBA_high	GOTERM_CC_DIRECT	GO:0005832~chaperonin-containing T-complex	3	0.0185526	CCT5, CCT3, CCT6A	13.8375	0.274833
IBA_high	GOTERM_BP_DIRECT	GO:0006607~NLS-bearing protein import into nucleus	4	0.0192173	KPNA4, RANBP2, KPNB1, KPNA2	6.9039	0.629042
IBA_high	GOTERM_MF_DIRECT	GO:0003725~double-stranded RNA binding	6	0.0194044	ILF2, AGO1, ELAVL1, ACTN1, DDX21, MRPL44	3.8525	0.405279
IBA_high	GOTERM_BP_DIRECT	GO:0000463~maturation of LSU-rRNA from tricistronic rRNA transcript (SSU-rRNA, 5.8S rRNA, LSU-rRNA)	3	0.0201797	RPL7L1, PES1, FTSJ3	13.2325	0.637643
IBA_high	GOTERM_MF_DIRECT	GO:1904264~ubiquitin protein ligase activity involved in ERAD pathway	3	0.0206995	TMEM129, RNF185, TRIM25	13.0557	0.413379
IBA_high	GOTERM_BP_DIRECT	GO:0007595~lactation	5	0.0207466	NCOA1, HIF1A, VEGFA, DHODH, CDO1	4.72588	0.638626
IBA_high	GOTERM_BP_DIRECT	GO:0006368~transcription elongation from RNA polymerase II promoter	7	0.0211805	ADRM1, CCNK, RTF1, CCNT1, TCEA1, POLR2D, GTF2H1	3.23118	0.637238
IBA_high	GOTERM_MF_DIRECT	GO:0004672~protein kinase activity	17	0.0218689	ROCK1, LIMK2, TGFBR1, TRIM28, CDK4, DAPK3, DAPK1, GTF2H1, MAP3K7, CSNK2A2, MAP3K5, CSNK2A1, RPS6KA2, MAPK14, NEK9, NEK4, FASTKD5	1.85471	0.418975
IBA_high	GOTERM_CC_DIRECT	GO:0030127~COPII vesicle coat	3	0.0228261	TMED7, SEC24B, SEC24C	12.4538	0.316819
IBA_high	GOTERM_MF_DIRECT	GO:0003682~chromatin binding	18	0.0228855	LDB1, TRIM28, CCNT1, POLR1A, ADNP, RCC1, MBD1, GTF2H1, MEN1, ANKRD17, CHD8, NCOA1, NCOA2, MCMBP, YAP1, TPR, TCF4, BAHD1	1.80309	0.422006
IBA_high	GOTERM_MF_DIRECT	GO:0003727~single-stranded RNA binding	5	0.0234363	CNBP, HNRNPF, AGO1, SNRPC, POLR2D	4.55431	0.418521
IBA_high	GOTERM_BP_DIRECT	GO:0023014~signal transduction by protein phosphorylation	5	0.0242025	ACVR1B, LYN, TGFBR1, NEK4, KDR	4.51107	0.677884
IBA_high	GOTERM_BP_DIRECT	GO:2000036~regulation of stem cell population maintenance	3	0.0248102	ELAVL1, CNOT1, KDM3A	11.9092	0.67846
IBA_high	GOTERM_BP_DIRECT	GO:0016925~protein sumoylation	8	0.0282706	NUP153, NUP160, SEH1L, TRIM28, SAE1, NUP188, RANBP2, TPR	2.71435	0.717968
IBA_high	GOTERM_BP_DIRECT	GO:0070979~protein K11-linked ubiquitination	4	0.029491	RNF4, UBE2W, CDC27, UBE2B	5.8811	0.725236
IBA_high	GOTERM_BP_DIRECT	GO:0051292~nuclear pore complex assembly	3	0.0298264	NUP153, TMEM33, TPR	10.8266	0.721504
IBA_high	GOTERM_BP_DIRECT	GO:0009743~response to carbohydrate	3	0.0298264	LYN, ADNP, RAP1B	10.8266	0.721504
IBA_high	GOTERM_MF_DIRECT	GO:0004177~aminopeptidase activity	4	0.030527	BLMH, TPP2, LTA4H, XPNPEP3	5.80253	0.49599
IBA_high	GOTERM_MF_DIRECT	GO:0051879~Hsp90 protein binding	4	0.030527	HIF1A, CSNK2A1, KPNB1, KDR	5.80253	0.49599
IBA_high	GOTERM_BP_DIRECT	GO:0042795~snRNA transcription from RNA polymerase II promoter	6	0.0312668	CCNK, INTS5, ICE1, CCNT1, RPRD1B, POLR2D	3.40263	0.730866
IBA_high	GOTERM_CC_DIRECT	GO:0044615~nuclear pore nuclear basket	3	0.0324366	NUP153, RANBP2, TPR	10.3781	0.407809
IBA_high	GOTERM_CC_DIRECT	GO:0015030~Cajal body	5	0.0338849	ARIH1, ICE1, U2AF1, NPAT, SNRPC	4.06986	0.410314
IBA_high	GOTERM_MF_DIRECT	GO:0003714~transcription corepressor activity	11	0.0351611	E2F6, LDB1, TRIM28, NPAT, ZNF366, YAP1, TCF4, WWTR1, RLIM, TBL1X, CBFA2T2	2.12235	0.534914
IBA_high	GOTERM_MF_DIRECT	GO:0008565~protein transporter activity	6	0.0364799	ARFGAP3, XPO6, KPNA4, KPNB1, KPNA2, TNPO3	3.26392	0.536963
IBA_high	GOTERM_BP_DIRECT	GO:0051865~protein autoubiquitination	5	0.0365565	BFAR, RNF4, UBE4B, RNF185, UBE2B	3.96974	0.778366
IBA_high	GOTERM_MF_DIRECT	GO:0061631~ubiquitin conjugating enzyme activity	4	0.0367474	UBE2J1, CDC34, UBE2B, UBE2R2	5.40235	0.52867
IBA_high	GOTERM_MF_DIRECT	GO:0047485~protein N-terminus binding	7	0.037534	MEN1, CSNK2A2, NCOA1, CSNK2A1, NPAT, EXOC5, DCTN4	2.82649	0.525741
IBA_high	GOTERM_CC_DIRECT	GO:0042405~nuclear inclusion body	3	0.0377351	NUP153, RANBP2, TPR	9.57981	0.433922
IBA_high	GOTERM_BP_DIRECT	GO:0006468~protein phosphorylation	19	0.0398749	CCNK, ROCK1, LIMK2, LYN, TGFBR1, CCNT1, CDK4, DAPK3, DAPK1, MARK2, CSNK2A2, ST3GAL1, ACVR1B, MAP3K5, CSNK2A1, SQSTM1, NEK9, NEK4, FASTKD5	1.65406	0.800656
IBA_high	GOTERM_MF_DIRECT	GO:0008536~Ran GTPase binding	4	0.0400822	XPO6, XPO5, RANBP2, KPNB1	5.22227	0.539254
IBA_high	GOTERM_BP_DIRECT	GO:0016310~phosphorylation	7	0.0402776	ALDH18A1, LIMK2, HMGXB3, MVK, NADK, SGMS1, PGM2L1	2.77882	0.797448
IBA_high	GOTERM_BP_DIRECT	GO:1900034~regulation of cellular response to heat	6	0.0403448	NUP153, NUP160, SEH1L, NUP188, RANBP2, TPR	3.17579	0.791563
IBA_high	GOTERM_MF_DIRECT	GO:0070628~proteasome binding	3	0.0419446	ADRM1, USP14, USP13	9.03855	0.545768
IBA_high	GOTERM_MF_DIRECT	GO:0017160~Ral GTPase binding	3	0.0419446	RALBP1, EXOC8, EXOC5	9.03855	0.545768
IBA_high	GOTERM_CC_DIRECT	GO:0005667~transcription factor complex	10	0.0433621	HIF1A, E2F4, E2F6, ABT1, LDB1, MED23, YAP1, TCF4, WWTR1, CDK4	2.15091	0.469494
IBA_high	GOTERM_BP_DIRECT	GO:0000082~G1/S transition of mitotic cell cycle	7	0.0436752	ACVR1B, PPP6C, CACUL1, CDC34, RCC1, CDK4, ORC2	2.72433	0.811337
IBA_high	GOTERM_BP_DIRECT	GO:0007062~sister chromatid cohesion	7	0.0454392	WAPL, NUP160, PDS5A, SEH1L, MCMBP, RANBP2, ZW10	2.69788	0.818041
IBA_high	GOTERM_CC_DIRECT	GO:0030529~intracellular ribonucleoprotein complex	8	0.0461374	EIF4A3, ILF2, HNRNPF, PABPC4, SECISBP2, AGO1, CASC3, SLBP	2.44191	0.479872
IBA_high	GOTERM_BP_DIRECT	GO:0008299~isoprenoid biosynthetic process	3	0.0469715	MVD, MVK, IDI1	8.50659	0.82275
IBA_high	GOTERM_BP_DIRECT	GO:0007064~mitotic sister chromatid cohesion	3	0.0469715	WAPL, PDS5A, CHTF8	8.50659	0.82275
IBA_high	GOTERM_BP_DIRECT	GO:0032784~regulation of DNA-templated transcription, elongation	3	0.0469715	TSFM, LDB1, TCEA1	8.50659	0.82275
IBA_high	GOTERM_CC_DIRECT	GO:0043614~multi-eIF complex	2	0.0474921	EIF3A, EIF2S1	41.5125	0.479157
IBA_high	GOTERM_CC_DIRECT	GO:0005840~ribosome	9	0.0475688	MRPS22, RPS6KA2, EIF2S1, MRPL17, RPL7L1, HSPA14, DENR, SERP1, MRPL44	2.25068	0.469315
IBA_high	GOTERM_MF_DIRECT	GO:0001076~transcription factor activity, RNA polymerase II transcription factor binding	3	0.0481276	HIF1A, RTF1, YAP1	8.39294	0.586806
IBA_high	GOTERM_CC_DIRECT	GO:0016023~cytoplasmic, membrane-bounded vesicle	8	0.0492248	CD93, IST1, SLC30A4, NEU1, TRAF7, ARFGEF2, USP14, KDR	2.40652	0.471075
IBA_high	GOTERM_BP_DIRECT	GO:0071174~mitotic spindle checkpoint	2	0.0496319	CSNK2A2, CSNK2A1	39.6974	0.834278
IBA_high	GOTERM_BP_DIRECT	GO:0046832~negative regulation of RNA export from nucleus	2	0.0496319	NUP153, TPR	39.6974	0.834278
IBA_high	GOTERM_BP_DIRECT	GO:0010256~endomembrane system organization	2	0.0496319	ARFGEF2, ARFGEF1	39.6974	0.834278
IBA_high	GOTERM_BP_DIRECT	GO:1904017~cellular response to Thyroglobulin triiodothyronine	2	0.0496319	NCOA1, NCOA2	39.6974	0.834278
IBA_high	GOTERM_BP_DIRECT	GO:0031990~mRNA export from nucleus in response to heat stress	2	0.0496319	TPR, POLR2D	39.6974	0.834278
IBA_high	GOTERM_MF_DIRECT	GO:0003713~transcription coactivator activity	12	0.0527478	NCOA1, NCOA2, RNF4, ABT1, NPAT, MED23, MYCBP, MKL2, YAP1, WWTR1, MED20, PSMD9	1.89518	0.611504
IBA_high	GOTERM_BP_DIRECT	GO:1904874~positive regulation of telomerase RNA localization to Cajal body	3	0.053317	CCT5, CCT3, CCT6A	7.93948	0.850442
IBA_high	GOTERM_MF_DIRECT	GO:0051219~phosphoprotein binding	4	0.0548787	GPRIN1, TBL2, LYN, IGF2R	4.60789	0.616921
IBA_high	GOTERM_BP_DIRECT	GO:0006890~retrograde vesicle-mediated transport, Golgi to ER	6	0.0554866	KDELR2, TMED7, ARFGAP3, ARCN1, SURF4, ZW10	2.90469	0.857
IBA_high	GOTERM_BP_DIRECT	GO:0000422~mitophagy	4	0.0570417	SQSTM1, WIPI2, WDR45B, MARK2	4.53685	0.860061
IBA_high	GOTERM_BP_DIRECT	GO:0006606~protein import into nucleus	5	0.0577479	NUP153, NUP188, TPR, KPNB1, KPNA2	3.42219	0.858843
IBA_high	GOTERM_BP_DIRECT	GO:0006887~exocytosis	6	0.0578837	RAB3D, RALA, EXOC5, TXLNA, ARFGEF2, ARFGEF1	2.86969	0.854839
IBA_high	GOTERM_BP_DIRECT	GO:0042274~ribosomal small subunit biogenesis	3	0.0599455	NOP14, NAT10, UTP11	7.44326	0.860267
IBA_high	GOTERM_BP_DIRECT	GO:0007040~lysosome organization	4	0.0611115	MFSD8, HEXB, MBTPS1, CLN6	4.41082	0.86126
IBA_high	GOTERM_BP_DIRECT	GO:0009636~response to toxic substance	6	0.0628535	WAPL, BLMH, LYN, SRSF9, SLC30A4, CDK4	2.80217	0.864807
IBA_high	GOTERM_BP_DIRECT	GO:0034605~cellular response to heat	4	0.0653129	LYN, EIF2S1, HMOX1, TPR	4.29161	0.871203
IBA_high	GOTERM_BP_DIRECT	GO:0051893~regulation of focal adhesion assembly	3	0.066839	ROCK1, LDB1, DAPK3	7.00542	0.873411
IBA_high	GOTERM_BP_DIRECT	GO:2000114~regulation of establishment of cell polarity	3	0.066839	ROCK1, RAP1B, ARFGEF1	7.00542	0.873411
IBA_high	GOTERM_MF_DIRECT	GO:0005525~GTP binding	16	0.0668875	RAB8B, RAB3D, TSR1, ATL3, DRG1, AK4, GCH1, DAPK1, ARL10, GNAQ, RAB35, RALA, RAP1B, IRGQ, EIF2B2, RAB21	1.63196	0.682564
IBA_high	GOTERM_CC_DIRECT	GO:0016581~NuRD complex	3	0.0684465	RBBP4, CSNK2A1, GATAD2B	6.91875	0.580651
IBA_high	GOTERM_BP_DIRECT	GO:0046777~protein autophosphorylation	9	0.0691499	ACVR1B, LYN, EIF2S1, TRIM28, DAPK3, PRKX, KDR, MARK2, DAPK1	2.07719	0.878575
IBA_high	GOTERM_BP_DIRECT	GO:2001237~negative regulation of extrinsic apoptotic signaling pathway	4	0.0696433	TGFBR1, YAP1, SGMS1, GCLM	4.17867	0.876603
IBA_high	GOTERM_CC_DIRECT	GO:0033565~ESCRT-0 complex	2	0.0703874	STAM2, STAM	27.675	0.580951
IBA_high	GOTERM_CC_DIRECT	GO:0005884~actin filament	5	0.0710086	CORO1A, EZR, ACTN1, DAPK3, MARK2	3.19327	0.574295
IBA_high	GOTERM_MF_DIRECT	GO:0005547~phosphatidylinositol-3,4,5-trisphosphate binding	4	0.0718995	MYO10, FERMT2, ASAP1, ZFYVE1	4.12285	0.700782
IBA_high	GOTERM_BP_DIRECT	GO:0070682~proteasome regulatory particle assembly	2	0.0735185	PSMD5, PSMD9	26.4649	0.887047
IBA_high	GOTERM_BP_DIRECT	GO:0002188~translation reinitiation	2	0.0735185	EIF3A, DENR	26.4649	0.887047
IBA_high	GOTERM_BP_DIRECT	GO:0019287~isopentenyl diphosphate biosynthetic process, mevalonate pathway	2	0.0735185	MVD, MVK	26.4649	0.887047
IBA_high	GOTERM_BP_DIRECT	GO:0000472~endonucleolytic cleavage to generate mature 5'-end of SSU-rRNA from (SSU-rRNA, 5.8S rRNA, LSU-rRNA)	2	0.0735185	NOP14, ABT1	26.4649	0.887047
IBA_high	GOTERM_BP_DIRECT	GO:0071577~zinc II ion transmembrane transport	3	0.0739799	SLC30A4, SLC30A5, SLC39A1	6.61623	0.885043
IBA_high	GOTERM_BP_DIRECT	GO:0000079~regulation of cyclin-dependent protein serine/threonine kinase activity	4	0.0741	CCNK, CCNY, CCNT1, GTF2H1	4.07153	0.881861
IBA_high	GOTERM_MF_DIRECT	GO:0019826~oxygen sensor activity	2	0.0744916	HIF1AN, EGLN2	26.1114	0.705361
IBA_high	GOTERM_CC_DIRECT	GO:0000407~pre-autophagosomal structure	3	0.0753185	SQSTM1, WIPI2, ZFYVE1	6.55461	0.586887
IBA_high	GOTERM_BP_DIRECT	GO:0006886~intracellular protein transport	11	0.0757204	KDELR2, ARFGAP3, SEC24B, XPO6, STAM2, ARCN1, STAM, APPBP2, SEC24C, KPNB1, SEC23IP	1.8503	0.883949
IBA_high	GOTERM_BP_DIRECT	GO:0018279~protein N-linked glycosylation via asparagine	4	0.07868	ST3GAL1, STT3A, DPM1, UBE2J1	3.96974	0.890334
IBA_high	GOTERM_CC_DIRECT	GO:0005793~endoplasmic reticulum-Golgi intermediate compartment	5	0.0808787	TMED7, IST1, SURF4, SERPINH1, SEC23IP	3.05239	0.604541
IBA_high	GOTERM_CC_DIRECT	GO:0043231~intracellular membrane-bounded organelle	20	0.0829665	CHTOP, MFSD8, STAM2, ALYREF, ZDHHC7, CNOT1, ABCG1, DDX6, MEF2D, WAPL, P4HA1, RBSN, ARCN1, TMEM165, DPM1, NEU1, TRAF7, YIPF4, PQLC2, TNPO3	1.4879	0.605015
IBA_high	GOTERM_BP_DIRECT	GO:0016197~endosomal transport	5	0.0842281	SQSTM1, STAM2, RAB35, RBSN, STAM	3.00738	0.903742
IBA_high	GOTERM_BP_DIRECT	GO:0006006~glucose metabolic process	5	0.0878936	GNPDA1, H6PD, MAPK14, SERP1, PGM2L1	2.96249	0.910574
IBA_high	GOTERM_BP_DIRECT	GO:0002052~positive regulation of neuroblast proliferation	3	0.0889378	HIF1A, VEGFA, CX3CR1	5.95461	0.910347
IBA_high	GOTERM_BP_DIRECT	GO:0006367~transcription initiation from RNA polymerase II promoter	8	0.0891947	TRIM28, MED23, YAP1, TCF4, WWTR1, POLR2D, MED20, GTF2H1	2.08934	0.908121
IBA_high	GOTERM_CC_DIRECT	GO:0034399~nuclear periphery	3	0.0896728	NUP153, TPR, KPNB1	5.93036	0.625832
IBA_high	GOTERM_BP_DIRECT	GO:0008203~cholesterol metabolic process	5	0.091635	SOAT1, NPC1, MBTPS1, ABCG1, CLN6	2.91893	0.911428
IBA_high	GOTERM_BP_DIRECT	GO:0006364~rRNA processing	10	0.0921483	NOP14, EIF4A3, TSR1, PNO1, NOB1, NPM3, DDX21, RRP9, UTP11, PES1	1.85502	0.909909
IBA_high	GOTERM_CC_DIRECT	GO:0005638~lamin filament	2	0.0927337	LMNB2, NARF	20.7563	0.629924
IBA_high	GOTERM_CC_DIRECT	GO:0051286~cell tip	2	0.0927337	EZR, RAB8B	20.7563	0.629924
IBA_high	GOTERM_BP_DIRECT	GO:0000413~protein peptidyl-prolyl isomerization	4	0.093131	PPIF, TTC9C, PPIL4, RANBP2	3.69278	0.909562
IBA_high	GOTERM_BP_DIRECT	GO:0045663~positive regulation of myoblast differentiation	3	0.0967234	MAP3K5, HIF1AN, MAPK14	5.67106	0.915365
IBA_high	GOTERM_BP_DIRECT	GO:0051894~positive regulation of focal adhesion assembly	3	0.0967234	ROCK1, VEGFA, KDR	5.67106	0.915365
IBA_high	GOTERM_BP_DIRECT	GO:0006054~N-acetylneuraminate metabolic process	2	0.0968061	ST3GAL1, GNE	19.8487	0.912936
IBA_high	GOTERM_BP_DIRECT	GO:0000154~rRNA modification	2	0.0968061	THUMPD1, NAT10	19.8487	0.912936
IBA_high	GOTERM_BP_DIRECT	GO:0006534~cysteine metabolic process	2	0.0968061	CDO1, GCLM	19.8487	0.912936
IBA_high	GOTERM_BP_DIRECT	GO:0061419~positive regulation of transcription from RNA polymerase II promoter in response to hypoxia	2	0.0968061	HIF1A, VEGFA	19.8487	0.912936
IBA_high	GOTERM_BP_DIRECT	GO:0007000~nucleolus organization	2	0.0968061	RRN3, PES1	19.8487	0.912936
IBA_high	GOTERM_BP_DIRECT	GO:0051716~cellular response to stimulus	2	0.0968061	EIF2B2, EIF2B1	19.8487	0.912936
IBA_high	GOTERM_BP_DIRECT	GO:0000466~maturation of 5.8S rRNA from tricistronic rRNA transcript (SSU-rRNA, 5.8S rRNA, LSU-rRNA)	2	0.0968061	PES1, FTSJ3	19.8487	0.912936
IBA_high	GOTERM_CC_DIRECT	GO:0035145~exon-exon junction complex	3	0.0971277	EIF4A3, ALYREF, CASC3	5.6608	0.639176
IBA_high	GOTERM_MF_DIRECT	GO:0046523~S-methyl-5-thioribose-1-phosphate isomerase activity	2	0.0980707	EIF2B2, EIF2B1	19.5835	0.796379
IBA_high	GOTERM_MF_DIRECT	GO:0035368~selenocysteine insertion sequence binding	2	0.0980707	EIF4A3, SECISBP2	19.5835	0.796379
IBA_high	GOTERM_MF_DIRECT	GO:0031545~peptidyl-proline 4-dioxygenase activity	2	0.0980707	EGLN2, EGLN1	19.5835	0.796379
IBA_high	GOTERM_MF_DIRECT	GO:0000403~Y-form DNA binding	2	0.0980707	MEN1, MSH2	19.5835	0.796379
IBA_high	GOTERM_MF_DIRECT	GO:0031369~translation initiation factor binding	3	0.0989541	TBL2, POLR2D, GCH1	5.59529	0.791974
IBA_high	GOTERM_MF_DIRECT	GO:0031418~L-ascorbic acid binding	3	0.0989541	P4HA1, EGLN2, EGLN1	5.59529	0.791974
IBA_high	GOTERM_MF_DIRECT	GO:0017056~structural constituent of nuclear pore	3	0.0989541	NUP153, TMEM33, NUP188	5.59529	0.791974
Cluster	Category	Term	Count	PValue	Genes	Fold Enrichment	Benjamini
IBA_low	GOTERM_BP_DIRECT	GO:0007155~cell adhesion	33	3.28e-07	BCAN, ITGB5, EDIL3, DDR2, APLP1, SEMA5A, SORBS3, APP, ROBO1, ROBO2, ADGRB1, TM9SF4, DSCAM, PTPRK, MPDZ, ADAM23, CNTN6, CNTNAP5, PODXL, NLGN1, EFS, PTPRS, PTPRT, PCDH17, COL16A1, SIRPA, NCAM1, VWF, NCAM2, ANOS1, ADAM22, OMG, NTM	2.7946	0.000608
IBA_low	GOTERM_CC_DIRECT	GO:0045202~synapse	19	8.52e-07	CPT1C, DLGAP1, CADM2, NLGN1, SDK1, PCDH15, NLGN3, PTPRN, DVL1, GABRR2, APP, CHRM3, TENM2, GRID2, DTNB, VWC2, AGRN, LGI1, DSCAM	4.13179	0.000311
IBA_low	GOTERM_MF_DIRECT	GO:0005001~transmembrane receptor protein tyrosine phosphatase activity	7	2.86e-06	PTPRK, PTPRD, PTPRM, PTPRZ1, PTPRN2, PTPRA, PTPRS	15.8337	0.00171307
IBA_low	GOTERM_BP_DIRECT	GO:0007411~axon guidance	17	3.42e-06	PTPRA, NFASC, NRXN1, SLIT2, DVL1, NCAM1, ROBO1, ANK3, TENM2, ETV1, ANOS1, MAPK8IP3, ROBO2, EFNA4, KIF26A, LGI1, CSF1R	4.15595	0.00316651
IBA_low	GOTERM_CC_DIRECT	GO:0030054~cell junction	30	6.7e-06	PRKCZ, BRSK1, LRRC4C, FBF1, LRRTM4, ATN1, GRID2, VWC2, AGRN, LGI1, DSCAM, CPT1C, GABRG2, ANKS1B, DLGAP1, PTPRN2, NLGN1, SDK1, TANC1, DENND1A, NLGN3, NRXN1, PTPRN, GABRR2, PPP1R9A, CHRM3, TENM2, PKP4, ERC2, UNC13B	2.57259	0.00122151
IBA_low	GOTERM_CC_DIRECT	GO:0030424~axon	19	1.54e-05	CPT1C, HCN1, PALM, GABRG2, PTPRK, CADM2, HTT, NF1, DVL1, NCAM2, GRM3, APP, ROBO1, GRM7, TENM3, ADAM22, MYH14, ADGRL3, DSCAM	3.36871	0.00186845
IBA_low	GOTERM_CC_DIRECT	GO:0005887~integral component of plasma membrane	63	1.58e-05	ADCY2, NRG3, SLC20A2, CADM2, CSPG4, TNFSF12, DDR2, ATP2B3, APP, ROBO1, SLC2A1, GRID2, ADGRB1, SLC4A3, DSCAM, GABRG2, PTPRK, PTPRM, PCDH11X, PTPRN2, SLC22A8, PTPRS, STIM1, PCDH7, NRXN1, IL11RA, GABRR2, GRM3, CHRM3, HTR7, GRM7, RYR1, PDGFRA, EFNA4, PALM, SLC38A3, FGFR3, SLCO1A2, BEST1, SCN9A, CSF1R, HCN1, EBP, PTPRD, TM2D1, PTPRZ1, ADAM23, PODXL, PTPRA, NLGN1, NPR2, NLGN3, SLCO2B1, ATP13A5, SLC6A9,…	1.75245	0.00144155
IBA_low	GOTERM_BP_DIRECT	GO:0035556~intracellular signal transduction	27	1.69e-05	PRKCZ, NRG3, ADCY2, ADCY8, CSPG4, BRSK1, RGL2, DGKA, PLCB3, DGKB, PPP1R1B, WNK4, ACOT11, SHC2, GPR155, MCF2, EFS, NPR2, NEK11, DVL1, WSB1, TYK2, MAST4, TNS2, MAST2, DEF8, UNC13B	2.60422	0.010395
IBA_low	GOTERM_CC_DIRECT	GO:0005886~plasma membrane	144	1.73e-05	XRCC5, SLC9A8, ADCY2, KIAA0556, CROCC, CADM2, ADCY8, TNFSF12, AIP, ATP2B3, APP, ANK2, ANK3, ROBO1, SLC2A1, GRID2, RAPGEF6, ADGRB1, SLC4A3, NEGR1, WWOX, ADGRB3, MVB12B, CDH23, DSCAM, KCND1, CA12, TTC7B, PTPRS, ABCC10, STIM1, PTPRT, PTPRN, SIRPA, IL11RA, GABRR2, NCAM1, NCAM2, TNS2, HTR7, ATP9A, RYR1, PDGFRA, PDGFRB, ANOS1, EFNA4, ADGRA2, UNC13B, PHKA2, PALM, SLC38A3, FGFR3, FOLH1B, ERBB4, ITGB5, DA…	1.37538	0.00126055
IBA_low	GOTERM_BP_DIRECT	GO:0007158~neuron cell-cell adhesion	6	3.76e-05	NCAM2, NRXN2, NLGN1, ASTN1, NLGN3, NRXN1	14.5764	0.0172797
IBA_low	GOTERM_BP_DIRECT	GO:0051491~positive regulation of filopodium assembly	7	4.11e-05	PALM, TENM1, TENM2, NLGN1, AGRN, BCAS3, ARAP1	10.4651	0.0151157
IBA_low	GOTERM_BP_DIRECT	GO:0043547~positive regulation of GTPase activity	32	6.25e-05	DENND5A, FGFR3, ERBB4, STXBP5L, RGL2, PLEKHG3, GARNL3, RAPGEF6, ANGPT1, AGRN, BCAS3, AGAP2, SHC2, ADGRB3, ARHGEF10L, FGD4, DENND6B, MCF2, NF1, PTPRA, DENND1A, ARHGEF9, DOCK6, ELMO1, NCAM1, SH2D3C, SBF2, JUN, PKP4, PDGFRA, PDGFRB, ARAP1	2.20151	0.0191055
IBA_low	GOTERM_CC_DIRECT	GO:0005814~centriole	12	0.00014	CCHCR1, CEP250, CROCC, HTT, STARD9, PCNT, ODF2, CNTLN, CENPJ, IFT88, DCTN1, FBF1	4.1799	0.00850521
IBA_low	GOTERM_MF_DIRECT	GO:0050839~cell adhesion molecule binding	9	0.000191	PTPRD, NRXN2, TENM1, CADM2, TENM2, TENM3, NLGN1, NLGN3, NRXN1	5.58193	0.0555763
IBA_low	GOTERM_BP_DIRECT	GO:0007156~homophilic cell adhesion via plasma membrane adhesion molecules	14	0.000223	PTPRM, CADM2, PCDH11X, SDK1, PCDH15, PTPRT, PCDH7, PCDH17, ROBO1, CDH18, TENM3, ROBO2, CDH23, DSCAM	3.44421	0.0572734
IBA_low	GOTERM_BP_DIRECT	GO:0007417~central nervous system development	12	0.000265	ARSB, ATN1, ADAM23, PTPRZ1, CNTN6, ARNT2, BCAN, ROBO2, ID3, ADAM22, SZT2, ADGRA2	3.88704	0.0594475
IBA_low	GOTERM_BP_DIRECT	GO:0007157~heterophilic cell-cell adhesion via plasma membrane cell adhesion molecules	8	0.000269	PTPRD, TENM1, CADM2, TENM2, TENM3, GRID2, NLGN1, NRXN1	6.21926	0.0539031
IBA_low	GOTERM_MF_DIRECT	GO:0004725~protein tyrosine phosphatase activity	11	0.000269	PTPRK, PTPRD, PTPRM, PTPRZ1, PTPN5, PTPRN2, PTPRA, PTPRS, PTPRT, PTPRN, DUSP8	4.22986	0.052335
IBA_low	GOTERM_BP_DIRECT	GO:0097104~postsynaptic membrane assembly	4	0.000317	NRXN2, NLGN1, NLGN3, NRXN1	25.9136	0.05706
IBA_low	GOTERM_CC_DIRECT	GO:0045211~postsynaptic membrane	16	0.00033	ANKS1B, GABRG2, DLGAP1, MPDZ, NLGN1, TANC1, LRRC4C, GABRR2, GRM3, LRRTM4, CHRM3, ANK2, ANK3, TENM2, GRM7, GRID2	2.9847	0.0170832
IBA_low	GOTERM_CC_DIRECT	GO:0030425~dendrite	21	0.000375	CPT1C, HCN1, PTPRK, ADCY2, KCND1, MPDZ, HTT, NF1, NLGN1, DENND1A, TANC1, KLHL1, PPP1R9A, LRP1, CHRM3, ANK3, TENM2, GRM7, HTR7, MAPK8IP3, BRINP3	2.46739	0.0169687
IBA_low	GOTERM_BP_DIRECT	GO:0030534~adult behavior	6	0.000458	GABRG2, NRXN2, GRM7, NLGN3, NRXN1, PCDH17	8.97009	0.074344
IBA_low	GOTERM_MF_DIRECT	GO:0005509~calcium ion binding	35	0.00054	MEGF8, EFCAB7, SPOCK3, LTBP3, NELL1, LTBP4, PAMR1, ASTN2, EDIL3, KCNIP2, PSPH, DGKA, PLCB3, DGKB, FSTL5, AIF1L, AGRN, CDH23, MICU1, PCDH11X, STIM1, PCDH15, PCDH7, NRXN1, PCDH17, SLIT2, ITPR2, LRP1, GRM7, CDH18, TENM2, RYR1, RHOT2, ADGRL3, GCA	1.87708	0.0777472
IBA_low	GOTERM_BP_DIRECT	GO:0010457~centriole-centriole cohesion	4	0.000854	CEP250, CROCC, CNTLN, DCTN1	19.4352	0.12362
IBA_low	GOTERM_BP_DIRECT	GO:0007416~synapse assembly	8	0.000923	NRXN2, NLGN1, SDK1, NLGN3, NRXN1, ADGRL3, DSCAM, DVL1	5.09775	0.123318
IBA_low	GOTERM_CC_DIRECT	GO:0043197~dendritic spine	10	0.000991	ANKS1B, PALM, APP, GRM3, TENM2, PDE4B, GRID2, NLGN1, ATP1A2, DVL1	3.93607	0.0393999
IBA_low	GOTERM_BP_DIRECT	GO:0035335~peptidyl-tyrosine dephosphorylation	10	0.00100176	PTPRK, PTPRD, PTPRM, PTPRZ1, PTPN5, PTPRN2, PTPRA, PTPRS, PTPRT, DUSP8	3.9263	0.124235
IBA_low	GOTERM_BP_DIRECT	GO:0007399~nervous system development	18	0.00124964	RBFOX1, FZD9, DPF3, CYP46A1, ERBB4, NELL1, NLGN1, DCTN1, APLP1, SEMA5A, APP, SLC4A10, CHRM3, ROBO1, TENM1, LGI1, CRIM1, DSCAM	2.43786	0.14313
IBA_low	GOTERM_BP_DIRECT	GO:0097105~presynaptic membrane assembly	4	0.00125692	PTPRD, NLGN1, NLGN3, NRXN1	17.2757	0.135548
IBA_low	GOTERM_MF_DIRECT	GO:0005524~ATP binding	59	0.00126437	KIFC2, XRCC5, VARS2, ADCY2, ADCY8, STK36, DDR2, TTLL1, MAP3K6, ATP2B3, VWA8, WNK4, CUL9, STARD9, HFM1, PAN3, ABCC10, NEK11, TYK2, MAST4, MAST2, ATP9A, NEK8, PDGFRA, PDGFRB, KIF26A, LRRK1, AARS2, PRKCZ, DNAH9, FGFR3, ERBB4, PFKFB2, FARS2, DNAH3, PRKDC, ABCA2, SHPK, BRSK1, ABCA3, DNAH6, DGKA, DGKB, KIF6, SPEG, CSF1R, ABCB8, DALRD3, NPR2, ATP1A2, WRN, ATP13A5, MMAB, RIMKLB, EPHA6, MYH14, FUK, ABCC8,…	1.51756	0.14064
IBA_low	GOTERM_BP_DIRECT	GO:0050808~synapse organization	6	0.00142747	LRRTM4, NFASC, NLGN1, NLGN3, AGRN, DVL1	7.06734	0.144189
IBA_low	GOTERM_BP_DIRECT	GO:2000463~positive regulation of excitatory postsynaptic potential	5	0.00149603	PRKCZ, NLGN1, NLGN3, NRXN1, DVL1	9.71759	0.142834
IBA_low	GOTERM_CC_DIRECT	GO:0014069~postsynaptic density	13	0.00262592	PALM, ANKS1B, DLGAP1, MPDZ, NLGN1, TANC1, DVL1, GRM3, PPP1R9A, PDE4B, PKP4, MAP4, ADGRB1	2.78092	0.0915108
IBA_low	GOTERM_MF_DIRECT	GO:0016887~ATPase activity	13	0.0030176	KIFC2, DNAH9, CLU, ABCA2, WRN, ATP1A2, ABCA3, ATP13A5, DNAH6, KIF6, VWA8, STARD9, KIF26A	2.73166	0.260449
IBA_low	GOTERM_BP_DIRECT	GO:0007420~brain development	13	0.00375469	XRCC5, SEPT4, SLC38A3, CA10, STK36, ARNT2, NF1, PRKDC, WRN, ACAT1, OXCT1, IFT172, ROBO2	2.65955	0.307101
IBA_low	GOTERM_BP_DIRECT	GO:0016199~axon midline choice point recognition	3	0.00381075	APP, ROBO1, ROBO2	29.1528	0.297943
IBA_low	GOTERM_BP_DIRECT	GO:0031175~neuron projection development	9	0.004198	NCAM1, PTPRK, PPP1R9A, APP, PTPRM, NLGN1, MAP4, LGI1, MICALL1	3.49833	0.310096
IBA_low	GOTERM_CC_DIRECT	GO:0016020~membrane	76	0.00446405	XRCC5, ADCY2, ADCY8, SLC20A2, LRRC4C, TNFSF12, AIP, PLCB3, ST3GAL4, WNK4, PDE4B, SLC2A1, PARD3B, AGAP2, SLC4A3, DSCAM, CDH23, ANO10, PTPRK, PTPRT, LMBRD1, SIRPA, IL11RA, DCTN1, SLIT2, ELMO1, TYK2, NCAM1, SH2D3C, G6PD, SBF2, PDGFRA, MGEA5, RYR1, PLA2G6, PDGFRB, SSC5D, UNC13B, FBXL2, PALM, PRKCZ, SORD, PRKDC, ABCA2, CCDC91, DAAM1, ABCA3, SORCS2, DGKA, SEMA5A, CORO2B, ACE, BEST1, SLCO1A2, PPP1R3F, S…	1.35973	0.137963
IBA_low	GOTERM_MF_DIRECT	GO:0005246~calcium channel regulator activity	5	0.00488774	GRM3, NRXN2, GRM7, STIM1, NRXN1	7.12098	0.342477
IBA_low	GOTERM_BP_DIRECT	GO:0071625~vocalization behavior	4	0.00495042	NRXN2, NLGN3, MYH14, NRXN1	11.1058	0.341635
IBA_low	GOTERM_BP_DIRECT	GO:0051965~positive regulation of synapse assembly	7	0.0050489	LINGO2, NLGN1, NLGN3, NRXN1, ADGRB1, ADGRL3, ADGRB3	4.38859	0.334886
IBA_low	GOTERM_BP_DIRECT	GO:0008542~visual learning	6	0.00571629	APP, PPP1R1B, NF1, TANC1, NLGN3, ATP1A2	5.18272	0.357643
IBA_low	GOTERM_CC_DIRECT	GO:0005874~microtubule	17	0.00607308	KIFC2, DNAH9, MAP1A, PCNT, DNAH3, STIM1, TTLL1, CENPJ, DCTN1, DVL1, DNAH6, KIF6, MAP4, ODF2, CLASP2, KIF26A, MAP6D1	2.15155	0.169134
IBA_low	GOTERM_BP_DIRECT	GO:0030203~glycosaminoglycan metabolic process	5	0.00611455	B3GAT1, B3GAT3, CSPG4, BCAN, AGRN	6.70179	0.365299
IBA_low	GOTERM_BP_DIRECT	GO:0033365~protein localization to organelle	4	0.0073318	ANK2, CEP250, CROCC, CNTLN	9.71759	0.408123
IBA_low	GOTERM_CC_DIRECT	GO:0005802~trans-Golgi network	10	0.00787972	RBFOX1, DENND5A, ATP9A, STX16, CHST2, GSAP, NBEA, CLASP2, ARAP1, MICALL1	2.89417	0.199176
IBA_low	GOTERM_CC_DIRECT	GO:0005578~proteinaceous extracellular matrix	15	0.00856932	PXDN, ADAMTSL1, SPOCK3, PTPRZ1, LTBP4, GPLD1, BCAN, COL16A1, SLIT2, ADAMTS6, VWF, ADAMTS9, COL9A2, ANOS1, ADAMTS4	2.20302	0.200986
IBA_low	GOTERM_BP_DIRECT	GO:0035082~axoneme assembly	4	0.00873553	CFAP74, CFAP46, TTLL1, SPAG16	9.14597	0.452367
IBA_low	GOTERM_BP_DIRECT	GO:0097119~postsynaptic density protein 95 clustering	3	0.00920679	NRXN2, NLGN1, NRXN1	19.4352	0.457797
IBA_low	GOTERM_BP_DIRECT	GO:0007269~neurotransmitter secretion	6	0.00970128	NRXN2, PTPRN2, BRSK1, NRXN1, UNC13B, DVL1	4.57298	0.463616
IBA_low	GOTERM_MF_DIRECT	GO:0005088~Ras guanyl-nucleotide exchange factor activity	9	0.0102008	NCAM1, FGFR3, ERBB4, PTPRA, PDGFRA, PDGFRB, ANGPT1, SHC2, RGL2	3.00939	0.535925
IBA_low	GOTERM_MF_DIRECT	GO:0005516~calmodulin binding	12	0.0105224	PHKA2, PLCB3, ATP2B3, PHKB, PCNT, PDE1A, RYR1, PLA2G6, MYH14, UNC13B, MAP6D1, FBXL2	2.44148	0.505415
IBA_low	GOTERM_BP_DIRECT	GO:0043065~positive regulation of apoptotic process	16	0.0109747	FZD9, SEPT4, PNMA3, ERBB4, MCF2, ADAMTSL4, NF1, CLU, GPLD1, PRKDC, ARHGEF9, SLIT2, PDGFRB, ID3, UNC13B, FGD4	2.07309	0.494202
IBA_low	GOTERM_BP_DIRECT	GO:0042594~response to starvation	5	0.0119512	ADSSL1, OXCT1, TBC1D5, BCAS3, ACAT1	5.55291	0.512602
IBA_low	GOTERM_BP_DIRECT	GO:0030198~extracellular matrix organization	12	0.0125939	VWF, COL4A2, COL9A2, APP, PXDN, ADAMTSL4, NF1, BCAN, ITGB5, AGRN, COL16A1, DDR2	2.37982	0.519966
IBA_low	GOTERM_BP_DIRECT	GO:0042297~vocal learning	3	0.0126718	NRXN2, HTT, NRXN1	16.6587	0.51134
IBA_low	GOTERM_BP_DIRECT	GO:0048842~positive regulation of axon extension involved in axon guidance	3	0.0126718	SEMA5A, MEGF8, DSCAM	16.6587	0.51134
IBA_low	GOTERM_BP_DIRECT	GO:1903779~regulation of cardiac conduction	6	0.0142232	ATP2B3, RYR1, STIM1, NPR2, ATP1A2, ITPR2	4.16468	0.541928
IBA_low	GOTERM_BP_DIRECT	GO:0007162~negative regulation of cell adhesion	5	0.0144842	SEMA5A, PODXL, ANGPT1, ADAM22, DSCAM	5.25275	0.538116
IBA_low	GOTERM_CC_DIRECT	GO:0005930~axoneme	7	0.0159531	DNAH9, CFAP74, IFT172, CFAP46, MAP4, CCDC183, SPAG16	3.44406	0.323838
IBA_low	GOTERM_BP_DIRECT	GO:0006470~protein dephosphorylation	9	0.0160167	PTPRK, TNS2, PTPRD, PTPRM, PTPRZ1, PTPN5, PTPRN2, PTPRT, LHPP	2.77646	0.564426
IBA_low	GOTERM_CC_DIRECT	GO:0070419~nonhomologous end joining complex	3	0.0162273	XRCC5, DCLRE1C, PRKDC	14.7603	0.311487
IBA_low	GOTERM_BP_DIRECT	GO:0030210~heparin biosynthetic process	3	0.016611	NDST3, NDST4, ANGPT1	14.5764	0.567808
IBA_low	GOTERM_CC_DIRECT	GO:0016323~basolateral plasma membrane	11	0.0167117	PALM, SLC4A10, SLC38A3, BEST1, ANK2, CA9, CHRM3, ERBB4, ANK3, SLC2A1, SLC22A8	2.40538	0.303608
IBA_low	GOTERM_CC_DIRECT	GO:0030904~retromer complex	4	0.0174258	MAGEL2, DENND5A, TBC1D5, DCTN1	7.15649	0.299857
IBA_low	GOTERM_MF_DIRECT	GO:0003777~microtubule motor activity	7	0.017662	KIFC2, DNAH9, KIF6, STARD9, DNAH3, KIF26A, DNAH6	3.36466	0.656101
IBA_low	GOTERM_BP_DIRECT	GO:0007018~microtubule-based movement	7	0.017801	KIFC2, DNAH9, KIF6, STARD9, DNAH3, KIF26A, DNAH6	3.35917	0.583494
IBA_low	GOTERM_MF_DIRECT	GO:0000287~magnesium ion binding	12	0.0178807	MAST4, MAP3K6, ADSSL1, ADCY2, MAST2, STK36, ATP9A, FARS2, WRN, BRSK1, PSPH, LHPP	2.26196	0.625624
IBA_low	GOTERM_BP_DIRECT	GO:0090316~positive regulation of intracellular protein transport	4	0.0179994	B3GAT3, TENM1, PCNT, BCAS3	7.06734	0.578103
IBA_low	GOTERM_MF_DIRECT	GO:0008237~metallopeptidase activity	7	0.0186719	ADAMTS6, ACE, ADAMTS9, ADAMTSL1, ADAM23, ADAM15, ADAMTS4	3.32312	0.609703
IBA_low	GOTERM_BP_DIRECT	GO:0006821~chloride transport	5	0.0188791	GABRG2, SLC4A10, BEST1, WNK4, ANO10	4.8588	0.586433
IBA_low	GOTERM_BP_DIRECT	GO:0030036~actin cytoskeleton organization	9	0.0189832	CORO2B, INF2, NF1, CORO6, TMSB10, DAAM1, ELMO1, FGD4, KLHL1	2.69103	0.579452
IBA_low	GOTERM_CC_DIRECT	GO:0031012~extracellular matrix	15	0.0192877	COL4A2, PXDN, SPOCK3, LTBP3, ADAMTSL4, LTBP4, CLU, PRKDC, EDIL3, VWF, ADAMTS9, LEFTY2, AGRN, SSC5D, ADAMTS4	1.99463	0.312124
IBA_low	GOTERM_BP_DIRECT	GO:0008104~protein localization	6	0.0199801	CEP250, CROCC, WNK4, MAPK8IP3, NBEA, KIF26A	3.82332	0.589519
IBA_low	GOTERM_CC_DIRECT	GO:0042734~presynaptic membrane	6	0.020321	GRM3, NRXN2, GRM7, DENND1A, ERC2, NRXN1	3.8091	0.312489
IBA_low	GOTERM_BP_DIRECT	GO:0048660~regulation of smooth muscle cell proliferation	3	0.0209979	XRCC5, PDE1A, PRKDC	12.9568	0.599283
IBA_low	GOTERM_BP_DIRECT	GO:0007268~chemical synaptic transmission	13	0.0215511	GABRR2, PTPRD, DLGAP1, PLCB3, GRM3, NRXN2, HTR7, GRM7, PTPRS, AGRN, NRXN1, KCNIP2, UNC13B	2.10548	0.600491
IBA_low	GOTERM_BP_DIRECT	GO:0051924~regulation of calcium ion transport	4	0.0227831	CACNA2D1, BEST1, ANK2, STIM1	6.4784	0.612875
IBA_low	GOTERM_CC_DIRECT	GO:0098793~presynapse	6	0.0229892	SLC6A9, NRXN2, NF1, NLGN1, NRXN1, DVL1	3.69006	0.332516
IBA_low	GOTERM_BP_DIRECT	GO:0007165~signal transduction	42	0.0235656	PRKCZ, ERBB4, SPOCK3, ADCY8, RHPN1, PPP1R12B, RTKN, TNFSF12, SHF, KCNIP2, DDR2, AIP, MAP3K6, ANK2, PPP1R1B, ANK3, PDE4B, PDE1A, AGRN, NR2F2, ADGRB1, NR2F1, CSF1R, NKRF, EBP, PTPRK, PTPRM, NRXN2, NF1, PTPRT, NRXN1, ITPR2, GABRR2, CHRM3, TENM1, TENM2, TENM3, PDGFRB, HIVEP2, ABCC8, UNC13B, ARAP1	1.40616	0.617356
IBA_low	GOTERM_BP_DIRECT	GO:0014068~positive regulation of phosphatidylinositol 3-kinase signaling	6	0.02555	ERBB4, PDGFRA, PDGFRB, ANGPT1, AGAP2, RGL2	3.58803	0.639554
IBA_low	GOTERM_BP_DIRECT	GO:0015701~bicarbonate transport	5	0.0259012	SLC4A10, BEST1, CA9, CA12, SLC4A3	4.41709	0.636898
IBA_low	GOTERM_MF_DIRECT	GO:0042626~ATPase activity, coupled to transmembrane movement of substances	5	0.0268156	ABCB8, ABCC10, ABCA2, ABCC8, ABCA3	4.36969	0.714196
IBA_low	GOTERM_MF_DIRECT	GO:0004222~metalloendopeptidase activity	8	0.0278491	ADAMTS6, ADAMTS9, ADAM23, ADAMTSL4, ADAM19, ADAM22, ADAM15, ADAMTS4	2.72236	0.70134
IBA_low	GOTERM_MF_DIRECT	GO:0044325~ion channel binding	8	0.0278491	PPP1R9A, ANK2, ANK3, HTT, PDE4B, RNF207, KCNIP2, ABCC8	2.72236	0.70134
IBA_low	GOTERM_BP_DIRECT	GO:0072661~protein targeting to plasma membrane	4	0.0281893	PALM, ANK2, ANK3, NFASC	5.98006	0.660856
IBA_low	GOTERM_CC_DIRECT	GO:0030426~growth cone	8	0.0283156	INPP5J, TENM2, STIM1, KPTN, MYH14, ERC2, DSCAM, DVL1	2.71453	0.379085
IBA_low	GOTERM_CC_DIRECT	GO:0005768~endosome	12	0.0290134	PRKCZ, MAGEL2, ACE, APP, LRP1, ATP9A, ASTN1, ABCA2, ATP1A2, ASTN2, PTPRN, RNF32	2.09924	0.373271
IBA_low	GOTERM_BP_DIRECT	GO:0010867~positive regulation of triglyceride biosynthetic process	3	0.0310139	NR1H2, SREBF1, GPLD1	10.601	0.688879
IBA_low	GOTERM_MF_DIRECT	GO:0008066~glutamate receptor activity	3	0.0316406	GRM3, GRM7, GRID2	10.4873	0.723055
IBA_low	GOTERM_CC_DIRECT	GO:0030175~filopodium	6	0.0340664	PALM, PPP1R9A, PODXL, TENM2, ADGRA2, FGD4	3.32626	0.409699
IBA_low	GOTERM_MF_DIRECT	GO:0005085~guanyl-nucleotide exchange factor activity	8	0.0341252	SH2D3C, MCF2, RAPGEF6, ARHGEF9, DOCK6, ELMO1, FGD4, RGL2	2.607	0.727433
IBA_low	GOTERM_BP_DIRECT	GO:0000226~microtubule cytoskeleton organization	6	0.0356162	PRKCZ, CUL9, PCNT, MAP1A, CLASP2, MAP6D1	3.28482	0.732239
IBA_low	GOTERM_CC_DIRECT	GO:0009986~cell surface	22	0.0364719	FZD9, ARSB, PTPRK, FGFR3, CLU, NLGN1, CSPG4, ITGB5, PTPRT, NLGN3, NRXN1, SLIT2, NCAM1, ADAMTS9, APP, ROBO1, ANK3, PDGFRB, ROBO2, ADGRA2, CSF1R, ADAM15	1.59767	0.418674
IBA_low	GOTERM_BP_DIRECT	GO:0086004~regulation of cardiac muscle cell contraction	3	0.036595	ANK2, PDE4B, ATP1A2	9.71759	0.735128
IBA_low	GOTERM_BP_DIRECT	GO:0035385~Roundabout signaling pathway	3	0.036595	ROBO1, ROBO2, SLIT2	9.71759	0.735128
IBA_low	GOTERM_BP_DIRECT	GO:0009190~cyclic nucleotide biosynthetic process	3	0.036595	ADCY2, ADCY8, NPR2	9.71759	0.735128
IBA_low	GOTERM_MF_DIRECT	GO:0019901~protein kinase binding	17	0.0371848	SREBF1, PRKCZ, PTPRK, PFKFB2, PPP1R12B, CSPG4, NBEA, BRSK1, CENPJ, DVL1, SPDYA, PPP1R9A, CEP250, ANK2, PLA2G6, PDGFRB, CNTLN	1.73858	0.736894
IBA_low	GOTERM_MF_DIRECT	GO:0016849~phosphorus-oxygen lyase activity	3	0.0373277	ADCY2, ADCY8, NPR2	9.61333	0.718032
IBA_low	GOTERM_MF_DIRECT	GO:0050662~coenzyme binding	3	0.0373277	TSTA3, ACAT1, WWOX	9.61333	0.718032
IBA_low	GOTERM_BP_DIRECT	GO:0009791~post-embryonic development	6	0.0394443	GABRG2, SLC4A10, STK36, SCN9A, MAPK8IP3, SZT2	3.19482	0.755123
IBA_low	GOTERM_BP_DIRECT	GO:0007409~axonogenesis	7	0.0403914	LINGO2, APP, PTPRZ1, ANK3, BRSK1, ADGRB1, OMG	2.77646	0.757024
IBA_low	GOTERM_BP_DIRECT	GO:0098656~anion transmembrane transport	4	0.0408505	SLC4A10, SLC22A8, ABCC10, ABCC8	5.18272	0.75468
IBA_low	GOTERM_MF_DIRECT	GO:0017112~Rab guanyl-nucleotide exchange factor activity	4	0.0419688	DENND6B, DENND5A, SBF2, DENND1A	5.12711	0.741197
IBA_low	GOTERM_CC_DIRECT	GO:0016021~integral component of membrane	149	0.0423572	SLC9A8, ADCY2, CADM2, ADCY8, CSPG4, LRRC4C, ATP2B3, APP, ST3GAL4, SLC2A1, GRID2, ROBO2, ADGRB1, SLC4A3, ADGRB3, ITFG1, CDH23, PTPRK, PTPRM, KCND1, PTPRN2, CA12, AIG1, PTPRS, ABCC10, PTPRT, PTPRN, SIRPA, IL11RA, GABRR2, NCAM1, NCAM2, KCNT1, FER1L4, ATP9A, RYR1, PDGFRB, ADGRA2, ADAMTS4, SLC38A3, FGFR3, ERBB4, ASTN1, RABGAP1L, ABCA2, LETM2, ASTN2, IL33, ABCA3, SORCS2, SEMA5A, ACE, B3GNT7, STX16, PPP…	1.13592	0.455338
IBA_low	GOTERM_BP_DIRECT	GO:0016192~vesicle-mediated transport	9	0.0425083	COPG2, SEC31B, ADAMTS9, OSBPL1A, STX16, AP3B2, MAPK8IP3, BCAS3, STXBP5L	2.30154	0.762441
IBA_low	GOTERM_BP_DIRECT	GO:0002087~regulation of respiratory gaseous exchange by neurological system process	3	0.0425278	NLGN1, NLGN3, ATP1A2	8.97009	0.756536
IBA_low	GOTERM_BP_DIRECT	GO:0060134~prepulse inhibition	3	0.0425278	GRID2, NRXN1, DVL1	8.97009	0.756536
IBA_low	GOTERM_CC_DIRECT	GO:0043235~receptor complex	8	0.0430355	APP, LRP1, ERBB4, GRM7, PTPRN2, PTPRA, ITGB5, ITPR2	2.47941	0.448253
IBA_low	GOTERM_BP_DIRECT	GO:0043552~positive regulation of phosphatidylinositol 3-kinase activity	4	0.0443936	FGFR3, ERBB4, PDGFRA, PDGFRB	5.01553	0.765605
IBA_low	GOTERM_MF_DIRECT	GO:0019904~protein domain specific binding	11	0.0456729	GABRR2, PRKCZ, PPP1R9A, CEP250, ATN1, NFASC, EFS, ZNF521, ID3, CNTLN, CENPJ	2.03359	0.753434
IBA_low	GOTERM_CC_DIRECT	GO:0043198~dendritic shaft	4	0.0466532	APP, INPP5J, GRM7, NLGN1	4.92009	0.463561
IBA_low	GOTERM_BP_DIRECT	GO:0007507~heart development	10	0.0468588	ERBB4, ROBO1, OXCT1, NF1, NEK8, PRKDC, ADAM19, ID3, TCF25, DVL1	2.12406	0.778488
IBA_low	GOTERM_CC_DIRECT	GO:0072372~primary cilium	6	0.0479711	EFCAB7, IFT172, NEK8, RABGAP1L, ODF2, IFT88	3.02775	0.461375
IBA_low	GOTERM_BP_DIRECT	GO:0043923~positive regulation by host of viral transcription	3	0.0487907	TAF11, JUN, ZNF639	8.32937	0.78665
IBA_low	GOTERM_BP_DIRECT	GO:0030207~chondroitin sulfate catabolic process	3	0.0487907	ARSB, CSPG4, BCAN	8.32937	0.78665
IBA_low	GOTERM_BP_DIRECT	GO:0048146~positive regulation of fibroblast proliferation	5	0.0495415	JUN, PDGFRA, PDGFRB, PRKDC, DDR2	3.59911	0.786364
IBA_low	GOTERM_MF_DIRECT	GO:0005089~Rho guanyl-nucleotide exchange factor activity	6	0.049686	PLEKHG3, MCF2, ARHGEF9, ARHGEF10L, FGD4, RGL2	2.99636	0.766285
IBA_low	GOTERM_BP_DIRECT	GO:0006629~lipid metabolic process	9	0.0497476	SREBF1, G6PD, PTPRN2, CLU, PLA2G6, ABCA2, NR2F2, ALDH3B1, PC	2.22824	0.782394
IBA_low	GOTERM_CC_DIRECT	GO:0005794~Golgi apparatus	31	0.0503764	ARSB, SLC9A8, FGFR3, DIAPH2, CLU, RABGAP1L, CCDC91, APP, ATP2B3, ANK3, ST3GAL4, STARD9, STX16, AP3B2, CLASP2, TM9SF4, WWOX, FGD4, FZD9, LZTR1, HTT, NLGN1, PTPRN, TAF11, COG5, B3GAT3, TENM1, TENM2, ADAM19, UNC13B, ARAP1	1.41388	0.466817
IBA_low	GOTERM_BP_DIRECT	GO:0071874~cellular response to norepinephrine stimulus	2	0.0506767	APP, APLP1	38.8704	0.783385
IBA_low	GOTERM_BP_DIRECT	GO:0061518~microglial cell proliferation	2	0.0506767	CLU, IL33	38.8704	0.783385
IBA_low	GOTERM_BP_DIRECT	GO:0045075~regulation of interleukin-12 biosynthetic process	2	0.0506767	MAST4, MAST2	38.8704	0.783385
IBA_low	GOTERM_BP_DIRECT	GO:0021836~chemorepulsion involved in postnatal olfactory bulb interneuron migration	2	0.0506767	ROBO1, SLIT2	38.8704	0.783385
IBA_low	GOTERM_BP_DIRECT	GO:0051012~microtubule sliding	2	0.0506767	MAP4, SPAG16	38.8704	0.783385
IBA_low	GOTERM_BP_DIRECT	GO:0050925~negative regulation of negative chemotaxis	2	0.0506767	ROBO1, ROBO2	38.8704	0.783385
IBA_low	GOTERM_MF_DIRECT	GO:0031750~D3 dopamine receptor binding	2	0.0512209	PALM, PPP1R1B	38.4533	0.761072
IBA_low	GOTERM_MF_DIRECT	GO:0003948~N4-(beta-N-acetylglucosaminyl)-L-asparaginase activity	2	0.0512209	AGA, ASRGL1	38.4533	0.761072
IBA_low	GOTERM_BP_DIRECT	GO:2000310~regulation of N-methyl-D-aspartate selective glutamate receptor activity	3	0.0553629	NLGN1, NLGN3, NRXN1	7.77407	0.80776
IBA_low	GOTERM_BP_DIRECT	GO:0002042~cell migration involved in sprouting angiogenesis	3	0.0553629	ROBO1, GPLD1, SLIT2	7.77407	0.80776
IBA_low	GOTERM_MF_DIRECT	GO:0005178~integrin binding	7	0.055683	VWF, ADAM23, LTBP4, EDIL3, ADAM22, COL16A1, ADAM15	2.56355	0.775105
IBA_low	GOTERM_CC_DIRECT	GO:0043025~neuronal cell body	14	0.0589819	PTPRK, KCND1, TANC1, DENND1A, NRXN1, PTPRN, DVL1, KLHL1, PPP1R9A, SLC4A10, LRP1, PPP1R1B, PDE1A, BRINP3	1.74936	0.511193
IBA_low	GOTERM_CC_DIRECT	GO:0030136~clathrin-coated vesicle	5	0.0592822	LRP1, ASTN1, DENND1A, ASTN2, DVL1	3.39316	0.501952
IBA_low	GOTERM_CC_DIRECT	GO:0005622~intracellular	44	0.0602288	ZNF208, PRKCZ, ADCY2, NRG3, ADCY8, CLU, GPLD1, ZNF10, RGL2, DGKA, MAP3K6, DGKB, ANK2, OSBPL1A, RAPGEF6, ANGPT1, AGAP2, SHC2, CSF1R, ANO10, MICU1, GPR155, RABL3, RABL6, MCF2, PTPRA, NFASC, NPR2, WRN, DOCK6, RHBDD3, DVL1, WSB1, SH2D3C, MAST4, TNS2, TENM2, DEF8, RHOT2, NYAP1, EEFSEC, SSC5D, UNC13B, LRRK1	1.3002	0.496953
IBA_low	GOTERM_MF_DIRECT	GO:0017137~Rab GTPase binding	8	0.0602491	DENND5A, TBC1D5, DENND1A, RABGAP1L, ODF2, UNC13B, MICALL1, STXBP5L	2.29572	0.787948
IBA_low	GOTERM_BP_DIRECT	GO:0007611~learning or memory	4	0.0642787	FZD9, PTPRZ1, ADCY8, PRKAR1B	4.31893	0.849529
IBA_low	GOTERM_BP_DIRECT	GO:0051453~regulation of intracellular pH	4	0.0642787	SLC9A8, SLC4A10, TM9SF4, SLC4A3	4.31893	0.849529
IBA_low	GOTERM_CC_DIRECT	GO:0031225~anchored component of membrane	7	0.0677746	NCAM1, CNTN6, BCAN, EFNA4, OMG, NEGR1, NTM	2.43827	0.529242
IBA_low	GOTERM_BP_DIRECT	GO:0031589~cell-substrate adhesion	3	0.0693563	VWF, SORBS3, ANGPT1	6.85948	0.867086
IBA_low	GOTERM_BP_DIRECT	GO:0015012~heparan sulfate proteoglycan biosynthetic process	3	0.0693563	NDST3, B3GAT3, NDST4	6.85948	0.867086
IBA_low	GOTERM_BP_DIRECT	GO:0051497~negative regulation of stress fiber assembly	3	0.0693563	PPP1R9A, CLASP2, ARAP1	6.85948	0.867086
IBA_low	GOTERM_MF_DIRECT	GO:0004812~aminoacyl-tRNA ligase activity	3	0.0706816	VARS2, FARS2, DALRD3	6.78588	0.827328
IBA_low	GOTERM_CC_DIRECT	GO:0030315~T-tubule	4	0.0711103	ANK2, ANK3, RYR1, ATP1A2	4.14323	0.536647
IBA_low	GOTERM_CC_DIRECT	GO:0005911~cell-cell junction	9	0.0720176	PTPRK, PRKCZ, APP, PTPRM, TENM2, SLC2A1, PKP4, ADGRB1, ADGRL3	2.05957	0.531306
IBA_low	GOTERM_CC_DIRECT	GO:1990761~growth cone lamellipodium	2	0.0741458	PPP1R9A, APP	26.2405	0.532321
IBA_low	GOTERM_CC_DIRECT	GO:0099055~integral component of postsynaptic membrane	2	0.0741458	NLGN1, NLGN3	26.2405	0.532321
IBA_low	GOTERM_BP_DIRECT	GO:0016525~negative regulation of angiogenesis	5	0.0747485	COL4A2, PTPRM, NF1, ADGRB1, ADGRB3	3.13471	0.883358
IBA_low	GOTERM_BP_DIRECT	GO:0061364~apoptotic process involved in luteolysis	2	0.0750458	ROBO2, SLIT2	25.9136	0.880663
IBA_low	GOTERM_BP_DIRECT	GO:0097091~synaptic vesicle clustering	2	0.0750458	NLGN1, NRXN1	25.9136	0.880663
IBA_low	GOTERM_BP_DIRECT	GO:0051365~cellular response to potassium ion starvation	2	0.0750458	SLC38A3, JUN	25.9136	0.880663
IBA_low	GOTERM_BP_DIRECT	GO:0072277~metanephric glomerular capillary formation	2	0.0750458	PDGFRA, PDGFRB	25.9136	0.880663
IBA_low	GOTERM_BP_DIRECT	GO:0097116~gephyrin clustering involved in postsynaptic density assembly	2	0.0750458	NRXN2, NRXN1	25.9136	0.880663
IBA_low	GOTERM_BP_DIRECT	GO:0038091~positive regulation of cell proliferation by VEGF-activated platelet derived growth factor receptor signaling pathway	2	0.0750458	PDGFRA, PDGFRB	25.9136	0.880663
IBA_low	GOTERM_MF_DIRECT	GO:0004714~transmembrane receptor protein tyrosine kinase activity	4	0.0750847	ERBB4, PDGFRA, DDR2, CSF1R	4.04772	0.834407
IBA_low	GOTERM_CC_DIRECT	GO:0031252~cell leading edge	4	0.0756488	PRKCZ, CLASP2, BCAS3, DCTN1	4.03699	0.530262
IBA_low	GOTERM_MF_DIRECT	GO:0015018~galactosylgalactosylxylosylprotein 3-beta-glucuronosyltransferase activity	2	0.0758412	B3GAT1, B3GAT3	25.6355	0.826187
IBA_low	GOTERM_MF_DIRECT	GO:0005019~platelet-derived growth factor beta-receptor activity	2	0.0758412	PDGFRB, CSF1R	25.6355	0.826187
IBA_low	GOTERM_BP_DIRECT	GO:0034199~activation of protein kinase A activity	3	0.0767401	ADCY2, ADCY8, PRKAR1B	6.4784	0.882842
IBA_low	GOTERM_BP_DIRECT	GO:0010596~negative regulation of endothelial cell migration	3	0.0767401	PTPRM, NR2F2, SLIT2	6.4784	0.882842
IBA_low	GOTERM_BP_DIRECT	GO:0072659~protein localization to plasma membrane	5	0.0782803	PRKCZ, ANK2, ANK3, RAPGEF6, DPP6	3.08495	0.88442
IBA_low	GOTERM_BP_DIRECT	GO:0031290~retinal ganglion cell axon guidance	3	0.0843583	PTPRM, ROBO2, SLIT2	6.13743	0.899749
IBA_low	GOTERM_BP_DIRECT	GO:0051968~positive regulation of synaptic transmission, glutamatergic	3	0.0843583	NLGN1, NLGN3, NRXN1	6.13743	0.899749
IBA_low	GOTERM_MF_DIRECT	GO:0050660~flavin adenine dinucleotide binding	5	0.0844369	ACADVL, AIFM3, LDHD, DPYD, DUS3L	3.00416	0.848503
IBA_low	GOTERM_MF_DIRECT	GO:0008233~peptidase activity	6	0.0847428	AGA, ADAMTS6, APP, ADAMTSL4, MPND, ADAMTS4	2.56355	0.839429
IBA_low	GOTERM_MF_DIRECT	GO:0004016~adenylate cyclase activity	3	0.0859399	ADCY2, ADCY8, NPR2	6.07157	0.833737
IBA_low	GOTERM_MF_DIRECT	GO:0017124~SH3 domain binding	7	0.0895926	INPP5J, DENND1A, EFS, ADAM19, SIRPA, ELMO1, ADAM15	2.26196	0.836946
IBA_low	GOTERM_BP_DIRECT	GO:0034220~ion transmembrane transport	10	0.0911744	GABRR2, GABRG2, ATP2B3, BEST1, GRID2, RYR1, ARHGEF9, ATP1A2, ATP13A5, ANO10	1.85097	0.914601
IBA_low	GOTERM_CC_DIRECT	GO:0005856~cytoskeleton	15	0.0920193	SEPT4, DNAH9, KIAA0556, MCF2, LDB3, KLHL1, FRMD1, TYK2, SORBS3, ANK2, TENM1, PKP4, NEK8, SNTG1, ERC2	1.5914	0.594827
IBA_low	GOTERM_MF_DIRECT	GO:0008017~microtubule binding	10	0.0939411	KIFC2, MAST2, KIF6, STARD9, MAP1A, MAP4, CLASP2, KIF26A, DCTN1, MAP6D1	1.84872	0.842231
IBA_low	GOTERM_BP_DIRECT	GO:0046854~phosphatidylinositol phosphorylation	6	0.0942754	FGFR3, ERBB4, TTC7B, PDGFRA, PDGFRB, EFR3B	2.48109	0.919014
IBA_low	GOTERM_BP_DIRECT	GO:0008203~cholesterol metabolic process	5	0.0971478	SREBF1, EBP, APP, OSBPL1A, ERLIN2	2.85812	0.922622
IBA_low	GOTERM_BP_DIRECT	GO:0034260~negative regulation of GTPase activity	4	0.097706	PTPRN2, RTKN, BCAS3, SLIT2	3.61585	0.92115
IBA_low	GOTERM_BP_DIRECT	GO:1900271~regulation of long-term synaptic potentiation	2	0.0987909	NF1, NLGN3	19.4352	0.920827
IBA_low	GOTERM_BP_DIRECT	GO:0097118~neuroligin clustering involved in postsynaptic membrane assembly	2	0.0987909	NRXN2, NRXN1	19.4352	0.920827
IBA_low	GOTERM_BP_DIRECT	GO:0046952~ketone body catabolic process	2	0.0987909	OXCT1, ACAT1	19.4352	0.920827
IBA_low	GOTERM_BP_DIRECT	GO:0018108~peptidyl-tyrosine phosphorylation	8	0.0995407	FGFR3, EPHA6, ERBB4, PDGFRA, PDGFRB, ERLIN2, DDR2, CSF1R	2.03244	0.919799
IBA_low	GOTERM_MF_DIRECT	GO:0046914~transition metal ion binding	2	0.099824	APP, APLP1	19.2267	0.851757
IBA_low	GOTERM_MF_DIRECT	GO:0005250~A-type (transient outward) potassium channel activity	2	0.099824	KCND1, KCNIP2	19.2267	0.851757
IBA_low	GOTERM_MF_DIRECT	GO:0017162~aryl hydrocarbon receptor binding	2	0.099824	ARNT2, AIP	19.2267	0.851757
IBA_low	GOTERM_MF_DIRECT	GO:0015016~[heparan sulfate]-glucosamine N-sulfotransferase activity	2	0.099824	NDST3, NDST4	19.2267	0.851757
Cluster	Category	Term	Count	PValue	Genes	Fold Enrichment	Benjamini
Winter_low	GOTERM_MF_DIRECT	GO:0005201~extracellular matrix structural constituent	10	2.64e-06	COL4A3, COL19A1, ELN, COL2A1, COL24A1, COL11A1, COL5A2, COL5A1, COL4A6, COL4A5	8.39851	0.00127862
Winter_low	GOTERM_CC_DIRECT	GO:0045211~postsynaptic membrane	16	4.9e-06	GABRG1, KCNC2, LZTS3, GABRA2, CLSTN3, GRIK2, GABBR1, DTNBP1, SHANK3, SYNE1, GPHN, ANK1, GRIA2, NTRK2, SEMA4C, DLG2	4.31848	0.0013813
Winter_low	GOTERM_BP_DIRECT	GO:0030574~collagen catabolic process	9	1.8e-05	COL4A3, CTSK, COL19A1, COL2A1, COL11A1, COL5A2, COL5A1, COL4A6, COL4A5	7.81912	0.0273049
Winter_low	GOTERM_BP_DIRECT	GO:0007268~chemical synaptic transmission	16	2.97e-05	GABRG1, PLP1, SLC6A11, PMCH, GRIK2, OPRK1, TACR1, MBP, GRM5, GRIA2, SSTR1, SLC18A2, CARTPT, UNC13C, SLITRK5, DLG2	3.70684	0.0226076
Winter_low	GOTERM_CC_DIRECT	GO:0005581~collagen trimer	10	3.35e-05	COL4A3, COL19A1, COL21A1, COL2A1, COL24A1, COL11A1, COL5A2, COL5A1, COL4A6, COL4A5	6.19022	0.0047115
Winter_low	GOTERM_CC_DIRECT	GO:0005788~endoplasmic reticulum lumen	14	3.5e-05	COL4A3, CES1, COL21A1, PDIA2, COL2A1, COL5A2, COL4A6, COL5A1, COL4A5, TOR3A, COL19A1, COL9A3, COL24A1, COL11A1	4.1526	0.00328315
Winter_low	GOTERM_CC_DIRECT	GO:0030054~cell junction	22	6.39e-05	KCNC2, GABRG1, LZTS3, GABRA2, ACHE, KCNC3, GRIK2, GABBR1, GJB6, ITSN1, DTNBP1, SHANK3, SYNGR3, ZDHHC17, TMEM47, GPHN, GRIA2, RASGRP2, SEMA4C, UNC13C, SV2C, DLG2	2.72963	0.00449147
Winter_low	GOTERM_CC_DIRECT	GO:0045177~apical part of cell	8	0.000338	PLAT, VCAM1, NUMA1, LDLR, DYNC2H1, SLC25A27, VASH1, CLCN5	6.07467	0.0188761
Winter_low	GOTERM_CC_DIRECT	GO:0042734~presynaptic membrane	7	0.00074	KCNC2, ZDHHC17, SNCAIP, KCNC3, GRIK2, GABBR1, UNC13C	6.42984	0.0342065
Winter_low	GOTERM_BP_DIRECT	GO:0030198~extracellular matrix organization	12	0.00084	VCAM1, COL4A3, COL9A3, COL19A1, ELN, COL2A1, COL11A1, COL5A2, ABI3BP, COL5A1, COL4A6, COL4A5	3.40424	0.350368
Winter_low	GOTERM_BP_DIRECT	GO:0007218~neuropeptide signaling pathway	8	0.00226837	ECEL1, SSTR1, PMCH, OPRK1, CARTPT, SCG5, NTSR2, TAC3	4.40417	0.582616
Winter_low	GOTERM_BP_DIRECT	GO:0071599~otic vesicle development	3	0.00309009	PAX8, AHI1, COL2A1	33.3616	0.614264
Winter_low	GOTERM_BP_DIRECT	GO:0048813~dendrite morphogenesis	5	0.00419517	FMN1, ELAVL4, DTNBP1, SLITRK5, LRP4	7.51387	0.659835
Winter_low	GOTERM_CC_DIRECT	GO:0005587~collagen type IV trimer	3	0.00437345	COL4A3, COL4A6, COL4A5	28.475	0.161863
Winter_low	GOTERM_BP_DIRECT	GO:0034220~ion transmembrane transport	11	0.00470223	GABRA2, GRIA2, GRIK2, RYR3, UNC80, GJA1, RYR2, NALCN, ASPH, ATP13A4, CLCN5	2.91252	0.64522
Winter_low	GOTERM_BP_DIRECT	GO:0030199~collagen fibril organization	5	0.00508058	COL2A1, COL11A1, COL5A2, COL5A1, TGFB2	7.12854	0.624639
Winter_low	GOTERM_BP_DIRECT	GO:0035584~calcium-mediated signaling using intracellular calcium source	4	0.00518537	VCAM1, NTRK2, RYR2, PTGFR	11.1205	0.588936
Winter_low	GOTERM_CC_DIRECT	GO:0014069~postsynaptic density	10	0.00519567	GRM5, LZTS3, CLSTN3, GRIK2, NTRK2, SEMA4C, DTNBP1, DLG2, SHANK3, LRP4	3.09511	0.167752
Winter_low	GOTERM_CC_DIRECT	GO:0005578~proteinaceous extracellular matrix	12	0.00783625	COL4A3, COL9A3, COL19A1, COL21A1, SPARCL1, ELN, COL24A1, COL11A1, COL5A2, COL5A1, COL4A6, COL4A5	2.55	0.218471
Winter_low	GOTERM_CC_DIRECT	GO:0005886~plasma membrane	91	0.0107987	SLC9A9, KCNC2, IGDCC4, GPR85, KCNC3, SEPHS1, LDLR, GRIK2, TLN2, TACR1, GABBR1, TGFB3, GJA1, ITSN1, GPR88, KCNJ14, KCNIP4, MBP, EDNRB, FRMD6, ANK1, UNC5B, DYNC2H1, RAPGEF4, OGT, NALCN, ASPH, SV2C, SLC22A2, AKT3, DLG2, RFTN2, NTSR2, GRM5, FMN1, GRB10, TLCD1, SSTR1, RYR2, UNC80, DOC2B, UNC13C, MAP3K12, GPR146, SLC2A10, ACHE, CA14, SLC39A10, OPRK1, MRAS, PAQR6, CSMD3, NFKBIA, ABHD3, CLDN10, GPM6B, RA…	1.25757	0.263746
Winter_low	GOTERM_MF_DIRECT	GO:0019911~structural constituent of myelin sheath	3	0.0128098	PLP1, MOBP, MBP	16.881	0.955842
Winter_low	GOTERM_BP_DIRECT	GO:0045746~negative regulation of Notch signaling pathway	4	0.0147651	BEND6, NRARP, CHAC1, NFKBIA	7.66933	0.898662
Winter_low	GOTERM_CC_DIRECT	GO:0030425~dendrite	13	0.0154438	KCNC2, EPHA5, GABRA2, GPHN, NUMA1, AVP, KCNC3, OPRK1, GABBR1, INPP5F, KIF21B, KCNJ14, LRP4	2.21	0.329017
Winter_low	GOTERM_CC_DIRECT	GO:0030672~synaptic vesicle membrane	5	0.0156065	SEMA4C, SLC18A2, DTNBP1, SV2C, SYNGR3	5.17727	0.309019
Winter_low	GOTERM_CC_DIRECT	GO:0031594~neuromuscular junction	5	0.0156065	ACHE, SYNGR3, LRP4, COL4A5, MYH10	5.17727	0.309019
Winter_low	GOTERM_CC_DIRECT	GO:0030424~axon	10	0.0165591	EPHA5, KCNC2, GABRA2, KCNC3, INPP5F, DTNBP1, KIF21B, MAP3K12, TGFB2, MYH10	2.56532	0.303865
Winter_low	GOTERM_CC_DIRECT	GO:0042383~sarcolemma	6	0.0167368	VCAM1, ANK1, RYR3, RYR2, PPP3CA, DTNBP1	4.02	0.288216
Winter_low	GOTERM_BP_DIRECT	GO:0007165~signal transduction	32	0.0172929	TRAF1, FGD1, GPR85, CREM, SORL1, SLC39A12, GJA1, NEDD9, SOX8, FAM13B, RGMB, ANK1, ARHGAP20, UNC5B, RASGRP2, PDE8B, OGT, AKT3, AVP, MPP2, SPARCL1, NR4A2, P2RX5, RND2, ARHGAP31, ZDHHC17, GRB10, CAMK4, GRIA2, CARTPT, CHN2, INPP4B	1.53255	0.912891
Winter_low	GOTERM_BP_DIRECT	GO:0007626~locomotory behavior	6	0.0174981	GRM5, AVP, OPRK1, SLC18A2, ELAVL4, GPR88	3.97162	0.896066
Winter_low	GOTERM_CC_DIRECT	GO:0008076~voltage-gated potassium channel complex	6	0.0191691	KCNC2, KCNC3, KCNE5, DLG2, KCNJ14, KCNIP4	3.88295	0.305025
Winter_low	GOTERM_BP_DIRECT	GO:0010628~positive regulation of gene expression	11	0.0200809	PLAG1, PLP1, AVP, LDLR, NTRK2, GJA1, POU3F3, PTGFR, DTNBP1, HNRNPU, TGFB2	2.33446	0.909414
Winter_low	GOTERM_CC_DIRECT	GO:0016529~sarcoplasmic reticulum	4	0.0213029	ANK1, RYR3, RYR2, S100A1	6.7	0.31581
Winter_low	GOTERM_CC_DIRECT	GO:0030027~lamellipodium	8	0.0227421	ARHGAP31, FGD1, FAT1, NEDD9, ITSN1, KLHL2, GDPD2, MYH10	2.8475	0.317237
Winter_low	GOTERM_CC_DIRECT	GO:0043195~terminal bouton	5	0.023228	KCNC2, GRIK2, NTRK2, SLC18A2, UNC13C	4.59274	0.30802
Winter_low	GOTERM_CC_DIRECT	GO:0043025~neuronal cell body	12	0.0232387	EPHA5, NUMA1, GABRA2, SNCAIP, TGFB3, INPP5F, SLC25A27, KCNJ14, LRP4, TGFB2, MBP, MYH10	2.16952	0.294594
Winter_low	GOTERM_CC_DIRECT	GO:0043005~neuron projection	10	0.0241124	GRM5, SSTR1, SLC6A11, OPRK1, RASGRP2, ITSN1, DTNBP1, SV2C, S100A1, SHANK3	2.40295	0.291178
Winter_low	GOTERM_BP_DIRECT	GO:0007275~multicellular organism development	17	0.0264558	FGD1, TSHZ2, PMCH, MRAS, ZMYM6, CREM, ATR, FZD2, ZSCAN2, NRF1, PLEKHB1, EBF4, FAT3, PAX8, MTURN, SPATA2, KCTD15	1.81429	0.947524
Winter_low	GOTERM_CC_DIRECT	GO:0005605~basal lamina	3	0.0275965	ACHE, ENTPD2, COL4A5	11.39	0.313254
Winter_low	GOTERM_BP_DIRECT	GO:0032874~positive regulation of stress-activated MAPK cascade	3	0.0288315	HMGCR, SEMA4C, TGFB2	11.1205	0.950292
Winter_low	GOTERM_BP_DIRECT	GO:1901381~positive regulation of potassium ion transmembrane transport	3	0.0288315	KCNC2, OPRK1, KCNE5	11.1205	0.950292
Winter_low	GOTERM_MF_DIRECT	GO:0005509~calcium ion binding	21	0.0307535	LDLR, CLSTN3, SPARCL1, LRP1B, PCDH10, ITSN1, TPM4, KCNIP4, PRRG3, FAT3, FAT1, RYR3, PLCH2, RASGRP2, RYR2, PPP3CA, ASPH, DOC2B, PLA2G4B, LRP4, S100A1	1.64808	0.993523
Winter_low	GOTERM_BP_DIRECT	GO:0051262~protein tetramerization	4	0.0345933	ACHE, KCNC3, HMGCR, AASS	5.56026	0.966168
Winter_low	GOTERM_BP_DIRECT	GO:0042704~uterine wall breakdown	2	0.0355301	TGFB3, TGFB2	55.6026	0.962185
Winter_low	GOTERM_BP_DIRECT	GO:1903225~negative regulation of endodermal cell differentiation	2	0.0355301	COL5A2, COL5A1	55.6026	0.962185
Winter_low	GOTERM_BP_DIRECT	GO:0048839~inner ear development	4	0.0368441	TGFB3, SLC25A27, GJB6, TGFB2	5.42465	0.95963
Winter_low	GOTERM_CC_DIRECT	GO:0045202~synapse	8	0.040413	KCNC2, PPFIA2, ACHE, GABRA2, TLN2, OPRK1, RASGRP2, ITSN1	2.51713	0.410676
Winter_low	GOTERM_BP_DIRECT	GO:0045471~response to ethanol	6	0.0406026	KCNC2, VCAM1, AVP, HMGCR, OPRK1, EHMT2	3.17729	0.965176
Winter_low	GOTERM_CC_DIRECT	GO:0030141~secretory granule	5	0.0407974	PLAT, AVP, TGFB3, CARTPT, SCG5	3.84797	0.399926
Winter_low	GOTERM_BP_DIRECT	GO:0034613~cellular protein localization	4	0.0415652	FRMD6, AP1AR, AHI1, LATS2	5.17234	0.961872
Winter_low	GOTERM_MF_DIRECT	GO:0042802~identical protein binding	21	0.0446969	TRAF1, SEPHS1, ACY1, SNCAIP, LDLR, CREBZF, TGFB3, NFKBIA, AHI1, CLDN10, COL2A1, FOXO4, BBOX1, KLHL2, FNBP1, ZDHHC17, RGMB, DACT3, RYR2, POU3F2, S100A1	1.57766	0.996046
Winter_low	GOTERM_BP_DIRECT	GO:0006816~calcium ion transport	5	0.0475694	CACHD1, RYR3, RYR2, NALCN, PPP3CA	3.65807	0.971895
Winter_low	GOTERM_MF_DIRECT	GO:0005080~protein kinase C binding	4	0.0477679	HDAC5, SRSF2, DACT3, MARCKS	4.89304	0.991244
Winter_low	GOTERM_CC_DIRECT	GO:0005922~connexon complex	3	0.0515436	GJA1, GJB6, GJC2	8.13571	0.463025
Winter_low	GOTERM_CC_DIRECT	GO:0005588~collagen type V trimer	2	0.0516021	COL5A2, COL5A1	37.9667	0.449885
Winter_low	GOTERM_MF_DIRECT	GO:0005516~calmodulin binding	8	0.0518363	CAMK4, PHKG1, PNCK, RYR3, RYR2, MARCKS, PPP3CA, MYH10	2.3818	0.986346
Winter_low	GOTERM_BP_DIRECT	GO:0035989~tendon development	2	0.0528205	COL11A1, COL5A1	37.0684	0.977544
Winter_low	GOTERM_BP_DIRECT	GO:0010002~cardioblast differentiation	2	0.0528205	ECE2, TGFB2	37.0684	0.977544
Winter_low	GOTERM_BP_DIRECT	GO:0048592~eye morphogenesis	2	0.0528205	COL5A2, COL5A1	37.0684	0.977544
Winter_low	GOTERM_BP_DIRECT	GO:0021869~forebrain ventricular zone progenitor cell division	2	0.0528205	POU3F3, POU3F2	37.0684	0.977544
Winter_low	GOTERM_CC_DIRECT	GO:0005912~adherens junction	4	0.0569974	EPHA5, FMN1, TMEM47, AHI1	4.556	0.470869
Winter_low	GOTERM_BP_DIRECT	GO:0021762~substantia nigra development	4	0.0574386	PLP1, SYNGR3, S100A1, MBP	4.53899	0.980902
Winter_low	GOTERM_BP_DIRECT	GO:0007214~gamma-aminobutyric acid signaling pathway	3	0.0584589	GABRG1, GABRA2, GABBR1	7.58218	0.978989
Winter_low	GOTERM_BP_DIRECT	GO:0001502~cartilage condensation	3	0.0584589	COL2A1, COL11A1, TGFB2	7.58218	0.978989
Winter_low	GOTERM_BP_DIRECT	GO:0007269~neurotransmitter secretion	4	0.0632797	PPFIA2, BAIAP3, SLC18A2, SLC22A2	4.36099	0.982122
Winter_low	GOTERM_BP_DIRECT	GO:0007417~central nervous system development	6	0.0648816	PAX8, AHI1, POU3F3, COL2A1, UGT8, MBP	2.78013	0.981141
Winter_low	GOTERM_CC_DIRECT	GO:0005938~cell cortex	6	0.0651688	NUMA1, FNBP1, KCNC3, NEDD9, MARCKS, MYH10	2.77805	0.50532
Winter_low	GOTERM_BP_DIRECT	GO:0071805~potassium ion transmembrane transport	6	0.0667365	SLC9A9, KCNC2, KCNC3, NALCN, KCNE5, KCNIP4	2.75716	0.980491
Winter_low	GOTERM_BP_DIRECT	GO:0007422~peripheral nervous system development	3	0.0682486	EDNRB, UGT8, SOX8	6.95033	0.97946
Winter_low	GOTERM_MF_DIRECT	GO:0048763~calcium-induced calcium release activity	2	0.0689946	RYR3, RYR2	28.135	0.992867
Winter_low	GOTERM_MF_DIRECT	GO:0034714~type III transforming growth factor beta receptor binding	2	0.0689946	TGFB3, TGFB2	28.135	0.992867
Winter_low	GOTERM_MF_DIRECT	GO:0005219~ryanodine-sensitive calcium-release channel activity	2	0.0689946	RYR3, RYR2	28.135	0.992867
Winter_low	GOTERM_BP_DIRECT	GO:0006091~generation of precursor metabolites and energy	4	0.0693842	NRF1, AVP, AASS, SLC25A27	4.19643	0.977987
Winter_low	GOTERM_BP_DIRECT	GO:0072289~metanephric nephron tubule formation	2	0.0698019	PAX8, SOX8	27.8013	0.97557
Winter_low	GOTERM_CC_DIRECT	GO:0034704~calcium channel complex	3	0.0703756	RYR3, RYR2, ASPH	6.834	0.520475
Winter_low	GOTERM_CC_DIRECT	GO:0005905~clathrin-coated pit	4	0.071666	FNBP1, LDLR, INPP5F, ITSN1	4.14182	0.514766
Winter_low	GOTERM_BP_DIRECT	GO:0007264~small GTPase mediated signal transduction	9	0.075994	RND2, ARHGAP31, DNAJC27, HACD3, MRAS, RASGRP2, RASGEF1A, RAPGEF4, ITSN1	2.03424	0.980234
Winter_low	GOTERM_CC_DIRECT	GO:0031012~extracellular matrix	10	0.0762905	PLAT, TSHZ2, COL21A1, TGFB3, COL2A1, COL5A2, ABI3BP, HNRNPU, COL5A1, TGFB2	1.92399	0.525722
Winter_low	GOTERM_MF_DIRECT	GO:0050840~extracellular matrix binding	3	0.07693	SPARCL1, ELN, COL11A1	6.49269	0.992117
Winter_low	GOTERM_BP_DIRECT	GO:0006836~neurotransmitter transport	3	0.0785319	GABRA2, SLC6A7, SLC6A11	6.41569	0.980424
Winter_low	GOTERM_BP_DIRECT	GO:0007612~learning	4	0.0823515	GRM5, NTRK2, ELAVL4, SHANK3	3.90194	0.98183
Winter_low	GOTERM_BP_DIRECT	GO:0032922~circadian regulation of gene expression	4	0.0823515	CREM, CARTPT, OGT, HNRNPU	3.90194	0.98183
Winter_low	GOTERM_BP_DIRECT	GO:0060041~retina development in camera-type eye	4	0.0857453	ACHE, NTRK2, SOX8, MYH10	3.83467	0.982713
Winter_low	GOTERM_BP_DIRECT	GO:0010936~negative regulation of macrophage cytokine production	2	0.0864799	TGFB3, TGFB2	22.2411	0.981262
Winter_low	GOTERM_BP_DIRECT	GO:0043524~negative regulation of neuron apoptotic process	6	0.0890575	UNC5B, GRIK2, NTRK2, TGFB3, NR4A2, ITSN1	2.52739	0.981455
Winter_low	GOTERM_BP_DIRECT	GO:0001666~response to hypoxia	7	0.0896003	PLAT, VCAM1, TGFB3, NR4A2, RYR2, ARNT, TGFB2	2.2629	0.97985
Winter_low	GOTERM_MF_DIRECT	GO:0005518~collagen binding	4	0.0902176	CTSK, ACHE, SPARCL1, ABI3BP	3.75133	0.993809
Winter_low	GOTERM_MF_DIRECT	GO:0000166~nucleotide binding	11	0.0909173	PABPN1, SRSF2, SRSF4, PYGM, HNRNPA2B1, RBMS2, ELAVL2, PABPC1L2B, NXF1, RNPC3, ELAVL4	1.77865	0.990082
Winter_low	GOTERM_BP_DIRECT	GO:0051056~regulation of small GTPase mediated signal transduction	6	0.0934863	ARHGAP31, FGD1, ARHGAP20, CHN2, ITSN1, FAM13B	2.48967	0.981221
Winter_low	GOTERM_BP_DIRECT	GO:0006396~RNA processing	5	0.0967363	PABPN1, DDX17, RBMS2, ELAVL4, HNRNPU	2.86612	0.981954
Winter_low	GOTERM_BP_DIRECT	GO:0006810~transport	11	0.0970594	P2RX5, PEA15, MLC1, SLC6A7, SLC7A2, GRIK2, MPDU1, SORL1, GJA1, SLC25A27, CLCN5	1.75755	0.980322
Winter_low	GOTERM_BP_DIRECT	GO:0051965~positive regulation of synapse assembly	4	0.0998954	SLITRK4, CLSTN3, NTRK2, SLITRK5	3.58727	0.980755
Cluster	Category	Term	Count	PValue	Genes	Fold Enrichment	Benjamini
Cold_low_EH	GOTERM_CC_DIRECT	GO:0005813~centrosome	6	0.00608899	SASS6, CCP110, RNF19A, PDE4D, AXIN2, ELL2	5.03286	0.447022
Cold_low_EH	GOTERM_BP_DIRECT	GO:0000122~negative regulation of transcription from RNA polymerase II promoter	7	0.0095896	FGFR2, EPC1, SALL1, ZEB2, ZEB1, NRIP1, VLDLR	3.71035	0.968548
Cold_low_EH	GOTERM_BP_DIRECT	GO:0045893~positive regulation of transcription, DNA-templated	6	0.00980515	EPC1, DYRK1B, SALL1, ELK1, NRIP1, KAT6A	4.44625	0.829447
Cold_low_EH	GOTERM_MF_DIRECT	GO:0005515~protein binding	32	0.010015	FGFR2, THAP6, KLC4, ELK1, ZEB2, ZEB1, RFFL, ZFYVE21, FAM124A, INTS9, EPC1, PPP1R3C, SEC22C, SPRED1, AXIN2, CCP110, NUDT12, MYO1E, TMEM110, PDE4D, TAX1BP3, TET2, NRIP1, KCTD9, SASS6, LCA5, DYRK1B, SALL1, TESK2, GPATCH8, KAT6A, VLDLR	1.36645	0.707119
Cold_low_EH	GOTERM_BP_DIRECT	GO:0045944~positive regulation of transcription from RNA polymerase II promoter	8	0.0115811	FGFR2, EPC1, SALL1, ELK1, ZEB2, ZEB1, TET2, NRIP1	3.11222	0.751908
Cold_low_EH	GOTERM_CC_DIRECT	GO:0005654~nucleoplasm	15	0.0152027	FGFR2, ELK1, RFFL, ZEB1, NRIP1, ELL2, INTS9, EPC1, PCF11, SALL1, TESK2, SPRED1, AXIN2, ZNF438, KAT6A	1.92529	0.524311
Cold_low_EH	GOTERM_BP_DIRECT	GO:0051150~regulation of smooth muscle cell differentiation	2	0.0152687	FGFR2, ZEB1	127.212	0.748656
Cold_low_EH	GOTERM_MF_DIRECT	GO:0008013~beta-catenin binding	3	0.0193248	SALL1, TAX1BP3, AXIN2	13.7244	0.695886
Cold_low_EH	GOTERM_MF_DIRECT	GO:0003713~transcription coactivator activity	4	0.02666	DYRK1B, ZEB1, NRIP1, KAT6A	6.05054	0.666758
Cold_low_EH	GOTERM_CC_DIRECT	GO:0005737~cytoplasm	22	0.0296165	FGFR2, RNF19A, MYO1E, KLC4, AKAP10, RFFL, TTLL7, ZEB1, TAX1BP3, KIAA1147, ELL2, INTS9, RNF130, PCF11, KCTD9, LCA5, SALL1, TESK2, SPRED1, AXIN2, PDZD2, ZNF438	1.50543	0.621699
Cold_low_EH	GOTERM_BP_DIRECT	GO:0007399~nervous system development	4	0.0369043	CHRM2, ZEB2, TTLL7, VLDLR	5.31897	0.932785
Cold_low_EH	GOTERM_BP_DIRECT	GO:0045892~negative regulation of transcription, DNA-templated	5	0.0381877	EPC1, SALL1, ZEB1, ZNF438, KAT6A	3.82401	0.902672
Cold_low_EH	GOTERM_BP_DIRECT	GO:0007099~centriole replication	2	0.0402119	SASS6, CCP110	47.7045	0.878143
Cold_low_EH	GOTERM_BP_DIRECT	GO:0061028~establishment of endothelial barrier	2	0.0402119	PDE4D, MYADM	47.7045	0.878143
Cold_low_EH	GOTERM_MF_DIRECT	GO:0004713~protein tyrosine kinase activity	3	0.0470027	FGFR2, DYRK1B, TESK2	8.46165	0.769699
Cold_low_EH	GOTERM_BP_DIRECT	GO:0051298~centrosome duplication	2	0.0475738	SASS6, CCP110	40.1722	0.887784
Cold_low_EH	GOTERM_CC_DIRECT	GO:0016023~cytoplasmic, membrane-bounded vesicle	3	0.0550741	FGFR2, AXIN2, ZFYVE21	7.76812	0.74684
Cold_low_EH	GOTERM_BP_DIRECT	GO:0018108~peptidyl-tyrosine phosphorylation	3	0.058414	FGFR2, DYRK1B, TESK2	7.48307	0.909363
Cold_low_EH	GOTERM_BP_DIRECT	GO:0030099~myeloid cell differentiation	2	0.0597212	TET2, KAT6A	31.803	0.890374
Cold_low_EH	GOTERM_CC_DIRECT	GO:0005929~cilium	3	0.0645292	CCP110, LCA5, TTLL7	7.09934	0.725851
Cold_low_EH	GOTERM_BP_DIRECT	GO:0042476~odontogenesis	2	0.0669369	FGFR2, AXIN2	28.2694	0.895767
Cold_low_EH	GOTERM_MF_DIRECT	GO:0004712~protein serine/threonine/tyrosine kinase activity	2	0.0729516	DYRK1B, TESK2	25.8713	0.842494
Cold_low_EH	GOTERM_CC_DIRECT	GO:0005911~cell-cell junction	3	0.0808466	MYO1E, PDZD2, MYADM	6.23256	0.744079
Cold_low_EH	GOTERM_MF_DIRECT	GO:0046872~metal ion binding	10	0.0826494	NUDT12, THAP6, SALL1, TESK2, ZEB2, PDE4D, ZEB1, ZFYVE21, ZNF438, GPATCH8	1.81311	0.826931
Cold_low_EH	GOTERM_BP_DIRECT	GO:0030282~bone mineralization	2	0.0835638	FGFR2, AXIN2	22.4492	0.92651
Cold_low_EH	GOTERM_BP_DIRECT	GO:0030177~positive regulation of Wnt signaling pathway	2	0.0882609	FGFR2, SALL1	21.202	0.922051
Cold_low_EH	GOTERM_BP_DIRECT	GO:0001657~ureteric bud development	2	0.0929346	FGFR2, SALL1	20.0861	0.918015
Cluster	Category	Term	Count	PValue	Genes	Fold Enrichment	Benjamini
Cold_low_EL	GOTERM_CC_DIRECT	GO:0005634~nucleus	264	1.69e-22	DLC1, ZNF781, SYNCRIP, DNASE1L2, RFXAP, CITED2, BRPF1, TIGD2, ZNF397, SAP30L, TIGD7, ZNF641, TNIK, PIK3CB, ZNF646, STRN3, YY1, ZNF507, ZHX1, ZNF48, ZNF792, ZNF503, LIG4, MTF1, MTF2, ZNF786, RGCC, PRDM2, MAPK8, PIAS2, MAPK7, ZNF614, HEXIM1, DMD, ZNF71, MOCS1, PLAGL2, ZNF527, CCDC86, SMAD7, SMAD4, ZBTB41, YTHDC1, SKI, ZBTB44, SFMBT1, RNF6, METTL14, SRSF7, RGS2, ZNF212, CSRNP2, DCP1A, ETS2, PPRC1, S…	1.66695	6.22e-20
Cold_low_EL	GOTERM_BP_DIRECT	GO:0006351~transcription, DNA-templated	134	1.96e-20	CNOT8, ZNF781, CITED2, ZNF304, BRPF1, MED28, CASP8AP2, SMARCD2, MAP3K9, MIER3, ZNF397, SAP30L, ZNF574, ZNF180, AKIRIN2, ZNF641, ZNF592, ZNF646, ZNF507, YY1, ZNF48, ZHX1, TADA2B, ZNF189, ZNF503, ZNF792, ZNF197, ZNF786, MGA, PIAS2, PRDM2, MYNN, ZNF614, MED12L, ZNF324, CNOT6L, HEXIM1, ZNF697, ZNF71, THAP11, ZNF527, SMAD7, SMAD4, ZBTB41, RYBP, SKI, MYPOP, MED13L, SFMBT1, ZBTB44, CTR9, ZNF212, ETS2, P…	2.26567	3.89e-17
Cold_low_EL	GOTERM_BP_DIRECT	GO:0006355~regulation of transcription, DNA-templated	111	4.79e-19	CNOT8, ZNF781, CITED2, ZNF304, MED28, CASP8AP2, MAP3K9, MIER3, ZNF397, YEATS2, SAP30L, ZNF574, ZNF180, ZNF592, ZNF646, ZNF507, ZNF48, ZNF189, ZNF503, ZNF792, EP300, ZNF197, ZNF786, MGA, PRDM2, MYNN, ZNF614, SOX4, ZNF324, CNOT6L, ZNF697, DMD, ZNF71, THAP11, ZNF527, NRBF2, SMAD7, SMAD4, ZBTB41, SFMBT1, ZBTB44, CTR9, RNF6, ATF4, ZNF212, CDKN2AIP, PNRC1, ZNF319, PHF6, CREBRF, BACH1, ZNF84, TAF1D, ZBT…	2.43957	4.74e-16
Cold_low_EL	GOTERM_CC_DIRECT	GO:0005654~nucleoplasm	154	7.26e-16	FAM110C, SYNCRIP, RBM7, ZIC3, KLHL7, BRPF1, SMARCD2, ORC5, SAP30L, ESCO1, ZNF641, TNIK, MAGI1, STRN3, ZHX1, ISG20L2, LIG4, WEE1, EP300, MTF1, MTF2, MGA, PYGO2, PIAS2, CELF1, MAPK8, MAPK7, SSH1, SOX4, SOX9, SRF, HEXIM1, NUP50, SKIL, DYRK2, THAP11, KLF5, TAF1, TSEN54, CSTF2, NRBF2, SMAD7, TAF7, SMAD4, RYBP, ARID3B, SKI, HEATR1, FAM208B, RBMX, SFMBT1, SRSF3, MSL2, RNF6, ATF4, HNRNPH3, METTL14, SRSF7…	1.89133	1.43e-13
Cold_low_EL	GOTERM_MF_DIRECT	GO:0005515~protein binding	362	4.06e-14	DLC1, FAM110C, EFNA3, SYNCRIP, ITSN2, PRELID3A, CITED2, CCDC141, BRPF1, USP54, MAP3K4, MED28, RNF219, MAP3K9, YEATS2, ZNF397, RAB23, VPS13A, FAM53C, SAP30L, JAGN1, TIGD7, BCR, TNIK, MAGI1, PIK3CB, ZNF646, YY1, STRN3, PIK3CD, ZHX1, GRIN2A, ZNF792, LIG4, ISG20L2, PIK3IP1, GCC2, NME7, LRCH1, MTF1, CNTROB, RGCC, FCHSD2, LRCH3, MAPK8, PIAS2, MAPK7, CHORDC1, GPATCH2L, ZNF614, CCDC93, CACNB2, R3HCC1L, N…	1.30508	2.3e-11
Cold_low_EL	GOTERM_MF_DIRECT	GO:0003676~nucleic acid binding	72	4.63e-11	ZNF84, CNOT8, ZNF781, SYNCRIP, RBM7, ZKSCAN5, ZBTB37, ZKSCAN4, ZNF304, ZNF574, ZNF180, TFIP11, ZNF641, ZNF646, ZNF507, YY1, ZNF48, G3BP1, ZNF91, ZNF142, ZNF189, ZNF503, ZNF792, SPEN, CHAMP1, ZNF140, ZNF334, POGK, ZNF134, ZNF197, ZNF786, CPSF6, CELF1, RBM39, ZNF98, MYNN, SMARCAD1, DPF2, ZFP62, ZNF614, ZNF274, ZBTB10, ZBTB11, GLIS2, TRA2A, ZNF75A, CBLL1, ZNF324, REXO4, ZNF697, AGO2, RBM26, ZNF527, …	2.31509	1.31e-08
Cold_low_EL	GOTERM_MF_DIRECT	GO:0003677~DNA binding	102	8.65e-11	ZNF781, DNASE1L2, RFXAP, BRPF1, CASP8AP2, MIER3, TIGD2, SAP30L, ZNF574, ZNF180, TIGD7, ZNF641, ZNF592, ZNF507, YY1, ZNF646, ZNF48, ZHX1, TADA2B, ZNF189, LIG4, EP300, MTF1, MTF2, ZNF197, ZNF786, MGA, PIAS2, PRDM2, MYNN, ZNF614, SSH1, SSH2, ZNF324, ZNF697, ZNF71, THAP11, ZNF527, SHPRH, SMAD4, ZBTB41, RYBP, ARID3B, ZBTB44, RNF6, ATF4, ZNF212, ETS2, ZNF319, PHF6, ZNF84, ZNF518B, DEDD, TAF1D, ZBTB39, …	1.92982	1.63e-08
Cold_low_EL	GOTERM_MF_DIRECT	GO:0046872~metal ion binding	114	2.09e-09	HCCS, CNOT8, ZNF781, ZIC3, ZNF304, BRPF1, MAP3K4, ZNF397, SAP30L, ZNF574, ZNF180, ESCO1, ZNF641, ZNF592, ZNF646, ZNF507, YY1, ZNF48, ZHX1, ZNF189, ZNF503, ZNF792, LIG4, NME7, MTF1, ZNF197, ZNF786, PRDM2, MYNN, KALRN, ZNF614, ZNF324, CNOT6L, ZNF697, ZNF71, MOCS1, PLAGL2, ZNF527, KLF5, SMAD7, SMAD4, ZBTB41, ATP13A3, ZBTB44, FURIN, ZNF212, TRAFD1, ZNF319, ZNF84, ZBTB33, ZNF518B, LYAR, ZBTB39, DPH3, …	1.74508	2.96e-07
Cold_low_EL	GOTERM_CC_DIRECT	GO:0016605~PML body	16	1.54e-07	MKNK2, PML, TRIM27, SKI, TOPORS, DAXX, SIRT1, UBN1, RNF6, HIPK1, CASP8AP2, HIPK3, PIAS2, SKIL, MAPK7, KLHL20	5.58226	1.89e-05
Cold_low_EL	GOTERM_MF_DIRECT	GO:0003700~transcription factor activity, sequence-specific DNA binding	61	3.06e-07	CREBRF, BACH1, CNOT8, RFXAP, NOCT, ZIC3, ZKSCAN5, CITED2, ZKSCAN4, FUBP1, ZNF304, BLZF1, ZNF146, ZNF397, ZNF641, SOX11, YY1, STRN3, TADA2B, ZHX1, ZNF91, ZNF189, ZNF792, UBN1, ZNF140, ZNF334, MTF1, ZNF134, ZNF197, MGA, PRDM2, MYNN, ZNF274, ZBTB11, SOX4, NFYB, SOX9, SRF, ZNF174, TSC22D3, REXO4, NR1D2, ZNF71, PLAGL2, KLF5, ZNF263, CEBPA, SMAD7, ZNF567, ZNF770, TAF7, CBL, ZNF24, SMAD4, ATF4, SP1, ZBE…	2.01038	3.48e-05
Cold_low_EL	GOTERM_BP_DIRECT	GO:0045892~negative regulation of transcription, DNA-templated	34	2.24e-05	ZBTB33, GLIS2, PML, GON4L, SOX9, DAXX, PDCD4, CITED2, ZNF174, NR1D2, HEXIM1, YEATS2, DEDD2, KDM5C, ZNF263, CEBPA, ZNF280B, CTBP2, STRN3, ZNF91, ZHX1, TAF7, ZNF24, SMAD4, SPEN, SIRT1, SFMBT1, GZF1, PPM1F, ATXN1, ZBED6, IRF1, SMURF2, RASD1	2.25225	0.0146439
Cold_low_EL	GOTERM_CC_DIRECT	GO:0005730~nucleolus	48	2.57e-05	ZNF274, ZBTB33, LYAR, DEDD, TRA2A, UTP15, PML, MKNK2, DAXX, KLHL7, DIMT1, WDR36, REXO4, ZNF146, MLLT1, HIRIP3, SAP30L, MDN1, DEDD2, GEMIN4, TFIP11, CEBPA, TAF1, TSEN54, CCDC86, PIK3CB, SMAD7, SPTY2D1, DIEXF, HEATR1, ISG20L2, SIRT1, WEE1, GZF1, FXR1, RGS2, ZBED6, JMJD6, CDKN2AIP, GPATCH2, KATNBL1, NOP56, DNAJB1, RBM14, PHF8, DDX51, REV3L, PHF6	1.91504	0.00237147
Cold_low_EL	GOTERM_MF_DIRECT	GO:0008270~zinc ion binding	63	3.75e-05	ZNF84, PHF23, RNF215, ZKSCAN5, CNOT4, MMP24, ZNRF2, JADE2, BRPF1, JADE3, PCGF3, RSPRY1, RNF219, ZNF146, NEURL1B, RNF149, KDM5C, YY1, TADA2B, ZNF91, GRIN2A, SF1, TOPORS, ZSWIM3, ZSWIM5, EP300, UBR7, MTF2, TRIM32, PYGO2, PRDM2, PIAS2, CHORDC1, MYNN, DPF2, ING2, PML, TRIM13, CBLL1, MORC4, NR1D2, DMD, TNKS, THAP11, SHPRH, MEX3B, CBL, ZNF24, RYBP, TRIM27, SKI, BIRC3, BIRC2, ZNF22, AJUBA, MSL2, RNF6, Z…	1.70686	0.00353286
Cold_low_EL	GOTERM_CC_DIRECT	GO:0005737~cytoplasm	195	4.58e-05	DLC1, FAM110C, ITSN2, DNASE1L2, CITED2, ZNRF2, CCDC141, BRPF1, MAP3K4, RAB23, ZNF397, ZNF641, TNIK, MAGI1, STRN3, YY1, LIG4, NAV1, MTF2, RGCC, CNTROB, LRCH3, MAPK7, RALGPS1, NAA50, NAA30, SAC3D1, HEXIM1, CEP170, NUP50, CDC37L1, KLF5, NRBF2, SMAD7, RYBP, SMAD4, SKI, NPY5R, SEPT11, FXR1, SRSF3, RNF6, RGS2, SRSF7, ETS2, DCP1A, SMURF2, SMURF1, GRK5, BACH1, CREBRF, ZBTB33, UTP15, PHF23, DAXX, NOCT, BL…	1.27677	0.00337179
Cold_low_EL	GOTERM_BP_DIRECT	GO:0000122~negative regulation of transcription from RNA polymerase II promoter	42	7.47e-05	CREBRF, BACH1, GLIS2, ZNF174, CITED2, TSC22D3, HEXIM1, YEATS2, SKIL, MEPCE, AKIRIN2, ETV3, KLF5, CEBPA, FZD8, ZNF280B, CTBP2, SMAD7, ZNF567, STRN3, SOX11, YY1, ZHX1, TAF7, TRIM27, RYBP, SMAD4, ZNF189, SKI, SPEN, MYPOP, SIRT1, PURB, CTR9, GZF1, AJUBA, EP300, BTG2, MTF2, ETS2, SMURF2, CUX1	1.92822	0.0362745
Cold_low_EL	GOTERM_MF_DIRECT	GO:0044822~poly(A) RNA binding	60	8.83e-05	FASTKD1, LYAR, UTP15, SYNCRIP, RBM7, TRMT10C, RSRC2, CNOT4, FUBP1, WDR36, LRRC59, FNDC3B, ZC3H10, G3BP1, SF1, DIEXF, EIF1B, MBNL1, ISG20L2, SPEN, YTHDF3, PURB, LARP4, MFAP1, CPSF6, NOP9, CELF1, RBM39, AKAP1, OTUD4, TRA2A, NUFIP2, DIMT1, BUD13, REXO4, FASN, AGO2, TNPO1, MEPCE, RBM26, CCDC86, CSTF2, MEX3B, YTHDC1, HEATR1, GCN1, RBMX, FXR1, SRSF3, ATXN2, HNRNPH3, SRSF7, PTCD1, GSPT2, PPRC1, NOP56, R…	1.68317	0.00712886
Cold_low_EL	GOTERM_BP_DIRECT	GO:0016567~protein ubiquitination	26	9.83e-05	BACH1, CBLL1, KLHL7, FBXL12, KLHL24, NEURL1B, RNF149, KLHL20, CBL, SOCS7, BIRC6, SOCS4, HERC1, BIRC3, SIRT1, DCAF4, FEM1C, MSL2, KLHL18, UBR7, TRIM32, FBXO30, FBXO33, SMURF1, KCTD13, ASB7	2.39396	0.0381261
Cold_low_EL	GOTERM_MF_DIRECT	GO:0016874~ligase activity	22	0.000137	SHPRH, CBL, TRIM27, BIRC6, TRIM13, CBLL1, LIG4, TOPORS, BIRC3, HERC1, BIRC2, CNOT4, ZNRF2, MSL2, RNF6, UBR7, TRIM32, SMURF2, PIAS2, NEURL1B, RNF149, SMURF1	2.58065	0.00965362
Cold_low_EL	GOTERM_CC_DIRECT	GO:0005815~microtubule organizing center	15	0.000161	BOD1, LRIF1, FAM110C, TAF1D, BIRC6, TACC1, AJUBA, CCDC141, SLC1A4, ATF4, TUBGCP5, SAC3D1, RASSF1, CEP68, RBM39	3.3521	0.00983453
Cold_low_EL	GOTERM_CC_DIRECT	GO:0005622~intracellular	63	0.000173	ZNF84, CNOT8, RASGEF1B, RHOV, ZKSCAN5, ZKSCAN4, ZNF304, ARHGAP5, EIF4EBP2, MAP3K9, RAB23, VPS13A, ZNF180, ARL5B, BCR, PIK3CB, G3BP1, ZNF91, PIK3CD, SOCS7, ARHGAP27, ZNF189, SOCS4, GCC2, ZNF140, ZNF334, TTPAL, POGK, DOK4, TRIM32, AKAP7, MAPK8, MAPK7, JMJD1C, KSR1, ZNF98, ASB7, SNX11, ZNF614, ZNF274, RALGPS1, SAV1, PML, TRIM13, ZNF75A, ZNF324, DGKD, NUP50, TNPO1, SCN5A, ZNF527, TBC1D2B, SMAD7, ZNF5…	1.61716	0.00909853
Cold_low_EL	GOTERM_BP_DIRECT	GO:0006977~DNA damage response, signal transduction by p53 class mediator resulting in cell cycle arrest	9	0.000527	CNOT8, EP300, BTG2, CNOT6L, RGCC, PML, SOX4, CASP2, CNOT4	4.79832	0.159623
Cold_low_EL	GOTERM_MF_DIRECT	GO:0003714~transcription corepressor activity	17	0.00072	ZNF274, CTBP2, YY1, ZHX1, SF1, RYBP, SKI, GON4L, DAXX, SFMBT1, SIRT1, CITED2, AJUBA, CASP8AP2, SKIL, TOB2, TOB1	2.65231	0.0443805
Cold_low_EL	GOTERM_MF_DIRECT	GO:0004842~ubiquitin-protein transferase activity	23	0.000779	BACH1, HECW1, SHPRH, CBL, TRIM27, BIRC6, TRIM13, CBLL1, TOPORS, BIRC3, HERC1, BIRC2, CNOT4, ZNRF2, KLHL7, RNF6, KLHL18, TRIM32, SMURF2, KLHL24, SMURF1, KCTD13, KLHL20	2.21413	0.0432098
Cold_low_EL	GOTERM_CC_DIRECT	GO:0005813~centrosome	26	0.000791	DPF2, HAUS3, PPP4R2, ZNF274, SMAD7, RPGRIP1L, SKI, ITSN2, MBNL1, KIAA0753, NCKAP5L, NME7, CCDC141, SLC1A4, MPHOSPH9, PHAX, TUBGCP5, NDEL1, CSNK1D, PLEKHA7, CAMSAP2, CEP170, CEP68, CNTROB, RGCC, MDM1	2.0868	0.0358596
Cold_low_EL	GOTERM_BP_DIRECT	GO:0045944~positive regulation of transcription from RNA polymerase II promoter	48	0.00117209	BACH1, GLIS2, PML, SOX4, SOX9, SRF, ZIC3, CITED2, MED12L, ZNF304, AGO2, TNKS, AKIRIN2, BCL9, PLAGL2, KLF5, CEBPA, TAF1, FZD8, CTBP2, SMAD7, ZNF567, STRN3, SOX11, YY1, SOX12, TAF7, SMAD4, ARID3B, SKI, SIRT1, RBMX, CTR9, ATF4, EP300, SP1, MTF1, MTF2, CSRNP2, ETS2, RGCC, PPRC1, IRF1, PYGO2, PIAS2, MAPK7, RBM14, ATAD2B	1.61738	0.282078
Cold_low_EL	GOTERM_MF_DIRECT	GO:0000166~nucleotide binding	23	0.00160295	RBM24, CSTF2, G3BP1, TRA2A, SYNCRIP, RBM7, SPEN, RBMX, CNOT4, SRSF3, R3HCC1L, HNRNPH3, LARP4, SRSF7, PPRC1, ORC5, CPSF6, AKAP7, CELF1, RBM39, RBM14, REV3L, RBM26	2.09324	0.0793646
Cold_low_EL	GOTERM_BP_DIRECT	GO:0060412~ventricular septum morphogenesis	6	0.00160318	SMAD7, SOX11, SAV1, SMAD4, SOX4, CITED2	6.83899	0.327467
Cold_low_EL	GOTERM_BP_DIRECT	GO:0016055~Wnt signaling pathway	15	0.00165926	AMER3, CCNE1, AMER1, ZBTB33, TNIK, CSNK1D, CSNK1G1, TLE3, PYGO2, TNKS, WNT9A, GRK5, PRKAA2, FZD4, CTR9	2.65148	0.305783
Cold_low_EL	GOTERM_MF_DIRECT	GO:0046332~SMAD binding	7	0.00215537	YY1, PML, SMURF2, SKI, SKIL, PURB, TOB1	5.15585	0.0969262
Cold_low_EL	GOTERM_BP_DIRECT	GO:0042771~intrinsic apoptotic signaling pathway in response to DNA damage by p53 class mediator	6	0.00218287	EP300, HIPK1, PML, TOPORS, DYRK2, SIRT1	6.39776	0.350949
Cold_low_EL	GOTERM_BP_DIRECT	GO:0017015~regulation of transforming growth factor beta receptor signaling pathway	5	0.00270778	SMAD7, SOX11, SMAD4, SMURF2, BCL9	8.26378	0.385883
Cold_low_EL	GOTERM_BP_DIRECT	GO:0045943~positive regulation of transcription from RNA polymerase I promoter	4	0.00280213	TAF1, ATF4, HEATR1, PHF8	13.222	0.370313
Cold_low_EL	GOTERM_BP_DIRECT	GO:0030512~negative regulation of transforming growth factor beta receptor signaling pathway	8	0.0030826	RASL11B, SMAD7, SMURF2, SKI, SKIL, SMURF1, SIRT1, PMEPA1	4.13189	0.374844
Cold_low_EL	GOTERM_BP_DIRECT	GO:0006397~mRNA processing	14	0.00312215	TFIP11, PPP4R2, TSEN54, PDE12, MBNL1, PRPF18, NOCT, SRSF7, JMJD6, CNOT6L, CPSF6, CELF1, RBM39, RBM26	2.58532	0.357125
Cold_low_EL	GOTERM_BP_DIRECT	GO:0002089~lens morphogenesis in camera-type eye	4	0.00491109	SOX11, SKI, NECTIN3, CITED2	11.0184	0.477538
Cold_low_EL	GOTERM_MF_DIRECT	GO:0003713~transcription coactivator activity	17	0.00547507	CEBPA, TAF1, CTBP2, YY1, TAF7, TADA2B, PML, BIRC2, RFXAP, CITED2, CCNE1, EP300, SMARCD2, MTF1, NCOA4, TRIM32, PIAS2	2.17104	0.212942
Cold_low_EL	GOTERM_MF_DIRECT	GO:0001105~RNA polymerase II transcription coactivator activity	6	0.00578007	SOX11, SOX12, PYGO2, SOX4, CITED2, MED12L	5.13595	0.209249
Cold_low_EL	GOTERM_MF_DIRECT	GO:0003729~mRNA binding	11	0.00619955	METTL14, CSTF2, DCP1A, G3BP1, AGO2, CPSF6, CELF1, RBMX, NOCT, PURB, FXR1	2.78711	0.209486
Cold_low_EL	GOTERM_CC_DIRECT	GO:0030529~intracellular ribonucleoprotein complex	11	0.00661171	ATXN2, HNRNPH3, JMJD6, G3BP1, AGO2, CPSF6, SYNCRIP, CELF1, DYRK2, RBM14, RBMX	2.76548	0.238131
Cold_low_EL	GOTERM_BP_DIRECT	GO:0007179~transforming growth factor beta receptor signaling pathway	9	0.00662749	SMAD7, CBL, PML, SMAD4, SKI, SKIL, SMURF1, FURIN, CITED2	3.23365	0.560471
Cold_low_EL	GOTERM_MF_DIRECT	GO:0004535~poly(A)-specific ribonuclease activity	4	0.00703018	PDE12, CNOT8, CNOT6L, NOCT	9.74513	0.221208
Cold_low_EL	GOTERM_BP_DIRECT	GO:0016569~covalent chromatin modification	10	0.00723842	ZNF304, BRD3, ING2, SMARCD2, MTF2, L3MBTL3, BANP, SFMBT1, DAXX, UBN1	2.92523	0.570561
Cold_low_EL	GOTERM_MF_DIRECT	GO:0050681~androgen receptor binding	6	0.00807842	CCNE1, RNF6, EP300, NCOA4, PIAS2, DAXX	4.75075	0.237028
Cold_low_EL	GOTERM_MF_DIRECT	GO:0003723~RNA binding	29	0.00841092	CNOT8, SYNCRIP, PDCD4, NUFIP2, CNOT4, FUBP1, RBM26, CSTF2, YY1, SF1, YTHDC1, MBNL1, RBMX, YTHDF3, FXR1, SRSF3, ATXN1, ATXN2, PHAX, HNRNPH3, JMJD6, CDKN2AIP, TRIM32, CPSF6, CELF1, NOP56, RBM39, RBM14, AKAP1	1.67912	0.23361
Cold_low_EL	GOTERM_BP_DIRECT	GO:0090503~RNA phosphodiester bond hydrolysis, exonucleolytic	5	0.0094615	PDE12, CNOT8, CNOT6L, ISG20L2, NOCT	5.9027	0.64819
Cold_low_EL	GOTERM_CC_DIRECT	GO:0030014~CCR4-NOT complex	4	0.0104334	CNOT8, CNOT6L, CNOT4, TOB1	8.54784	0.320919
Cold_low_EL	GOTERM_MF_DIRECT	GO:0001046~core promoter sequence-specific DNA binding	6	0.010944	ATF4, SP1, NR1D2, SOX4, SOX9, SIRT1	4.4193	0.27992
Cold_low_EL	GOTERM_BP_DIRECT	GO:0035556~intracellular signal transduction	22	0.0111362	ZBTB33, RALGPS1, BCR, TNIK, SIPA1, MKNK2, SMAD4, SOCS7, DGKK, SOCS4, RASSF5, MAP3K4, MAP3K3, DGKD, RASSF1, AKAP7, PRKAA2, KSR1, RASA1, DEDD2, ASB7, KALRN	1.8045	0.688338
Cold_low_EL	GOTERM_BP_DIRECT	GO:1902187~negative regulation of viral release from host cell	4	0.0114294	TRIM32, PML, TRIM27, TRIM13	8.26378	0.679182
Cold_low_EL	GOTERM_BP_DIRECT	GO:0036003~positive regulation of transcription from RNA polymerase II promoter in response to stress	3	0.0125898	ATF4, MAPK7, GCN1	16.5276	0.696801
Cold_low_EL	GOTERM_MF_DIRECT	GO:0008022~protein C-terminus binding	13	0.0128288	MAGI1, BAIAP2, SIPA1, LIG4, SIRT1, ATXN1, ATXN2, ATF4, EP300, SP1, AGO2, KSR1, KPNA3	2.26226	0.306532
Cold_low_EL	GOTERM_BP_DIRECT	GO:0051726~regulation of cell cycle	10	0.0129006	CCNE1, BCR, EP300, LIN52, IRF1, CABLES2, GRK5, BIRC2, CDC25A, WEE1	2.66574	0.688835
Cold_low_EL	GOTERM_BP_DIRECT	GO:0035019~somatic stem cell population maintenance	7	0.0135089	SMAD4, SOX4, SKI, LIG4, SOX9, ZIC3, BCL9	3.55978	0.689535
Cold_low_EL	GOTERM_BP_DIRECT	GO:0018105~peptidyl-serine phosphorylation	10	0.0135434	TAF1, CSNK1D, PAK2, CSNK1G1, HIPK3, MKNK2, TNKS, MAPK8, RICTOR, MAPK7	2.64441	0.674966
Cold_low_EL	GOTERM_BP_DIRECT	GO:0045893~positive regulation of transcription, DNA-templated	26	0.0137681	SMARCAD1, ING2, GLIS2, SOX4, NFYB, SOX9, RFXAP, ZIC3, CITED2, CCNE1, BRPF1, NR1D2, KLF5, SOX11, SMAD4, BANP, TOPORS, FZD4, RNF6, ATF4, SP1, NCOA4, ETS2, IRF1, PIAS2, PHF8	1.6688	0.666095
Cold_low_EL	GOTERM_MF_DIRECT	GO:0008013~beta-catenin binding	8	0.0147606	AMER3, AMER1, EP300, SMAD7, SOX9, BCL9, MED12L, VCL	3.08992	0.330689
Cold_low_EL	GOTERM_BP_DIRECT	GO:0042752~regulation of circadian rhythm	6	0.0157405	CSNK1D, NR1D2, PML, MAPK8, PRKAA2, NOCT	4.04757	0.700911
Cold_low_EL	GOTERM_BP_DIRECT	GO:0030225~macrophage differentiation	4	0.0159281	CEBPA, L3MBTL3, CSF1, SIRT1	7.34558	0.691574
Cold_low_EL	GOTERM_BP_DIRECT	GO:0008285~negative regulation of cell proliferation	21	0.0176164	DLC1, CEBPA, ING2, CNOT8, CTBP2, PML, SMAD4, SOX4, SKI, ZNF503, CD164, SRF, RASSF5, BTG2, BTG1, RGCC, IRF1, WNT9A, TOB2, TOB1, ETV3	1.75292	0.715085
Cold_low_EL	GOTERM_MF_DIRECT	GO:0001077~transcriptional activator activity, RNA polymerase II core promoter proximal region sequence-specific binding	15	0.0176845	KLF5, CEBPA, SOX11, GLIS2, SOX12, SMAD4, SOX4, ARID3B, SOX9, SRF, ZIC3, ATF4, MTF1, IRF1, PLAGL2	2.01303	0.368626
Cold_low_EL	GOTERM_BP_DIRECT	GO:0051260~protein homooligomerization	12	0.0187532	SMARCAD1, DGKD, KCNA1, GOPC, KCTD21, TRIM13, KCTD3, NUP54, ATG16L1, KCTD13, RBMX, KCTD6	2.24102	0.725071
Cold_low_EL	GOTERM_BP_DIRECT	GO:0051056~regulation of small GTPase mediated signal transduction	10	0.0204388	DLC1, BCR, ARHGAP5, SIPA1, TRIO, SIPA1L3, RHOV, ARAP2, FAM13A, KALRN	2.4668	0.74374
Cold_low_EL	GOTERM_BP_DIRECT	GO:0050821~protein stabilization	10	0.0222631	TAF1, EP300, SMAD7, RASSF1, SAV1, BAG3, PML, SOX4, CDC37L1, WIZ	2.43052	0.76226
Cold_low_EL	GOTERM_BP_DIRECT	GO:0006366~transcription from RNA polymerase II promoter	25	0.0228687	BACH1, GLIS2, SOX4, SOX9, SRF, ZIC3, NOCT, FUBP1, MLLT1, PLAGL2, CEBPA, KLF5, TAF1, SOX11, TAF7, SOX12, SNAPC3, SMAD4, ARID3B, RBMX, ATF4, EP300, MTF1, CSRNP2, IRF1	1.61087	0.760687
Cold_low_EL	GOTERM_CC_DIRECT	GO:0005844~polysome	5	0.0242035	ATXN2, NAA30, AGO2, GCN1, FXR1	4.49886	0.560406
Cold_low_EL	GOTERM_BP_DIRECT	GO:0030879~mammary gland development	4	0.0242884	ARHGAP5, FASN, PYGO2, SOX9	6.29621	0.770948
Cold_low_EL	GOTERM_BP_DIRECT	GO:0050769~positive regulation of neurogenesis	4	0.0242884	SOX11, TRIM32, SPEN, LIG4	6.29621	0.770948
Cold_low_EL	GOTERM_BP_DIRECT	GO:0006974~cellular response to DNA damage stimulus	13	0.0244019	ARMT1, TAF1, SHPRH, SLF2, YY1, CBL, TOPORS, SIRT1, BOD1L1, BTG2, CDKN2AIP, RASSF1, DYRK2	2.06594	0.762413
Cold_low_EL	GOTERM_BP_DIRECT	GO:1900034~regulation of cellular response to heat	7	0.0256654	EP300, BAG3, NUP50, DNAJB1, NUP54, CHORDC1, SIRT1	3.08514	0.769937
Cold_low_EL	GOTERM_BP_DIRECT	GO:0008625~extrinsic apoptotic signaling pathway via death domain receptors	5	0.0269598	CASP8AP2, DEDD, BAG3, DAXX, DEDD2	4.34936	0.777232
Cold_low_EL	GOTERM_MF_DIRECT	GO:0070412~R-SMAD binding	4	0.0271411	RGCC, SMAD4, SMURF1, PMEPA1	6.0327	0.492539
Cold_low_EL	GOTERM_BP_DIRECT	GO:0034333~adherens junction assembly	3	0.0284562	HIPK1, SMAD7, VCL	11.0184	0.786329
Cold_low_EL	GOTERM_BP_DIRECT	GO:0090136~epithelial cell-cell adhesion	3	0.0284562	PLEKHA7, SRF, VCL	11.0184	0.786329
Cold_low_EL	GOTERM_MF_DIRECT	GO:0004674~protein serine/threonine kinase activity	20	0.0290859	TAF1, BCR, TNIK, CSNK1G1, MKNK2, TRIO, PDIK1L, CSNK1D, PAK2, HIPK1, SBK1, HIPK3, MAP3K9, EEF2K, MAPK8, MAPK7, PRKAA2, GRK5, DYRK2, KALRN	1.68466	0.502095
Cold_low_EL	GOTERM_MF_DIRECT	GO:0005096~GTPase activator activity	16	0.0313761	DLC1, TBC1D2B, BCR, TBC1D10B, SIPA1, SIPA1L3, ARHGAP27, FAM13A, ARHGAP5, RGS2, GNB5, TBC1D30, ARAP2, ERRFI1, RASA1, KALRN	1.8163	0.514712
Cold_low_EL	GOTERM_MF_DIRECT	GO:0000977~RNA polymerase II regulatory region sequence-specific DNA binding	13	0.0322251	ZBTB11, GLIS2, SMAD4, ARID3B, ZNF792, PURB, ZNF304, ATF4, SP1, ZBED6, ZBED4, CUX1, ETV3	1.97948	0.510479
Cold_low_EL	GOTERM_BP_DIRECT	GO:0007049~cell cycle	13	0.0323299	TXNL4B, TAF1, LIN52, CASP8AP2, RIF1, RGS2, GSPT2, CABLES2, BANP, LIG4, MAPK7, TACC1, SEPT11	1.98026	0.819254
Cold_low_EL	GOTERM_MF_DIRECT	GO:0000978~RNA polymerase II core promoter proximal region sequence-specific DNA binding	19	0.0327109	KLF5, DPF2, CEBPA, SMAD4, ARID3B, SKI, MYPOP, SRF, ZIC3, GZF1, ATF4, SP1, SMARCD2, MTF1, ETS2, RFX1, IRF1, SKIL, ZNF98	1.6951	0.502627
Cold_low_EL	GOTERM_CC_DIRECT	GO:0016607~nuclear speck	12	0.0343405	SRSF3, TFIP11, HIPK1, GLIS2, GPATCH2, YTHDC1, PIAS2, RBM39, CBLL1, TOPORS, PRPF18, CTR9	2.04128	0.658541
Cold_low_EL	GOTERM_BP_DIRECT	GO:1901796~regulation of signal transduction by p53 class mediator	9	0.0343693	TAF1, BRPF1, EP300, HIPK1, PML, BANP, PRKAA2, SETD9, DYRK2	2.39916	0.830313
Cold_low_EL	GOTERM_BP_DIRECT	GO:0030521~androgen receptor signaling pathway	5	0.034486	CCNE1, NCOA4, PIAS2, DAXX, PMEPA1	4.03111	0.823676
Cold_low_EL	GOTERM_BP_DIRECT	GO:0060174~limb bud formation	3	0.0348697	SOX11, SOX4, SOX9	9.91654	0.819546
Cold_low_EL	GOTERM_MF_DIRECT	GO:0061630~ubiquitin protein ligase activity	12	0.0350254	MSL2, RNF6, HECW1, TRIM32, CBL, FBXO30, SMURF2, SMURF1, RNF149, CBLL1, TOPORS, ZNRF2	2.03241	0.514212
Cold_low_EL	GOTERM_BP_DIRECT	GO:0000398~mRNA splicing, via spliceosome	13	0.0375354	TFIP11, TXNL4B, CSTF2, TRA2A, SF1, SYNCRIP, SPEN, RBMX, SRSF3, HNRNPH3, METTL14, SRSF7, BUD13	1.93566	0.834993
Cold_low_EL	GOTERM_BP_DIRECT	GO:0051091~positive regulation of sequence-specific DNA binding transcription factor activity	8	0.0397721	EP300, SAV1, RGCC, TRIM32, TRIM27, PPRC1, FZD4, SRF	2.51849	0.845396
Cold_low_EL	GOTERM_BP_DIRECT	GO:0030851~granulocyte differentiation	3	0.0417814	CEBPA, L3MBTL3, CITED2	9.01503	0.853192
Cold_low_EL	GOTERM_BP_DIRECT	GO:0060213~positive regulation of nuclear-transcribed mRNA poly(A) tail shortening	3	0.0417814	BTG2, AGO2, TOB1	9.01503	0.853192
Cold_low_EL	GOTERM_BP_DIRECT	GO:0007175~negative regulation of epidermal growth factor-activated receptor activity	3	0.0417814	CBL, SOCS4, ERRFI1	9.01503	0.853192
Cold_low_EL	GOTERM_MF_DIRECT	GO:0016301~kinase activity	14	0.0421069	TAF1, BCR, PIK3CB, PIK3CD, WEE1, CCNE1, PAK2, DGKD, MAP3K9, AKAP7, GKAP1, MAPK8, PRKAA2, AKAP1	1.83985	0.568763
Cold_low_EL	GOTERM_MF_DIRECT	GO:0051087~chaperone binding	7	0.0424864	GRPEL2, BAG3, GNB5, DNAJB1, DNAJB4, BIRC2, CDC37L1	2.73706	0.559811
Cold_low_EL	GOTERM_BP_DIRECT	GO:0034644~cellular response to UV	5	0.0431131	TAF1, ATF4, EP300, YY1, CDC25A	3.75626	0.855882
Cold_low_EL	GOTERM_BP_DIRECT	GO:0031398~positive regulation of protein ubiquitination	6	0.0437691	RASSF5, AMER1, SMAD7, RASSF1, PHF23, BIRC3	3.09892	0.854052
Cold_low_EL	GOTERM_MF_DIRECT	GO:0070411~I-SMAD binding	3	0.0451644	SMAD7, SMAD4, SMURF1	8.63773	0.570575
Cold_low_EL	GOTERM_CC_DIRECT	GO:0031463~Cul3-RING ubiquitin ligase complex	6	0.0458335	BACH1, KLHL7, KLHL18, KLHL24, KCTD13, KLHL20	3.06191	0.735978
Cold_low_EL	GOTERM_BP_DIRECT	GO:0030514~negative regulation of BMP signaling pathway	5	0.0462344	SMAD7, SKI, SKIL, SMURF1, TOB1	3.67279	0.863605
Cold_low_EL	GOTERM_BP_DIRECT	GO:0014065~phosphatidylinositol 3-kinase signaling	4	0.0468019	PIK3CB, PIK3CD, IRS1, PLEKHA1	4.89705	0.861269
Cold_low_EL	GOTERM_BP_DIRECT	GO:0006357~regulation of transcription from RNA polymerase II promoter	21	0.0469179	ZNF641, ZNF274, BRD3, ZNF518B, YY1, SOX12, ZNF770, TADA2B, ZBED8, MED13L, UBN1, BLZF1, ATF4, ZNF212, ZBED6, SMARCD2, MTF1, ZBED4, RFX1, CUX1, ETV3	1.57405	0.85627
Cold_low_EL	GOTERM_BP_DIRECT	GO:0048024~regulation of mRNA splicing, via spliceosome	3	0.0491555	SRSF3, JMJD6, YTHDC1	8.26378	0.863852
Cold_low_EL	GOTERM_BP_DIRECT	GO:1903507~negative regulation of nucleic acid-templated transcription	5	0.052844	ZNF274, CASP8AP2, SF1, TOB2, TOB1	3.5165	0.878234
Cold_low_EL	GOTERM_BP_DIRECT	GO:0045600~positive regulation of fat cell differentiation	5	0.052844	KLF5, CEBPA, SAV1, TMEM64, NOCT	3.5165	0.878234
Cold_low_EL	GOTERM_MF_DIRECT	GO:0035035~histone acetyltransferase binding	4	0.0569292	SP1, MTF1, TAF7, CITED2	4.52452	0.646038
Cold_low_EL	GOTERM_BP_DIRECT	GO:0045088~regulation of innate immune response	3	0.0569578	IRF1, BIRC3, BIRC2	7.6281	0.892551
Cold_low_EL	GOTERM_BP_DIRECT	GO:0032897~negative regulation of viral transcription	3	0.0569578	TRIM32, TRIM27, TRIM13	7.6281	0.892551
Cold_low_EL	GOTERM_BP_DIRECT	GO:0001829~trophectodermal cell differentiation	3	0.0569578	SRF, CTR9, CITED2	7.6281	0.892551
Cold_low_EL	GOTERM_BP_DIRECT	GO:0050872~white fat cell differentiation	3	0.0569578	CEBPA, CTBP2, SIRT1	7.6281	0.892551
Cold_low_EL	GOTERM_BP_DIRECT	GO:0048747~muscle fiber development	3	0.0569578	WFIKKN1, DMD, SGCB	7.6281	0.892551
Cold_low_EL	GOTERM_BP_DIRECT	GO:0042147~retrograde transport, endosome to Golgi	6	0.057226	RAB9B, TBC1D10B, FAM109A, TRIM27, DENND2A, GCC2	2.87436	0.889115
Cold_low_EL	GOTERM_CC_DIRECT	GO:0030055~cell-substrate junction	2	0.0575339	DMD, VCL	34.1914	0.790242
Cold_low_EL	GOTERM_BP_DIRECT	GO:0060260~regulation of transcription initiation from RNA polymerase II promoter	2	0.059476	TAF1, TAF7	33.0551	0.894185
Cold_low_EL	GOTERM_BP_DIRECT	GO:0060532~bronchus cartilage development	2	0.059476	SOX9, SRF	33.0551	0.894185
Cold_low_EL	GOTERM_BP_DIRECT	GO:0061145~lung smooth muscle development	2	0.059476	SOX9, SRF	33.0551	0.894185
Cold_low_EL	GOTERM_BP_DIRECT	GO:0039535~regulation of RIG-I signaling pathway	2	0.059476	BIRC3, BIRC2	33.0551	0.894185
Cold_low_EL	GOTERM_BP_DIRECT	GO:0019100~male germ-line sex determination	2	0.059476	MAP3K4, SOX9	33.0551	0.894185
Cold_low_EL	GOTERM_MF_DIRECT	GO:0002039~p53 binding	6	0.0598614	TAF1, EP300, CDKN2AIP, BANP, DAXX, SIRT1	2.83627	0.653751
Cold_low_EL	GOTERM_BP_DIRECT	GO:0035914~skeletal muscle cell differentiation	5	0.0599394	KLF5, BTG2, SOX11, BCL9, CITED2	3.37297	0.89171
Cold_low_EL	GOTERM_BP_DIRECT	GO:0006364~rRNA processing	12	0.0605779	CCDC86, WDR36, CSNK1D, UTP15, DIEXF, HEATR1, ISG20L2, NOP56, SIRT1, MDN1, GEMIN4, DDX51	1.85356	0.889997
Cold_low_EL	GOTERM_BP_DIRECT	GO:0034504~protein localization to nucleus	4	0.0608392	TOR1AIP1, BANP, TOPORS, SOX9	4.40735	0.886753
Cold_low_EL	GOTERM_BP_DIRECT	GO:0021510~spinal cord development	4	0.0608392	SOX11, BAG3, SOX12, SOX4	4.40735	0.886753
Cold_low_EL	GOTERM_MF_DIRECT	GO:0001078~transcriptional repressor activity, RNA polymerase II core promoter proximal region sequence-specific binding	8	0.0614359	BACH1, BTG2, ETS2, YY1, SKI, SKIL, MYPOP, GZF1	2.28264	0.652627
Cold_low_EL	GOTERM_BP_DIRECT	GO:0006468~protein phosphorylation	21	0.0615567	TAF1, FASTKD1, BCR, TNIK, MEX3B, PIK3CD, MKNK2, TRIO, BIRC6, PDIK1L, CCNE1, CSNK1D, PAK2, HIPK1, SBK1, HIPK3, MAP3K9, MAPK8, PRKAA2, DYRK2, KALRN	1.52228	0.885444
Cold_low_EL	GOTERM_MF_DIRECT	GO:0042169~SH2 domain binding	4	0.0620674	DLC1, ARHGAP5, IRS1, CTR9	4.36851	0.645855
Cold_low_EL	GOTERM_MF_DIRECT	GO:0004672~protein kinase activity	18	0.0626272	FASTKD1, TNIK, CSNK1G1, MKNK2, SOX9, WEE1, MAP3K4, CSNK1D, PAK2, HIPK1, MAP3K3, HIPK3, MAP3K9, EEF2K, MAPK7, PRKAA2, KSR1, KALRN	1.58799	0.638906
Cold_low_EL	GOTERM_BP_DIRECT	GO:0071260~cellular response to mechanical stimulus	6	0.063203	CASP8AP2, BAG3, IRF1, MAPK8, SOX9, CASP2	2.79339	0.887952
Cold_low_EL	GOTERM_BP_DIRECT	GO:0019827~stem cell population maintenance	5	0.0636673	METTL14, MED28, RIF1, MTF2, CTR9	3.30551	0.885673
Cold_low_EL	GOTERM_BP_DIRECT	GO:0070208~protein heterotrimerization	3	0.0651559	SKIL, NUP54, WIZ	7.08324	0.887492
Cold_low_EL	GOTERM_MF_DIRECT	GO:0001076~transcription factor activity, RNA polymerase II transcription factor binding	3	0.0702519	ATF4, SMAD4, SRF	6.78679	0.672494
Cold_low_EL	GOTERM_BP_DIRECT	GO:0016032~viral process	15	0.0707099	CEBPA, TAF1, CCDC86, SYNCRIP, SPEN, SIRT1, UBN1, DAXX, BICD1, EP300, SP1, PAK2, NUP50, NUP54, TNPO1	1.65828	0.903634
Cold_low_EL	GOTERM_BP_DIRECT	GO:0006396~RNA processing	7	0.0732738	ATXN1, TFIP11, HNRNPH3, SYNCRIP, RBM39, BICD1, DEDD2	2.38542	0.908298
Cold_low_EL	GOTERM_BP_DIRECT	GO:0048821~erythrocyte development	3	0.0737189	JMJD6, SRF, CITED2	6.61102	0.906213
Cold_low_EL	GOTERM_BP_DIRECT	GO:0061003~positive regulation of dendritic spine morphogenesis	3	0.0737189	BAIAP2, EEF2K, KALRN	6.61102	0.906213
Cold_low_EL	GOTERM_MF_DIRECT	GO:0044212~transcription regulatory region DNA binding	12	0.0743679	CEBPA, TAF1, ATF4, SP1, SMAD7, ZNF567, GLIS2, YY1, TAF7, SMAD4, NFYB, ZNF174	1.78432	0.684336
Cold_low_EL	GOTERM_CC_DIRECT	GO:0017053~transcriptional repressor complex	5	0.0764094	CTBP2, SKI, SPEN, SKIL, AKIRIN2	3.10831	0.858487
Cold_low_EL	GOTERM_CC_DIRECT	GO:0005829~cytosol	111	0.077137	DLC1, ENAH, CNOT8, RAB9B, STYX, CNOT4, ZNRF2, VCL, ATG5, VPS13A, BCR, PIK3CB, BAIAP2, PIK3CD, IRS1, BICD1, GCC2, NDEL1, TRIM32, RGCC, AKAP7, MAPK8, MAPK7, AKAP1, KALRN, SIPA1, KCNA1, DENND2A, AMER1, CNOT6L, DMD, GYS1, TNKS, MOCS1, SEC61A2, TBC1D10B, SMAD7, RPGRIP1L, SMAD4, TRIO, RGS2, DCP1A, HSPA14, SMURF2, SMURF1, DNAJB1, ATG16L1, DNAJB4, BACH1, HECW1, DPH2, DPH3, RHOV, DAXX, PDCD4, CCNE1, CASP3…	1.14487	0.842972
Cold_low_EL	GOTERM_BP_DIRECT	GO:0046777~protein autophosphorylation	10	0.0772558	TAF1, BCR, TNIK, PAK2, MAP3K3, MAP3K9, MEX3B, MKNK2, EEF2K, GRK5	1.92181	0.913424
Cold_low_EL	GOTERM_BP_DIRECT	GO:0030509~BMP signaling pathway	6	0.079618	SMAD7, SMAD4, SMURF2, SKI, SMURF1, TOB1	2.60961	0.916798
Cold_low_EL	GOTERM_BP_DIRECT	GO:0048511~rhythmic process	5	0.0797545	SP1, NR1D2, MAPK8, PRKAA2, KDM5C	3.06066	0.914029
Cold_low_EL	GOTERM_CC_DIRECT	GO:0032040~small-subunit processome	4	0.0814045	WDR36, DIEXF, HEATR1, NOP56	3.90759	0.841664
Cold_low_EL	GOTERM_CC_DIRECT	GO:0016592~mediator complex	4	0.0814045	MED28, RBM14, MED13L, MED12L	3.90759	0.841664
Cold_low_EL	GOTERM_BP_DIRECT	GO:0097192~extrinsic apoptotic signaling pathway in absence of ligand	4	0.0822079	CASP3, BAG3, MKNK2, CASP2	3.88884	0.91753
Cold_low_EL	GOTERM_CC_DIRECT	GO:1990037~Lewy body core	2	0.0850497	ATF4, HERPUD1	22.7942	0.838323
Cold_low_EL	GOTERM_CC_DIRECT	GO:0010494~cytoplasmic stress granule	4	0.0869676	ATXN2, G3BP1, MBNL1, NUFIP2	3.79904	0.829156
Cold_low_EL	GOTERM_BP_DIRECT	GO:0060544~regulation of necroptotic process	2	0.0878766	BIRC3, BIRC2	22.0367	0.928407
Cold_low_EL	GOTERM_BP_DIRECT	GO:2000116~regulation of cysteine-type endopeptidase activity	2	0.0878766	BIRC3, BIRC2	22.0367	0.928407
Cold_low_EL	GOTERM_BP_DIRECT	GO:0098912~membrane depolarization during atrial cardiac muscle cell action potential	2	0.0878766	CACNB2, SCN5A	22.0367	0.928407
Cold_low_EL	GOTERM_BP_DIRECT	GO:0070424~regulation of nucleotide-binding oligomerization domain containing signaling pathway	2	0.0878766	BIRC3, BIRC2	22.0367	0.928407
Cold_low_EL	GOTERM_BP_DIRECT	GO:0043161~proteasome-mediated ubiquitin-dependent protein catabolic process	11	0.0886907	RNF6, AMER1, PML, TRIM13, KLHL11, SMURF1, TOPORS, KCTD13, BIRC2, SIRT1, KLHL20	1.79116	0.927511
Cold_low_EL	GOTERM_MF_DIRECT	GO:0005157~macrophage colony-stimulating factor receptor binding	2	0.0916012	CSF1, IL34	21.1144	0.752597
Cold_low_EL	GOTERM_BP_DIRECT	GO:0006376~mRNA splice site selection	3	0.0918234	YTHDC1, CELF1, RBMX	5.83326	0.931662
Cold_low_EL	GOTERM_BP_DIRECT	GO:0042787~protein ubiquitination involved in ubiquitin-dependent protein catabolic process	9	0.092586	KLHL7, TAF1, HECW1, TRIM32, CBL, KLHL11, SMURF2, SMURF1, KLHL20	1.94442	0.930686
Cold_low_EL	GOTERM_BP_DIRECT	GO:0032922~circadian regulation of gene expression	5	0.093014	ATF4, CSNK1D, PML, SIRT1, NOCT	2.89957	0.929018
Cold_low_EL	GOTERM_BP_DIRECT	GO:0043066~negative regulation of apoptotic process	20	0.097055	CBL, BIRC6, TOPORS, BIRC3, SOX9, BIRC2, SIRT1, PDCD4, NPY5R, CITED2, CASP3, PAK2, HIPK3, BAG3, EEF2K, MAPK8, MAPK7, PRKAA2, GRK5, KLHL20	1.45297	0.934711
Cold_low_EL	GOTERM_CC_DIRECT	GO:0043234~protein complex	18	0.0972737	BCR, EPB41, PANX1, SMAD7, STRN3, SIPA1, SKI, BIRC3, SOX9, BIRC2, VCL, ZNRF2, PPM1F, SMARCD2, DMD, GOPC, SKIL, KSR1	1.4938	0.84864
Cold_low_EL	GOTERM_BP_DIRECT	GO:0017148~negative regulation of translation	5	0.0976522	BTG2, SYNCRIP, CELF1, TOB1, FXR1	2.84958	0.933463
Cluster	Category	Term	Count	PValue	Genes	Fold Enrichment	Benjamini
Cold_low_EM	GOTERM_CC_DIRECT	GO:0005634~nucleus	262	7.75e-14	SNIP1, NAA15, CMTR2, CLK1, SPRTN, MXI1, ACBD5, ATP2B1, TRMT1L, RAVER2, CLK4, RAPGEF5, STAG2, ZNF644, RCOR1, BTBD7, DCLRE1A, ZZZ3, PRDM2, VGLL4, IRAK1BP1, CRTC3, ZNF516, SRSF10, ELL, HUS1, ZNF131, NOC3L, DUSP11, MYT1, ZNF618, ZNF227, LHX1, DMD, DUSP16, DVL2, ZNF623, IKZF4, ESRRA, PELI1, ZBTB46, TAOK2, MAML1, SMAD5, ALMS1, SFMBT2, USF3, ZNF629, ZFHX4, ZNF214, ZNF112, ZFHX2, RBPJ, CCNT2, SRSF1, ELF2…	1.47945	3.35e-11
Cold_low_EM	GOTERM_CC_DIRECT	GO:0005654~nucleoplasm	161	9.1e-14	THRB, SNIP1, RBM5, RPS6KB1, SPRTN, ITPKC, FOXO3, ACBD5, CBX5, PNN, ESF1, GTF2E1, TOP1, CLP1, TARDBP, EED, CTDSP2, TGS1, API5, STAG2, ZNF45, RBL2, RRP7A, DFFB, RCOR1, RRP8, RUBCN, AHR, CTDSPL2, DCLRE1A, FAM222B, KDM2A, CEP350, SMARCE1, PYGO1, SLU7, ZNF436, CRTC3, SRSF10, ELL, SETD1B, HUS1, COPS7B, MYT1, FBXW7, NIPBL, ELK4, ZNF326, CDC40, DUSP16, SETDB1, IKZF4, ESRRA, TAF4, ZMYM4, KANSL2, ZNF830, M…	1.76829	1.97e-11
Cold_low_EM	GOTERM_BP_DIRECT	GO:0006351~transcription, DNA-templated	127	7.06e-13	THRB, NAA15, MED22, MXI1, PNN, ESF1, ZNF181, EED, ZNF445, TGS1, ZNF644, RBL2, RCOR1, ZNF8, RRP8, AHR, ZNF3, ZNF2, KDM2A, ZZZ3, PRDM2, VGLL4, NFE2L2, IRAK1BP1, ZNF436, CRTC3, FGFR1, SETD1B, ZNF131, MYT1, ZNF618, ZNF227, ZNF326, ELK4, SETDB1, ZNF623, IKZF4, ZMYM2, ESRRA, ZBTB46, SMAD5, MAFK, ZNF629, HDAC4, PHF3, ZFHX4, ZNF217, PNRC2, ZNF214, TDG, ZNF416, ZNF112, DNMT1, ZFHX2, ZNF410, ZNF208, CCNT2,…	1.89711	1.71e-09
Cold_low_EM	GOTERM_BP_DIRECT	GO:0006355~regulation of transcription, DNA-templated	99	2.56e-10	THRB, SNIP1, MXI1, USP51, PNN, ESF1, GTF2E1, ZNF181, TARDBP, TFB2M, ZNF445, TGS1, INSR, TBPL1, ZNF45, ZNF644, ZNF8, ZNF3, AHR, ZNF2, KDM2A, ZZZ3, PRDM2, VGLL4, IRAK1BP1, ZNF436, SRSF10, SETD1B, ZNF131, MYT1, ZNF618, ZNF227, LHX1, DMD, ZNF623, ESRRA, ZBTB46, SMAD5, SFMBT2, ZNF629, ZFHX4, ZNF217, ZNF214, PNRC2, ZNF112, ZNF416, ZFHX2, ZNF410, ZNF208, RSF1, ZKSCAN8, ZBTB34, ZNF532, ZNF12, ZKSCAN1, ZB…	1.9223	3.1e-07
Cold_low_EM	GOTERM_MF_DIRECT	GO:0003677~DNA binding	106	5.01e-10	THRB, RBM5, LEMD3, FOXO3, SPRTN, MXI1, PNN, TOP1, ZNF181, ZNF445, TBPL1, ZNF45, RBL2, ZNF644, DFFB, RCOR1, ZNF8, ZNF3, AHR, ZNF2, KDM2A, SMARCE1, ZZZ3, PRDM2, NFE2L2, ZNF436, ZNF131, MYT1, ZNF618, ZNF227, ZNF326, ELK4, SETDB1, ZNF623, TAF4, ZMYM2, ESRRA, ZMYM4, JRKL, TEAD1, ZNF629, USF3, ZNF214, ZNF112, ZNF416, DNMT1, RBPJ, ZNF410, ZNF208, ERCC6L2, ZBTB34, ARID4A, ZNF12, ZNF202, NFKB1, ZNF518A, Z…	1.84616	3.68e-07
Cold_low_EM	GOTERM_MF_DIRECT	GO:0003700~transcription factor activity, sequence-specific DNA binding	71	1.6e-09	ZKSCAN8, ELF2, ARID4A, THRB, ZNF532, ZNF12, ZNF202, NFKB1, ZKSCAN1, FOXO3, ZNF518A, ZBTB38, MAX, TARDBP, ZNF146, ZNF445, KDM5A, GATAD1, KDM5B, ELMSAN1, ZNF281, ZNF45, ZFP30, ZNF354C, ZNF287, RUNX1T1, ZNF8, MXD1, ZNF549, ZNF3, AHR, ZNF2, PRDM2, NFE2L2, ZNF436, WNT5A, BTAF1, ZNF516, KMT2A, ZNF131, ZNF658, ZNF35, MYT1, ZNF30, ZNF227, PGBD1, LHX1, ELK4, XBP1, ZSCAN20, ZSCAN26, NFAT5, ZSCAN29, NFATC3,…	2.15404	5.86e-07
Cold_low_EM	GOTERM_MF_DIRECT	GO:0008270~zinc ion binding	74	3.9e-07	ZNF208, RSF1, THRB, RBM5, LNX2, MYLIP, USP51, FBXL19, RBM4B, ZNF146, KDM5A, GATAD1, KDM5B, KDM7A, ZCCHC3, ZCCHC2, ZNF282, ZDHHC5, ZNF8, MORC2, ZNF3, ZNF2, ZDHHC15, RFWD3, KDM2A, DNAJC24, PYGO1, SLU7, ZZZ3, RNF24, MDM2, PRDM2, CA2, CPD, CHFR, KMT2E, ZNF276, KMT2D, ING4, ING3, CPM, KMT2A, MYT1, ZDHHC23, SCAF11, LHX1, DMD, ING1, UNKL, PGGT1B, TRAF3, SETDB1, ZMYM2, ESRRA, UPF1, ZMYM4, ZNF830, UBOX5, …	1.8456	9.56e-05
Cold_low_EM	GOTERM_MF_DIRECT	GO:0046872~metal ion binding	112	7.43e-07	PDP2, PLEKHM3, CTDSPL, SPRTN, ATP2B1, BAK1, GTF2E1, ZNF181, TRMT1L, CTDSP2, ZNF445, ZNF45, ZNF644, ZNF8, PDE4D, ZNF3, TNKS2, ZNF2, TNS3, RPAIN, PRDM2, ZNF436, FRAS1, ZNF516, AGFG2, ZNF131, ZNF618, ZFC3H1, CEPT1, ZNF227, TROVE2, ZNF326, B4GALT5, ZNF623, IKZF4, B4GALT3, ZBTB46, SMAD5, IREB2, SMG1, ZNF629, ZFHX4, ZNF217, ZNF214, ZNF416, ZNF112, ZFHX2, ZNF410, ZNF208, ZBTB34, NRP1, ZKSCAN8, ZNF532, D…	1.57825	0.000136
Cold_low_EM	GOTERM_MF_DIRECT	GO:0005515~protein binding	354	5.38e-06	CTTNBP2NL, VPS54, SNIP1, NAA15, LEMD3, RADIL, SPRTN, MED22, MYLIP, CLK1, MXI1, SLC35A3, ATP2B1, BAK1, IFT20, CD46, CLK4, TBPL1, STAG2, KIF13B, GTPBP2, LRRC4, RRP7A, RCOR1, LIFR, PIM3, MRM1, BCL2L11, GCC1, WDR92, RND3, CEP350, PRKRIP1, TRMT12, TMEM170A, ZZZ3, VGLL4, IRAK1BP1, ORAI1, SRSF10, NFKBIE, ERBB3, ELL, HUS1, PRRC1, RIC1, ORAI3, ZNF227, STX17, DMD, CDC40, KBTBD7, OBSL1, SKA2, NUP58, DVL2, E…	1.17485	0.000791
Cold_low_EM	GOTERM_MF_DIRECT	GO:0003676~nucleic acid binding	61	9.95e-06	ZNF208, SRSF1, ZKSCAN8, ZBTB34, ZNF532, CPEB4, U2SURP, RBM5, ZNF12, ZNF202, ZKSCAN1, ZNF518A, ZBTB37, ZBTB38, RBM4B, ZNF181, MAK16, RAVER2, TARDBP, ZNF445, ZBTB20, ZCCHC2, ZNF45, ZNF282, ZNF644, ZFP30, ZNF287, ZNF8, ZNF549, ZNF3, ZNF2, CELF2, ZNF710, ZNF436, ZNF276, ZNF516, SRSF10, SETD1B, THAP5, ZNF131, ZNF658, ZNF30, ZNF227, ZSCAN26, ZSCAN29, IKZF4, ZNF623, ZNF566, ZBTB46, RBM12B, ZNF830, ZFP1,…	1.80557	0.00121867
Cold_low_EM	GOTERM_CC_DIRECT	GO:0005737~cytoplasm	218	1.66e-05	CTTNBP2NL, SNIP1, NAA15, CMTR2, CLK1, MED22, MXI1, RAVER2, TBPL1, KIF13B, LRRC4, RRP7A, PIM3, GCC1, CEP350, IRAK1BP1, CRTC3, SRSF10, ELL, NFKBIE, ANGEL2, MYT1, SH3BP5L, STX17, DUSP16, OBSL1, CDC42EP3, DVL2, TAOK2, MAP2K3, CNKSR3, SMAD5, ALMS1, OXSR1, PTPN12, FNIP2, MLYCD, RBPJ, SRSF1, ELF2, CRNKL1, CPEB4, NFKB1, CAMKK2, DIP2B, ANKRD12, ZNF146, EPG5, ETAA1, FBXL14, SERTAD2, ZDHHC5, ZNF354C, TTC37,…	1.27649	0.00238103
Cold_low_EM	GOTERM_BP_DIRECT	GO:0045893~positive regulation of transcription, DNA-templated	38	1.77e-05	KMT2E, WNT5A, ZNF516, ELF2, RSF1, PDGFB, KMT2A, CRLF3, NAA15, NFKB1, FOXO3, CAMKK2, LHX1, TFB2M, KDM5A, NFATC3, INSR, ING1, SERTAD2, DVL2, ZNF281, KDM7A, TAF4, ZNF287, MAP2K3, SMAD5, CDK7, AHR, HDAC4, ANKRD49, PSEN1, HIPK2, LRP6, SETD7, PTCH1, LRP5, RNF111, TP53INP1	2.15482	0.0141737
Cold_low_EM	GOTERM_MF_DIRECT	GO:0018024~histone-lysine N-methyltransferase activity	9	4.33e-05	KMT2E, SETDB1, KMT2D, KMT2A, SETD1B, SETD7, PRDM2, KMT5A, KMT5B	6.72818	0.00453761
Cold_low_EM	GOTERM_BP_DIRECT	GO:0046777~protein autophosphorylation	17	0.00028	FGFR1, NLK, MKNK1, SMG1, PIM3, CLK1, EPHB3, STK4, CAMKK2, IGF1R, IRAK3, ULK2, CLK4, CDK12, ERN1, INSR, MAP3K13	2.88639	0.155736
Cold_low_EM	GOTERM_CC_DIRECT	GO:0016607~nuclear speck	18	0.000333	KMT2E, SRSF1, CRNKL1, SRSF10, ELL, MAML1, SETD1B, ZNF830, NOC3L, SPRTN, DUSP11, SMNDC1, PNN, PATL1, SRSF6, TARDBP, CDK12, SLU7	2.73826	0.0353193
Cold_low_EM	GOTERM_BP_DIRECT	GO:1900103~positive regulation of endoplasmic reticulum unfolded protein response	4	0.000377	BAK1, XBP1, ERN1, PIK3R1	23.3628	0.167107
Cold_low_EM	GOTERM_MF_DIRECT	GO:0004674~protein serine/threonine kinase activity	27	0.00058	CCNT2, CDK17, STK38, MKNK1, CLK1, CAMKK2, IRAK3, STK40, CLK4, STK38L, TAOK2, MAP2K3, NLK, PKN2, SMG1, PIM3, CDK7, OXSR1, STK4, ICK, ULK2, HIPK2, ERN1, CSNK1G3, BMPR1B, CIT, MAP3K13	2.09361	0.0519059
Cold_low_EM	GOTERM_BP_DIRECT	GO:0045892~negative regulation of transcription, DNA-templated	32	0.00102996	WNT5A, ING4, BTAF1, ELF2, RSF1, ARID4A, PDGFB, ZNF658, ZNF12, ZBTB38, CBX5, ZNF227, NIPBL, LHX1, EED, KDM5B, KMT5A, ZNF281, IKZF4, ZBTB7A, SOX10, ZNF282, RCOR1, ARID5B, RUNX1T1, AHR, HDAC4, ZNF217, PRICKLE1, SMARCE1, MDM2, RBPJ	1.87277	0.340304
Cold_low_EM	GOTERM_CC_DIRECT	GO:0016605~PML body	11	0.00135633	WDFY3, PATL1, MAX, ZMYM2, RPAIN, RFWD3, HIPK2, TDG, CHFR, TP53INP1, CBX5	3.43213	0.110652
Cold_low_EM	GOTERM_MF_DIRECT	GO:0044822~poly(A) RNA binding	58	0.00208404	SRSF1, CRNKL1, CPEB4, U2SURP, SNIP1, RBM5, NAA15, SMNDC1, PNN, ESF1, RBM4B, TOP1, TRMT1L, MAK16, RAVER2, TARDBP, TFB2M, SNTB2, API5, RCC1L, ZCCHC3, RRP7A, PKN2, RRP8, CSTF2T, MRM1, CRKL, CFAP20, CELF2, RPP25L, GIGYF2, SRSF10, FAM98A, NOC3L, DUSP11, FAM46A, BMS1, KNOP1, ZFC3H1, PATL1, SCAF11, ZNF326, CDC40, HARS2, MTCL1, TNRC6B, TNRC6A, NMD3, GEMIN5, UPF1, RBM12B, SMG1, SRSF6, POP1, MEX3C, MEX3D, …	1.4978	0.156651
Cold_low_EM	GOTERM_MF_DIRECT	GO:0035064~methylated histone binding	8	0.00209108	KDM7A, ING4, ING3, CDYL2, PHF13, RRP8, ING1, CBX5	4.40082	0.142604
Cold_low_EM	GOTERM_BP_DIRECT	GO:0006468~protein phosphorylation	29	0.00212933	CCNT2, FGFR1, CDK17, STK38, PDGFB, HUS1, MKNK1, RPS6KB1, CAMKK2, IRAK3, STK40, STK38L, PIK3R1, MAML1, NLK, PDK4, SMAD5, PKN2, PIM3, CDK7, OXSR1, STK4, FNIP2, ICK, HIPK2, ERN1, BMPR1B, CIT, MAP3K13	1.85724	0.521708
Cold_low_EM	GOTERM_BP_DIRECT	GO:0006357~regulation of transcription from RNA polymerase II promoter	28	0.00259817	ELF2, LCORL, ARID4A, ZNF131, NFKB1, FOXO3, MED22, ZNF518A, FOXB1, ZSCAN29, NFATC3, ELMSAN1, SOX10, NFKBIZ, TAF4, ZMYM2, ZMYM4, RBL2, TTC21B, MAFK, ISL1, AHR, JMY, TARBP1, SMARCE1, SP4, ZNF710, CRK	1.85419	0.545073
Cold_low_EM	GOTERM_MF_DIRECT	GO:0044212~transcription regulatory region DNA binding	17	0.00278692	WNT5A, ZNF281, IKZF4, KMT2D, ZNF516, ARID4A, KMT2A, ZNF532, RCOR1, ARID5B, NFKB1, AHR, HDAC4, ZNF217, XBP1, NFE2L2, ELMSAN1	2.32696	0.170122
Cold_low_EM	GOTERM_CC_DIRECT	GO:0043231~intracellular membrane-bounded organelle	32	0.00294503	KMT2E, BTAF1, SNX18, SC5D, AP1G1, MITD1, KIN, ACBD5, ATP2B1, PATL1, IGF1R, MAK16, ZNF326, RPIA, TNRC6A, INSR, SETDB1, GTPBP2, MAML1, ATP11A, ACKR3, SUN1, RUBCN, SFMBT2, RAB11FIP2, ANKRD13B, BNIP1, BNIP2, SLU7, PTCH1, NEU3, EPN2	1.75353	0.191322
Cold_low_EM	GOTERM_BP_DIRECT	GO:0009791~post-embryonic development	9	0.00338712	KMT2A, PSEN1, LHX1, ARID5B, TIPARP, PYGO1, IREB2, KDM5B, GIGYF2	3.60043	0.598706
Cold_low_EM	GOTERM_BP_DIRECT	GO:0009957~epidermal cell fate specification	3	0.00342004	PTCH1, PTCH2, RBPJ	29.2035	0.563843
Cold_low_EM	GOTERM_BP_DIRECT	GO:0035871~protein K11-linked deubiquitination	4	0.00398357	OTUD3, USP37, YOD1, VCPIP1	11.6814	0.584744
Cold_low_EM	GOTERM_BP_DIRECT	GO:0035108~limb morphogenesis	4	0.00533938	BAK1, PKDCC, PTCH1, BMPR1B	10.6194	0.660592
Cold_low_EM	GOTERM_BP_DIRECT	GO:0016569~covalent chromatin modification	11	0.00535055	ING3, EMSY, RSF1, SMARCE1, RBL2, BCORL1, PHF13, TDG, DNMT1, RRP8, ING1	2.84282	0.631946
Cold_low_EM	GOTERM_MF_DIRECT	GO:0004843~thiol-dependent ubiquitin-specific protease activity	9	0.00599704	OTUD3, USP8, USP38, USP37, YOD1, USP25, USP42, USP51, VCPIP1	3.27999	0.308177
Cold_low_EM	GOTERM_CC_DIRECT	GO:0035097~histone methyltransferase complex	5	0.00607666	KMT2D, KMT2A, PRMT5, SETD1B, CBX5	6.64721	0.313508
Cold_low_EM	GOTERM_CC_DIRECT	GO:0016323~basolateral plasma membrane	14	0.00628578	ORAI1, CNNM4, PDGFB, ERBB3, MEGF10, ATP7A, ATP2B1, TJP1, CD46, NUMB, P2RY1, ADRA2A, CA2, SLC40A1	2.37823	0.288588
Cold_low_EM	GOTERM_BP_DIRECT	GO:0033137~negative regulation of peptidyl-serine phosphorylation	5	0.00713174	BAK1, DMD, NCK1, CNKSR3, PDE4D	6.34858	0.710098
Cold_low_EM	GOTERM_MF_DIRECT	GO:0032452~histone demethylase activity	5	0.00717337	KDM7A, KDM2A, ARID5B, KDM5A, KDM5B	6.33814	0.334378
Cold_low_EM	GOTERM_BP_DIRECT	GO:0006406~mRNA export from nucleus	10	0.00722085	SRSF1, UPF1, SRSF10, SRSF6, SMG5, CDC40, SLU7, SMG1, ZC3H11A, NUP58	2.92035	0.689682
Cold_low_EM	GOTERM_BP_DIRECT	GO:0010629~negative regulation of gene expression	12	0.00739987	ZNF281, MAX, BAK1, PDGFB, RBL2, ITGB8, CD46, TARDBP, TIPARP, NFKB1, SFMBT2, TP53INP1	2.55797	0.675127
Cold_low_EM	GOTERM_BP_DIRECT	GO:0071108~protein K48-linked deubiquitination	5	0.00833085	USP8, USP37, YOD1, USP25, VCPIP1	6.08406	0.696348
Cold_low_EM	GOTERM_CC_DIRECT	GO:0043235~receptor complex	11	0.00878206	IGF1R, FGFR1, NRP1, TAOK2, ERBB3, ADRA2A, LIFR, LRP6, BMPR1B, INSR, LRP5	2.64842	0.345184
Cold_low_EM	GOTERM_CC_DIRECT	GO:0017053~transcriptional repressor complex	7	0.00882155	INSM1, HDAC4, ARID4A, SMARCE1, RCOR1, LIN37, CBX5	3.89164	0.318038
Cold_low_EM	GOTERM_CC_DIRECT	GO:0005730~nucleolus	42	0.00941794	ING3, NOC3L, HUS1, MXI1, BMS1, KNOP1, CBX5, ESF1, RBM4B, TOP1, FBXW7, SCAF11, DGCR8, MAK16, ZNF146, EED, CDK12, KDM5A, TGS1, TWISTNB, NFATC3, STAG2, NMD3, CEP85, KDM7A, ESRRA, RBL2, NIN, TAOK2, DFFB, RRP8, THUMPD3, BMT2, DCLRE1A, RPAIN, KDM2A, PRKRIP1, SETD7, ZZZ3, MDM2, RBPJ, RNF111	1.49853	0.310384
Cold_low_EM	GOTERM_BP_DIRECT	GO:0007223~Wnt signaling pathway, calcium modulating pathway	6	0.0101108	WNT5A, NLK, FZD3, TNRC6B, FZD5, TNRC6A	4.49284	0.74523
Cold_low_EM	GOTERM_MF_DIRECT	GO:0003714~transcription corepressor activity	15	0.0102898	ZNF281, ERF, THRB, RCOR1, RUNX1T1, MXI1, MXD1, MXD4, HDAC4, LHX1, NAB2, PRMT5, HIPK2, KDM5B, KMT5A	2.15434	0.419005
Cold_low_EM	GOTERM_BP_DIRECT	GO:0044332~Wnt signaling pathway involved in dorsal/ventral axis specification	3	0.0108904	LRP6, FZD5, LRP5	17.5221	0.752377
Cold_low_EM	GOTERM_BP_DIRECT	GO:1903898~negative regulation of PERK-mediated unfolded protein response	3	0.0108904	NCK1, PTPN1, PPP1R15B	17.5221	0.752377
Cold_low_EM	GOTERM_MF_DIRECT	GO:0001221~transcription cofactor binding	3	0.0109254	FOXO3, NFE2L2, MAFK	17.4933	0.416254
Cold_low_EM	GOTERM_MF_DIRECT	GO:0043559~insulin binding	3	0.0109254	IGF1R, INSR, PIK3R1	17.4933	0.416254
Cold_low_EM	GOTERM_BP_DIRECT	GO:0014065~phosphatidylinositol 3-kinase signaling	5	0.0126948	IGF1R, XBP1, ERBB3, PREX2, PIK3R1	5.40805	0.787152
Cold_low_EM	GOTERM_BP_DIRECT	GO:0035329~hippo signaling	5	0.0126948	DVL2, TJP1, MOB1A, TEAD1, STK4	5.40805	0.787152
Cold_low_EM	GOTERM_BP_DIRECT	GO:0032922~circadian regulation of gene expression	7	0.012888	RBM4B, TOP1, KMT2A, PRMT5, PER3, KDM5A, AHR	3.58639	0.775994
Cold_low_EM	GOTERM_BP_DIRECT	GO:1904707~positive regulation of vascular smooth muscle cell proliferation	4	0.013301	PDGFB, XBP1, ERN1, MDM2	7.78759	0.771026
Cold_low_EM	GOTERM_MF_DIRECT	GO:0008168~methyltransferase activity	9	0.0152465	KMT2D, TRMT1L, KDM2A, PRMT5, SETD1B, DNMT1, CMTR2, RRP8, FTSJ1	2.79148	0.506276
Cold_low_EM	GOTERM_BP_DIRECT	GO:0001736~establishment of planar polarity	4	0.0159617	WNT5A, IFT20, ALMS1, FZD3	7.30087	0.816289
Cold_low_EM	GOTERM_BP_DIRECT	GO:0018108~peptidyl-tyrosine phosphorylation	12	0.0160825	FGFR1, ZMYM2, PDGFB, ERBB3, MAP2K3, CLK4, FGFR1OP2, PKDCC, CLK1, EPHB3, INSR, CAMKK2	2.29047	0.805278
Cold_low_EM	GOTERM_MF_DIRECT	GO:0030674~protein binding, bridging	8	0.0162065	DVL2, FLRT3, FLRT2, VPS18, FBXW7, NCK1, NMD3, CBX5	3.02914	0.506599
Cold_low_EM	GOTERM_BP_DIRECT	GO:0042149~cellular response to glucose starvation	5	0.0162852	XBP1, ATG14, CPEB4, RRP8, NFE2L2	5.03508	0.796216
Cold_low_EM	GOTERM_MF_DIRECT	GO:0000166~nucleotide binding	21	0.0170703	SRSF1, SRSF10, RBM12B, RRP7A, CPEB4, SETD1B, U2SURP, RBM5, LEMD3, ELAVL3, CSTF2T, ATP7A, ATP2B1, RBM4B, SRSF6, RAVER2, TARDBP, CELF2, TNRC6B, CHFR, TNRC6A	1.75938	0.504929
Cold_low_EM	GOTERM_BP_DIRECT	GO:0001933~negative regulation of protein phosphorylation	7	0.017604	INSM1, CTDSPL, ATG14, TARDBP, LRP6, CTDSP2, PPP1R15B	3.35122	0.808809
Cold_low_EM	GOTERM_BP_DIRECT	GO:0006366~transcription from RNA polymerase II promoter	28	0.0177369	CCNT2, ZNF516, LCORL, ARID4A, KMT2A, ELL, ZNF202, NFKB1, FOXO3, GTF2E1, MAX, LHX1, XBP1, TARDBP, NFAT5, KDM5A, NFATC3, TBPL1, DVL2, SOX10, TAF4, NFRKB, CDK7, MAFK, ISL1, AHR, IRF2, NFE2L2	1.59395	0.799179
Cold_low_EM	GOTERM_CC_DIRECT	GO:0005769~early endosome	15	0.0186316	STX6, VPS18, USP8, NRP1, WASF2, ATP11A, ACKR3, ARRDC4, ARRDC3, RUBCN, ANKRD27, ANKRD13B, NUMB, LRP6, PTPN1	2.00287	0.491894
Cold_low_EM	GOTERM_BP_DIRECT	GO:0035567~non-canonical Wnt signaling pathway	4	0.018899	WNT5A, DVL2, FZD3, FZD5	6.87141	0.808028
Cold_low_EM	GOTERM_BP_DIRECT	GO:0006376~mRNA splice site selection	4	0.018899	SRSF1, SRSF10, SRSF6, CELF2	6.87141	0.808028
Cold_low_EM	GOTERM_CC_DIRECT	GO:0000139~Golgi membrane	30	0.0194895	PDGFB, CYTH1, AP1G1, SLC35A1, RHOU, RIC1, SLC35A3, LPCAT1, IFT20, ST3GAL6, B3GALNT2, MANEA, DOPEY1, B4GALT5, STX6, B4GALT3, B3GALT1, GOLT1B, ACER2, FZD5, TRIM23, USF3, GCC1, TNKS2, PREB, RND3, MGAT3, PSEN1, RNF24, COG2	1.55214	0.480062
Cold_low_EM	GOTERM_MF_DIRECT	GO:0043565~sequence-specific DNA binding	28	0.0204121	ZNF516, ELF2, ZKSCAN8, THRB, ZNF532, ZKSCAN1, ZNF35, FOXO3, GTF2E1, MAX, PGBD1, LHX1, ELK4, XBP1, ZSCAN26, FOXB1, GATAD1, ZNF281, ERF, IKZF4, ESRRA, MAFK, ISL1, HDAC4, ZFHX4, NFE2L2, RBPJ, ZFHX2	1.57597	0.54968
Cold_low_EM	GOTERM_CC_DIRECT	GO:0005694~chromosome	9	0.0216321	SETDB1, TOP1, SETD1B, ZNF830, SETD7, SPRTN, KMT5A, STAG2, ZBTB38	2.6209	0.490757
Cold_low_EM	GOTERM_BP_DIRECT	GO:0060059~embryonic retina morphogenesis in camera-type eye	3	0.0218529	LHX1, HIPK2, LRP6	12.5158	0.842028
Cold_low_EM	GOTERM_MF_DIRECT	GO:0042800~histone methyltransferase activity (H3-K4 specific)	4	0.0222113	KMT2E, KMT2D, KMT2A, SETD1B	6.47899	0.561969
Cold_low_EM	GOTERM_BP_DIRECT	GO:0001974~blood vessel remodeling	5	0.022761	ATP7A, BAK1, MDM2, JAG1, RBPJ	4.56304	0.844142
Cold_low_EM	GOTERM_MF_DIRECT	GO:0004672~protein kinase activity	21	0.0229434	CDK17, TAOK2, ERBB3, NLK, MAP2K3, PDK4, PKN2, SMG1, MKNK1, PIM3, RPS6KB1, PKDCC, CDK7, CLK1, STK4, ICK, HIPK2, CDK12, CSNK1G3, CIT, STK38L	1.70547	0.556196
Cold_low_EM	GOTERM_BP_DIRECT	GO:0060070~canonical Wnt signaling pathway	8	0.0233435	WNT5A, DVL2, DIXDC1, PSEN1, LRP6, FZD3, FZD5, LRP5	2.81479	0.842043
Cold_low_EM	GOTERM_BP_DIRECT	GO:0000122~negative regulation of transcription from RNA polymerase II promoter	36	0.0234157	FGFR1, THRB, DICER1, NFKB1, ZNF202, FOXO3, NIPBL, ELK4, XBP1, EED, PER3, KDM5A, KMT5A, INSM1, ZNF281, ERF, ZBTB7A, ZBTB20, ESRRA, ARID5B, RCOR1, ZNF8, ISL1, MXD1, MXD4, FNIP2, HDAC4, ZNF217, PSEN1, HIPK2, TDG, IRF2, MDM2, DNMT1, PTCH1, RBPJ	1.46017	0.833599
Cold_low_EM	GOTERM_BP_DIRECT	GO:0031290~retinal ganglion cell axon guidance	4	0.025609	NRP1, ISL1, BMPR1B, EPHB3	6.1481	0.851033
Cold_low_EM	GOTERM_BP_DIRECT	GO:0051726~regulation of cell cycle	10	0.0264553	BAK1, ICK, CDK17, RBL2, PHACTR4, TARDBP, HIPK2, CDK12, LIN37, CCNG2	2.35512	0.851909
Cold_low_EM	GOTERM_BP_DIRECT	GO:0031124~mRNA 3'-end processing	6	0.0274486	SRSF1, SRSF6, CLP1, CDC40, SLU7, ZC3H11A	3.50442	0.854269
Cold_low_EM	GOTERM_BP_DIRECT	GO:0018105~peptidyl-serine phosphorylation	10	0.027681	STK38, PDGFB, HIPK2, PKN2, MKNK1, SMG1, CLK1, CSNK1G3, STK38L, STK4	2.33628	0.848713
Cold_low_EM	GOTERM_BP_DIRECT	GO:0097192~extrinsic apoptotic signaling pathway in absence of ligand	5	0.0278347	BAK1, ERBB3, FADD, FOXO3, BCL2L11	4.29463	0.842429
Cold_low_EM	GOTERM_MF_DIRECT	GO:0030165~PDZ domain binding	8	0.0279351	ATP2B1, PSEN1, LNX2, FZD3, RPS6KB1, ARHGAP29, SLC22A5, CIT	2.71213	0.61193
Cold_low_EM	GOTERM_BP_DIRECT	GO:0006987~activation of signaling protein activity involved in unfolded protein response	3	0.028485	BAK1, ERN1, PTPN1	10.9513	0.841485
Cold_low_EM	GOTERM_BP_DIRECT	GO:0018026~peptidyl-lysine monomethylation	3	0.028485	KMT2A, SETD7, KMT5A	10.9513	0.841485
Cold_low_EM	GOTERM_BP_DIRECT	GO:1903896~positive regulation of IRE1-mediated unfolded protein response	3	0.028485	BAK1, PTPN1, BCL2L11	10.9513	0.841485
Cold_low_EM	GOTERM_MF_DIRECT	GO:0032183~SUMO binding	3	0.0285734	USPL1, TDG, USP25	10.9333	0.604026
Cold_low_EM	GOTERM_MF_DIRECT	GO:0003831~beta-N-acetylglucosaminylglycopeptide beta-1,4-galactosyltransferase activity	3	0.0285734	WDFY3, B4GALT3, B4GALT5	10.9333	0.604026
Cold_low_EM	GOTERM_CC_DIRECT	GO:0016328~lateral plasma membrane	6	0.0289037	DVL2, ERBB3, DMD, MTCL1, FZD3, CLDN12	3.46157	0.570311
Cold_low_EM	GOTERM_BP_DIRECT	GO:0006470~protein dephosphorylation	10	0.028946	PHLPP1, CTTNBP2NL, PDP2, CTDSPL, PPP1R12A, CTDSP2, PTPN1, DUSP11, PTPN12, CTDSPL2	2.31774	0.838646
Cold_low_EM	GOTERM_BP_DIRECT	GO:0051568~histone H3-K4 methylation	4	0.0293816	KMT2E, KMT2D, KMT2A, SETD1B	5.8407	0.835643
Cold_low_EM	GOTERM_BP_DIRECT	GO:0071375~cellular response to peptide hormone stimulus	4	0.0293816	MAX, XBP1, MDM2, NFKB1	5.8407	0.835643
Cold_low_EM	GOTERM_BP_DIRECT	GO:0014911~positive regulation of smooth muscle cell migration	4	0.0293816	HDAC4, NRP1, PDGFB, RPS6KB1	5.8407	0.835643
Cold_low_EM	GOTERM_BP_DIRECT	GO:0060828~regulation of canonical Wnt signaling pathway	4	0.0293816	IFT20, KREMEN1, FZD5, LRP5	5.8407	0.835643
Cold_low_EM	GOTERM_MF_DIRECT	GO:0030332~cyclin binding	4	0.0295076	INSM1, FBXW7, CDK12, PTCH1	5.83109	0.600391
Cold_low_EM	GOTERM_CC_DIRECT	GO:0005622~intracellular	57	0.0305472	ZNF208, ZKSCAN8, PREX2, WASF2, ZNF12, ZKSCAN1, MYLIP, RHOU, SENP7, CAMKK2, ZNF181, RAPGEF5, ANO5, ZNF445, PAG1, GTPBP2, ZNF45, ZNF282, ZFP30, ZNF287, DFFB, ZNF8, ARHGAP29, CSTF2T, ZNF549, ZNF3, ZNF2, RND3, TNS3, PSEN1, RRAS2, MAP3K13, SLC40A1, NKIRAS2, IRAK1BP1, ERBB3, ZNF658, RAB40C, ZNF30, SH3BP5L, ZNF227, NUDT9, TNFRSF19, INPP5A, DVL2, ZNF566, NLK, SMAD5, ZFP1, OXSR1, DOCK8, TRIM59, ZNF214, ZN…	1.30848	0.567266
Cold_low_EM	GOTERM_MF_DIRECT	GO:0004860~protein kinase inhibitor activity	6	0.0320673	SH3BP5L, LRRC4, FLRT3, FLRT2, NCK1, PRKRIP1	3.36409	0.616427
Cold_low_EM	GOTERM_MF_DIRECT	GO:0000981~RNA polymerase II transcription factor activity, sequence-specific DNA binding	12	0.033497	ERF, ZMYM2, ELF2, ZMYM4, XBP1, ELK4, SP4, ZNF131, ZNF202, FOXB1, ZNF518A, ZSCAN29	2.046	0.618314
Cold_low_EM	GOTERM_CC_DIRECT	GO:0005681~spliceosomal complex	8	0.034116	CRNKL1, ZNF326, CDC40, RBM5, SLU7, IVNS1ABP, API5, SMNDC1	2.60231	0.586079
Cold_low_EM	GOTERM_MF_DIRECT	GO:0019901~protein kinase binding	21	0.0356998	DVL2, CCNT2, MAP2K3, MAML1, CTNND1, FOXO3, DPYSL2, FZD5, HDAC4, RAB11FIP2, XBP1, STX17, PRKRIP1, ADRA2A, PPP1R12A, CCNYL1, USP37, PTPN1, MAP3K13, KIF13B, TRAF3	1.62836	0.628274
Cold_low_EM	GOTERM_BP_DIRECT	GO:0060068~vagina development	3	0.0358063	WNT5A, BAK1, LHX1	9.73449	0.883979
Cold_low_EM	GOTERM_BP_DIRECT	GO:1904754~positive regulation of vascular associated smooth muscle cell migration	3	0.0358063	PDGFB, XBP1, MDM2	9.73449	0.883979
Cold_low_EM	GOTERM_BP_DIRECT	GO:0061549~sympathetic ganglion development	3	0.0358063	INSM1, NRP1, FZD3	9.73449	0.883979
Cold_low_EM	GOTERM_CC_DIRECT	GO:0005635~nuclear envelope	11	0.0360044	WDFY3, BNIP1, BNIP2, TMEM170A, TOR1B, CNEP1R1, SUN1, BICD2, CBX5, TNKS2, NUP58	2.1154	0.585236
Cold_low_EM	GOTERM_BP_DIRECT	GO:1904886~beta-catenin destruction complex disassembly	4	0.0377535	DVL2, LRP6, FZD5, LRP5	5.30972	0.891312
Cold_low_EM	GOTERM_BP_DIRECT	GO:0051443~positive regulation of ubiquitin-protein transferase activity	4	0.0377535	FBXW7, ARRDC4, ARRDC3, DCUN1D3	5.30972	0.891312
Cold_low_EM	GOTERM_MF_DIRECT	GO:0042813~Wnt-activated receptor activity	4	0.0379122	LRP6, FZD3, FZD5, LRP5	5.30099	0.637435
Cold_low_EM	GOTERM_BP_DIRECT	GO:0001568~blood vessel development	5	0.0398541	ATP7A, CRKL, PSEN1, MDM2, AHR	3.84256	0.898811
Cold_low_EM	GOTERM_CC_DIRECT	GO:0030136~clathrin-coated vesicle	6	0.0404934	STX6, SNX18, VPS18, AP1G1, NUMB, GGA2	3.16316	0.609314
Cold_low_EM	GOTERM_MF_DIRECT	GO:0005484~SNAP receptor activity	5	0.0434751	STX6, BNIP1, STX17, SNAP23, TSNARE1	3.73788	0.675846
Cold_low_EM	GOTERM_BP_DIRECT	GO:0090009~primitive streak formation	3	0.043762	WNT5A, LHX1, LRP6	8.76104	0.914838
Cold_low_EM	GOTERM_BP_DIRECT	GO:0035646~endosome to melanosome transport	3	0.043762	ANKRD27, AP1G1, BLOC1S3	8.76104	0.914838
Cold_low_EM	GOTERM_CC_DIRECT	GO:0031410~cytoplasmic vesicle	14	0.0452164	DVL2, ORAI1, SNX18, FGFR1, NRP1, PSEN1, TAOK2, OPRL1, DUSP16, LRP6, PTPN1, SH3TC2, BICD2, TP53INP1	1.82162	0.631916
Cold_low_EM	GOTERM_BP_DIRECT	GO:0060021~palate development	7	0.0454384	WNT5A, FRAS1, ARID5B, TIPARP, LRP6, PKDCC, EPHB3	2.68979	0.918153
Cold_low_EM	GOTERM_MF_DIRECT	GO:0031490~chromatin DNA binding	6	0.0479692	INSM1, THRB, XBP1, LEMD3, FOXO3, KDM5A	3.01608	0.700119
Cold_low_EM	GOTERM_BP_DIRECT	GO:0006396~RNA processing	8	0.0483908	ZFC3H1, CRNKL1, DICER1, U2SURP, RBM5, CELF2, DUSP11, MRM1	2.40853	0.926582
Cold_low_EM	GOTERM_BP_DIRECT	GO:0006915~apoptotic process	28	0.0499283	PHLPP1, ING4, KMT2A, RBM5, NFKB1, RPS6KB1, GRAMD4, SMNDC1, TNFRSF19, UNC5C, ITCH, API5, TRAF3, TAOK2, DFFB, PKN2, PIM3, FADD, STK4, BCL2L11, AHR, WDR92, ATG4D, BNIP1, BNIP2, TCHP, PDCD7, TP53INP1	1.44215	0.928593
Cold_low_EM	GOTERM_BP_DIRECT	GO:0008286~insulin receptor signaling pathway	7	0.0504838	IGF1R, PDK4, PTPN1, PIK3R3, INSR, PIK3R1, ATP6V0A2	2.62082	0.92675
Cold_low_EM	GOTERM_BP_DIRECT	GO:0033120~positive regulation of RNA splicing	3	0.0523003	SRSF1, ERN1, PIK3R1	7.96458	0.929714
Cold_low_EM	GOTERM_BP_DIRECT	GO:0097352~autophagosome maturation	4	0.0523268	STX17, LIX1L, EPG5, RUBCN	4.67256	0.925981
Cold_low_EM	GOTERM_BP_DIRECT	GO:0006306~DNA methylation	4	0.0523268	KMT2E, KMT2A, DNMT1, MTRR	4.67256	0.925981
Cold_low_EM	GOTERM_BP_DIRECT	GO:0000375~RNA splicing, via transesterification reactions	4	0.0523268	SCAF11, SRSF10, SLU7, SMNDC1	4.67256	0.925981
Cold_low_EM	GOTERM_BP_DIRECT	GO:0060612~adipose tissue development	4	0.0523268	ZNF516, XBP1, ARID5B, LRP5	4.67256	0.925981
Cold_low_EM	GOTERM_MF_DIRECT	GO:0043560~insulin receptor substrate binding	3	0.0524567	IGF1R, INSR, PIK3R1	7.95148	0.721278
Cold_low_EM	GOTERM_BP_DIRECT	GO:0035264~multicellular organism growth	7	0.0558592	STK40, ARID5B, PKDCC, PDE4D, SLITRK6, GIGYF2, TNKS2	2.5553	0.934763
Cold_low_EM	GOTERM_BP_DIRECT	GO:0016055~Wnt signaling pathway	12	0.0566806	WNT5A, DVL2, DIXDC1, HMGXB4, KREMEN1, PYGO1, LRP6, CTNND1, HBP1, CSNK1G3, LRP5, TNKS2	1.87402	0.933979
Cold_low_EM	GOTERM_BP_DIRECT	GO:0061098~positive regulation of protein tyrosine kinase activity	4	0.0577032	DVL2, PDGFB, ERBB3, PTPN1	4.49284	0.933866
Cold_low_EM	GOTERM_BP_DIRECT	GO:0032148~activation of protein kinase B activity	4	0.0577032	WNT5A, PDGFB, ADRA2A, INSR	4.49284	0.933866
Cold_low_EM	GOTERM_BP_DIRECT	GO:0048538~thymus development	5	0.0584246	CRKL, PSEN1, FADD, EPHB3, BCL2L11	3.39575	0.932802
Cold_low_EM	GOTERM_BP_DIRECT	GO:0051965~positive regulation of synapse assembly	6	0.0604049	SLITRK2, FLRT3, FLRT2, SLITRK3, SLITRK6, EPHB3	2.82614	0.935671
Cold_low_EM	GOTERM_BP_DIRECT	GO:0001655~urogenital system development	3	0.0613724	LHX1, FOXB1, EPHB3	7.30087	0.935384
Cold_low_EM	GOTERM_BP_DIRECT	GO:0071498~cellular response to fluid shear stress	3	0.0613724	XBP1, CA2, NFE2L2	7.30087	0.935384
Cold_low_EM	GOTERM_MF_DIRECT	GO:0051721~protein phosphatase 2A binding	4	0.0635826	CTTNBP2NL, SMG5, RPS6KB1, PTPN1	4.31932	0.778849
Cold_low_EM	GOTERM_BP_DIRECT	GO:0060067~cervix development	2	0.0671994	WNT5A, LHX1	29.2035	0.947966
Cold_low_EM	GOTERM_BP_DIRECT	GO:0044340~canonical Wnt signaling pathway involved in regulation of cell proliferation	2	0.0671994	DVL2, LRP6	29.2035	0.947966
Cold_low_EM	GOTERM_BP_DIRECT	GO:0035261~external genitalia morphogenesis	2	0.0671994	NIPBL, LRP6	29.2035	0.947966
Cold_low_EM	GOTERM_BP_DIRECT	GO:0018205~peptidyl-lysine modification	2	0.0671994	ATP7A, MDM2	29.2035	0.947966
Cold_low_EM	GOTERM_BP_DIRECT	GO:0016320~endoplasmic reticulum membrane fusion	2	0.0671994	BNIP1, VCPIP1	29.2035	0.947966
Cold_low_EM	GOTERM_MF_DIRECT	GO:0004721~phosphoprotein phosphatase activity	5	0.0672685	PHLPP1, CTDSPL, DUSP16, PTPN12, CTDSPL2	3.23949	0.78797
Cold_low_EM	GOTERM_MF_DIRECT	GO:1904928~coreceptor activity involved in canonical Wnt signaling pathway	2	0.067309	LRP6, LRP5	29.1554	0.778281
Cold_low_EM	GOTERM_MF_DIRECT	GO:0071936~coreceptor activity involved in Wnt signaling pathway	2	0.067309	LRP6, LRP5	29.1554	0.778281
Cold_low_EM	GOTERM_BP_DIRECT	GO:0006369~termination of RNA polymerase II transcription	6	0.0674186	SRSF1, SRSF6, CLP1, CDC40, SLU7, ZC3H11A	2.73783	0.94578
Cold_low_EM	GOTERM_BP_DIRECT	GO:0031398~positive regulation of protein ubiquitination	6	0.0674186	PELI1, FBXW7, PRICKLE1, SPRTN, CHFR, RNF111	2.73783	0.94578
Cold_low_EM	GOTERM_MF_DIRECT	GO:0001047~core promoter binding	6	0.0678001	INSM1, ZNF281, HDAC4, XBP1, ELK4, FOXO3	2.73332	0.771076
Cold_low_EM	GOTERM_BP_DIRECT	GO:0045995~regulation of embryonic development	3	0.0709318	NIPBL, NFE2L2, INSR	6.73926	0.95121
Cold_low_EM	GOTERM_BP_DIRECT	GO:0048015~phosphatidylinositol-mediated signaling	8	0.0711242	IGF1R, FGFR1, PDGFB, ERBB3, RPS6KB1, TNRC6B, TNRC6A, PIK3R1	2.20404	0.949119
Cold_low_EM	GOTERM_BP_DIRECT	GO:0000186~activation of MAPKK activity	5	0.0714297	CRKL, TAOK2, PSEN1, MAP3K13, CRK	3.17429	0.947266
Cold_low_EM	GOTERM_BP_DIRECT	GO:0032729~positive regulation of interferon-gamma production	5	0.0714297	WNT5A, FADD, PDE4D, ISL1, FZD5	3.17429	0.947266
Cold_low_EM	GOTERM_BP_DIRECT	GO:0003151~outflow tract morphogenesis	5	0.0714297	DVL2, NIPBL, NPY1R, ISL1, RBPJ	3.17429	0.947266
Cold_low_EM	GOTERM_BP_DIRECT	GO:0001822~kidney development	7	0.0739789	IFT20, LHX1, ARID5B, TIPARP, PYGO1, CA2, BCL2L11	2.37703	0.950334
Cold_low_EM	GOTERM_BP_DIRECT	GO:0048008~platelet-derived growth factor receptor signaling pathway	4	0.0753038	NRP1, PDGFB, ARID5B, TIPARP	4.02807	0.950699
Cold_low_EM	GOTERM_BP_DIRECT	GO:0043484~regulation of RNA splicing	4	0.0753038	ZNF326, CLK4, CDK12, CLK1	4.02807	0.950699
Cold_low_EM	GOTERM_BP_DIRECT	GO:0000398~mRNA splicing, via spliceosome	13	0.0786252	SRSF1, SRSF10, CRNKL1, RBM5, PNN, SRSF6, RAVER2, CLP1, CDC40, SLU7, PPWD1, PDCD7, GEMIN5	1.71011	0.954904
Cold_low_EM	GOTERM_CC_DIRECT	GO:0005794~Golgi apparatus	37	0.0791089	GAL3ST4, USP8, NFKBIE, AP1G1, VPS54, PRRC1, SLC35A1, KCNJ2, SLC35A3, LPCAT1, AP3M1, CD46, PRMT5, ST3GAL6, MANEA, OBSL1, FBXL14, TNRC6A, MTUS1, STX6, CEP85, ERF, B4GALT3, ACER2, PKDCC, BICD2, RUBCN, GCC1, ATP7A, ZDHHC15, PSEN1, XPR1, LRP6, PTCH1, SH3D19, GGA2, EPN2	1.31096	0.816468
Cold_low_EM	GOTERM_BP_DIRECT	GO:0042787~protein ubiquitination involved in ubiquitin-dependent protein catabolic process	10	0.0796279	HECW2, RMND5B, RNF24, KLHL21, MDM2, ITCH, FBXL14, MYLIP, SPOPL, RNF111	1.90872	0.954582
Cold_low_EM	GOTERM_MF_DIRECT	GO:0003682~chromatin binding	20	0.080445	CCNT2, SETDB1, SOX10, UPF1, KMT2A, NOC3L, NFKB1, ISL1, CBX5, HDAC4, TOP1, NIPBL, SMARCE1, PHF13, ELK4, EED, PYGO1, DNMT1, SETD7, RBPJ	1.49133	0.819541
Cold_low_EM	GOTERM_BP_DIRECT	GO:0048009~insulin-like growth factor receptor signaling pathway	3	0.0809348	IGF1R, GIGYF2, PIK3R1	6.25789	0.954823
Cold_low_EM	GOTERM_BP_DIRECT	GO:0034968~histone lysine methylation	3	0.0809348	SETDB1, SETD7, PRDM2	6.25789	0.954823
Cold_low_EM	GOTERM_BP_DIRECT	GO:1902043~positive regulation of extrinsic apoptotic signaling pathway via death domain receptors	3	0.0809348	FADD, BMPR1B, STK4	6.25789	0.954823
Cold_low_EM	GOTERM_BP_DIRECT	GO:0000380~alternative mRNA splicing, via spliceosome	3	0.0809348	SRSF1, SRSF6, SLU7	6.25789	0.954823
Cold_low_EM	GOTERM_BP_DIRECT	GO:0060325~face morphogenesis	4	0.0816381	NIPBL, ARID5B, TIPARP, LRP6	3.8938	0.953977
Cold_low_EM	GOTERM_BP_DIRECT	GO:0021510~spinal cord development	4	0.0816381	EED, DPYSL2, FOXB1, NPFF	3.8938	0.953977
Cold_low_EM	GOTERM_BP_DIRECT	GO:0007067~mitotic nuclear division	14	0.0842443	SNX18, ZNF830, CCNG2, DCLRE1A, KLHL9, PPP1R12A, USP37, KLHL21, SKA2, CHFR, CIT, STAG2, KMT5A, VCPIP1	1.64858	0.956481
Cold_low_EM	GOTERM_CC_DIRECT	GO:0015030~Cajal body	5	0.0845121	USPL1, ELL, ANGEL2, TGS1, SMNDC1	2.99776	0.823397
Cold_low_EM	GOTERM_MF_DIRECT	GO:0003713~transcription coactivator activity	14	0.084981	KMT2E, MAX, ING4, SOX10, TAF4, SMARCE1, ARID5B, MAML1, SP4, CDK7, KDM5A, TBPL1, SERTAD2, JMY	1.64587	0.828678
Cold_low_EM	GOTERM_MF_DIRECT	GO:0004713~protein tyrosine kinase activity	9	0.0866482	IGF1R, FGFR1, ZMYM2, ERBB3, MAP2K3, CLK4, FGFR1OP2, INSR, CAMKK2	1.97292	0.826756
Cold_low_EM	GOTERM_MF_DIRECT	GO:0001078~transcriptional repressor activity, RNA polymerase II core promoter proximal region sequence-specific binding	8	0.0866726	INSM1, ZNF281, ZBTB7A, ESRRA, ZBTB20, ZNF217, RCOR1, MXD1	2.10129	0.818882
Cold_low_EM	GOTERM_MF_DIRECT	GO:0003723~RNA binding	26	0.0882905	SRSF1, UPF1, SRSF10, CRNKL1, SETD1B, U2SURP, RBM5, IREB2, THUMPD3, ELAVL3, DUSP11, KIN, MRM1, TARBP1, PATL1, TROVE2, TRMT1L, SMARCE1, SRSF6, TARDBP, MEX3C, MEX3D, CELF2, DNMT1, HBP1, PAPOLG	1.38582	0.817037
Cold_low_EM	GOTERM_MF_DIRECT	GO:0017147~Wnt-protein binding	4	0.0885324	LRP6, FZD3, FZD5, LRP5	3.76199	0.810203
Cold_low_EM	GOTERM_CC_DIRECT	GO:0016604~nuclear body	4	0.0918386	HIPK2, MDM2, UBOX5, GEMIN5	3.70632	0.836246
Cold_low_EM	GOTERM_CC_DIRECT	GO:0031201~SNARE complex	5	0.0942469	STX6, BNIP1, STX17, SNAP23, TSNARE1	2.88464	0.831664
Cold_low_EM	GOTERM_CC_DIRECT	GO:0030131~clathrin adaptor complex	3	0.0944701	AP1G1, AP3M1, GGA2	5.73322	0.819997
Cold_low_EM	GOTERM_CC_DIRECT	GO:0002193~MAML1-RBP-Jkappa- ICN1 complex	2	0.0947897	MAML1, RBPJ	20.3848	0.808849
Cold_low_EM	GOTERM_BP_DIRECT	GO:0003007~heart morphogenesis	4	0.0949625	FLRT2, NIPBL, PTCH1, INSR	3.65043	0.969874
Cold_low_EM	GOTERM_BP_DIRECT	GO:0048705~skeletal system morphogenesis	4	0.0949625	FGFR1, PSEN1, ARID5B, TIPARP	3.65043	0.969874
Cold_low_EM	GOTERM_BP_DIRECT	GO:0009953~dorsal/ventral pattern formation	4	0.0949625	LHX1, PTCH1, BMPR1B, DUSP6	3.65043	0.969874
Cold_low_EM	GOTERM_BP_DIRECT	GO:0071260~cellular response to mechanical stimulus	6	0.0953352	BAK1, HDAC4, SLC38A2, NFKB1, FADD, KCNJ2	2.4679	0.968777
Cold_low_EM	GOTERM_MF_DIRECT	GO:0003712~transcription cofactor activity	6	0.0958459	MAX, NFKBIZ, ELK4, TFB2M, ZNF710, MXD1	2.46384	0.828508
Cold_low_EM	GOTERM_BP_DIRECT	GO:0030423~targeting of mRNA for destruction involved in RNA interference	2	0.0990891	CLP1, DICER1	19.469	0.97155
Cold_low_EM	GOTERM_BP_DIRECT	GO:0071386~cellular response to corticosterone stimulus	2	0.0990891	ATP2B1, FOXO3	19.469	0.97155
Cold_low_EM	GOTERM_BP_DIRECT	GO:1990785~response to water-immersion restraint stress	2	0.0990891	MDM2, FOXO3	19.469	0.97155
Cold_low_EM	GOTERM_MF_DIRECT	GO:0016423~tRNA (guanine) methyltransferase activity	2	0.0992478	TARBP1, THUMPD3	19.437	0.832479
Cold_low_EM	GOTERM_MF_DIRECT	GO:0097108~hedgehog family protein binding	2	0.0992478	PTCH1, PTCH2	19.437	0.832479
Cold_low_EM	GOTERM_MF_DIRECT	GO:0008158~hedgehog receptor activity	2	0.0992478	PTCH1, PTCH2	19.437	0.832479
Cold_low_EM	GOTERM_MF_DIRECT	GO:0005119~smoothened binding	2	0.0992478	PTCH1, PTCH2	19.437	0.832479
Cold_low_EM	GOTERM_BP_DIRECT	GO:0048010~vascular endothelial growth factor receptor signaling pathway	6	0.0997391	NRP1, XBP1, NCK1, WASF2, CRK, PIK3R1	2.43362	0.970826
Cluster	Category	Term	Count	PValue	Genes	Fold Enrichment	Benjamini
Winter_high	GOTERM_CC_DIRECT	GO:0070062~extracellular exosome	203	2.14e-32	LDHA, PGD, NR2C2AP, PGAM1, B2M, ACTG1, GOT2, RPLP0, RPL26L1, BSG, NUDT14, AARS, EIF2S3, H2AFJ, ST13, PGLS, NME2, ATP5C1, RPS10, ARL8A, LAMC1, RAB10, MDH2, GNAI3, ARF5, ACP1, CAPZB, HADHB, RPS26, TPI1, CACYBP, FAM162A, AGRP, TUBB4B, RPSA, LGALS3, PHB, GARS, CHI3L1, TKT, CD63, VDAC2, VDAC3, ARF1, CCT8, TPRG1L, HSPA13, SGSH, DPP3, TOLLIP, TSG101, COPS8, YBX1, SMPDL3A, CREG1, SLC25A3, CAP1, ATP6V0D1,…	2.27694	1.15e-29
Winter_high	GOTERM_MF_DIRECT	GO:0044822~poly(A) RNA binding	113	6.66e-27	MRPL40, CHERP, RPL13, SNRPD3, SNRPD2, EIF5A, NONO, GOT2, RBM8A, RPLP0, TPT1, RPN1, EIF1, GNL2, NQO1, RRP1, DARS, CTNNA1, EIF2S2, CSTB, ATP5C1, DNTTIP2, RPS10, MYBBP1A, MDH2, LRPPRC, HDLBP, GRB2, STRAP, PNPT1, HDGF, NIFK, HADHB, RPS26, EIF3D, EIF3G, PELP1, EIF3H, NPM1, RPL8, BTF3, EIF3L, STRBP, RPL7A, PRPF40A, DHX8, ZNF622, P4HB, RPSA, NOC4L, LGALS3, SAP18, MRPS21, NDUFV3, DDX56, DDX55, ARF1, PPIB…	3.03338	5.01e-24
Winter_high	GOTERM_BP_DIRECT	GO:0006521~regulation of cellular amino acid metabolic process	27	2.85e-25	PSMA7, PSMB5, PSMF1, PSMB4, PSMB7, PSMB1, PSMB3, PSMB2, PSMD2, PSMD3, PSMD4, NQO1, PSMD6, PSMD7, PSMD8, ODC1, PSMA1, PSMD14, PSMC6, PSMD13, PSMC4, PSMA6, PSMA5, PSMA4, PSMC2, PSMA3, PSMC1	15.7622	6.05e-22
Winter_high	GOTERM_CC_DIRECT	GO:0000502~proteasome complex	28	5.74e-25	RAD23A, PSMA7, PSMB5, PSMF1, PSMB4, PSMB7, PSMB1, PSMB3, PSMB2, PSMD2, PSMD3, PSMD4, PSMD6, PSMD7, PSMD8, UBXN1, PSMA1, PSMD14, PSMC6, PSMD13, PSMC4, VCP, PSMA6, PSMA5, PSMA4, PSMC2, PSMA3, PSMC1	14.7137	1.54e-22
Winter_high	GOTERM_CC_DIRECT	GO:0005829~cytosol	201	4.07e-22	LDHA, RPL13, PGD, PGAM1, TRAPPC2L, ACTG1, RBM8A, RPLP0, WDR77, RPL26L1, CUL1, NUDT14, AARS, EIF2S3, DCTN5, OPTN, CTNNA1, BRAP, ST13, PGLS, NME2, EIF2S2, RPS10, RABEPK, CAPZB, RPS26, TPI1, UPRT, DIABLO, RAP1GAP2, TUBB4B, LCMT1, ODC1, RPSA, GARS, ARFIP2, EPRS, TKT, ARF1, UBA2, CCT8, BET1L, GOSR2, TOLLIP, UBE2G2, TSNAX, COPB2, BAG1, SPG21, TOP2B, EXOSC9, AIFM1, PHKG2, RAB4A, DGUOK, GRHPR, FLNA, GNB2…	1.91174	7.29e-20
Winter_high	GOTERM_CC_DIRECT	GO:0005739~mitochondrion	112	9.32e-22	MRPL40, AURKAIP1, PNKD, MALSU1, ROMO1, GOT2, STARD7, PRKACA, SMIM4, RMND1, BSG, AARS, POR, PYCR2, NNT, MRPS18B, DLD, ATP5C1, YME1L1, MDH2, LRPPRC, ME1, SRI, TXN2, COX7B, PNPT1, CHCHD2, CTPS2, KARS, HADHA, HADHB, MTCH2, PSMB3, DIABLO, FAM162A, SLC35F6, PHB, MICU2, TOMM40, IDH3B, MPC1, VDAC2, VDAC3, IDH3A, NDUFV3, NDUFV2, YBEY, ATP5D, UQCRC2, COX14, BCKDK, PTGES2, TIMM17A, CYC1, BNIP3, NIPSNAP3A, U…	2.65311	1.25e-19
Winter_high	GOTERM_BP_DIRECT	GO:0038061~NIK/NF-kappaB signaling	27	1.17e-21	PSMA7, PSMB5, PSMF1, PSMB4, PSMB7, PSMB1, PSMB3, PSMB2, PSMD2, PSMD3, PSMD4, PSMD6, PSMD7, PSMD8, CUL1, CHUK, PSMA1, PSMD14, PSMC6, PSMD13, PSMC4, PSMA6, PSMA5, PSMA4, PSMC2, PSMA3, PSMC1	12.1799	1.24e-18
Winter_high	GOTERM_CC_DIRECT	GO:0005743~mitochondrial inner membrane	60	3.18e-21	MRPL40, UQCRC2, ATP5D, AURKAIP1, TIMM17A, CYC1, ROMO1, UQCRFS1, GOT2, ATAD3A, GHITM, SLC25A3, ACAD9, HIGD1A, MRPL2, AIFM1, COX4I1, MRPS7, TIMM22, NNT, MRPS18B, ATP5C1, YME1L1, PMPCA, MDH2, TUFM, PGS1, NDUFB6, SAMM50, COX7B, ATP5G1, HADHA, HADHB, MRPL20, MRPL10, MTCH2, LGALS3, NDUFA8, PHB, MICU2, NDUFA6, COX8A, ATP5F1, MPC1, MRPS21, VDAC2, CPT1A, SOD2, NDUFV3, SDHA, MRPL23, SDHB, MRPL22, MRPL21, M…	4.28972	3.42e-19
Winter_high	GOTERM_BP_DIRECT	GO:0002479~antigen processing and presentation of exogenous peptide antigen via MHC class I, TAP-dependent	26	5.72e-21	PSMA7, B2M, PSMB5, PSMB4, PSMF1, PSMB7, PSMB1, PSMB3, PSMB2, PSMD2, PSMD3, PSMD4, PSMD6, PSMD7, PSMD8, PSMA1, PSMC6, PSMD14, PSMD13, PSMC4, PSMA6, PSMA5, PSMC2, PSMA4, PSMC1, PSMA3	12.2873	4.04e-18
Winter_high	GOTERM_BP_DIRECT	GO:0051437~positive regulation of ubiquitin-protein ligase activity involved in regulation of mitotic cell cycle transition	27	7.82e-20	PSMA7, PSMB5, PSMF1, PSMB4, PSMB7, PSMB1, PSMB3, PSMB2, PSMD2, PSMD3, PSMD4, PSMD6, PSMD7, PSMD8, CUL1, BUB3, PSMA1, PSMD14, PSMC6, PSMD13, PSMC4, PSMA6, PSMA5, PSMA4, PSMC2, PSMA3, PSMC1	10.5773	4.15e-17
Winter_high	GOTERM_BP_DIRECT	GO:0051436~negative regulation of ubiquitin-protein ligase activity involved in mitotic cell cycle	26	1.8e-19	PSMA7, PSMB5, PSMF1, PSMB4, PSMB7, PSMB1, PSMB3, PSMB2, PSMD2, PSMD3, PSMD4, PSMD6, PSMD7, BUB3, PSMD8, PSMA1, PSMD14, PSMC6, PSMD13, PSMC4, PSMA6, PSMA5, PSMA4, PSMC2, PSMC1, PSMA3	10.9028	7.61e-17
Winter_high	GOTERM_BP_DIRECT	GO:0031145~anaphase-promoting complex-dependent catabolic process	27	2.39e-19	PSMA7, PSMB5, PSMF1, PSMB4, PSMB7, PSMB1, PSMB3, PSMB2, PSMD2, PSMD3, PSMD4, PSMD6, PSMD7, BUB3, PSMD8, PSMA1, PSMD14, PSMC6, PSMD13, PSMC4, PSMA6, PSMA5, PSMA4, PSMC2, PSMA3, PSMC1, UBE2S	10.1756	8.46e-17
Winter_high	GOTERM_BP_DIRECT	GO:0043488~regulation of mRNA stability	29	3.04e-18	PSMA7, AKT1, PSMB5, PSMF1, PSMB4, PSMB7, PSMB1, PSMB3, PSMB2, PSMD2, PSMD3, PSMD4, PSMD6, PSMD7, PSMD8, EXOSC9, PCID2, EIF4G1, PSMA1, PSMD14, PSMC6, PSMD13, PSMA6, PSMC4, PSMA5, PSMA4, PSMC2, PSMA3, PSMC1	8.3827	9.21e-16
Winter_high	GOTERM_BP_DIRECT	GO:0002223~stimulatory C-type lectin receptor signaling pathway	29	5.31e-18	PSMA7, PSMB5, PSMF1, PSMB4, PSMB7, PSMB1, PSMB3, PSMB2, PSMD2, PSMD3, PRKACA, PSMD4, PSMD6, PSMD7, CUL1, PSMD8, CHUK, PSMA1, PSMD14, PSMC6, PSMD13, PSMA6, PSMC4, PSMA5, FYN, PSMA4, PSMC2, PSMA3, PSMC1	8.22303	1.41e-15
Winter_high	GOTERM_MF_DIRECT	GO:0005515~protein binding	387	9.85e-18	LDHA, AURKAIP1, RPL13, MALSU1, PGAM1, B2M, ACTG1, RPLP0, WDR77, MED27, CUL1, BSG, PCID2, EIF2S3, CTNNA1, BRAP, ST13, WDR83, NME2, EIF2S2, RPS10, ARL8A, MYBBP1A, GNAI3, RAD23A, CHCHD2, NIFK, ARF5, ACP1, HADHA, HADHB, RPS26, ARIH2, CACYBP, DIABLO, FAM162A, PRPF40A, ZNF622, DHX8, SSSCA1, ODC1, RPSA, PHB, PCNP, VDAC2, ARF1, WDR61, UBA2, HSPA13, SPNS1, POP7, DPP3, BCKDK, TSG101, UBE2G2, BNIP3, YBX1, C…	1.3351	3.7e-15
Winter_high	GOTERM_BP_DIRECT	GO:0060071~Wnt signaling pathway, planar cell polarity pathway	27	1.71e-17	PSMA7, PSMB5, PSMF1, CDC42, PSMB4, PSMB7, PSMB1, PSMB3, PSMB2, RHOA, PSMD2, PSMD3, PSMD4, PSMD6, PSMD7, PSMD8, PSMA1, PSMD14, PSMC6, PSMD13, PSMC4, PSMA6, PSMA5, PSMA4, PSMC2, PSMA3, PSMC1	8.73774	4.03e-15
Winter_high	GOTERM_BP_DIRECT	GO:0043161~proteasome-mediated ubiquitin-dependent protein catabolic process	38	2.19e-17	MAEA, RAD23A, PSMA7, PSMB5, PSMB4, PSMF1, PSMB7, PSMB1, PSMB3, PSMB2, PSMD2, PSMD3, PSMD4, PSMD6, PSMD7, CUL1, PSMD8, BUB3, CSNK1A1, UBXN1, DDB1, PCNP, PSMA1, PSMC6, PSMD14, CRBN, RNF115, PSMD13, PSMA6, PSMC4, VCP, CUL4A, PSMA5, UBE2K, PSMA4, PSMC2, PSMA3, PSMC1	5.57328	4.65e-15
Winter_high	GOTERM_CC_DIRECT	GO:0043209~myelin sheath	32	7.23e-17	UQCRC2, TUFM, SEPT2, PGAM1, NAPA, UQCRFS1, PRDX1, MIF, GOT2, ACTG1, CDC42, SLC25A3, MSN, NDUFS3, TUBB4B, HSPA9, DLST, PHB, ATP5F1, TKT, VDAC2, IDH3A, SOD2, SDHA, GPI, NME2, VCP, GNB2, NDUFV2, DLD, ATP5C1, MDH2	6.63777	9.99e-15
Winter_high	GOTERM_CC_DIRECT	GO:0016020~membrane	140	3.05e-16	LDHA, CHERP, HM13, RPL13, PNKD, PGAM1, EIF5A, INTS1, B2M, TAPBP, NONO, ACTG1, FAM49B, RPLP0, RPN1, PRKACA, GNL2, DDOST, CUTA, BSG, DARS, ERP29, AARS, POR, NNT, ATP5C1, YME1L1, RPS10, ARL8A, MYBBP1A, LRPPRC, STK16, SRI, SYVN1, GNAI3, PNPT1, KATNB1, NAPA, CTSA, CAPZB, RPS26, EIF3D, KIAA2013, ARPC3, MTCH2, PELP1, EIF3H, NPM1, PSMB2, RPL8, EIF3L, RPL7A, PRPF40A, RPSA, LAPTM4A, LGALS3, PHB, EPRS, REEP…	2.00642	2.56e-14
Winter_high	GOTERM_BP_DIRECT	GO:0033209~tumor necrosis factor-mediated signaling pathway	26	1.14e-13	PSMA7, PSMB5, PSMB4, PSMF1, PSMB7, PSMB1, PSMB3, PSMB2, PSMD2, PSMD3, PSMD4, PSMD6, PSMD7, PSMD8, PSMA1, PSMC6, PSMD14, PSMD13, TXNDC17, PSMC4, PSMA6, PSMA5, PSMC2, PSMA4, PSMC1, PSMA3	6.56016	2.21e-11
Winter_high	GOTERM_CC_DIRECT	GO:0005839~proteasome core complex	13	2.05e-13	PSMA7, PSMB5, PSMA1, PSMB4, PSMF1, PSMB7, PSMB1, PSMA6, PSMA5, PSMB3, PSMA4, PSMB2, PSMA3	19.5182	1.38e-11
Winter_high	GOTERM_CC_DIRECT	GO:0005654~nucleoplasm	156	2.44e-13	EIF6, HMGN3, AURKAIP1, SNRPD3, NR2C2AP, INTS1, SNRPD2, ACSS2, NONO, RBM8A, CDKN2D, MED27, WDR77, DNAJC8, PRKACA, CUL1, POLH, TOPBP1, DCTN5, OPTN, GID8, PSMA1, MRPS18B, PSMA6, PSMA5, PSMA4, GTF2IRD1, DLD, PSMA3, RPS10, YME1L1, MAD2L2, MYBBP1A, LRPPRC, MDH2, PPP5C, SRI, SYVN1, GRB2, MAPKAPK5, TFE3, SNRPB2, HDGF, NIFK, NTMT1, CTSA, PSMA7, PSMB5, RPS26, PSMB4, PSMB7, PSMB1, PELP1, PSMB3, CACYBP, NPM1…	1.76673	1.46e-11
Winter_high	GOTERM_BP_DIRECT	GO:0050852~T cell receptor signaling pathway	28	5.44e-13	PSMA7, PSMB5, PSMF1, PSMB4, PSMB7, PSMB1, PSMB3, PSMB2, PSMD2, PSMD3, PSMD4, PSMD6, PSMD7, PSMD8, CUL1, CHUK, PSMA1, PSMD14, PSMC6, PSMD13, PSMA6, PSMC4, FYN, PSMA5, PSMA4, PSMC2, PSMA3, PSMC1	5.63274	9.61e-11
Winter_high	GOTERM_BP_DIRECT	GO:0090263~positive regulation of canonical Wnt signaling pathway	25	1.35e-12	PSMA7, PSMB5, PSMA1, PSMF1, PSMB4, PSMD14, PSMC6, PSMB7, PSMD13, PSMA6, PSMB1, PSMC4, PSMA5, PSMA4, PSMB3, PSMC2, PSMA3, PSMB2, PSMC1, PSMD2, PSMD3, PSMD4, PSMD6, PSMD7, PSMD8	6.20272	2.2e-10
Winter_high	GOTERM_BP_DIRECT	GO:0000209~protein polyubiquitination	30	3.48e-12	PSMA7, PSMB5, PRPF19, PSMF1, PSMB4, ARIH2, PSMB7, PSMB1, PSMB3, PSMB2, PSMD2, PSMD3, PSMD4, PSMD6, PSMD7, CUL1, PSMD8, PSMA1, PSMD14, PSMC6, RNF115, PSMD13, PSMA6, PSMC4, PSMA5, PSMA4, PSMC2, PSMA3, PSMC1, RNF19B	4.8543	5.27e-10
Winter_high	GOTERM_BP_DIRECT	GO:0090090~negative regulation of canonical Wnt signaling pathway	28	5.89e-12	PSMA7, PSMB5, PSMF1, PSMB4, PSMB7, PSMB1, PSMB3, PSMB2, PSMD2, PSMD3, PSMD4, PSMD6, PSMD7, PSMD8, CSNK1A1, PSMA1, PSMD14, PSMC6, PSMD13, PSMC4, PSMA6, PSMA5, PSMA4, PSMC2, PSMA3, PSMC1, KLHL12, MAD2L2	5.11439	8.33e-10
Winter_high	GOTERM_MF_DIRECT	GO:0004298~threonine-type endopeptidase activity	12	1.17e-11	PSMB5, PSMA1, PSMB4, PSMB7, PSMA6, PSMB1, PSMA5, PSMA4, PSMB3, PSMA3, PSMB2, PSMA7	17.3183	2.94e-09
Winter_high	GOTERM_CC_DIRECT	GO:0022624~proteasome accessory complex	11	1.49e-11	PSMD14, PSMC6, PSMD13, PSMC4, PSMC2, PSMC1, PSMD2, PSMD3, PSMD4, PSMD6, PSMD8	20.4014	8.03e-10
Winter_high	GOTERM_BP_DIRECT	GO:0038095~Fc-epsilon receptor signaling pathway	28	4.86e-11	GRB2, PSMA7, PSMB5, PSMF1, PSMB4, PSMB7, PSMB1, PSMB3, PSMB2, PSMD2, PSMD3, PSMD4, PSMD6, PSMD7, PSMD8, CUL1, CHUK, PSMA1, PSMD14, PSMC6, PSMD13, PSMA6, PSMC4, PSMA5, PSMA4, PSMC2, PSMA3, PSMC1	4.6834	6.44e-09
Winter_high	GOTERM_BP_DIRECT	GO:0006413~translational initiation	24	1.67e-10	EIF6, RPSA, RPL13, RPS15A, RPL36, EIF2S3, RPL28, RPL29, LARP1, EIF4G1, EIF3CL, RPS26, EIF3D, EIF3G, EIF3H, RPLP0, EIF2S2, RPL8, RPL26L1, EIF3L, EIF1, RPS10, EIF3I, RPL7A	5.21572	2.09e-08
Winter_high	GOTERM_BP_DIRECT	GO:0000165~MAPK cascade	32	1.1e-09	GRB2, MAPKAPK5, PSMA7, PSMB5, PSMF1, PSMB4, PSMB7, PSMB1, PSMB3, PSMB2, PSMD2, PSMD3, PSMD4, RASA3, PSMD6, PSMD7, PSMD8, BRAP, WDR83, PSMA1, PSMD14, PSMC6, PSMD13, PSMA6, PSMC4, PSMA5, FYN, PSMA4, PSMC2, PSMA3, PSMC1, PPP5C	3.6364	1.29e-07
Winter_high	GOTERM_BP_DIRECT	GO:0006412~translation	30	7.9e-09	RPL13, RPS15A, RPL36, MRPL20, AKT1, MRPL10, RPS26, RPLP0, RPL8, RPL26L1, SLC25A3, RPL7A, RMND1, MRPL2, RPSA, DARS, RRBP1, SARS, GTF2H3, MRPS21, MRPS7, RPL28, RPL29, EIF4G1, MRPL23, MRPL22, MRPL21, MRPS18B, MRPL27, RPS10	3.5304	8.82e-07
Winter_high	GOTERM_CC_DIRECT	GO:0005737~cytoplasm	229	8.03e-09	HMGN3, LDHA, MALSU1, TRAPPC2L, PGAM1, B2M, RBM8A, RAE1, RPLP0, WDR77, MED27, POLH, AARS, EIF2S3, OPTN, BRAP, ST13, NME2, EIF2AK1, EIF2S2, MLLT11, ARL8A, MAD2L2, MYBBP1A, GNAI3, NIFK, ARF5, ACP1, CAPZB, RPS26, ARIH2, TMEM50A, CDC123, CACYBP, SLC4A1AP, FAM162A, RAP1GAP2, PRPF40A, DHX8, ZNF622, RPSA, ODC1, LGALS3, OSBPL9, PHB, GARS, CHI3L1, ARFIP2, EPRS, AARSD1, WDR61, CCT8, PARP3, POP7, SNRNP25, DP…	1.38266	3.93e-07
Winter_high	GOTERM_BP_DIRECT	GO:0006511~ubiquitin-dependent protein catabolic process	25	1.02e-08	USP30, TOLLIP, COPS3, UBE2G2, PSMA7, PSMA1, PSMF1, ARIH2, PSMC6, PSMD14, PSMD13, PSMA6, VCP, CUL4A, UBE2K, PSMA4, PSMC2, PSMA3, USP12, PSMD3, USP10, UCHL3, PSMD4, USP22, CUL1	4.0897	1.09e-06
Winter_high	GOTERM_MF_DIRECT	GO:0098641~cadherin binding involved in cell-cell adhesion	31	3.12e-08	LDHA, HDLBP, SEPT2, PPME1, VAPA, ARHGAP18, EPS15L1, CAPZB, PRDX1, IQGAP1, LARP1, RACK1, RPS26, ATIC, PCBP1, RPL7A, ENO1, BSG, ARFIP2, EIF2S3, CTNNA1, SLC9A3R2, FLNA, ANXA2, RPL29, EIF4G1, CCT8, MAPRE1, RAB10, YKT6, SEPT9	3.23971	5.86e-06
Winter_high	GOTERM_BP_DIRECT	GO:0051603~proteolysis involved in cellular protein catabolic process	13	4.15e-08	PSMB5, PSMA1, PSMB4, PSMB7, PSMA6, PSMB1, PSMA4, PSMB3, PSMA3, PSMB2, CTSA, PSMA7, CTSV	8.06353	4.19e-06
Winter_high	GOTERM_MF_DIRECT	GO:0003723~RNA binding	44	1.23e-07	HDLBP, CHERP, RPL13, PNPT1, RPS15A, EIF5A, NIFK, YBX1, EIF3D, FUBP3, EIF3G, RAE1, RBM8A, PARS2, PCBP1, PRPF8, NPM1, RPL8, QKI, STRBP, RPL7A, RTCA, PRPF40A, JAKMIP1, MRPL2, KIAA0907, EXOSC9, PCID2, SARS, LRRC47, TSN, RBBP7, RPL28, RPL29, EIF4G1, PSMA1, MRPL23, DDX55, MRPL21, PSMA6, EIF2S2, LRPPRC, PPP5C, RBM17	2.43786	1.84e-05
Winter_high	GOTERM_BP_DIRECT	GO:0098609~cell-cell adhesion	29	1.34e-07	LDHA, HDLBP, SEPT2, PPME1, VAPA, ARHGAP18, EPS15L1, PRDX1, CAPZB, IQGAP1, LARP1, RACK1, RPS26, ATIC, PCBP1, RPL7A, ENO1, BSG, ARFIP2, EIF2S3, SLC9A3R2, ANXA2, RPL29, EIF4G1, CCT8, MAPRE1, RAB10, YKT6, SEPT9	3.18605	1.29e-05
Winter_high	GOTERM_CC_DIRECT	GO:0005913~cell-cell adherens junction	31	1.5e-07	LDHA, HDLBP, SEPT2, PPME1, VAPA, ARHGAP18, EPS15L1, CAPZB, PRDX1, IQGAP1, LARP1, RACK1, RPS26, ATIC, PCBP1, RPL7A, ENO1, BSG, ARFIP2, EIF2S3, CTNNA1, SLC9A3R2, FLNA, ANXA2, RPL29, EIF4G1, CCT8, MAPRE1, RAB10, YKT6, SEPT9	3.02604	6.72e-06
Winter_high	GOTERM_BP_DIRECT	GO:0016032~viral process	29	1e-06	AP1M1, POLR2E, GRB2, RAD23A, VIM, PSMA7, KARS, SF3B2, RACK1, PSMB5, PSMB4, PSMB7, PSMB1, RAE1, PSMB3, NPM1, PSMB2, RHOA, CUL1, VAC14, DDB1, WDR48, EIF4G1, C1QBP, CUL4A, FYN, PSMA4, PSMC2, PSMA3	2.88769	9.23e-05
Winter_high	GOTERM_CC_DIRECT	GO:0005840~ribosome	20	1.36e-06	MRPL2, RPL13, RRBP1, RPS15A, RPL36, MRPS21, MRPS7, RPL28, MRPL20, RPL29, MRPL23, RPS26, MRPL10, MRPL21, MRPS18B, MRPL27, RPLP0, RPL8, RPS10, RPL7A	3.79872	5.64e-05
Winter_high	GOTERM_CC_DIRECT	GO:0019773~proteasome core complex, alpha-subunit complex	6	1.62e-06	PSMA1, PSMA6, PSMA5, PSMA4, PSMA3, PSMA7	23.6471	6.22e-05
Winter_high	GOTERM_CC_DIRECT	GO:0005759~mitochondrial matrix	29	2e-06	ATP5D, BCKDK, TXN2, MALSU1, NFS1, TK2, KARS, GOT2, ALAS1, PARS2, PITRM1, NDUFS3, ETFA, PDK1, DLST, GARS, ATP5F1, IDH3B, DGUOK, ACADL, IDH3A, SOD2, PYCR2, C1QBP, DLD, ATP5C1, PMPCA, MDH2, PMPCB	2.79619	7.16e-05
Winter_high	GOTERM_BP_DIRECT	GO:0006099~tricarboxylic acid cycle	9	3.5e-06	SDHA, DLST, SDHB, NNT, DLD, SDHD, IDH3B, MDH2, IDH3A	9.23991	0.000309
Winter_high	GOTERM_MF_DIRECT	GO:0003743~translation initiation factor activity	12	4.21e-06	EIF4G1, EIF6, EIF3D, EIF3CL, EIF2AK1, EIF3G, EIF3H, EIF2S2, EIF3L, EIF2S3, EIF1, EIF3I	5.96203	0.000527
Winter_high	GOTERM_MF_DIRECT	GO:0003735~structural constituent of ribosome	23	4.39e-06	MRPL2, RPSA, RPL13, RPS15A, RPL36, MRPS21, MRPS7, RPL28, MRPL20, RPL29, MRPL23, RPS26, MRPL10, MRPL22, MRPL21, MRPS18B, MRPL27, RPLP0, RPL8, SLC25A3, RPL26L1, RPS10, RPL7A	3.13991	0.000471
Winter_high	GOTERM_BP_DIRECT	GO:0000398~mRNA splicing, via spliceosome	23	5.83e-06	BCAS2, DHX8, PRPF31, POLR2F, POLR2E, SNRPD3, SNRPB2, SNRPD2, BUD31, YBX1, POLR2B, SF3B2, WDR83, PRPF19, NONO, RBM8A, PCBP1, PRPF8, GTF2F2, USP39, DNAJC8, SNRNP25, PRPF40A	3.0846	0.000495
Winter_high	GOTERM_MF_DIRECT	GO:0009055~electron carrier activity	14	7.52e-06	ME1, PTGES2, AIFM1, IDH3B, ACADL, POR, SDHA, SDHB, NDUFV2, SDHD, AKR1B1, ACAD9, NDUFS3, ETFA	4.71442	0.000706
Winter_high	GOTERM_CC_DIRECT	GO:0005925~focal adhesion	31	7.91e-06	VIM, GNA12, CASK, IQGAP1, B2M, ACTG1, CDC42, ARPC3, ARPC2, RPLP0, NPM1, RPL8, RHOA, CAP1, MSN, RPL7A, PRUNE1, HSPA9, P4HB, BSG, CTNNA1, ANXA5, SLC9A3R2, FLNA, CORO1C, NME2, PPIB, ARF1, GNB2, RPS10, RAB10	2.49977	0.000266
Winter_high	GOTERM_CC_DIRECT	GO:0005838~proteasome regulatory particle	6	1.23e-05	PSMD13, PSMC1, PSMD2, PSMD6, PSMD7, PSMD8	17.1979	0.00039
Winter_high	GOTERM_CC_DIRECT	GO:0008540~proteasome regulatory particle, base subcomplex	6	2.06e-05	PSMC6, PSMC4, PSMC2, PSMC1, PSMD2, PSMD4	15.7647	0.000615
Winter_high	GOTERM_BP_DIRECT	GO:0070125~mitochondrial translational elongation	13	2.54e-05	TUFM, MRPL40, MRPL2, MRPL10, MRPL23, MRPL22, MRPL21, AURKAIP1, MRPS18B, MRPL27, MRPS21, MRPS7, MRPL20	4.55353	0.00206603
Winter_high	GOTERM_CC_DIRECT	GO:0005681~spliceosomal complex	13	4.06e-05	BCAS2, WDR83, DHX8, LGALS3, SNRPD3, PRPF8, SNRPB2, USP39, SNRPD2, WBP11, BUD31, SF3B2, RBM17	4.36045	0.00114862
Winter_high	GOTERM_CC_DIRECT	GO:0005634~nucleus	215	6.64e-05	MRPL40, HMGN3, LDHA, AURKAIP1, RPL13, PNKD, PGD, NONO, ACTG1, RBM8A, RAE1, RPLP0, WDR77, MED27, FAM192A, EIF2S3, H2AFJ, OPTN, TRAPPC12, NME2, EIF2S2, MLLT11, MAD2L2, MYBBP1A, MDH2, RAD23A, CHCHD2, ARIH2, TPI1, UPRT, SLC4A1AP, TUBB4B, DHX8, RPSA, KLF7, NOC4L, LGALS3, PHB, TKT, PCNP, AARSD1, VDAC2, NOP10, VDAC3, WDR61, SUPT16H, YBEY, PARP3, POP7, SNRNP25, COPS3, TSNAX, BNIP3, COPS8, YBX1, SWI5, BAG…	1.25186	0.00178438
Winter_high	GOTERM_CC_DIRECT	GO:0016282~eukaryotic 43S preinitiation complex	6	7.21e-05	EIF3D, EIF3CL, EIF3G, EIF3H, EIF3L, EIF3I	12.6118	0.00184643
Winter_high	GOTERM_CC_DIRECT	GO:0033290~eukaryotic 48S preinitiation complex	6	7.21e-05	EIF3D, EIF3CL, EIF3G, EIF3H, EIF3L, EIF3I	12.6118	0.00184643
Winter_high	GOTERM_CC_DIRECT	GO:0005741~mitochondrial outer membrane	16	7.88e-05	USP30, SAMM50, HK1, TOMM40, BNIP3, BAD, VDAC2, ATP5G3, VDAC3, CPT1A, VAT1, HADHB, MTCH2, PHB2, BNIP3L, MGST1	3.38571	0.00192595
Winter_high	GOTERM_BP_DIRECT	GO:0001731~formation of translation preinitiation complex	7	8.58e-05	EIF3D, EIF3CL, EIF3G, EIF3H, EIF3L, EIF2S3, EIF3I	9.06136	0.00671436
Winter_high	GOTERM_CC_DIRECT	GO:0048471~perinuclear region of cytoplasm	39	8.65e-05	STK16, PTGES2, SEPT2, CHERP, VAPA, TOLLIP, TSNAX, TRAPPC2L, ARF5, COPS8, RACK1, PSMF1, FBXW8, INPP5K, EIF3G, MTPN, APBA3, MSN, RAP1GAP2, ODC1, AIFM1, RAB4A, PICK1, CHI3L1, OPTN, FLNA, GABARAP, ANXA2, TAF10, LAMP1, NME2, TFRC, GNB2, VCP, PPIB, ARF1, AKR1B1, LRPPRC, SEPT9	1.98011	0.00202056
Winter_high	GOTERM_BP_DIRECT	GO:0006364~rRNA processing	20	0.000111	RPSA, EXOSC9, RRP1, NOC4L, RPL13, RPS15A, RPL36, WBP11, RPL28, RPL29, RPS26, DDX56, PELP1, RIOK3, RPLP0, RPL8, RPL26L1, YBEY, RPS10, RPL7A	2.78253	0.00839971
Winter_high	GOTERM_BP_DIRECT	GO:0070126~mitochondrial translational termination	12	0.000137	MRPL40, MRPL2, MRPL10, MRPL23, MRPL22, MRPL21, AURKAIP1, MRPS18B, MRPL27, MRPS21, MRPS7, MRPL20	4.15438	0.00996542
Winter_high	GOTERM_CC_DIRECT	GO:0005852~eukaryotic translation initiation factor 3 complex	6	0.000141	EIF3D, EIF3CL, EIF3G, EIF3H, EIF3L, EIF3I	11.128	0.00315659
Winter_high	GOTERM_MF_DIRECT	GO:0042802~identical protein binding	45	0.00015	SRI, LDHA, GRB2, UBE2G2, VIM, BNIP3, PSMA7, PRDX1, B2M, PRPF19, GOT2, ACTG1, RABAC1, AKT1, NONO, CDC42, ALAS1, PSMD4, BRI3, NQO1, DHX8, NUDT14, PICK1, ARFIP2, CSNK2B, ADIPOR1, TOPBP1, TSN, OPTN, BRAP, CPT1A, SOD2, ST13, CHMP1A, PSMC6, TFRC, VCP, FYN, BNIP3L, KLHL12, SEC13, TPRG1L, MAPRE1, PDCD6, PPP5C	1.82085	0.0124451
Winter_high	GOTERM_BP_DIRECT	GO:0006446~regulation of translational initiation	8	0.000164	EIF4G1, EIF3D, EIF3CL, EIF3G, EIF3H, EIF3L, EIF1, EIF3I	6.61623	0.0115485
Winter_high	GOTERM_BP_DIRECT	GO:0000184~nuclear-transcribed mRNA catabolic process, nonsense-mediated decay	14	0.000178	EIF4G1, RPSA, RPS26, RBM8A, RPL13, RPLP0, RPL8, RPL26L1, RPS15A, RPL36, RPS10, RPL7A, RPL28, RPL29	3.50271	0.0121281
Winter_high	GOTERM_CC_DIRECT	GO:0031597~cytosolic proteasome complex	5	0.000179	PSMD14, PSMC6, PSMC4, PSMC2, PSMC1	15.7647	0.00385288
Winter_high	GOTERM_MF_DIRECT	GO:0051287~NAD binding	8	0.00021	ME1, LDHA, NNT, DLD, IDH3B, GRHPR, HADHA, IDH3A	6.38042	0.0156843
Winter_high	GOTERM_CC_DIRECT	GO:0043231~intracellular membrane-bounded organelle	35	0.000217	VPS29, RAB7A, AURKAIP1, SNX6, NFS1, TRAPPC2L, RABEPK, CTSA, WBP11, ACSS2, YBX1, SLC35B1, TMED2, PCBP1, SPG21, SLC4A1AP, DDOST, CHUK, ECI2, PARM1, RAB4A, CTNNA1, POR, AGTRAP, MGST3, TFRC, VCP, PSMA4, GRN, PSMC2, SEC13, KLHL12, HSPA13, MYBBP1A, PPP5C	1.97765	0.00447838
Winter_high	GOTERM_BP_DIRECT	GO:0006614~SRP-dependent cotranslational protein targeting to membrane	12	0.000304	RPSA, RPS26, RPL13, RPLP0, RPL8, RPL26L1, RPL36, RPS15A, RPS10, RPL7A, RPL28, RPL29	3.80081	0.0199309
Winter_high	GOTERM_BP_DIRECT	GO:0006888~ER to Golgi vesicle-mediated transport	16	0.000322	VAPA, TRAPPC2L, NAPA, DCTN5, YIF1B, COPB2, COPG1, COG6, VCP, TMED2, KLHL12, BET1L, GOSR2, SAR1B, KDELR1, YKT6	2.9773	0.0204998
Winter_high	GOTERM_CC_DIRECT	GO:0042470~melanosome	12	0.000352	P4HB, LAMP1, BSG, TFRC, PPIB, ERP29, HPS4, RPN1, CTSD, CD63, PRDX1, ANXA2	3.74607	0.00698817
Winter_high	GOTERM_BP_DIRECT	GO:0019083~viral transcription	13	0.000375	RPSA, RPS26, RPL13, RAE1, RPLP0, RPL8, RPL26L1, RPL36, RPS15A, RPS10, RPL7A, RPL28, RPL29	3.4558	0.0231444
Winter_high	GOTERM_CC_DIRECT	GO:0042645~mitochondrial nucleoid	8	0.000491	TUFM, ATAD3A, VDAC2, HADHA, LRPPRC, HSPA9, SOD2, HADHB	5.60523	0.00938516
Winter_high	GOTERM_BP_DIRECT	GO:0042776~mitochondrial ATP synthesis coupled proton transport	6	0.000542	ATP5D, CYC1, ATP5F1, ATP5C1, ATP5G1, ATP5G3	8.50659	0.0323253
Winter_high	GOTERM_MF_DIRECT	GO:0036402~proteasome-activating ATPase activity	4	0.00066	PSMC6, PSMC4, PSMC2, PSMC1	20.2047	0.0441199
Winter_high	GOTERM_CC_DIRECT	GO:0030496~midbody	13	0.000818	RACK1, CDC42, ERH, GNAI3, SEPT2, KATNA1, KATNB1, RHOA, PKN1, ARL8A, TTC28, IQGAP1, ANXA2	3.17738	0.0150627
Winter_high	GOTERM_BP_DIRECT	GO:0006096~glycolytic process	7	0.000835	GPI, LDHA, TPI1, PGAM1, HK1, PGK1, ENO1	6.12975	0.0480432
Winter_high	GOTERM_CC_DIRECT	GO:0005768~endosome	18	0.000853	VPS29, GRB2, TSG101, RAB4A, RABEPK, PKN1, ATP6V0B, ANXA2, TFRC, ARPC2, FYN, CCDC115, RHOA, BET1L, VPS11, RAB10, PDCD6, YKT6	2.52235	0.0151892
Winter_high	GOTERM_BP_DIRECT	GO:0048102~autophagic cell death	4	0.00118617	LAMP1, CDKN2D, BNIP3, CTSV	17.0132	0.0657739
Winter_high	GOTERM_CC_DIRECT	GO:0005765~lysosomal membrane	20	0.00121836	RAB7A, AP1M1, ABCB9, HM13, GNAI3, TMEM9, CTSA, ATP6V1G1, CD63, ATP6V1D, ANXA2, LAMP1, GNB2, GLMP, ARL8A, CP, VPS11, SPNS1, ATP6V0D1, SLC35F6	2.30142	0.020935
Winter_high	GOTERM_BP_DIRECT	GO:0002181~cytoplasmic translation	6	0.00126696	MRPL2, RPLP0, RPL8, RPL26L1, RPL36, RPL29	7.14553	0.0683156
Winter_high	GOTERM_CC_DIRECT	GO:0005793~endoplasmic reticulum-Golgi intermediate compartment	9	0.00133757	NUCB1, TRAPPC12, P4HB, TMED2, CCDC115, MYDGF, RER1, YIF1B, KDELR1	4.17301	0.0222516
Winter_high	GOTERM_CC_DIRECT	GO:0022625~cytosolic large ribosomal subunit	9	0.00133757	ZNF622, RPL13, RPLP0, RPL8, RPL26L1, RPL36, RPL7A, RPL28, RPL29	4.17301	0.0222516
Winter_high	GOTERM_MF_DIRECT	GO:0051020~GTPase binding	6	0.00141028	GNB2, EPRS, BNIP3, FLNA, YBX1, ENO1	6.99392	0.0846419
Winter_high	GOTERM_BP_DIRECT	GO:0008380~RNA splicing	15	0.00142682	BCAS2, DHX8, LGALS3, SNRPD3, SNRPD2, SAP18, WBP11, SF3B2, NONO, C1QBP, RBM8A, PRPF8, USP39, QKI, SNRNP25	2.69034	0.0747139
Winter_high	GOTERM_BP_DIRECT	GO:0061621~canonical glycolysis	6	0.00152587	GPI, TPI1, PGAM1, HK1, PGK1, ENO1	6.8707	0.0777796
Winter_high	GOTERM_CC_DIRECT	GO:0008541~proteasome regulatory particle, lid subcomplex	4	0.00156978	PSMD14, PSMD13, PSMD3, PSMD8	15.7647	0.0252871
Winter_high	GOTERM_CC_DIRECT	GO:0031595~nuclear proteasome complex	4	0.00156978	PSMC6, PSMC4, PSMC2, PSMC1	15.7647	0.0252871
Winter_high	GOTERM_BP_DIRECT	GO:0006914~autophagy	13	0.0017302	TSG101, TOLLIP, OPTN, GABARAP, TMEM208, CLEC16A, LAMP1, ANXA7, TBC1D17, VCP, CTSD, USP10, VPS11	2.91015	0.0856885
Winter_high	GOTERM_BP_DIRECT	GO:0090383~phagosome acidification	6	0.00182167	RAB7A, ATP6V0E1, ATP6V1G1, ATP6V0D1, ATP6V1D, ATP6V0B	6.61623	0.0879662
Winter_high	GOTERM_CC_DIRECT	GO:0005730~nucleolus	44	0.00194867	MRPL40, EIF6, POLR2F, SEPT2, E2F5, TSG101, TXN2, GRB2, SNRPB2, NFS1, CASK, NIFK, RPL36, NONO, RPS26, RAE1, PELP1, NPM1, RPL8, MED27, SLC25A3, RPL7A, TOP2B, ETV6, GNL2, NSA2, HSPA9, BCAS2, ZNF622, RRP1, EXOSC9, NOC4L, CTSV, FLNA, PWP1, MRPL23, DDX56, CRBN, C1QBP, TBCA, CSTB, RPS10, DNTTIP2, MYBBP1A	1.61878	0.0303934
Winter_high	GOTERM_MF_DIRECT	GO:0003924~GTPase activity	18	0.00195968	TUFM, RAB7A, GNAI3, RAB4A, GNA12, EIF2S3, ARF5, RRAGD, CDC42, ARF1, GNB2, RHOA, ARL8A, RAB10, SAR1B, GNL2, TUBB4B, SEPT9	2.33131	0.10727
Winter_high	GOTERM_MF_DIRECT	GO:0046933~proton-transporting ATP synthase activity, rotational mechanism	5	0.00196808	ATP5D, ATP5F1, ATP5C1, ATP5G1, ATP5G3	8.91382	0.100412
Winter_high	GOTERM_MF_DIRECT	GO:0016616~oxidoreductase activity, acting on the CH-OH group of donors, NAD or NADP as acceptor	5	0.00196808	RDH11, LDHA, IDH3B, GRHPR, IDH3A	8.91382	0.100412
Winter_high	GOTERM_BP_DIRECT	GO:0006418~tRNA aminoacylation for protein translation	7	0.00201165	DARS, SARS, AARS, GARS, EPRS, FARSA, KARS	5.21028	0.0945522
Winter_high	GOTERM_BP_DIRECT	GO:0018279~protein N-linked glycosylation via asparagine	7	0.00201165	SYVN1, ST3GAL5, VCP, NUDT14, UBE2G2, RPN1, DDOST	5.21028	0.0945522
Winter_high	GOTERM_BP_DIRECT	GO:0030163~protein catabolic process	7	0.00229089	AKT1, PSMC6, PSMC4, PSMC2, PSMC1, CTSD, UCHL3	5.0832	0.104665
Winter_high	GOTERM_CC_DIRECT	GO:0005764~lysosome	17	0.00233821	SGSH, RAB7A, ABCB9, TMEM9, HPS4, CTSA, CD63, RRAGD, CTSV, GABARAP, WDR48, GNS, LAMP1, CCDC115, GLMP, CTSD, VPS11	2.37168	0.0353441
Winter_high	GOTERM_CC_DIRECT	GO:0000139~Golgi membrane	33	0.00238953	SNAP29, AP1M1, PTGES2, MMGT1, VAPA, TRAPPC2L, PPP6R1, NAPA, CHPF2, TAPBP, B2M, COPB2, CDC42, CHST10, ST3GAL5, TMED2, KDELR1, PARM1, BSG, VAC14, OPTN, GABARAP, AGTRAP, COPG1, COG6, ARF1, BET1L, SEC13, KLHL12, GOSR2, RAB10, YKT6, TMCO1	1.76053	0.0351213
Winter_high	GOTERM_CC_DIRECT	GO:0031982~vesicle	12	0.00251047	CORO1C, AKT1, VAPA, GNB2, RAB4A, RHOA, CASK, TKT, MSN, SPNS1, ANXA2, MIF	2.95588	0.0358897
Winter_high	GOTERM_CC_DIRECT	GO:0071013~catalytic step 2 spliceosome	10	0.00253058	BCAS2, WDR83, PRPF19, DHX8, RBM8A, SNRPD3, PRPF8, SNRPB2, SNRPD2, SF3B2	3.42711	0.0352373
Winter_high	GOTERM_BP_DIRECT	GO:0006886~intracellular protein transport	18	0.00257919	VPS29, AP1M1, SNX6, TIMM17A, ERP29, CTSA, NAPA, COPB2, SGSM1, COPG1, TMED2, NPM1, SEC13, VPS11, SAR1B, TBC1D1, PDCD6, KDELR1	2.27083	0.114606
Winter_high	GOTERM_BP_DIRECT	GO:0045899~positive regulation of RNA polymerase II transcriptional preinitiation complex assembly	4	0.00270721	PSMC6, PSMC4, PSMC2, PSMC1	13.2325	0.117499
Winter_high	GOTERM_CC_DIRECT	GO:0030663~COPI-coated vesicle membrane	3	0.00293915	TMEM199, TMED2, KDELR1	31.5294	0.0397916
Winter_high	GOTERM_MF_DIRECT	GO:0008177~succinate dehydrogenase (ubiquinone) activity	3	0.00317768	SDHA, SDHB, SDHD	30.307	0.147482
Winter_high	GOTERM_BP_DIRECT	GO:0006283~transcription-coupled nucleotide-excision repair	9	0.0032789	PRPF19, POLR2F, POLR2E, CUL4A, DDB1, COPS3, GTF2H3, COPS8, POLR2B	3.62105	0.137752
Winter_high	GOTERM_BP_DIRECT	GO:0006094~gluconeogenesis	7	0.00330481	GOT2, GPI, TPI1, PGAM1, PGK1, MDH2, ENO1	4.73662	0.136078
Winter_high	GOTERM_MF_DIRECT	GO:0051082~unfolded protein binding	11	0.00340778	ST13, NUDCD3, SYVN1, PPIB, CCDC115, PFDN6, CCT8, NPM1, HSPA9, TAPBP, TUBB4B	3.0307	0.14823
Winter_high	GOTERM_MF_DIRECT	GO:0015078~hydrogen ion transmembrane transporter activity	6	0.0036704	ATP6V0E1, ATP5F1, ATP5G1, ATP6V0D1, ATP5G3, ATP6V0B	5.68256	0.15012
Winter_high	GOTERM_BP_DIRECT	GO:0030433~ER-associated ubiquitin-dependent protein catabolic process	8	0.00380438	PSMC6, SYVN1, PSMC4, VCP, PSMC2, UBE2G2, PSMC1, CCDC47	3.96974	0.152097
Winter_high	GOTERM_CC_DIRECT	GO:0005753~mitochondrial proton-transporting ATP synthase complex	5	0.00387526	ATP5D, ATP5F1, ATP5C1, ATP5G1, ATP5G3	7.507	0.0508832
Winter_high	GOTERM_CC_DIRECT	GO:0005762~mitochondrial large ribosomal subunit	7	0.00389292	MRPL2, MRPL10, MRPL23, MRPL22, MRPL21, MRPL27, MRPL20	4.59804	0.0498947
Winter_high	GOTERM_BP_DIRECT	GO:0022904~respiratory electron transport chain	5	0.00394845	SDHA, SDHB, MYBBP1A, ETFA, SOD2	7.44326	0.154498
Winter_high	GOTERM_BP_DIRECT	GO:0048208~COPII vesicle coating	8	0.00417624	TMED2, TRAPPC2L, PPP6R1, KLHL12, SEC13, GOSR2, NAPA, SAR1B	3.90466	0.159742
Winter_high	GOTERM_MF_DIRECT	GO:0005525~GTP binding	24	0.00430063	TUFM, RAB7A, SEPT2, GNAI3, RAB4A, GNA12, ARFIP2, EIF2S3, ARHGAP35, ARL16, ARF5, RRAGD, CDC42, UPRT, ARF1, RASL10B, RHOA, RHOC, ARL8A, RAB10, SAR1B, GNL2, TUBB4B, SEPT9	1.89419	0.164778
Winter_high	GOTERM_CC_DIRECT	GO:0031902~late endosome membrane	10	0.00474108	RAB7A, VAC14, TSG101, OSBPL9, TMEM9, GOSR2, ARL8A, CD63, VPS11, ANXA2	3.12172	0.0590596
Winter_high	GOTERM_BP_DIRECT	GO:0032981~mitochondrial respiratory chain complex I assembly	8	0.00500173	NDUFV3, NDUFB6, NDUFA8, AIFM1, NDUFA6, NDUFV2, ACAD9, NDUFS3	3.7807	0.184965
Winter_high	GOTERM_BP_DIRECT	GO:0006098~pentose-phosphate shunt	4	0.00505785	PGLS, TPI1, PGD, TKT	10.8266	0.183659
Winter_high	GOTERM_CC_DIRECT	GO:0005885~Arp2/3 protein complex	4	0.00561015	ARPC3, ACTR3B, ARPC2, ARPC4	10.5098	0.0679695
Winter_high	GOTERM_CC_DIRECT	GO:0034709~methylosome	4	0.00561015	ERH, SNRPD3, WDR77, SNRPD2	10.5098	0.0679695
Winter_high	GOTERM_BP_DIRECT	GO:0015986~ATP synthesis coupled proton transport	5	0.00565386	ATP5D, ATP5F1, ATP5C1, ATP5G1, ATP5G3	6.7666	0.199646
Winter_high	GOTERM_BP_DIRECT	GO:0006120~mitochondrial electron transport, NADH to ubiquinone	7	0.00568815	NDUFV3, NDUFB6, NDUFA8, NDUFA6, DLD, NDUFV2, NDUFS3	4.25329	0.197467
Winter_high	GOTERM_CC_DIRECT	GO:0005749~mitochondrial respiratory chain complex II, succinate dehydrogenase complex (ubiquinone)	3	0.00575497	SDHA, SDHB, SDHD	23.6471	0.0681383
Winter_high	GOTERM_BP_DIRECT	GO:0033572~transferrin transport	6	0.00587909	ATP6V0E1, TFRC, ATP6V1G1, ATP6V0D1, ATP6V1D, ATP6V0B	5.10395	0.200147
Winter_high	GOTERM_BP_DIRECT	GO:0006890~retrograde vesicle-mediated transport, Golgi to ER	9	0.00614891	COPB2, COPG1, TMED2, PICK1, RER1, NAPA, ARF5, KDELR1, TAPBP	3.26777	0.205078
Winter_high	GOTERM_MF_DIRECT	GO:0000104~succinate dehydrogenase activity	3	0.00621668	SDHA, SDHB, SDHD	22.7303	0.218717
Winter_high	GOTERM_MF_DIRECT	GO:0031593~polyubiquitin binding	5	0.00626297	UBXN1, VCP, RAD23A, PSMD4, OPTN	6.58848	0.2104
Winter_high	GOTERM_BP_DIRECT	GO:0035694~mitochondrial protein catabolic process	3	0.00643692	BNIP3L, BNIP3, YME1L1	22.3298	0.21034
Winter_high	GOTERM_BP_DIRECT	GO:0032434~regulation of proteasomal ubiquitin-dependent protein catabolic process	4	0.00657738	UBE2K, RAD23A, GNA12, DDA1	9.92435	0.211192
Winter_high	GOTERM_BP_DIRECT	GO:0000244~spliceosomal tri-snRNP complex assembly	4	0.00657738	PRPF19, PRPF31, AAR2, PRPF8	9.92435	0.211192
Winter_high	GOTERM_BP_DIRECT	GO:0044319~wound healing, spreading of cells	4	0.00657738	RHOA, RHOC, ARHGAP35, FLNA	9.92435	0.211192
Winter_high	GOTERM_BP_DIRECT	GO:0043248~proteasome assembly	4	0.00657738	PSMG4, PSMD13, PSMD4, PSMD8	9.92435	0.211192
Winter_high	GOTERM_BP_DIRECT	GO:0032543~mitochondrial translation	6	0.00664296	MRPL2, MRPL10, MRPL23, MRPS18B, MRPS21, MRPS7	4.96217	0.209913
[truncated: 194 more rows]

## Sheet: Medulla
Cluster	Category	Term	Count	PValue	Genes	Fold Enrichment	Benjamini
[truncated: 843 more rows]
