# Supplementary material for: Dynamic RNA Regulation in the Brain Underlies Physiological Plasticity in a Hibernating Mammal
Source: Front Physiol. 2021 Jan 18;11:624677. doi: 10.3389/fphys.2020.624677 (PMC7848201; doi:10.3389/fphys.2020.624677)
Supplement: Supplementary file 6 [file Table_6.XLSX]

## Sheet: Sheet1
final_ ClusterID1	Expressed and DE in 13-lined ground squirrel hypothalamus	top_marker, mouse1	myAUC1	avg_diff1
Glu1	Rasd1, Rgs2, Nrn1, Fam46a	Rasd1, Rgs2, Crh, Nrn1, Fam46a	0.9, 0.88, 0.86, 0.86, 0.86	2.48, 2.18, 4.51, 2.03, 2.18
Glu2	Calb2, Nefm, Pcp4, Nefl	Sln, Calb2, Nefm, Pcp4, Nefl	1, 1, 0.98, 0.98, 0.98	6.63, 3.26, 3.4, 2.46, 2.51
Glu3	Nrn1, Slc17a6, Meis2	Nrn1, Fezf2, Slc17a6, Meis2, Samd3	0.95, 0.94, 0.93, 0.91, 0.8	2.35, 3.65, 2.05, 2.18, 4.19
Glu4	Tcf7l2, Ntng1, Syt7, Gabra4	Tcf7l2, Shox2, Ntng1, Syt7, Gabra4	0.98, 0.96, 0.86, 0.8, 0.76	3.3, 5.43, 2.55, 2.19, 2.19
Glu5	Foxb1, Cpne9, Hpca, Rprm	Foxb1, Cpne9, 1500016L03Rik, Hpca, Rprm	0.99, 0.95, 0.93, 0.92, 0.92	5.3, 3.33, 2.84, 2.01, 3.01
Glu6	Tac1, Foxp2, Adcyap1, Pitx2	Tac1, Aldh3b2, Foxp2, Adcyap1, Pitx2	0.9, 0.84, 0.83, 0.8, 0.75	3.01, 2.49, 2.13, 2.3, 2.99
Glu7	Nrgn, Fezf1, Cbln1, Adcyap1	Nrgn, Fezf1, A230065H16Rik, Cbln1, Adcyap1	0.88, 0.84, 0.8, 0.77, 0.77	2.17, 4.07, 2.15, 2.36, 2.05
Glu8	PTPRR2, C1ql2, Otof	Ptprr, Lhx9, Eomes, C1ql2, Otof	0.81, 0.75, 0.75, 0.74, 0.73	2.04, 2.41, 3.73, 2.47, 2.3
Glu9		Samd3, Gng8, Lhx9	0.82, 0.79, 0.75	4.4, 3.05, 2.68
Glu10	Trh, Bdnf, Nxph4, Rxrg	Trh, Bdnf, Nxph4, Ghrh, Rxrg	0.95, 0.83, 0.81, 0.78, 0.75	4.25, 2.27, 2.7, 3.26, 2.02
Glu11	Tmem35, Kcnk2, Crtac1	Tac2, Kiss1, Tmem35, Kcnk2, Crtac1	1, 1, 0.96, 0.95, 0.94	4.92, 4.13, 2.41, 2.25, 2.16
Glu12	C1ql3	Lhx9, Vgll2, C1ql3, Rspo1, Npvf	0.96, 0.88, 0.85, 0.78, 0.76	3.65, 4.69, 2.5, 2.17, 6.65
Glu13	Pomc, Cartpt, Tbx3, Asb4	Pomc, Cartpt, Tbx3, Asb4, Serpina3n	1, 0.97, 0.95, 0.93, 0.92	6.57, 3.22, 2.4, 2.15, 2.23
Glu14	AVP_like, Pcsk1, Fkbp11, Sim1, Fign	Avp, Pcsk1, Fkbp11, Sim1, Fign	0.93, 0.91, 0.9, 0.89, 0.89	4.7, 2.41, 2.56, 3.77, 2.18
Glu15	Sst, Nhlh2, Pkib, Fezf1	Sst, Nhlh2, Pkib, Fezf1, Serpinf1	0.97, 0.94, 0.94, 0.87, 0.84	4.02, 2.45, 2.74, 2.84, 2.59
GABA1	Ubash3b, Cplx1	Pvalb, Cplx3, Ubash3b, AI593442, Cplx1	1, 0.99, 0.99, 0.97, 0.97	5.44, 3.38, 3.31, 2.23, 2.36
GABA2	St18, Npas1, Gldn, Nkx2-1	St18, Npas1, Gldn, Gal, Nkx2-1	0.94, 0.92, 0.91, 0.89, 0.89	2.63, 4.41, 3.36, 2.13, 2.01
GABA3	Meis2, Arpp21, Baiap2	Meis2, Arpp21, Baiap2, Bcl11b, Rprml	0.97, 0.94, 0.88, 0.88, 0.86	3.03, 3.67, 2.14, 3.13, 2.87
GABA4	Hsp90ab13	Arx, Gm13498	0.73, 0.71	2.1, 2.16
GABA5		Lhx6, Lhx8	0.86, 0.83	3.57, 3.9
GABA6	Pax6	Pax6, Myh7	0.96, 0.75	4.24, 2.02
GABA7	Th, Unc13c, Sox14, Foxp2	Th, Unc13c, Dnajc25, Sox14, Foxp2	0.85, 0.78, 0.76, 0.76, 0.74	2.73, 2.55, 2.33, 3.48, 2.33
GABA8	Dlk1, Vgf, Rgs16, Syt10, Rorb	Dlk1, Vgf, Rgs16, Syt10, Rorb	0.93, 0.86, 0.86, 0.86, 0.84	2.23, 2.02, 2.63, 2.07, 2.23
GABA9	Lhx1, ARHGAP62, Synpr, Syt10	1500016L03Rik, Lhx1, Arhgap6, Synpr, Syt10	0.98, 0.96, 0.91, 0.89, 0.88	3.11, 3.66, 2.18, 2.28, 2.42
GABA10	Calcr, Ccne1, Gpc4	Prok2, Gal, Calcr, Ccne1, Gpc4	0.99, 0.96, 0.95, 0.93, 0.86	4.18, 2.04, 3.46, 2.46, 2.51
GABA11	Asb4, Scgn, Slc10a4	Ghrh, Gal, Asb4, Scgn, Slc10a4	1, 0.97, 0.89, 0.87, 0.81	5.9, 2.58, 2.05, 3.31, 3.28
GABA12	Crabp1, Tbx3, Rxrg	Crabp1, Tbx3, Vgll3, Rxrg	0.98, 0.85, 0.78, 0.78	5.71, 2.32, 3.94, 2.13
GABA13	Th	Gal, Hmx3, Th	0.88, 0.79, 0.75	3.04, 2.11, 2.37
GABA14	Sst, Sstr1, CBLN42, Gpr101	Sst, Sstr1, Cbln4, Gpr101	0.87, 0.83, 0.75, 0.74	2.99, 2.02, 2.06, 2.09
GABA15	Npy, Agrp, Cited1, Irs4	Npy, Agrp, Cited1, Serpina3n, Irs4	1, 0.99, 0.98, 0.98, 0.93	4.77, 6.82, 3.08, 3.1, 2.41
GABA16	Asb4, Cartpt	Asb4, Cox6a2, Cartpt, Gsx1	0.9, 0.8, 0.77, 0.74	2.09, 2.58, 2.02, 2.73
GABA17	Prlr, Slc18a2, Rab3b, Th, Six6	Prlr, Slc18a2, Rab3b, Th, Six6	0.96, 0.95, 0.95, 0.92, 0.89	2.47, 3.36, 2.13, 3.71, 2.04
GABA18	Coch, Lhx1	1500016L03Rik, Coch, Arx, Lhx1	0.87, 0.82, 0.78, 0.74	2.26, 2.62, 2.36, 2.06
Hista	Prph, Wif1, Slc18a2, Elavl2	Prph, Wif1, Cldn26, Slc18a2, Elavl2	1, 1, 0.95, 0.95, 0.94	5.64, 5.25, 4.38, 4.19, 2.01
POPC	H2AFV2	Top2a, Cdca3, Birc5, H2afv, Racgap1	1, 1, 1, 1, 1	6.99, 5.88, 5.11, 2.72, 3.79
OPC	Serpine2, Olig1, Cspg5, Pdgfra, LHFPL3	Serpine2, Olig1, Cspg5, Pdgfra, Lhfpl3	0.99, 0.99, 0.99, 0.98, 0.98	2.95, 2.91, 2.72, 4.28, 3.07
IMO	Fyn, Bcas1, Sirt2, Gpr17, Mpzl1	Fyn, Bcas1, Sirt2, Gpr17, Mpzl1	1, 1, 1, 1, 0.99	3.93, 3.8, 3.21, 4.23, 3.85
MO	Mog, Plp1, Mag, Ermn, Cldn11	Mog, Plp1, Mag, Ermn, Cldn11	1, 1, 1, 0.99, 0.99	4.23, 3.76, 3.91, 4.31, 3.95
Astro	GJA12, Slc1a2, ATP1A22, Apoe	Gja1, Ppap2b, Slc1a2, Atp1a2, Apoe	0.96, 0.96, 0.95, 0.95, 0.95	2.89, 2.53, 2.69, 2.32, 2.38
Ependy	Rarres2, Dbi, Dynlrb2	Rarres2, Dbi, Ccdc153, Tmem212, Dynlrb2	1, 1, 1, 1, 1	4.76, 3.15, 5.83, 5.59, 4.14
Tany	Prdx6, CST32, Ntrk2, Col23a1, Nnat	Prdx6, Cst3, Ntrk2, Col23a1, Nnat	0.99, 0.99, 0.99, 0.98, 0.98	3.06, 2.9, 2.72, 4.69, 2.68
Epith1	Itm2a, Bsg, Abcb14, Cldn5	Itm2a, Slco1a4, Bsg, Abcb1a, Cldn5	1, 0.99, 0.99, 0.99, 0.99	4.05, 4.06, 2.4, 4.01, 3.8
Epith2	Timp3, Slc9a3r2, Vtn, Igfbp7	Timp3, Slc9a3r2, Vtn, Igfbp7, Ifitm3	0.99, 0.98, 0.98, 0.98, 0.98	2.88, 2.88, 3.43, 3.88, 3.06
Micro	Hexb, Ctss, C1qa, C1qb, Tyrobp	Hexb, Ctss, C1qa, C1qb, Tyrobp	0.99, 0.98, 0.97, 0.97, 0.97	3.43, 4.72, 4.35, 4.19, 4.14
Macro	Fcer1g, C1qc	Pf4, Lyz2, Mrc1, Fcer1g, C1qc	1, 1, 1, 1, 1	6.66, 6.52, 6.23, 4.99, 4.81
1Data from Table S1 in Chen et al., (2017)
2gene name in all caps indicates squirrel annotation was by sequence similarity to the human homolog of mouse gene reported in Chen et al
3GM134498 is an Hsp90ab1 pseudogene
4ABCB1 is duplicated in mouse, but not human or 13-lined ground squirrel
