# Supplementary material for: Dynamic RNA Regulation in the Brain Underlies Physiological Plasticity in a Hibernating Mammal
Source: Front Physiol. 2021 Jan 18;11:624677. doi: 10.3389/fphys.2020.624677 (PMC7848201; doi:10.3389/fphys.2020.624677)
Supplement: Supplementary file 9 [file Data_Sheet_3.CSV]

gene_id	unique_gene_symbol	gene_symbol	clean_gene_symbol	original_gene_name	source	B153	B163	B30	B31	B32	B33	B34	B53	B54	B55	B57	B58	B59	B61	B62	B64	B65	B66	B67	B68	B69	B70	B72	B74	B77	B78	B79	B80	B83	B84	LRT_pvalue	LRT_padj	IBA_vs_SA_log2FC_ashr	IBA_vs_SA_log2FC	IBA_vs_SA_wald_pvalue	IBA_vs_SA_wald_padj	IBA_vs_Ar_log2FC_ashr	IBA_vs_Ar_log2FC	IBA_vs_Ar_wald_pvalue	IBA_vs_Ar_wald_padj	IBA_vs_Ent_log2FC_ashr	IBA_vs_Ent_log2FC	IBA_vs_Ent_wald_pvalue	IBA_vs_Ent_wald_padj
ENSSTOG00000000293	FAM120C	FAM120C	FAM120C	FAM120C	reference	8.868146285	8.921801784	8.733469139	8.948167935	8.792042722	8.82296565	8.844976356	8.570350986	8.773751484	8.75929905	8.492066528	8.655727547	8.799904416	8.538574462	8.701596458	8.739246165	8.745446877	8.847602487	8.788470376	8.804833388	8.781389842	8.767984939	8.801630128	8.668083261	8.83916595	8.834424969	8.86409204	8.785628938	8.881210488	8.818794409	5.06E-06	3.10E-05	0.002243638	0.003297953	0.970693223	0.988327068	0.375218132	0.434956321	2.10E-06	2.76E-05	0.091333613	0.118459113	0.185998587	0.351662023
ENSSTOG00000001912	CYSTM1	CYSTM1	CYSTM1	CYSTM1	reference	8.188070046	8.213106027	8.042662511	8.046546767	8.102719382	7.918138612	7.813876496	8.059992014	8.224194183	7.95996294	8.125951702	8.122472198	8.206737796	8.052076931	7.983411297	8.141292011	8.507278098	7.893128939	8.158421057	7.968147679	8.070249601	8.114265244	8.028563703	7.963994998	7.940798382	8.125394934	8.003308109	7.989904403	8.042621273	7.887610862	0.095605168	0.140643879	0.135871668	0.320330324	0.052131114	0.181647315	0.037115577	0.058957498	0.72052779	0.810642983	0.106158739	0.203465733	0.214481765	0.387129323
ENSSTOG00000002166	UBE2N_ENSSTOG00000002166	UBE2N	UBE2N	ENSSTOG00000002166	human_blastn	9.731037241	9.7830057	9.813990542	9.690170094	9.780373349	9.774832762	9.741799421	9.853994124	9.827305649	9.870952966	9.899430604	9.706683551	9.781877564	9.789329672	9.789979873	9.723716301	10.031548	9.767334622	9.783247701	9.888233293	9.716535672	9.780126804	9.774078171	9.814372555	9.649151103	9.650030712	9.736345359	9.76618692	9.737901447	9.73752153	0.023057044	0.043424283	-0.034226084	-0.04592473	0.546984196	0.745828572	-0.124473555	-0.140596582	0.065971446	0.139009172	-0.076221637	-0.092833861	0.221309845	0.395700948
ENSSTOG00000003964	TMEM184C_ENSSTOG00000003964	TMEM184C	TMEM184C	ENSSTOG00000003964	human_blastn	8.286093811	8.252004969	8.296626435	8.392049134	8.470412711	8.440445079	8.350008127	8.35723373	8.377964404	8.466860742	8.324440132	8.289960369	8.34852506	8.373565545	8.367259604	8.406526304	8.571153226	8.392949611	8.262300136	8.319502278	8.354459107	8.371512095	8.391626262	8.287560448	8.19163199	8.338620753	8.386005124	8.425302189	8.469947089	8.315093506	0.706880784	0.746875378	-0.08669952	-0.140653454	0.182306848	0.398271515	-0.033702236	-0.042131385	0.691362331	0.786930474	-0.10640084	-0.14856625	0.156088549	0.311338616
ENSSTOG00000006919	KCTD4	KCTD4	KCTD4	KCTD4	reference	6.887789163	7.023213838	7.11366843	7.112193736	7.145311297	7.188360399	7.068875851	7.100746155	7.139729232	7.06301124	7.20246441	7.22110514	6.97727427	6.952421164	7.355496184	7.191386373	6.841353724	7.274939584	6.923441966	6.847762603	7.112371672	7.088400818	6.95991913	7.182096291	7.09757018	7.017116747	6.988898163	7.307849698	7.114258295	7.233547736	0.019221755	0.037398266	-0.088035961	-0.266253299	0.180794016	0.396345848	-0.136880162	-0.250617103	0.20966889	0.33631521	-0.181721302	-0.399691479	0.04295616	0.125406658
ENSSTOG00000008007	RRAGA	RRAGA	RRAGA	ENSSTOG00000008007	human_blastn	8.267011245	8.262938118	8.214331947	8.189079199	7.697452817	8.096135062	8.031770542	8.208752695	8.275754616	7.858540253	8.048605558	7.868155235	8.43023871	7.4788337	7.689843331	8.22112485	8.228168026	7.400672872	8.352334248	8.429090247	8.048507629	7.910251542	8.17264815	8.010541398	7.499691632	7.427210384	8.165043848	7.777489834	8.317904509	7.973619228	0.791811217	0.821131119	-0.008490431	-0.080558442	0.848961317	0.930457727	0.004668194	0.021015032	0.960647498	0.975204817	0.013259202	0.086235685	0.838453586	0.908407542
ENSSTOG00000009157	MORF4L1_ENSSTOG00000009157	MORF4L1	MORF4L1	MORF4L1	reference	8.478158749	8.573267911	8.607984416	8.538527258	8.573977508	8.650516075	8.635895996	8.67850359	8.568110309	8.809668311	8.663954792	8.68819836	8.489451023	8.69009048	8.560140027	8.676649875	8.745590062	8.686362137	8.386862769	8.651519721	8.512197417	8.587140172	8.697498289	8.732187732	8.443197757	8.524690808	8.536468914	8.606218998	8.55823458	8.550883702	0.075863981	0.116311719	-0.07801946	-0.127349246	0.229818527	0.457491011	-0.171656448	-0.213370693	0.044230464	0.102407265	-0.157099744	-0.217289319	0.038782213	0.116749493
ENSSTOG00000013458	ZNF112	ZNF112	ZNF112	ZNF112	reference	7.835759586	7.737342108	7.688197216	7.794705288	7.747685493	7.720280163	7.758410806	7.466868661	7.463883677	7.631742659	7.418983515	7.535894645	7.591378483	7.400004045	7.516361504	7.532497413	7.379027927	7.581254856	7.451814509	7.493460378	7.765458107	7.720532656	7.621690247	7.458816455	7.715785513	7.672970023	7.623253264	7.61633132	7.669166546	7.711643994	3.17E-17	1.62E-15	0.003915752	0.006031403	0.950188054	0.979196397	0.621975086	0.690980316	1.12E-11	6.17E-10	0.310672564	0.395287234	5.63E-05	8.45E-04
ENSSTOG00000014808	H1F0_ENSSTOG00000014808	H1F0	H1F0	H1F0	reference	7.255225056	7.286239359	7.582391075	7.389791911	7.2927301	7.294065595	7.362684458	7.452444719	7.505618923	7.813805294	7.951236688	7.695091391	7.483198295	7.611262655	7.605713788	7.663828914	7.387603187	7.572469661	7.246219381	7.617919977	7.686094926	7.281766433	7.57746556	7.440013756	7.393667971	7.195392154	7.585906899	7.528017409	7.321873398	7.175630413	0.003807416	0.009446589	-0.024393237	-0.09557137	0.686569117	0.836093972	-0.397195181	-0.732021117	0.001923342	0.008361929	-0.274692825	-0.662188519	0.004716272	0.025219954
ENSSTOG00000014826	ENSSTOG00000014826	ENSSTOG00000014826	ENSSTOG00000014826	ENSSTOG00000014826	reference	8.587885187	8.523923434	8.582966418	8.464956287	8.591737696	8.471032916	8.487131485	8.676947882	8.595335152	8.587499367	8.67863407	8.705534705	8.492631398	8.616326414	8.57632641	8.488083726	8.62857684	8.531204216	8.445702258	8.537970566	8.586220958	8.464817614	8.54694313	8.549443921	8.560608284	8.508666272	8.590977991	8.463042841	8.521933418	8.437968562	0.006391328	0.014714544	0.024119664	0.033230846	0.678694158	0.831204366	-0.200074203	-0.2270192	0.004017834	0.015121921	-4.35E-04	-5.40E-04	0.994560909	0.996910133
ENSSTOG00000015054	ZBED8	ZBED8	ZBED8	ZBED8	reference	7.164321351	7.240721995	7.205564393	7.360836775	7.329333225	7.353830211	7.341379288	7.034405885	7.020491637	7.171943245	7.099023585	7.149107804	7.148930822	7.057579161	7.017939667	7.124277642	7.145347306	7.103228792	7.060347795	7.044433294	7.272160919	7.349013151	7.156692476	7.111353665	7.210013124	7.351008781	7.257713239	7.188479503	7.275521732	7.258370265	5.60E-11	1.09E-09	-0.066341664	-0.109681774	0.307749405	0.544878324	0.436931965	0.531401911	2.69E-06	3.42E-05	0.313181103	0.419726414	1.50E-04	0.001834015
ENSSTOG00000015114	KIAA0232	KIAA0232	KIAA0232	KIAA0232	reference	11.17954545	11.2296378	11.12493947	11.16807288	10.99928557	11.14147321	11.13970839	11.02629269	11.05835477	11.29042448	11.04132276	11.09571813	11.19995857	11.06518165	11.24105921	11.16592164	11.04591494	11.21030205	11.18271012	11.17500182	11.18215418	11.11918663	11.17684016	11.13478115	11.14846603	11.17495882	11.12777778	11.25017567	11.09028698	11.06592648	5.92E-04	0.001928177	0.07869584	0.094223897	0.104174481	0.281446381	0.172429852	0.185349367	0.001497956	0.006864138	-0.06142797	-0.069330551	0.228872894	0.403843587
ENSSTOG00000016938	SNORD101_ENSSTOG00000016938	SNORD101	SNORD101	SNORD101	reference	7.929347645	7.797832374	7.845026829	7.794525432	8.026435266	8.008193128	7.875455846	8.197115244	7.958795189	8.128544876	8.209424236	8.047465208	7.748733609	8.264850907	8.102597467	7.884122559	8.079262136	8.063642912	7.772473604	7.889151926	7.776106727	7.981954076	7.849061862	8.04260868	7.892262444	7.885240479	7.877800069	7.97456409	7.667043681	7.949316869	0.005028909	0.012010753	-0.031276147	-0.07968975	0.636402279	0.806240738	-0.374486187	-0.556863065	9.02E-04	0.004511414	-0.131709335	-0.254636521	0.128012804	0.269593785
ENSSTOG00000019474	PLEKHB2_ENSSTOG00000019474	PLEKHB2	PLEKHB2	PLEKHB2	reference	8.086727483	8.106521036	7.893163853	7.974274972	8.404807448	8.115187819	7.987351872	8.15634462	8.435038867	7.555348854	8.192470984	8.22278293	7.672784569	8.513919007	8.050497318	8.346602491	7.893797737	8.163829585	7.901416066	8.278710519	7.99498403	8.510341605	8.120304735	8.636762523	8.000969685	8.164204432	8.234550768	8.242027392	7.939607389	7.978627093	0.327308359	0.391688782	0.038469304	0.196009723	0.493284566	0.708313505	-0.073402647	-0.196281986	0.494324398	0.630019127	0.120847201	0.424444542	0.138084787	0.285114467
ENSSTOG00000019647	RPS6_ENSSTOG00000019647	RPS6	RPS6	ENSSTOG00000019647	human_blastn	8.509007674	8.411626833	8.512355312	8.375400183	8.570743036	8.512104794	8.389544288	8.573865308	8.582072614	8.694185582	8.616642161	8.756498849	8.533413935	8.637676942	8.544069393	8.3539474	8.514430309	8.654443252	8.377742322	8.387363573	8.462792627	8.441126098	8.445524518	8.467634883	8.481232388	8.481238319	8.565018945	8.613934819	8.435619873	8.530391354	0.002498364	0.006610012	-0.013197193	-0.021660622	0.837530431	0.925466064	-0.265980842	-0.326349658	0.00185013	0.008096959	-0.139573725	-0.193110424	0.064193651	0.166721085
ENSSTOG00000020141	MRPL9	MRPL9	MRPL9	MRPL9	reference	7.611762325	7.393931411	7.429206602	7.661885442	7.583147164	7.393656537	7.364186754	7.417481783	7.345429782	7.416149933	7.391510036	7.660362116	7.388121637	7.5386874	7.379570323	7.622912845	7.93136485	7.430509574	7.645570957	7.424849167	7.232409235	7.30769326	7.547228218	7.543831589	7.237041465	7.509707001	7.226958446	7.317089157	7.501526247	7.352844127	0.009343755	0.020266976	-0.068575917	-0.201926473	0.294560633	0.531103102	-0.051461966	-0.092743312	0.632312589	0.743129446	-0.03452633	-0.078576938	0.683032475	0.80762184
ENSSTOG00000020310	RTL8A_ENSSTOG00000020310	RTL8A	RTL8A	ENSSTOG00000020310	human_blastn	8.141016168	8.119938791	8.006300027	8.194786519	7.951400833	7.972578463	8.165652136	7.948319523	8.404637134	8.647686774	8.300072438	8.046581231	7.932517216	7.660600096	8.560742392	7.882416576	8.149988601	8.113518453	7.91796346	8.087447689	8.480081281	8.033577917	8.233473875	7.648677295	8.021088291	8.100975693	8.438225537	8.009314164	7.905634514	8.025666096	0.684625208	0.727353069	0.050412642	0.246085997	0.378177309	0.616392701	0.043272013	0.113155127	0.686802941	0.78361749	-0.041813653	-0.146915388	0.597400538	0.747348199
ENSSTOG00000020333	RPL24_ENSSTOG00000020333	RPL24	RPL24	ENSSTOG00000020333	human_blastn	9.118631667	9.081610043	8.556475476	9.240749064	9.334348335	9.283863398	9.330063173	8.474617986	9.267770229	9.379457246	9.299034619	9.140062697	7.460843766	9.446560814	9.211416292	9.404477999	9.298108468	9.321043589	9.110818437	9.385047145	9.190952088	9.102431184	9.088383981	8.386587498	9.077703711	9.02387097	9.170593884	9.279801972	8.637370019	9.001361673	0.999493391	0.999577517	-0.006533068	-0.134950348	0.839219032	0.926556452	-0.012013998	-0.10810975	0.871754217	0.91914905	-0.0044005	-0.061106373	0.92679571	0.960839946
ENSSTOG00000020981	RPL5_ENSSTOG00000020981	RPL5	RPL5	ENSSTOG00000020981	human_blastn	7.724926569	7.731316822	7.705776676	7.762688839	7.783560962	7.738508102	7.648620629	7.99864456	7.81150402	7.84293984	7.910569924	7.907276946	7.770195691	7.925310442	7.655794236	7.891502671	7.993501169	7.569737321	7.812432231	7.805464129	7.702442494	7.94305008	7.679516794	7.8718482	7.743830173	7.711491298	7.762547278	7.795698115	7.674300789	7.727535307	0.009815663	0.021101812	0.044968277	0.089680785	0.501892668	0.7146002	-0.243415831	-0.330182718	0.012097205	0.036406817	0.017719802	0.028987238	0.826401426	0.902343479
ENSSTOG00000021182	MIR138-1	MIR138-1	MIR138-1	ENSSTOG00000021182	human_blastn	8.552116779	8.442627208	8.468179266	8.635674939	8.270907919	8.22363307	8.443292213	7.575841296	7.727439906	7.920150756	7.777297955	7.914721524	8.218449236	7.650901519	8.010848882	8.108886282	7.94144428	8.165452347	7.959488888	8.798487	8.433530674	8.366926519	8.002540321	7.860064249	8.486706563	8.593781822	8.444590051	8.245422109	8.728484036	8.500663224	2.06E-10	3.53E-09	0.026181218	0.111215789	0.657869507	0.820695301	1.355590053	1.599117901	4.50E-10	1.77E-08	0.302240193	0.761263974	0.002520602	0.01576305
ENSSTOG00000021438	ENSSTOG00000021438	ENSSTOG00000021438	ENSSTOG00000021438	ENSSTOG00000021438	reference	8.442090959	8.516506324	8.339213245	8.622771829	8.442833525	8.368040068	8.690126927	8.118446978	8.2493748	8.214415956	7.890213554	8.250102104	8.583874674	8.073218149	8.398490881	8.577387802	8.213388353	8.575285222	8.587958554	8.439527598	8.552828802	8.606441737	8.433070421	8.246689296	8.769193815	8.692011987	8.677124241	8.429853413	8.688077496	8.609684202	1.71E-07	1.60E-06	0.045007593	0.11745863	0.496196304	0.710533728	0.717886683	0.894949887	3.51E-07	5.86E-06	0.079328444	0.160452098	0.351890504	0.533510013
ENSSTOG00000021623	MIR421	MIR421	MIR421	ENSSTOG00000021623	human_blastn	6.922457053	6.992519831	7.037537865	7.052616686	6.99666268	7.119117186	7.087542033	6.890963805	7.18689968	7.099478963	7.020080453	7.054498612	7.063983278	7.034189784	6.928057673	7.272062444	7.107279902	7.105380274	7.168752744	7.193017355	7.012668446	6.981643696	7.317053383	6.973037247	7.149724328	7.109631881	7.005282963	7.061130291	7.12304134	7.103134108	0.223073665	0.284242498	-0.060440679	-0.149308249	0.365878336	0.603884761	-0.048900879	-0.078092095	0.638295243	0.747951092	-0.133140014	-0.252076517	0.123108938	0.262617667
ENSSTOG00000021672	UBE2G1_like_ENSSTOG00000021672	UBE2G1_like	UBE2G1	ENSSTOG00000021672	human_blastn	9.953408437	10.11984833	9.911302693	9.890964905	10.005011	10.01067949	9.999438088	9.941697036	9.946620098	10.07858343	10.01705292	10.03298387	9.764581529	9.968702972	9.993945797	9.966644221	9.873496689	10.00027053	9.747206981	10.01589991	10.08246742	10.14388934	9.957815034	9.910481275	9.946179202	10.05357808	10.017416	9.988587088	9.792551364	9.975634877	0.081794973	0.123604147	0.119884181	0.173704461	0.053698453	0.185478204	0.119984254	0.141642994	0.117350708	0.217088761	0.134057389	0.172840866	0.054134236	0.147426769
ENSSTOG00000022549	MTLN	MTLN	MTLN	ENSSTOG00000022549	human_blastn	7.456178119	7.33568408	7.462837934	7.38883548	7.295344806	7.430588601	7.464576166	7.428362698	7.392961193	7.361783064	7.46527768	7.487836245	7.577798034	7.377482097	7.428772783	7.359615949	7.456998119	7.364669609	7.532806493	7.552223775	7.321175345	7.30194595	7.369687806	7.282905693	7.46496553	7.497601001	7.411366006	7.400347835	7.386710759	7.41207698	0.906914311	0.920628436	-0.028011349	-0.055145685	0.67466709	0.829200481	-0.091684751	-0.1257655	0.335102217	0.476953116	-0.052930351	-0.085187086	0.511496531	0.680277791
ENSSTOG00000023496	RPS24_ENSSTOG00000023496	RPS24	RPS24	ENSSTOG00000023496	human_blastn	7.17735348	7.185418035	7.207470725	7.335548213	7.341650108	7.381049313	7.293618788	7.427689533	7.358664985	7.675818993	7.443015217	7.316847542	7.233101306	7.469279031	7.321927564	7.350624156	7.488941814	7.585902983	7.261746491	7.386306367	7.221778429	7.302562254	7.235455287	7.397931577	7.196074167	7.331275753	7.229281204	7.343881406	7.299470454	7.352725942	0.022522174	0.042578913	-0.07162871	-0.178519225	0.285360692	0.521983832	-0.263239733	-0.406979693	0.014402863	0.042068367	-0.289261186	-0.501856201	0.002287031	0.014608019
ENSSTOG00000024493	DAP_containing	DAP_containing	NA	ENSSTOG00000024493	human_blastn	7.263284997	7.287154572	7.43174081	7.379149536	7.270953393	7.308606172	7.401972727	7.352827845	7.323756196	7.265018195	7.536709267	7.462173185	7.4190315	7.411273497	7.342265912	7.309596848	7.685545654	7.22196778	7.331633277	7.337306632	7.265496098	7.359510949	7.340834713	7.272570114	7.3801967	7.352183527	7.278830318	7.322563711	7.252026255	7.248812903	0.177013827	0.234688495	-0.060551743	-0.134677667	0.368313854	0.606440128	-0.193970921	-0.284653765	0.056897043	0.123886873	-0.011085287	-0.019968193	0.893762037	0.941840788
ENSSTOG00000025293	HNRNPC_containing	HNRNPC_containing	NA	ENSSTOG00000025293	human_blastn	6.967698514	7.056089634	7.05684961	6.960162294	7.226627148	7.059874403	7.117360243	6.819706405	7.10109916	6.910657079	7.011026661	7.136389206	7.15974951	7.290075817	6.957795142	7.003275006	7.143641873	6.998006719	7.075160528	7.048297029	6.9626984	6.82823042	7.093005894	7.342219559	7.07419152	7.014957243	7.102647717	7.246708306	7.302666626	6.902321801	0.212639289	0.273114262	-0.115905917	-0.341614964	0.085599614	0.248011366	-0.141880615	-0.258987125	0.193748537	0.316965458	-0.056376893	-0.131558089	0.506047935	0.675830231
ENSSTOG00000025494	NCS1_containing	NCS1_containing	NA	ENSSTOG00000025494	human_blastn	10.00349916	9.952905606	10.03822153	10.0332195	10.14880031	10.02552893	10.02639085	10.02828825	9.986035983	9.844556383	9.881377256	9.874783127	10.04737606	10.08498072	9.984121748	9.877833446	9.646448197	10.04460437	10.1258261	9.909136064	9.915243667	10.00580674	9.944718184	10.07014836	10.08875181	9.996695448	10.06521289	10.01085563	9.969391274	9.989766096	0.544949972	0.600881177	-0.081366643	-0.129591951	0.206639113	0.429621337	-0.008253359	-0.0102155	0.921269849	0.951045034	0.015124346	0.021091536	0.837102745	0.908050839
ENSSTOG00000025963	RPS6_ENSSTOG00000025963	RPS6	RPS6	ENSSTOG00000025963	human_blastn	10.25609619	10.19364386	10.34783014	10.30521962	10.2453851	10.2069602	10.16890386	10.49393092	10.29087305	10.31650173	10.44014947	10.32538469	10.39885051	10.38811856	10.28869031	10.41228035	10.66108229	10.17100223	10.38819196	10.36650598	10.1247051	10.19236537	10.288731	10.21576764	10.25138094	10.25948364	10.18363181	10.37256242	10.31133713	10.18956391	0.015925079	0.031900885	-0.049999439	-0.08070751	0.436531497	0.664897737	-0.240832356	-0.295553059	0.004515989	0.016581885	-0.134177304	-0.185008203	0.073596705	0.182715431
ENSSTOG00000027501	RPL10A	RPL10A	RPL10A	RPL10A	reference	8.579180205	8.436094779	8.494456324	8.451868286	8.54428936	8.589242534	8.468213425	8.76004107	8.63012671	8.70719055	8.751191025	8.764782178	8.570410714	8.880560771	8.669640755	8.577563048	8.834008175	8.583095213	8.64511449	8.57118313	8.502319845	8.596660939	8.623970522	8.691616255	8.494392398	8.588565924	8.508649267	8.688883322	8.433822512	8.570109876	9.63E-06	5.42E-05	0.04078966	0.066207554	0.525783578	0.730230018	-0.336051363	-0.405713829	8.13E-05	6.24E-04	-0.110219139	-0.152312409	0.138677537	0.285971276
ENSSTOG00000027710	ATP6V1D_like	ATP6V1D_like	ATP6V1D	ENSSTOG00000027710	human_blastn	8.634424215	8.728937311	8.66843608	8.588497029	8.573566549	8.596325694	8.649959713	8.707764631	8.631573825	8.779465433	8.814318524	8.763386604	8.794630739	8.695524416	8.704728583	8.783519145	8.799732957	8.648177523	8.713276732	8.710290498	8.704710356	8.620350237	8.734427533	8.68864405	8.543061828	8.570454599	8.530472235	8.629480277	8.700932454	8.719341166	0.004267698	0.010438203	0.050202194	0.070336412	0.397062318	0.631409858	-0.109272598	-0.125610275	0.126026706	0.22921312	-0.14228875	-0.176059452	0.030229955	0.09718407
ENSSTOG00000028171	U6_ENSSTOG00000028171	U6	U6	U6	reference	7.704507586	7.645914614	7.598229585	7.544850425	7.568144506	7.693045081	7.58885238	7.788847139	7.684618319	7.625464584	7.798669282	7.649564981	7.676239902	7.797238067	7.779180314	7.631901075	7.731771945	7.608006785	7.625607988	7.645109097	7.638877051	7.621353748	7.629208117	7.74443732	7.776019628	7.605599977	7.633883799	7.604973624	7.679772604	7.524209979	0.041977003	0.071303895	0.064520033	0.107684057	0.322462197	0.559016023	-0.193008993	-0.240578523	0.024908625	0.065204734	-0.033375652	-0.047680116	0.65686835	0.790370606
ENSSTOG00000028898	RPS3A_ENSSTOG00000028898	RPS3A	RPS3A	RPS3A	reference	10.91112674	10.69786705	10.96574882	10.85041046	11.13649305	11.10822934	11.0346876	11.16318167	11.20517724	11.04225323	11.45346174	11.22100786	10.6088517	11.27329936	11.16491253	11.24646112	10.75756001	11.0399222	10.75912935	11.17746225	11.00199114	11.06878929	11.059288	11.01304006	11.01817424	11.13611049	11.05049245	11.2236069	10.55253652	10.8376574	0.039301438	0.067443629	-0.031840673	-0.083751868	0.628949087	0.801498611	-0.300510619	-0.473096766	0.006656405	0.022488314	-0.056767238	-0.115974332	0.50321185	0.673237713
ENSSTOG00000029288	ENSSTOG00000029288	ENSSTOG00000029288	ENSSTOG00000029288	ENSSTOG00000029288	reference	6.885494398	6.906939275	7.370613208	7.203664979	7.066514575	7.256635756	7.259799577	6.877908169	6.878314704	7.285337045	6.894826455	7.003195604	7.029123203	6.903240858	7.086523019	7.384824162	6.75506203	7.133998179	7.090356261	7.20489901	7.286338258	7.025372848	7.173385737	6.914829402	7.070239435	6.954708065	7.180363279	7.192674094	7.352443114	7.081392589	6.82E-04	0.002183339	-0.176023944	-0.560551099	0.014552353	0.0793534	0.157462939	0.33278929	0.156684951	0.26935811	-0.173966772	-0.449573083	0.049790259	0.139234609
ENSSTOG00000029313	RP9	RP9	RP9	ENSSTOG00000029313	human_blastn	7.704907589	7.730501678	7.947446463	7.848936678	7.706427713	7.885392928	7.862531829	7.824968374	7.886842988	7.915576724	7.837215384	7.92759558	7.714393861	7.843698352	7.797218522	7.755972094	8.013889641	7.885390841	7.666549691	7.650292615	7.778972488	7.787454731	7.789285037	7.749203873	8.083535462	7.733351703	7.967318455	7.927246597	7.832721882	7.841937462	0.028530863	0.051843357	-0.121408583	-0.231813238	0.076819877	0.232139822	-0.182254145	-0.248875415	0.057735995	0.12527741	-0.095885703	-0.153834611	0.23878384	0.414659855
ENSSTOG00000029359	ENSSTOG00000029359	ENSSTOG00000029359	ENSSTOG00000029359	ENSSTOG00000029359	reference	7.500148097	7.634874298	7.771339849	7.759706026	8.120459863	7.671980186	7.802162018	7.585795118	7.782184009	7.946568266	7.372537613	7.523545596	7.531746333	7.488775632	7.458793832	7.784533213	7.582808583	7.658562502	7.84815643	8.063525512	7.710508291	7.925391844	7.697300023	7.75102203	7.703384541	7.630775992	7.619426726	7.819099064	7.832316253	7.960837475	0.069299841	0.107989601	-0.092220886	-0.32675688	0.149295717	0.352530149	0.141982016	0.295281599	0.199354792	0.323685931	-0.002630344	-0.007210495	0.974678673	0.98714047
ENSSTOG00000029362	ENSSTOG00000029362	ENSSTOG00000029362	ENSSTOG00000029362	ENSSTOG00000029362	reference	8.104377268	8.047926917	8.030267737	8.206218703	8.130874123	7.967918189	8.031710527	7.702997956	7.766489801	7.756466212	7.757747142	7.71936323	7.819911832	7.833900687	7.913472538	7.771797141	7.669113645	7.827148084	7.836307549	7.798458227	8.050468726	7.937772703	7.825329591	7.850011092	8.049008074	8.033172437	8.082613529	7.929697962	8.066985285	8.123313982	4.54E-17	2.27E-15	-0.052815158	-0.085392718	0.411692239	0.642971501	0.516707854	0.603245638	2.31E-08	5.66E-07	0.364871836	0.468355886	9.99E-06	2.14E-04
ENSSTOG00000029624	ENSSTOG00000029624	ENSSTOG00000029624	ENSSTOG00000029624	ENSSTOG00000029624	reference	7.691049514	7.770912467	7.688604183	7.761791417	7.723466099	7.648830638	7.808081329	7.621524846	7.678359471	7.574572635	7.569196264	7.674923075	7.592677855	7.53641607	7.644943738	7.663162657	7.656723978	7.714329957	7.686746011	7.642588522	7.863817779	7.812355425	7.653158743	7.606490514	7.70888396	7.835615036	7.73599984	7.610500687	7.698763325	7.72603578	1.50E-04	5.91E-04	0.095060069	0.143734131	0.132241787	0.325455036	0.343639894	0.407391194	2.96E-05	2.65E-04	0.278995015	0.356043083	2.11E-04	0.002396876
ENSSTOG00000029664	ZNF146_ENSSTOG00000029664	ZNF146	ZNF146	ZNF146	reference	7.427711379	7.427350699	7.25804069	7.335071854	7.515555946	7.281281704	7.419402574	7.275883904	7.303608196	7.273905569	7.347852203	7.124207035	7.129813182	7.279892796	7.185539563	7.341727435	7.175169783	7.240376098	7.237089917	7.22041629	7.426631414	7.357933004	7.303577647	7.136601891	7.203730257	7.395660842	7.352688025	7.383369921	7.347321472	7.342141982	5.47E-04	0.001801506	0.047145049	0.090811884	0.480387926	0.699334938	0.256327368	0.345611564	0.008126198	0.026446311	0.288064966	0.42591079	0.001041935	0.008231566
ENSSTOG00000029690	ENSSTOG00000029690	ENSSTOG00000029690	ENSSTOG00000029690	ENSSTOG00000029690	reference	8.544362148	8.741442388	8.604146429	8.842393258	8.855225796	8.875112396	8.688407698	8.4222222	8.416961921	8.427833178	8.441981331	8.401003701	8.442819136	8.331553184	8.392540777	8.667985789	7.965456663	8.605112902	8.438736506	8.37530348	8.534649943	8.522015235	8.49381666	8.563936832	8.566145737	8.460953587	8.643378001	8.559306425	8.778066725	8.804478309	5.01E-06	3.07E-05	-0.17844963	-0.398274788	0.014642133	0.079632079	0.210067523	0.329333549	0.047782922	0.108350511	0.052003394	0.101181899	0.537710622	0.701094877
ENSSTOG00000029823	ENSSTOG00000029823	ENSSTOG00000029823	ENSSTOG00000029823	ENSSTOG00000029823	reference	7.149074392	7.035703297	7.135423749	7.119824383	7.088736854	7.108686282	7.087291795	7.019429176	7.093414334	7.044694819	6.981156496	6.968199073	7.092090272	6.921334993	7.14392027	7.014308737	6.404588358	6.872909763	7.149809898	7.068420107	7.027065284	7.046180719	7.087070355	6.947426255	7.043967143	6.930009449	7.008603264	6.984505696	7.110594265	7.19171951	0.821502053	0.847684532	-0.032682529	-0.179493003	0.550141405	0.747877773	0.032553609	0.09320486	0.758213608	0.839773871	0.004941654	0.019353823	0.948617045	0.973188372
ENSSTOG00000029825	ENSSTOG00000029825	ENSSTOG00000029825	ENSSTOG00000029825	ENSSTOG00000029825	reference	9.635856748	9.568411126	9.658976552	9.73961536	9.795781497	9.730578357	9.790116091	9.404712078	9.599656293	9.617986672	9.404432187	9.435046569	9.678176972	9.524680685	9.619063799	9.601655782	8.900345253	9.631168107	9.790933723	9.777745925	9.660474374	9.473974445	9.759786337	9.684728372	9.807505783	9.51092758	9.814323733	9.726443605	10.01629679	9.952004334	0.00341012	0.008635772	-0.113665451	-0.287580814	0.096990268	0.270016155	0.097598148	0.161348968	0.35616396	0.499680545	-0.047623502	-0.097486774	0.573761249	0.729293021
ENSSTOG00000030034	ENSSTOG00000030034	ENSSTOG00000030034	ENSSTOG00000030034	ENSSTOG00000030034	reference	7.056497322	7.013694502	7.018061993	7.079531285	7.132084977	7.067658083	7.057353628	7.277218999	7.031346754	7.064187461	7.159185423	7.144556436	7.132763185	7.238289239	7.179012436	7.036348099	7.371298217	7.082715806	7.067496867	7.001501178	7.032967368	7.001753606	7.097226107	7.165447556	7.056723186	6.982834095	7.040364094	7.094404807	7.047255815	6.967364441	0.022709095	0.042877717	-0.071491643	-0.152014378	0.290036955	0.526703209	-0.300057682	-0.417835661	0.003197224	0.01262107	-0.135389368	-0.227901682	0.107573505	0.239047762
ENSSTOG00000030110	TMA7_ENSSTOG00000030110	TMA7	TMA7	TMA7	reference	8.400120546	8.364515499	8.528286363	8.361914301	8.536301637	8.439585105	8.461768274	8.542967534	8.508462534	8.490659913	8.564100163	8.594933989	8.645797178	8.429849397	8.564151321	8.43780661	8.598887873	8.425128545	8.509047608	8.405976194	8.492535679	8.430507328	8.402574873	8.469607342	8.428262659	8.335784395	8.43362765	8.460914544	8.525538215	8.425093979	0.126267089	0.177279459	-0.077492678	-0.117300413	0.217415882	0.44303473	-0.204534886	-0.243588158	0.009832049	0.030889583	-0.164923349	-0.215375226	0.021647648	0.076484494
ENSSTOG00000030227	PANTR1_containing	PANTR1_containing	NA	ENSSTOG00000030227	human_blastn	9.587476468	9.553653906	9.532652396	9.989103648	9.961268089	9.757550456	9.872156772	9.609108054	9.2597373	9.659310602	8.83601028	9.522696317	9.375449743	9.616305626	9.206327622	9.41949609	9.218999955	9.661384523	9.477127329	9.105620549	9.58931117	9.607225697	9.530609994	8.974191995	9.646123215	9.765910006	9.988579929	9.798394899	10.04016211	9.713007725	6.08E-06	3.65E-05	-0.104365351	-0.344426491	0.111174507	0.293638679	0.190370797	0.371442698	0.088553657	0.175103103	0.096623659	0.245466094	0.256879976	0.435475514
ENSSTOG00000030386	ENSSTOG00000030386	ENSSTOG00000030386	ENSSTOG00000030386	ENSSTOG00000030386	reference	7.233088722	7.341035205	7.393846357	7.307395296	7.342521038	7.434985297	7.389250404	7.522447347	7.538052284	7.564027818	7.548709349	7.40592453	7.556783523	7.44860039	7.56316236	7.382457233	6.57034324	7.339664808	7.5094051	7.493979396	7.328955848	7.24713219	7.448427404	7.433198669	7.256115048	7.178898042	7.367406251	7.437510845	7.498843181	7.358283087	0.820119059	0.846698641	-0.025745312	-0.274664378	0.547162739	0.745828572	-0.121415604	-0.583510443	0.203310128	0.32853678	-0.073396659	-0.523621181	0.250292238	0.427848132
ENSSTOG00000030432	ENSSTOG00000030432	ENSSTOG00000030432	ENSSTOG00000030432	ENSSTOG00000030432	reference	8.930288483	8.678302804	9.958553116	10.40844359	9.982243772	10.12593114	10.10457608	10.17646473	9.975912804	9.98717347	9.809249633	10.00381995	10.32114249	9.881788426	10.20350361	10.397904	8.895596143	10.29262523	10.36330013	10.31051846	10.12417272	10.13027359	10.36322399	10.06734455	10.28520773	10.26477583	9.938000802	10.4157358	10.04890877	9.883050842	0.447439643	0.5089974	-0.074081216	-0.647286617	0.122267252	0.311345689	-0.118525391	-0.50826165	0.228265496	0.359000744	-0.152029195	-0.877576221	0.036131304	0.110977021
ENSSTOG00000030677	LINC00672	LINC00672	LINC00672	LINC00672	reference	9.099131577	9.128635761	9.300663455	9.230297711	9.360484324	9.312770437	9.329833364	9.369879507	9.246907493	9.352516763	9.421010619	9.296968243	9.244135288	9.388403678	9.443894356	9.252725725	9.256275995	9.352063898	9.252318167	9.239364509	9.234370464	9.21833309	9.159653291	9.3071656	9.435053579	9.080068745	9.305793397	9.439210555	9.240870314	9.296372891	5.18E-05	2.36E-04	-0.203829582	-0.273344146	8.81E-04	0.011061007	-0.310857776	-0.353565142	1.73E-05	1.70E-04	-0.258500422	-0.312428572	1.29E-04	0.001626392
ENSSTOG00000030810	ENSSTOG00000030810	ENSSTOG00000030810	ENSSTOG00000030810	ENSSTOG00000030810	reference	10.99745488	10.95652711	11.13460248	11.07071694	11.09241203	11.15197394	11.13936918	10.96182948	10.93324627	10.93067348	10.86444764	10.77210911	10.94026147	10.99288086	10.98448473	10.8273253	9.952168724	10.97356441	11.05352462	10.92171458	10.91646325	10.89642233	10.87946859	11.07231682	11.03308644	10.8212484	10.99998524	10.99146089	10.99241434	11.10104184	0.218151184	0.278897393	-0.115284139	-0.305418916	0.09133356	0.259437093	0.00581406	0.009972751	0.956361979	0.972402279	-0.008940137	-0.019156326	0.915689663	0.954421936
ENSSTOG00000030918	COX6B1_like	COX6B1_like	COX6B1	ENSSTOG00000030918	human_blastn	7.348905164	7.240487192	7.414435224	7.364601828	7.33129597	7.505572692	7.348827581	7.535879829	7.529228293	7.489197264	7.460421189	7.480966892	7.296983105	7.589683066	7.513201301	7.440268149	7.50529429	7.413459162	7.347535843	7.369329797	7.300820623	7.359376192	7.459855204	7.498722182	7.356481959	7.374804105	7.23117531	7.382758561	7.325871867	7.402670256	5.33E-04	0.001763247	-0.093938933	-0.167059072	0.160345038	0.368582916	-0.362357186	-0.454245384	9.35E-05	6.95E-04	-0.179106958	-0.260892918	0.025469618	0.085852484
ENSSTOG00000031003	PHYH_containing_ENSSTOG00000031003	PHYH_containing	NA	ENSSTOG00000031003	human_blastn	7.795231039	7.783870616	7.939706306	7.873397171	7.731097244	7.846790118	7.819030802	7.986620317	7.902675063	8.000092098	7.986860329	8.027844315	7.934736392	7.995134832	7.865723581	7.868533404	8.092470428	8.061281883	7.83518147	7.933967818	7.748081631	7.879525373	7.880725379	7.901633059	7.776460403	7.756563253	7.831296074	7.861929993	7.852732029	7.929978456	6.00E-04	0.00195043	-0.064564605	-0.105968129	0.319483594	0.556285309	-0.31992454	-0.389292307	1.97E-04	0.001309959	-0.253632803	-0.338245713	0.001143515	0.008798052
ENSSTOG00000031090	ENSSTOG00000031090	ENSSTOG00000031090	ENSSTOG00000031090	ENSSTOG00000031090	reference	7.241565235	7.219529231	7.174165325	7.176507287	6.947312705	7.126503937	7.404532652	7.21052939	7.228554076	7.017876941	7.110013789	7.128106985	7.274127406	7.225773422	7.197148153	7.28873193	6.910633246	6.922750313	7.105820258	6.93716985	7.260011625	7.224976283	6.909806849	6.953937958	7.263229851	7.154748362	7.442400964	7.053830707	7.240558753	7.2143919	0.002484491	0.006583568	0.037230034	0.113077063	0.56309389	0.757378493	0.050788519	0.092956539	0.637624315	0.747312301	0.08010192	0.183768334	0.348047312	0.530464105
ENSSTOG00000031142	ENSSTOG00000031142	ENSSTOG00000031142	ENSSTOG00000031142	ENSSTOG00000031142	reference	7.59492605	7.310124411	7.28945521	7.540838002	7.178726844	7.36464049	7.359248101	7.104829384	7.464140218	7.091679134	7.108871956	7.183178626	7.279881218	7.206418989	7.158926162	7.411788697	7.155689517	7.46088972	7.396893205	7.258534546	7.427856238	7.323259307	7.347345123	7.095357671	7.595048983	7.444645857	7.459131398	7.306673409	7.444190137	7.461945473	0.017948828	0.035313286	0.052663324	0.16786326	0.410847483	0.642412132	0.302448808	0.537457641	0.009335513	0.029611471	0.14540085	0.338269261	0.097432012	0.222546552
ENSSTOG00000031280	ABCF1_containing	ABCF1_containing	NA	ENSSTOG00000031280	human_blastn	10.0736037	9.804385653	9.900753182	9.973475757	10.61341249	10.39471237	9.779007874	10.16746218	10.38840255	10.41451228	9.825490825	10.05089055	10.0887291	9.538677152	10.37976022	10.18670744	10.25205045	11.005712	9.973507656	10.13233887	10.10218362	10.22727225	10.05163762	9.30255749	10.83754341	9.921723453	10.30229806	10.17310634	10.39949658	10.15212241	0.070193221	0.109052805	-0.034733765	-0.217070356	0.507460151	0.71710119	-0.014029851	-0.04471306	0.892152804	0.933190018	-0.178067457	-0.707089936	0.030731272	0.098422904
ENSSTOG00000031411	ENSSTOG00000031411	ENSSTOG00000031411	ENSSTOG00000031411	ENSSTOG00000031411	reference	8.850149898	8.849177007	8.874449578	8.893469042	9.138166659	9.133887599	8.696449862	8.724962751	8.978167039	9.263476385	8.572667511	8.821563518	9.026405377	8.63995143	9.03415389	9.049545983	9.022483346	9.466717008	8.874452549	8.926223583	8.801890628	8.99696268	8.876659089	8.639225406	9.355235226	8.873109346	9.020825478	8.988894543	9.175534845	8.968801412	5.63E-05	2.53E-04	-0.057174164	-0.150389213	0.388447867	0.624565298	0.128020618	0.211999608	0.228508093	0.359334721	-0.303269353	-0.542455888	0.001771152	0.01213658
ENSSTOG00000031528	ENSSTOG00000031528	ENSSTOG00000031528	ENSSTOG00000031528	ENSSTOG00000031528	reference	7.298639023	7.227453009	7.441375128	7.468369146	7.133992482	7.216015497	7.558291132	7.284936795	7.257870295	6.985915113	7.11188974	7.194018372	7.530869446	7.220812675	7.170955594	7.250695869	7.306544404	7.261345025	7.212927155	7.262380944	7.033146374	7.073997525	7.454120123	7.317698399	7.350921462	7.437048674	7.447107678	7.189517199	7.310512693	7.35260645	0.345186455	0.409593921	-0.114583368	-0.37598989	0.083443568	0.243905651	0.024831614	0.050060571	0.819297357	0.883569173	-0.031677425	-0.082339067	0.704844101	0.822869247
ENSSTOG00000031532	FKBP1A_ENSSTOG00000031532	FKBP1A	FKBP1A	FKBP1A	reference	8.233444671	8.127614833	8.00665448	8.181691173	8.013270149	8.273622904	8.125335799	8.205886519	8.068497075	8.329931812	8.102207174	8.1458739	7.951012489	8.363580186	8.257171544	8.021161101	7.657351367	8.338546622	8.073587077	8.1122836	8.126195866	8.124074035	8.116468692	8.388025272	8.024034653	8.154612129	8.100745607	8.147026703	8.224557786	8.053543772	0.879772485	0.897600606	0.019481774	0.05894296	0.761685151	0.881117086	-0.028591736	-0.051842913	0.790328795	0.8637497	-0.033452547	-0.076584587	0.692272382	0.814010929
ENSSTOG00000031674	MAP4_like	MAP4_like	MAP4	ENSSTOG00000031674	human_blastn	7.504203466	7.547633086	7.517427184	7.410763383	7.331676977	7.570266572	7.469842277	7.572412949	7.392840472	7.591467679	7.488651072	7.552739409	7.425045112	7.544916079	7.519444178	7.530121616	7.671138703	7.541441596	7.504900188	7.47644357	7.436537607	7.519036641	7.510388208	7.570261256	7.407742597	7.466952676	7.545885215	7.525953435	7.479788423	7.398881817	0.533468889	0.589918785	0.046105034	0.081517924	0.484353685	0.70235422	-0.020762908	-0.026892306	0.815836003	0.880610773	-0.044781024	-0.066344681	0.561713277	0.720161109
ENSSTOG00000031812	ENSSTOG00000031812	ENSSTOG00000031812	ENSSTOG00000031812	ENSSTOG00000031812	reference	9.64205329	10.06044293	9.707773333	10.43261891	10.05220303	10.09662168	10.1265355	10.19228726	9.939727548	9.703915967	10.04995018	10.0404689	10.09039483	9.956122685	10.23070161	10.10216	10.36479614	10.14557979	10.48189217	10.14998041	10.14252225	9.981779505	9.989399748	9.67695473	10.27583406	10.412304	10.40196657	10.16927307	10.35949597	10.47525097	0.089628939	0.133254636	-0.016740193	-0.053389808	0.792136228	0.898798469	-9.33E-04	-0.001761924	0.993110194	0.996128257	-0.006648499	-0.016008537	0.936992615	0.967191925
ENSSTOG00000032022	ENSSTOG00000032022	ENSSTOG00000032022	ENSSTOG00000032022	ENSSTOG00000032022	reference	7.996541744	7.99422365	8.083868071	7.877341399	8.127415117	8.038863878	8.098451222	8.160253656	8.242526417	8.044846791	8.252029028	8.280593272	8.245227292	8.073481256	8.317593005	8.213189951	8.471082452	8.046769748	8.193978113	8.145379826	8.088892993	8.011601465	8.127196736	8.149144515	8.180525641	8.043023746	7.934628256	8.122008401	8.081046559	7.853274636	0.005422194	0.012788112	-0.020090834	-0.044371714	0.763658743	0.882407194	-0.256041394	-0.367763272	0.01238645	0.037156224	-0.187718871	-0.316387952	0.030187607	0.097080523
ENSSTOG00000032137	ENSSTOG00000032137	ENSSTOG00000032137	ENSSTOG00000032137	ENSSTOG00000032137	reference	7.77421297	7.683861678	7.674823311	7.513194864	7.459322978	7.553389475	7.537238969	7.847382752	7.843328072	7.576777818	7.834645109	7.822250126	7.824201414	7.789193899	7.817138364	7.692707006	7.570010994	7.602243255	7.669252447	7.704616934	7.791795534	7.611282859	7.689997933	7.672859003	7.603009553	7.61747661	7.478400517	7.606118235	7.621632151	7.4765138	1.61E-07	1.53E-06	0.212834919	0.359539536	0.003161459	0.028159261	-0.213519737	-0.276628061	0.019412381	0.053516917	-0.01464602	-0.022228938	0.85114264	0.916223668
ENSSTOG00000032161	ENSSTOG00000032161	ENSSTOG00000032161	ENSSTOG00000032161	ENSSTOG00000032161	reference	9.346956116	9.303291978	9.428979623	9.372990363	9.564239942	9.303631508	9.407858534	9.11969913	9.427768969	9.07137284	9.1617408	9.160577197	9.397566591	9.248161643	9.352320423	9.471238343	7.796561225	9.458573207	9.482081016	9.418728691	9.28647723	9.304115904	9.426909635	9.326662335	9.69937159	9.179212868	9.449750612	9.359008802	9.521660897	9.600699621	0.854017077	0.875608846	-0.020869882	-0.228490068	0.621310702	0.797586972	0.018094225	0.09265128	0.842351971	0.899163404	-0.01721641	-0.129090293	0.780157848	0.87245511
ENSSTOG00000032204	ENSSTOG00000032204	ENSSTOG00000032204	ENSSTOG00000032204	ENSSTOG00000032204	reference	8.187621419	8.359300972	7.588815162	7.575840901	8.244337857	8.650762194	8.520054337	7.531486528	8.593698201	8.159878937	8.518326408	8.550300854	8.137873816	8.180969869	8.27702157	8.576888722	8.356862616	8.280061638	8.695842609	8.215141056	7.600969077	7.538986541	8.616348646	8.211493302	9.252437784	7.573700989	7.660176658	8.837556536	8.442401794	7.700416258	0.239155619	0.301053826	-0.053023421	-0.696226452	0.185856777	0.403499036	-0.147178657	-0.850693031	0.108604988	0.204475434	-0.09255851	-0.817596145	0.120249363	0.258560068
ENSSTOG00000032385	SETSIP_ENSSTOG00000032385	SETSIP	SETSIP	ENSSTOG00000032385	human_blastn	9.254446896	9.309820632	9.38967234	9.214501247	9.280194869	9.32850772	9.360173886	9.462617516	9.372082423	9.473774598	9.307726617	9.355484856	9.311220554	9.314702769	9.350019268	9.288940566	9.398637508	9.330015264	9.345535428	9.302410536	9.311590279	9.320843459	9.344697741	9.276067862	9.211215616	9.253214444	9.332356068	9.288839434	9.268744497	9.32228708	0.306854341	0.370818277	-0.033193194	-0.043252848	0.546003179	0.745379415	-0.111705157	-0.1243912	0.081669319	0.163918049	-0.092684394	-0.110231551	0.119957261	0.258109612
ENSSTOG00000032387	PPP1R2_like	PPP1R2_like	PPP1R2	ENSSTOG00000032387	human_blastn	9.709124618	9.778394151	9.825765815	9.623282142	9.796314012	9.835845314	9.853829622	9.936556176	9.922762041	9.905275642	9.885621352	9.971177806	9.619059353	9.868734437	9.805769737	9.795563914	9.396889445	9.809608601	9.574277518	9.788883326	9.826865549	9.778389479	9.890605812	9.802361491	9.729993921	9.803432026	9.739338978	9.846356285	9.693359143	9.698029856	0.046816594	0.078084611	-0.009143084	-0.015769951	0.888633171	0.950164827	-0.171669349	-0.218843917	0.052697072	0.116644301	-0.012026182	-0.017663442	0.875078245	0.931107702
ENSSTOG00000032433	NCL_like	NCL_like	NCL	ENSSTOG00000032433	human_blastn	9.883001204	10.07068028	10.07979499	9.953559548	9.77867031	9.803334709	9.906759366	10.05580345	9.946573675	10.0282822	9.927266401	9.880210944	10.17252438	9.773756659	9.891975364	9.912820273	10.06722157	9.846756634	10.04554235	9.931852333	9.912426332	9.776093728	9.818590569	9.845890127	9.795383174	9.7885367	9.905623832	9.945463445	9.964084178	9.841961607	0.811946162	0.838771023	-0.017124612	-0.0304303	0.794542544	0.90011536	-0.036359066	-0.04745085	0.686263736	0.78315268	-0.095498795	-0.142074563	0.222583162	0.397107077
ENSSTOG00000032437	ENSSTOG00000032437	ENSSTOG00000032437	ENSSTOG00000032437	ENSSTOG00000032437	reference	7.816810197	7.996357191	8.054807876	8.140876752	8.078010202	8.137593303	8.232649353	7.638275169	7.831777855	7.748062245	7.821420494	7.967975803	7.87191937	7.677455739	7.870445873	7.876837924	7.510406041	7.80427803	7.926308661	8.049028033	7.950691345	8.025523035	7.847875805	7.883583737	8.074854919	8.000040145	8.025824872	8.002854298	8.14990436	8.088088277	1.94E-06	1.35E-05	-0.1623329	-0.352711517	0.023490431	0.10907124	0.235056257	0.355130917	0.025185122	0.06571138	0.149095027	0.270583938	0.084353639	0.200506101
ENSSTOG00000032450	COX6B1_ENSSTOG00000032450	COX6B1	COX6B1	ENSSTOG00000032450	human_blastn	8.3346095	8.241468218	8.369372142	8.410695327	8.433849916	8.386030279	8.355251479	8.665514743	8.454671773	8.478701566	8.449105794	8.471092259	8.3838175	8.522127953	8.50991307	8.354591616	8.41153031	8.419350024	8.358327756	8.423782283	8.385498014	8.321745341	8.399129834	8.474227902	8.357508041	8.364678755	8.360259108	8.401307103	8.377654505	8.365867717	1.24E-04	5.00E-04	-0.086036417	-0.117801061	0.142271365	0.342616205	-0.327005779	-0.367584307	2.93E-06	3.66E-05	-0.158810964	-0.193864082	0.013957065	0.055242456
ENSSTOG00000032576	MEF2D_containing	MEF2D_containing	NA	ENSSTOG00000032576	human_blastn	9.170845804	9.094250004	9.103183184	9.216159062	9.19234876	9.094553603	8.987766906	8.888218158	9.053082434	8.86124314	8.914962807	8.792894797	8.986743458	9.039391247	8.959828584	8.938918441	8.606400347	8.777767634	9.21240561	9.07703847	9.085305285	9.020431324	8.965047391	9.069358826	9.076353189	9.122508049	9.102612532	8.978600027	9.306988091	9.134737122	0.012282659	0.025488446	-0.01673085	-0.035086575	0.802334184	0.905178007	0.186674988	0.265571553	0.060655639	0.130345541	0.216032923	0.349428441	0.012941392	0.052274666
ENSSTOG00000032645	ENSSTOG00000032645	ENSSTOG00000032645	ENSSTOG00000032645	ENSSTOG00000032645	reference	9.280691962	9.817305471	9.176589051	9.519502228	9.201460979	9.782638287	10.03957255	9.132354825	9.385710988	8.909404271	9.896236517	10.33872298	9.387174943	9.733199406	9.153863777	9.549232625	8.837264751	9.306784551	9.184833693	9.193155907	9.569146571	9.671104043	10.3904574	9.031451596	9.152980386	9.613502262	9.031910083	9.27302206	9.294168149	9.019460541	0.091682787	0.135781487	0.004252343	0.035614036	0.927542888	0.967869409	-0.042292227	-0.170160209	0.665991251	0.768804823	0.104449099	0.576530239	0.141191775	0.289848076
ENSSTOG00000032651	ENSSTOG00000032651	ENSSTOG00000032651	ENSSTOG00000032651	ENSSTOG00000032651	reference	7.786202599	7.786816892	7.609159151	7.930228967	7.489491042	7.690166836	7.89554246	7.726490569	7.872307835	7.724962439	7.898130167	7.87619278	7.863679454	8.122413749	7.868130795	7.715321424	7.788180812	7.799401122	7.974882294	7.6912194	7.910929964	7.82188451	7.891494922	7.646547332	8.11408847	7.917760226	7.953957308	7.881317287	7.439136983	7.799989653	0.500420888	0.559149989	0.07431365	0.243715755	0.247515644	0.479007944	-0.085961153	-0.166107378	0.430045679	0.57201419	0.043685329	0.108854133	0.603701956	0.752300644
ENSSTOG00000032815	LINC01578_containing	LINC01578_containing	NA	ENSSTOG00000032815	human_blastn	9.789086734	9.836607559	9.902796989	9.788641902	9.860840169	9.883088204	9.880271227	10.13120635	10.0135263	10.12207256	10.10680183	10.15351051	9.902744141	10.10559098	9.994228792	9.887798998	9.978382236	9.889838508	9.770315544	9.946684388	9.903210015	10.00868375	9.933668447	10.01608523	9.925431598	9.849889364	9.83502688	10.02735265	9.659472932	9.724043669	1.13E-04	4.61E-04	0.016642505	0.026291339	0.79306576	0.899438116	-0.309114565	-0.371434583	2.10E-04	0.001376013	-0.100384125	-0.136751711	0.170196059	0.331031195
ENSSTOG00000032929	ENSSTOG00000032929	ENSSTOG00000032929	ENSSTOG00000032929	ENSSTOG00000032929	reference	7.317860511	7.337056655	7.290309486	7.268603958	7.249584513	7.5152503	7.393755176	7.48532491	7.529597909	7.512530033	7.605725178	7.581816627	7.273582924	7.448538323	7.485273537	7.543017123	7.283833686	7.566291031	7.278321006	7.54189782	7.363348945	7.525551541	7.656755977	7.54819754	7.448573666	7.406827334	7.422627788	7.466031806	7.176478127	7.458520866	0.13967875	0.192849513	0.041612177	0.116240119	0.524779633	0.729546227	-0.19783674	-0.330927348	0.068139012	0.142489923	-0.101757634	-0.213371803	0.236739592	0.412152357
ENSSTOG00000032997	ENSSTOG00000032997	ENSSTOG00000032997	ENSSTOG00000032997	ENSSTOG00000032997	reference	6.935014733	6.91226262	7.015412429	7.035723541	6.914377717	7.016623608	6.99629873	6.983401145	7.047743835	6.996504185	6.965481894	6.938310575	6.885809745	7.023716146	7.009809228	6.980742258	6.624927161	7.040056748	7.017030425	7.022587938	6.960351845	6.916787777	6.928645882	7.037441452	7.088008132	6.848961174	6.95970244	6.907277906	6.875625101	6.953126572	0.672672487	0.716705029	-0.094934196	-0.231728352	0.162009401	0.370737465	-0.149453038	-0.23659523	0.154468401	0.266501167	-0.101567378	-0.195577696	0.234460718	0.409866448
ENSSTOG00000033366	ENSSTOG00000033366	ENSSTOG00000033366	ENSSTOG00000033366	ENSSTOG00000033366	reference	7.30248068	7.341735689	7.493934513	7.686567302	7.316792938	7.323672124	7.538679334	7.636725143	7.50259531	7.377823777	7.612687191	7.468415557	7.753190564	7.630694421	7.541844867	7.333998163	7.617211142	7.351630488	7.485389188	7.490104907	7.520763851	7.514299699	7.651218732	7.227968853	7.703763842	7.542134239	7.680631525	7.470270571	7.051172717	7.500528562	0.690794429	0.732728031	-0.027684055	-0.104792654	0.650215387	0.816687022	-0.178292146	-0.367601011	0.110858695	0.207763882	-0.029279233	-0.081323391	0.723776816	0.836161023
ENSSTOG00000033833	ENSSTOG00000033833	ENSSTOG00000033833	ENSSTOG00000033833	ENSSTOG00000033833	reference	7.1731893	7.621451236	7.392234973	7.051270618	7.4341926	7.934714957	7.93094381	7.556962714	7.464269203	7.218926527	7.68686131	8.052018887	7.616220104	7.371859755	6.987274247	7.581668623	7.540394444	7.503049031	7.244195732	7.548603748	7.420940308	6.976414536	7.764947328	7.881644578	7.175634263	7.212792216	7.115522484	7.114547289	7.142459122	7.474500456	0.023428542	0.044019282	-0.100248642	-0.718286239	0.058959299	0.197394868	-0.217093095	-0.759800062	0.047191496	0.107378276	-0.046667969	-0.255690582	0.501806205	0.67197806
ENSSTOG00000033869	SP2-AS1_containing	SP2-AS1_containing	NA	ENSSTOG00000033869	human_blastn	7.808011985	7.825786446	7.894611779	7.889676989	7.947338602	7.917395697	7.95087652	7.895725603	7.77831891	7.939818453	7.815188487	7.779003651	7.971762535	7.882521665	7.822596986	7.85402898	7.64943009	7.946408015	7.944961777	7.865034164	7.718899837	7.803226937	7.918660037	7.950007949	7.857965492	7.704320899	7.936822057	7.743106618	7.898234171	7.914413844	0.039745482	0.068097451	-0.206767366	-0.328704311	0.003017404	0.027099622	-0.108963791	-0.139049719	0.215275244	0.342974048	-0.217174375	-0.302109004	0.006094152	0.030348161
ENSSTOG00000033872	ENSSTOG00000033872	ENSSTOG00000033872	ENSSTOG00000033872	ENSSTOG00000033872	reference	8.786830861	8.73656215	8.642277926	8.72105872	8.629503646	8.64362502	8.699238364	8.840740422	8.744246594	8.701859495	8.589280935	8.684670377	8.567116278	8.646595931	8.724420395	8.588405982	8.867704156	8.688861013	8.719848733	8.726291276	8.71255052	8.618233645	8.679787166	8.749535289	8.642584432	8.660064259	8.714856577	8.721472604	8.57723701	8.671839365	0.415501381	0.478016329	0.045168219	0.066214181	0.460473225	0.684976726	0.007747016	0.009135132	0.918707248	0.949389417	0.070104006	0.090893654	0.307080756	0.488386232
ENSSTOG00000033928	TRAK1_like_ENSSTOG00000033928	TRAK1_like	TRAK1	ENSSTOG00000033928	human_blastn	7.988577086	8.100901638	7.788646011	7.87368617	7.73990605	8.03009776	7.952439434	8.03158457	7.837479936	8.274952111	8.028654841	8.06206237	8.065974445	8.160011642	7.839741786	8.037820688	7.959359125	8.063669057	8.020757181	8.059588746	7.896554443	7.819519077	7.849653759	8.056283805	7.926973843	7.949919212	7.864156757	7.964713193	7.80971647	7.831376501	0.041895304	0.071195653	0.070223272	0.158945564	0.297964127	0.53454202	-0.104877162	-0.157195431	0.301391273	0.440498527	-0.131131872	-0.23187551	0.123525388	0.263209282
ENSSTOG00000034050	ENSSTOG00000034050	ENSSTOG00000034050	ENSSTOG00000034050	ENSSTOG00000034050	reference	7.228685561	7.244522954	7.646059408	7.618698612	7.85845236	7.685675506	7.898632917	7.386387527	7.442492617	7.314371909	7.633300585	7.887579104	7.631981998	7.407243105	7.496054015	7.569363684	7.715310121	7.799661408	7.667096323	7.199476962	7.411679246	7.727669428	7.64793013	7.464676594	7.440553326	7.858610676	7.899160212	7.583248464	7.79435917	7.898748137	0.311897414	0.375716105	-0.102206702	-0.500262509	0.086591357	0.249970482	-0.031268696	-0.086483831	0.768745286	0.846859956	-0.028758934	-0.108112639	0.711186281	0.82716478
ENSSTOG00000034446	ENSSTOG00000034446	ENSSTOG00000034446	ENSSTOG00000034446	ENSSTOG00000034446	reference	6.977432386	7.028274608	7.236396518	7.191767799	6.949276385	7.089971265	7.188458663	6.844827803	7.013125301	6.959272858	7.174359986	6.913170826	7.170673165	7.208789444	7.22981978	6.997984641	6.649698892	6.708032343	7.262178579	7.150196708	7.100843292	6.976035323	7.050880947	6.723777183	7.470945661	6.900419861	7.416824892	7.09527563	7.271600302	7.269999043	0.010009665	0.021441291	-0.084087655	-0.391933895	0.156446081	0.363348776	-0.072486057	-0.187191422	0.501608077	0.636630107	-0.014194612	-0.049855207	0.857240781	0.919954386
ENSSTOG00000034539	SPATA13_like	SPATA13_like	SPATA13	ENSSTOG00000034539	human_blastn	7.462316737	7.518673852	7.426604396	7.59280203	7.41810499	7.504668337	7.435647323	7.386129453	7.443389315	7.589846263	7.273181028	7.417558075	7.421761097	7.372868231	7.487554514	7.447895193	7.451759971	7.489147423	7.425758296	7.480609418	7.481481027	7.346645582	7.482747903	7.386996635	7.470683023	7.488982583	7.452195827	7.506661745	7.443220672	7.392070031	0.195943484	0.255005528	-0.027934845	-0.046676463	0.666438336	0.824123992	0.1586137	0.200318429	0.069041329	0.143794755	-0.048907863	-0.069591539	0.514677347	0.68270147
ENSSTOG00000034585	ENSSTOG00000034585	ENSSTOG00000034585	ENSSTOG00000034585	ENSSTOG00000034585	reference	8.921289466	8.96712494	9.14490015	9.085292198	9.096142869	9.060183949	9.173520546	9.083418064	9.081642255	9.056849912	9.280552662	9.012065855	9.083891772	9.073197836	9.251520258	9.088874509	9.274121774	8.922742438	9.18925538	9.075527094	9.135881564	9.026164789	9.076462856	9.059963844	9.257765128	9.021917531	9.013401899	9.171586961	9.140656305	9.084556462	0.212361455	0.272845891	-0.111355537	-0.176343658	0.086690304	0.250195336	-0.15122023	-0.186388587	0.071305275	0.147511994	-0.090117556	-0.12481727	0.223889718	0.39866697
ENSSTOG00000034702	ENSSTOG00000034702	ENSSTOG00000034702	ENSSTOG00000034702	ENSSTOG00000034702	reference	8.106633426	8.001172243	7.842882864	8.065856563	7.852524508	7.819025024	7.798357944	6.884081913	7.147126141	7.287283419	6.954059622	7.015976418	7.620393615	6.929530957	7.31095637	7.5085711	6.992114159	7.469952486	7.134451019	7.298834881	7.917218775	7.951453853	7.213361271	7.002518674	8.076727901	8.098992312	8.032395037	7.688345363	8.119335675	8.027522362	9.11E-57	8.33E-54	0.086016543	0.255659103	0.191792728	0.411194956	2.641549937	2.682946446	9.02E-37	1.34E-33	1.022376327	1.201841622	1.42E-09	1.46E-07
ENSSTOG00000034710	FAM89B_like	FAM89B_like	FAM89B	ENSSTOG00000034710	human_blastn	9.212353581	9.134539339	9.13692701	9.226825729	9.257588036	9.17786979	9.106043367	9.21052825	9.146655037	9.005174755	9.240732677	9.0717547	9.162117143	9.215638056	9.125455729	9.06925414	9.05951374	8.957964865	9.170691408	9.1275361	9.131958676	9.123779957	9.058044992	9.1231591	9.174388761	9.115470767	9.141704298	9.021759835	9.155104455	9.270493801	0.058905434	0.094429892	-0.047646182	-0.064676831	0.408191384	0.640174255	-0.067265277	-0.076512444	0.329163097	0.470821707	0.114163606	0.139989986	0.073876857	0.183154578
ENSSTOG00000034807	LINC00634	LINC00634	LINC00634	ENSSTOG00000034807	human_blastn	8.666427448	8.547680376	8.936509725	8.563391025	8.78914082	8.811262682	8.680638599	8.789027391	8.78069245	8.636610922	8.813120427	8.789678079	8.744068709	8.669000156	8.971803345	8.727732638	8.739453854	8.811235654	8.75605248	8.754052635	8.619926808	8.6536993	8.900674356	8.544406736	8.806883714	8.648046437	8.85385031	8.740479245	8.877641929	8.790166513	0.079215455	0.120409112	-0.140498751	-0.247334399	0.039875154	0.15378013	-0.204660827	-0.267650818	0.026445278	0.068484589	-0.19551075	-0.28782871	0.016507555	0.062406224
ENSSTOG00000034825	ENSSTOG00000034825	ENSSTOG00000034825	ENSSTOG00000034825	ENSSTOG00000034825	reference	7.042752307	7.161933277	7.204417237	7.267703037	7.15562632	7.328907686	7.178305647	7.187356602	7.108068338	7.193030218	7.12174959	7.185569001	7.140290734	7.083823575	7.158027343	7.197761146	7.069116646	7.270174181	7.155077589	7.205220339	7.174803767	7.133739572	7.132678996	7.204215595	7.182790895	7.175027199	7.349109752	7.37712025	7.310951894	7.29905485	4.56E-04	0.001541087	-0.140607786	-0.240545255	0.038226342	0.149164335	-0.001021171	-0.001337503	0.99098093	0.994416992	-0.097837046	-0.145127799	0.210972928	0.382539345
G10018	G10018	G10018	NA	G10018	reference	7.714543443	7.795019398	8.10248783	7.82203192	7.467110436	7.816081372	7.741349003	7.861229893	7.748985172	8.032211963	7.954686708	7.730023064	8.134981683	7.96048762	7.932095179	7.744228173	8.332743264	7.658795739	7.607279658	7.948786319	7.945243941	7.842409277	7.661171389	7.776681687	8.045316361	7.546283463	7.80864304	7.900758253	7.762174153	7.797565362	0.8379892	0.862226158	-0.017992489	-0.077713927	0.759393068	0.879571063	-0.078651132	-0.18398177	0.470497869	0.60906595	-0.096555828	-0.293905664	0.244693799	0.421553098
G10020	G10020	G10020	NA	G10020	reference	7.031905492	7.089810025	7.544245838	7.417618649	7.455829189	7.216312437	7.062446698	7.437693258	7.333449083	7.663786096	7.248368725	7.250522883	7.216740093	7.253017961	7.208607827	7.403312275	7.321874587	7.237706096	7.603278198	7.454377495	7.253000401	7.36981727	7.215872056	7.131588952	7.372805688	7.27536878	7.435752217	7.562603987	7.348227863	7.385028782	0.140375428	0.193743853	-0.117964455	-0.39437285	0.074736968	0.228283973	-0.168784397	-0.33800176	0.12920649	0.233566333	-0.164575248	-0.410667529	0.062598121	0.163866682
G10026	G10026	G10026	NA	G10026	reference	7.642603929	7.568964873	7.662858141	7.718582512	7.737152538	7.64215757	7.376369552	7.553859649	7.715557314	7.771071415	7.621776274	7.548198258	7.53152413	7.657962228	7.611562489	7.808415162	7.485877876	7.62165552	7.801381585	7.866653541	7.574813382	7.807333514	7.468393835	7.529656667	7.791961215	7.696447574	7.933604092	7.887569767	7.775737072	7.659879997	0.072588385	0.112216392	0.027547132	0.071107768	0.676472594	0.83052773	0.023503129	0.0383834	0.822490822	0.88572739	-0.019383376	-0.038914804	0.818078933	0.896965385
G10028	G10028	G10028	NA	G10028	reference	8.127365531	7.994924633	8.289775116	8.190808551	8.292327888	8.108623055	7.834787568	8.084932819	8.181626036	8.478705862	7.996005535	8.018090798	8.068731671	8.171218191	7.938508536	8.292323853	7.986887494	8.155603067	8.335184462	8.337472564	8.029576078	8.207241374	7.934752929	8.01349212	8.247286298	8.183723568	8.445969764	8.309016707	8.381983325	8.152992388	0.15999787	0.215714819	-0.030465201	-0.089391539	0.637846963	0.807169823	-0.002868893	-0.005119018	0.978643695	0.986029372	-0.087861915	-0.194061685	0.304959639	0.486210421
G10161	G10161	G10161	NA	G10161	reference	8.637850279	8.714052279	8.715523446	8.853218909	8.633172344	8.698984035	8.662352293	8.731308625	8.603163909	8.666708399	8.73920302	8.753208033	8.976452895	8.58107676	8.703400002	8.77912477	8.836372473	8.740729351	9.111712508	8.895380953	8.692799226	8.729781455	8.698970737	8.313526974	8.930600641	8.773979933	8.80638601	8.674953085	8.797791107	8.776195928	0.491415137	0.550536928	-0.003861841	-0.008727212	0.95382808	0.981359218	0.004329266	0.006495255	0.965780094	0.978411296	-0.072068927	-0.129186096	0.388975363	0.570734164
G10180	SDAD1_like_G10180	SDAD1_like	SDAD1	G10180	human_blastn	7.016190708	7.087025947	7.292352366	7.105499531	7.228829243	7.219744842	7.268809353	7.275489445	7.317545678	7.326113557	7.208716244	7.344590238	7.069289373	7.224267199	7.218084395	7.221565531	7.277255022	7.340538698	7.153500355	7.201800653	7.222330072	7.217870631	7.226950927	7.209313169	7.181741638	7.112738035	7.175710561	7.235416966	7.132212218	7.114011978	0.09663294	0.141944937	-0.121367997	-0.236115997	0.077589092	0.233336772	-0.258492129	-0.351709283	0.008223523	0.026719143	-0.17285173	-0.273289209	0.038922103	0.117022375
G10182	G10182	G10182	NA	G10182	reference	7.005892438	6.992904263	7.235925275	7.159159417	7.205594969	7.187336913	7.254133869	7.192727384	7.22751034	7.288253725	7.256107807	7.316276495	7.077764548	7.186610034	7.193562288	7.257912853	7.111486208	7.269360378	7.095401264	7.246308505	7.060706348	7.158438165	7.258769822	7.182865797	7.173831483	7.158215241	7.242197356	7.141671714	7.196708047	7.175060815	0.014292898	0.029115072	-0.202647619	-0.352507534	0.004879897	0.037578052	-0.32496774	-0.423048791	6.98E-04	0.003674749	-0.259435978	-0.378361946	0.002238054	0.014367138
G10242	G10242	G10242	NA	G10242	reference	7.178060053	7.225369152	7.292095628	7.214112279	7.421669736	7.255063409	7.160503053	7.279032241	7.400936067	7.135740265	7.184481076	7.272387168	7.320936102	7.150098233	7.201653204	7.296696263	7.235998072	7.071270995	7.154807941	7.193026023	7.203654691	7.271331151	7.183654273	7.012505993	7.170939343	7.197509427	7.248967066	7.266373926	7.171729444	7.224389571	0.377515162	0.440978682	-0.067193239	-0.143536055	0.3193606	0.556236097	-0.084034191	-0.121946527	0.397325981	0.540537597	0.00761689	0.01329823	0.926356448	0.960670932
G10245	G10245	G10245	NA	G10245	reference	8.810331716	8.948724368	9.030335242	8.79979376	8.899559135	8.959325625	8.973716658	9.035450309	8.893372664	9.298684257	8.964264389	9.073891512	8.988950132	8.80421448	8.9186654	8.949392571	9.049703281	9.02401512	8.94284273	8.939016283	8.939288715	8.928304122	8.863838556	8.759526212	8.745822318	8.841175245	8.86922835	8.925108735	8.900654238	8.832230103	0.094954512	0.139894545	-0.040242043	-0.073318694	0.543486711	0.74303407	-0.088471332	-0.11687453	0.334003413	0.475797692	-0.182722824	-0.269859334	0.024229868	0.08275346
G10270	G10270	G10270	NA	G10270	reference	7.450295757	7.396067126	8.252210385	8.053996219	7.552416035	7.855084065	7.465476996	7.598451273	7.547649096	7.518568509	7.687147812	7.563117453	8.061447085	7.59172596	7.776988522	7.950565213	8.123305178	7.424428371	7.538195199	7.852561084	7.483604123	7.706953752	7.520642155	7.112830503	7.60882157	7.640838004	7.450179072	7.850933963	7.967282882	8.006923865	0.309984072	0.373932055	-0.113818758	-0.760046369	0.039872389	0.15378013	-0.036126727	-0.135072554	0.717408838	0.807832811	-0.105436669	-0.534140378	0.148741683	0.300722934
G10649	ZNF518B_containing	ZNF518B_containing	NA	G10649	human_blastn	8.16649106	8.384899998	8.162605723	7.922974286	7.936154037	7.994996043	8.110972239	8.066468653	7.691185219	8.114645862	7.926657864	7.713935546	8.151137897	8.069375912	7.724534231	7.947282831	8.086992112	7.844719626	8.006169179	7.650934281	8.226062986	8.046318096	8.040253861	7.962052056	7.90957667	8.073861498	8.070168479	8.013262408	8.254474567	8.077097531	0.037329265	0.064798587	0.10996185	0.322139822	0.101502197	0.276870778	0.361409374	0.601260923	0.002385138	0.009912632	0.204713103	0.440446497	0.024822456	0.084172496
G1065	G1065	G1065	NA	G1065	reference	7.355866695	7.254956098	7.404945497	7.411420665	7.624330672	7.321248289	7.331008378	7.307436992	7.50195563	7.286415019	7.515241084	7.260493084	7.384002645	7.511292276	7.361443086	7.456945908	7.357188762	7.360315496	7.253851445	7.363569545	7.302638114	7.240031377	7.297618047	7.39192453	7.419318513	7.511648764	7.285368152	7.467693611	7.389514121	7.328899137	0.532695113	0.589172794	-0.093879708	-0.212860142	0.168210524	0.379338116	-0.141390076	-0.213725713	0.16778775	0.284036764	-0.04419299	-0.081502378	0.59726229	0.747327606
G1075	RPL21_G1075	RPL21	RPL21	G1075	human_blastn	7.608111265	7.725348812	7.954762888	7.66997397	7.623788048	7.663353363	7.629127033	7.782625589	7.689857505	7.886361885	7.73752388	7.785982644	7.806994672	7.667896424	7.570815254	7.647542754	7.847057543	7.715457867	7.712938716	7.628079416	7.532935896	7.56838149	7.706380149	7.584076268	7.556401328	7.587945591	7.546467566	7.7053022	7.568608935	7.621656397	0.07718662	0.117913528	-0.11998936	-0.248034909	0.0822894	0.24214033	-0.193470717	-0.276458481	0.053024978	0.117114741	-0.17903209	-0.296365782	0.036492689	0.111869487
G10765	G10765	G10765	NA	G10765	reference	8.051519085	8.020686115	8.220893827	8.142243737	8.073747118	8.094458528	8.224855287	8.178882372	8.08713778	8.263438804	8.118944086	8.27284021	8.183837273	8.146511922	8.240577404	8.128551847	8.170375723	8.177541925	8.135528465	8.127259031	8.070725072	7.899481271	8.133031522	8.154331458	8.241448639	7.869186915	8.153639577	8.348100776	8.124993639	8.165557174	3.04E-05	1.49E-04	-0.247409652	-0.359654774	3.50E-04	0.005702081	-0.303828143	-0.365929874	2.79E-04	0.001741248	-0.368152967	-0.459784403	3.65E-06	9.18E-05
G10810	G10810	G10810	NA	G10810	reference	9.364124993	9.159265899	9.163554787	9.252601051	9.008196972	9.07769505	9.063665988	8.949836024	8.80635234	9.035615864	8.880487258	8.832919629	9.019665263	9.070292915	9.048217284	9.152423543	8.97407415	9.36537698	9.222640994	9.129140637	9.047048921	9.335744685	8.962445461	9.158038956	9.331380429	9.320232675	9.237006999	9.180596825	9.20848812	9.073358525	1.78E-04	6.84E-04	0.123528654	0.236620134	0.072277638	0.22335576	0.478699886	0.606401882	5.05E-06	5.96E-05	0.131417461	0.209559641	0.110260758	0.24315485
G10872	AUTS2_G10872	AUTS2	AUTS2	G10872	human_blastn	7.522081014	7.594804518	7.795901455	7.59079537	7.490097371	7.532494067	7.622542303	7.73951412	7.723952572	7.597742715	7.618541469	7.692944648	7.879492907	7.750544493	7.644237671	7.543222975	7.512166664	7.750926316	7.662202524	7.753075527	7.534211895	7.546155589	7.751057353	7.668855229	7.680768935	7.671379307	7.757851191	7.655359648	7.658933338	7.782177102	0.148477818	0.202596857	-0.038199322	-0.080728391	0.568655519	0.761411412	-0.213816242	-0.302113551	0.031947843	0.079748795	-0.164633149	-0.271390574	0.052120245	0.143816519
G10887	G10887	G10887	NA	G10887	reference	8.924154812	9.022980134	8.964944247	8.95052764	8.975810804	9.071817699	9.0386664	8.969180678	8.896114791	8.943621399	9.004708546	8.939906386	8.848995462	8.909222266	8.978617999	8.891256466	8.73009123	8.968836897	8.908219198	8.876961669	9.139633325	9.055822678	9.019210567	8.944083563	9.004097883	8.882242434	8.944258911	9.019851281	8.896051583	9.067642136	0.204081739	0.263719328	0.007027883	0.010441246	0.908983697	0.959680894	0.092462666	0.109876874	0.23320215	0.364833172	0.112124132	0.146277751	0.10950976	0.241947744
G10915	G10915	G10915	NA	G10915	reference	7.36585686	7.657930824	7.539185714	7.713408258	7.452054743	7.594038002	7.425977312	6.907621509	7.149845389	7.299276847	7.082128861	7.359207928	7.388792564	6.829585459	7.147981057	7.352790616	6.926724055	7.377385803	7.174933252	7.26016713	7.587463215	7.65043439	7.349964852	7.133631814	7.431803327	7.69603787	7.475593722	7.340173836	7.354481059	7.542653024	1.08E-08	1.29E-07	0.026584277	0.09987836	0.663787942	0.822689927	1.066368811	1.313083902	2.84E-08	6.78E-07	0.272116467	0.647728806	0.005013181	0.026240764
G11148	HNRNPC	HNRNPC	HNRNPC	G11148	human_blastn	8.694973959	8.747701178	8.922646142	8.910867276	9.032995687	8.758571429	8.833102123	8.913852207	8.786275708	8.760354756	8.794847428	8.715600512	9.021969161	8.679248302	8.770241702	8.855404769	9.00499129	8.589851746	8.954968871	8.836540416	8.782229111	8.713147624	8.784823036	8.794499953	8.664607645	8.759057299	8.743724237	8.837202567	8.98469483	8.826872873	0.181653125	0.239742578	-0.159781601	-0.287318735	0.021848612	0.103974562	-0.063410553	-0.085670335	0.497948632	0.633437026	-0.082776241	-0.129390255	0.301630097	0.483087103
G11250	MIR4453HG_containing	MIR4453HG_containing	NA	G11250	human_blastn	8.510257585	8.444557144	8.507673639	8.55339955	8.55449836	8.523879241	8.507374609	8.484024344	8.339436708	8.561738928	8.361464091	8.492915644	8.526177643	8.472301402	8.538972685	8.573145132	8.40153561	8.493532954	8.429279824	8.54423361	8.429270318	8.453148102	8.474714799	8.437610343	8.59096292	8.391139418	8.579038903	8.622566075	8.63252151	8.569094098	8.02E-06	4.62E-05	-0.12580671	-0.162224806	0.023990735	0.110788151	0.02674108	0.029937139	0.681402033	0.779652814	-0.152324386	-0.179862955	0.011175055	0.047102522
G11298	ABHD3_like	ABHD3_like	ABHD3	G11298	human_blastn	7.1987192	7.373166049	7.345523596	7.442119423	7.409477889	7.401533469	7.354228093	7.465956896	7.264573537	7.493548031	7.358286495	7.479365794	7.436627379	7.378841509	7.397101903	7.35803903	7.765594393	7.398492362	7.265086241	7.461499861	7.376376949	7.309813383	7.5334649	7.454340383	7.257579099	7.339612944	7.404918072	7.563619561	7.451403752	7.38687938	0.158924658	0.214511279	-0.076029453	-0.180158741	0.259627206	0.492872737	-0.109547072	-0.16977782	0.288899817	0.427858361	-0.132842666	-0.245228145	0.122342048	0.261357105
G11404	TMEM184C_G11404	TMEM184C	TMEM184C	G11404	human_blastn	7.497255807	7.527668598	7.469475804	7.5268575	7.654714454	7.543926851	7.433488399	7.552865257	7.49814316	7.711978982	7.457662025	7.489260769	7.632047664	7.423250319	7.535521832	7.588728852	7.849791952	7.565694288	7.527983996	7.528121766	7.400937652	7.469505593	7.440417403	7.371059407	7.433302236	7.511072544	7.563621124	7.557325274	7.551565824	7.48482085	0.320518729	0.38453186	-0.05051486	-0.11077674	0.451938549	0.677936351	-0.008029371	-0.01187833	0.936072094	0.9604014	-0.175658376	-0.296905375	0.041204162	0.121788024
G11411	MAP2K6	MAP2K6	MAP2K6	G11411	human_blastn	7.396955608	7.462368974	7.437384774	7.615232038	7.336992994	7.76211043	7.423569495	7.405115139	7.556691678	8.133783415	7.394765263	7.578425655	7.504757535	7.608722955	7.392962084	7.643417325	7.316277494	7.652547419	7.463917322	7.58753255	7.908354334	7.742250008	7.314308651	7.547644465	7.686030354	7.630859618	7.632435807	7.353889907	7.38538686	7.789529639	0.331978841	0.396439456	0.062777224	0.261693855	0.297558639	0.534400205	0.093792856	0.216295097	0.391030471	0.534601779	-0.044686607	-0.136910289	0.584078676	0.737458294
G11440	PGRMC2_like_G11440	PGRMC2_like	PGRMC2	G11440	human_blastn	10.44018565	10.54805164	10.52545317	10.47786362	10.52448109	10.58506278	10.61000834	10.47868277	10.41155159	10.57197351	10.52687072	10.49428295	10.40074941	10.42496766	10.55610373	10.43920547	10.42176403	10.48612664	10.35312966	10.4924881	10.51345978	10.5022552	10.49529153	10.47196261	10.44427386	10.46474781	10.54984263	10.48287009	10.46102998	10.51441825	0.230316003	0.291999013	-0.067992769	-0.082908485	0.174439494	0.387781117	0.035874373	0.038934171	0.52675322	0.658621673	0.001410048	0.001614725	0.978849661	0.988705882
G11483	KCNA6_G11483	KCNA6	KCNA6	G11483	human_blastn	7.686118705	7.712759516	7.470060505	7.711273258	7.539218523	7.517332212	7.673888377	7.598234347	7.543643242	7.551151684	7.433835416	7.522389961	7.510107289	7.458092901	7.596111758	7.480479589	7.533691459	7.682563254	7.632883788	7.523304125	7.596730304	7.596230709	7.489169777	7.411049682	7.505064599	7.740504686	7.5884559	7.583572765	7.593671088	7.543129807	0.033540184	0.059339557	0.099337825	0.176988123	0.13866508	0.33638597	0.280801072	0.363495285	0.002595232	0.010622304	0.158228938	0.234476374	0.048425072	0.136861633
G11500	TMEM155_containing	TMEM155_containing	NA	G11500	human_blastn	10.45599332	10.4747558	10.41613101	10.31263082	10.56084332	10.46342564	10.57720293	10.30402728	10.56170193	10.26115658	10.42896256	10.29024986	10.4721718	10.82448303	10.45607278	10.43542638	8.579551332	10.4889265	10.64711172	10.44909191	10.23824592	10.25641386	10.38209034	10.54435183	10.60227842	10.29075663	10.56802878	10.47004801	10.5021987	10.57756082	0.960209874	0.966228204	-0.019326951	-0.193985971	0.658370502	0.820719318	-0.05097435	-0.240158093	0.586674741	0.708205757	-0.017980174	-0.123823618	0.777752069	0.870584087
G11535	G11535	G11535	NA	G11535	reference	7.494783218	7.391438984	7.165317019	7.362827889	7.269343288	7.287851	7.14606547	7.413849637	7.437665765	7.392367584	7.339060965	7.41718672	7.274152269	7.385978039	7.36950748	7.282429468	7.421195183	7.357869111	7.387454134	7.346525585	7.238726223	7.315256621	7.337779619	7.449844073	7.330202605	7.257173689	7.360729193	7.476962143	7.203823902	7.203225379	0.105279951	0.152330294	0.120188264	0.243494763	0.081433373	0.240514874	-0.093812064	-0.132347771	0.335425465	0.477266559	0.010951005	0.018398391	0.8931322	0.94138178
G11890	ZNF415_containing	ZNF415_containing	NA	G11890	human_blastn	8.339818549	8.325497619	8.268229799	8.455377388	8.361697652	8.207085251	8.326627268	8.163339188	8.320261435	8.217537529	8.233570108	8.349956819	8.247131989	8.190130133	8.225777179	8.282459245	8.248957547	8.249741742	8.299930365	8.292660866	8.406939465	8.539294958	8.303898286	8.286179279	8.390166733	8.519539046	8.395057819	8.267791492	8.3744982	8.373122714	5.99E-04	0.001947382	0.133528689	0.197764396	0.035341196	0.142116326	0.284347355	0.336877107	3.83E-04	0.002244619	0.29151227	0.367135516	9.38E-05	0.001271697
G11891	ZNF83_containing_G11891	ZNF83_containing	NA	G11891	human_blastn	10.17186368	10.1235598	9.997028036	10.24906505	10.1400186	10.06061364	10.12997013	10.04505322	10.1082129	10.00052294	9.914943116	10.11181821	10.03593886	9.94417869	9.950126112	10.20216658	10.03535097	10.12274163	10.14465733	10.17634958	10.15456238	10.25077222	10.20738984	10.10641832	10.11497546	10.31577245	10.23878711	10.09865937	10.20649451	10.20277539	0.012985336	0.02675425	0.095843705	0.139006504	0.119620371	0.307846923	0.248814971	0.291235655	0.001214785	0.005748338	0.178122235	0.226949407	0.010936307	0.046514018
G11897	G11897	G11897	NA	G11897	reference	7.791811371	7.86049989	7.857603632	7.600633834	7.671550583	7.602585173	7.777894126	7.916719617	7.7975045	7.972045524	7.762494792	7.837173957	7.862444647	7.938328594	7.748302881	7.761071415	7.93603407	7.904172092	7.781063699	7.825792955	7.732999027	7.719310703	7.812907711	7.747133487	7.734054322	7.691475879	7.831370052	7.808897702	7.715760413	7.67269257	0.030431312	0.054777284	0.072012101	0.131229661	0.280450598	0.516157684	-0.141674762	-0.185861365	0.121264212	0.222561224	-0.141497628	-0.21064873	0.076018413	0.186892362
G12041	MORF4L1_G12041	MORF4L1	MORF4L1	G12041	human_blastn	9.837293279	9.893595002	10.02980452	9.79323841	9.97019743	9.845245791	9.909764524	10.06481421	9.988572213	9.976741744	9.991908768	10.11648193	9.981959008	9.902531113	9.909742471	9.943761582	10.30058925	9.895076538	9.948019915	9.955952667	9.810990345	9.961711669	9.934660358	9.872744175	9.893540837	9.859167577	9.818772967	10.00669362	9.907203109	9.921677563	0.154287565	0.2090359	-0.039107857	-0.061811768	0.538648795	0.738970672	-0.179816475	-0.219258505	0.029593767	0.075103192	-0.082829025	-0.113387169	0.257459161	0.436270643
G1232	G1232	G1232	NA	G1232	reference	8.22772742	8.502955212	8.232439215	8.504391116	8.235819896	8.834791908	8.698496092	8.128911133	8.544067704	7.900081637	8.384918747	9.173547421	8.157574596	8.670749373	7.926467203	8.530619384	7.888324667	8.490914618	8.10424797	8.36157855	8.515110522	8.893287911	8.856874928	8.118675849	7.970141071	8.762872654	8.057735943	8.326655121	8.251542459	8.170013906	0.020184945	0.038827508	0.023827605	0.169380213	0.63285499	0.804195653	0.03125779	0.11013733	0.757541793	0.839342744	0.184995054	0.811897644	0.022251645	0.078061423
G12328	G12328	G12328	NA	G12328	reference	7.223443268	7.256984276	7.369161704	7.280776435	7.370597839	7.279298872	7.254248522	7.350142914	7.288547122	7.311753763	7.463887829	7.329365721	7.308687248	7.298808055	7.408796734	7.326908162	7.399353542	7.210914636	7.347655441	7.351724963	7.354642891	7.256828236	7.207375686	7.264988709	7.445986213	7.251888539	7.330635688	7.316130486	7.269438268	7.280545794	0.334323173	0.398798106	-0.063290249	-0.104561756	0.330046942	0.56670777	-0.189484486	-0.235434614	0.026774226	0.069204123	-0.084724628	-0.119427092	0.259251245	0.438024139
G12596	G12596	G12596	NA	G12596	reference	8.05336505	7.929695322	7.767783373	7.874988491	7.975671253	7.911327318	7.951665385	8.039959843	7.82944037	8.008220827	7.791113117	7.819839348	7.853910314	7.938412158	7.794414179	7.836024091	7.836951802	7.784392116	7.923536241	7.856151226	7.839120915	7.886066266	7.915333508	7.897634621	7.96479914	7.740641685	7.930511174	7.904210203	7.984057847	7.89625678	0.842523967	0.866142046	-0.006640197	-0.0121492	0.919950293	0.965070558	0.013518133	0.017991962	0.883146103	0.92721955	0.05035401	0.077284484	0.522968322	0.689438544
G12628	G12628	G12628	NA	G12628	reference	10.40070822	10.34625477	10.60675753	10.52518025	10.56911039	10.33164285	10.28049348	10.61997665	10.56562612	10.28092982	10.47929292	10.45436876	10.69487159	10.44726335	10.43870077	10.46878669	10.64471963	10.24378499	10.50867804	10.46726045	10.33130782	10.2934852	10.30053996	10.45261594	10.45343002	10.30369724	10.34370575	10.42280785	10.62163391	10.42724639	0.261769735	0.324942331	-0.120368768	-0.214961904	0.075793546	0.229979254	-0.22072546	-0.28935924	0.017443051	0.048974087	-0.107394595	-0.163190352	0.17725188	0.340353399
G1274	G1274	G1274	NA	G1274	reference	8.650801341	8.724490966	8.658048467	8.631206167	8.589253192	8.707424393	8.629637693	8.522754285	8.576569295	8.480082957	8.592185284	8.625991395	8.577147086	8.355256468	8.670473369	8.647460416	8.612868183	8.441996591	8.571452259	8.563854967	8.707222076	8.698035569	8.592179409	8.534801653	8.728315907	8.678032041	8.576111615	8.554965339	8.719358741	8.631293777	0.019144727	0.03729695	0.058925584	0.088887156	0.345092663	0.583519428	0.242103483	0.28833245	0.002460721	0.010166303	0.179391562	0.233745445	0.012941985	0.052274666
G12912	RBM39_G12912	RBM39	RBM39	G12912	human_blastn	8.055113003	8.045933393	8.108016893	7.996181408	8.288285945	8.249868477	8.225881244	8.128522157	8.15031374	8.276633557	8.13242057	8.24817621	8.079780353	8.137146035	8.206344294	8.039540613	7.981775695	8.31884116	7.947768216	8.013091282	8.310927024	8.276584458	8.217221635	8.082247971	8.207626102	8.224858149	8.216794112	8.303765744	8.133993407	8.256879898	0.164018222	0.220285353	0.009107771	0.018489061	0.891471077	0.951361536	0.038838222	0.054623176	0.688212147	0.784697892	-8.88E-04	-0.001474779	0.99127077	0.99554385
G12918	G12918	G12918	NA	G12918	reference	7.104441556	6.811406487	7.198499094	7.507340634	6.545687957	7.414796361	7.960071333	7.209533521	7.075133416	6.483256624	6.970885147	7.252041797	7.821150337	6.657398071	6.685017378	7.128241945	6.697992341	7.206443453	6.532529091	7.290212603	6.583203642	6.93081901	7.617683124	6.94584961	7.443116684	7.749004221	7.671260989	7.350770471	7.454148396	7.374471805	0.624022692	0.673812943	-0.030012184	-0.714995553	0.325230793	0.561848253	0.014738428	0.153725217	0.833832513	0.893461801	-0.009202074	-0.149487726	0.837117499	0.908050839
G12941	G12941	G12941	NA	G12941	reference	8.522788655	8.515373064	8.527663695	8.398413931	8.497470956	8.579563563	8.639790078	8.632585136	8.635039312	8.621836672	8.616972049	8.608623908	8.575300569	8.774616478	8.557568527	8.638859023	8.63104531	8.6640231	8.602588911	8.580859104	8.387649695	8.353661208	8.480967415	8.665580024	8.605625476	8.461697619	8.603604467	8.579975937	8.61972286	8.582562614	1.05E-04	4.35E-04	-0.116813619	-0.162792327	0.05248698	0.182300584	-0.333329169	-0.379225548	5.11E-06	6.02E-05	-0.260899243	-0.316317896	1.27E-04	0.001607896
G12968	G12968	G12968	NA	G12968	reference	8.065484422	8.052252331	7.82426587	7.826783451	7.947766644	7.880702482	7.867407293	7.82989706	7.97655258	7.758762813	7.878978421	7.803822407	8.073683142	7.814729024	7.739015271	7.998744884	7.741296993	7.830407563	7.900638914	7.932264355	7.943448606	7.93875796	7.934514096	7.76025415	8.042460448	7.93942799	7.985687059	7.928386616	7.851286328	7.973619647	0.11828239	0.167712572	0.136389441	0.255663479	0.048287321	0.172816249	0.198094179	0.268707418	0.038605227	0.092035977	0.135915531	0.21325148	0.096806972	0.221712149
G13022	G13022	G13022	NA	G13022	reference	9.235013828	9.180230566	8.902845523	9.497366048	9.019346834	9.295678709	9.422157414	8.246141538	8.478505862	8.74673063	8.390864896	8.328033404	9.305671566	8.410002772	9.140774971	9.413104245	7.833103148	9.480786499	8.90516804	9.020885092	9.089627547	9.237670107	8.801886629	8.626777415	9.868972402	9.212070885	9.570694471	9.289261531	9.649283328	9.653121896	7.39E-10	1.14E-08	-0.014062316	-0.095151403	0.781317281	0.892397572	1.049128452	1.595714949	4.28E-06	5.15E-05	-0.021232424	-0.100124903	0.770125173	0.866164576
G13224	MAF	MAF	MAF	G13224	human_blastn	7.460692015	7.442421869	7.430952591	7.533747803	7.422137659	7.512064583	7.569396223	7.431730539	7.42503591	7.488306463	7.37579287	7.510458755	7.501789944	7.438265977	7.413615811	7.519870962	7.648880942	7.489252015	7.553444742	7.425317086	7.366498412	7.491508854	7.540954138	7.440058231	7.38432079	7.469666946	7.350227993	7.288067944	7.418243774	7.518371673	0.056514641	0.091200185	-0.071132203	-0.120502388	0.278329606	0.514005653	0.036558249	0.046767006	0.677023813	0.776336319	-0.059737634	-0.086452511	0.432849921	0.611621211
G13237	G13237	G13237	NA	G13237	reference	6.695128447	6.789774878	7.001252384	7.105108585	7.053336721	7.037169676	7.009890464	6.827646289	6.895055569	6.839795826	6.727255444	6.878823585	6.870399924	6.93116184	6.851517507	6.944523954	6.806682583	7.018982487	6.915192178	6.883207553	6.994438705	6.986032196	6.884873415	6.922454467	6.846073693	6.92618856	6.950433656	6.904761425	6.983582235	7.128906898	0.012775105	0.026371404	-0.198709447	-0.432158526	0.008030624	0.053202591	0.062555246	0.100301518	0.548595143	0.676496787	-0.030124774	-0.058847594	0.720347878	0.833252871
G13240	MAF_containing	MAF_containing	NA	G13240	human_blastn	8.312729588	8.390008288	8.378471356	8.474456985	8.252292965	8.491489357	8.459513369	8.189979119	8.383501089	8.293166832	8.23895273	8.328283555	8.248213236	8.384042178	8.375437361	8.285052832	8.62164505	8.352696838	8.50376948	8.367203092	8.41634968	8.370012457	8.369426397	8.371552988	8.494664378	8.282393183	8.296510346	8.379990034	8.482601179	8.506748821	0.031912826	0.056900991	-0.071398902	-0.119660753	0.275049471	0.5108385	0.088446056	0.112406258	0.310781527	0.450769789	0.060534961	0.08739517	0.426007833	0.605916336
G13329	G13329	G13329	NA	G13329	reference	8.187402052	8.125569194	8.308511876	8.306030659	8.477236239	8.352100616	8.439074422	8.111079961	8.155325508	8.302537273	7.982800025	8.077214901	8.112367424	7.981787543	8.124777498	8.143366793	7.850071205	8.297598416	8.044678951	8.104019069	7.996802056	8.225257244	8.170603513	8.303234919	8.26331726	7.994035569	8.329565924	8.240981776	8.423478653	8.434074092	2.71E-07	2.42E-06	-0.344417906	-0.542060388	8.85E-05	0.00196616	0.083712379	0.119990171	0.39513766	0.538296914	-0.111750335	-0.186654236	0.178672672	0.342157307
G13454	RPS12	RPS12	RPS12	G13454	human_blastn	9.203102218	9.156723932	9.291095072	9.205356419	9.352634042	9.371032747	9.267078575	9.586718103	9.482156517	9.675619569	9.699277102	9.509405295	9.044750407	9.53352338	9.604516433	9.391996119	9.41664165	9.519966421	9.01932762	9.3919567	9.303617394	9.439214579	9.312012222	9.335700801	9.26098176	9.296347911	9.232057632	9.504157641	9.081002779	9.318129647	0.003817099	0.009468638	-0.011312437	-0.026825853	0.864934878	0.93860125	-0.331707091	-0.485337843	0.002117441	0.009027426	-0.177669786	-0.318563907	0.042436054	0.124315877
G13506	GOT2_G13506	GOT2	GOT2	G13506	human_blastn	7.089219218	7.11698372	7.175709341	7.053748471	7.26399075	7.177480718	7.142544582	7.28943295	7.285884858	7.238672782	7.369032279	7.228441531	7.171368013	7.329549278	7.306492188	7.102726754	7.500470882	7.250765406	7.108332313	7.19454322	7.153129456	7.221920553	7.192882174	7.278154832	7.096884235	7.251919823	7.148812498	7.201976823	7.16861513	7.195748187	0.05962386	0.095388543	0.006764084	0.015066583	0.919278473	0.964865946	-0.234792258	-0.337636367	0.020934589	0.056804368	-0.070135899	-0.123332782	0.399532037	0.580631075
G13577	MIR138-2_containing	MIR138-2_containing	NA	G13577	human_blastn	9.218237546	9.180399091	8.983980603	9.158935594	8.89597378	8.949461617	9.131879941	8.708470076	8.734698487	8.808094158	8.501815062	8.503151045	9.103214653	8.626186508	8.917799176	9.003647153	8.526795595	9.084859263	9.028156183	8.866779905	9.152292394	9.075246549	8.821753003	8.528158519	9.249357287	9.228309717	9.166136125	9.069255747	9.260692622	9.235420921	1.24E-14	4.39E-13	0.115025301	0.247322517	0.095247217	0.266539669	0.904741801	1.006868428	1.53E-11	8.29E-10	0.188815797	0.320555584	0.029732142	0.09603661
G136	G136	G136	NA	G136	reference	7.157693286	7.225570464	7.211358813	7.354315539	7.177904531	7.250655958	7.135100485	7.160067804	7.091025867	7.214010532	7.134959185	7.362888603	7.294046698	7.245408612	6.992302931	7.265589611	7.265747029	7.216617448	7.319166079	7.161701701	7.190939787	7.029891471	6.98753113	7.360188841	7.073265316	7.227545141	7.254591005	7.257221928	7.120107464	7.135618081	0.915379666	0.927669286	-0.05879028	-0.158188487	0.373947086	0.61201643	-0.049001049	-0.082755164	0.643804916	0.752551895	-0.041081144	-0.086292185	0.627511567	0.769092435
G1366	G1366	G1366	NA	G1366	reference	7.137579028	7.097908626	7.41307637	7.181416315	7.34889922	7.293802503	7.219219241	7.298253904	7.236278091	7.419358068	7.32400371	7.439682894	7.362982246	7.278530162	7.305907178	7.28077156	7.419096591	7.244736417	7.274016132	7.258031561	7.127220844	7.15173161	7.233588816	7.236764527	7.191403615	7.218897289	7.267452515	7.277141549	7.165892866	7.202558863	0.00145891	0.00417002	-0.221131209	-0.381158057	0.002606082	0.024022861	-0.347708613	-0.452491808	3.41E-04	0.002052722	-0.328150245	-0.464231551	2.04E-04	0.002336
G13788	G13788	G13788	NA	G13788	reference	9.829967894	9.656950271	9.51702484	9.721733067	9.602556287	9.436184156	9.769740283	9.480068487	9.969934239	9.326432769	9.378344404	9.321782167	9.781610927	9.850506149	9.254545402	9.553577258	9.918558489	9.940809208	10.20968658	9.815276338	9.573822978	9.457760668	9.910846719	9.542549199	9.769268791	9.848176211	9.719777911	9.552632849	9.667748851	9.600876905	0.180336425	0.238216499	0.032832844	0.11164547	0.600932278	0.783956668	0.058584203	0.115668216	0.590256792	0.710428076	0.055485977	0.140545935	0.509967787	0.679080717
G13885	STMN4	STMN4	STMN4	G13885	human_blastn	6.802473091	7.312218981	7.635870217	7.440517037	7.859640326	7.315475171	7.331741573	7.957793471	7.883974573	7.420528482	7.552519417	7.504381208	7.803901028	7.478774397	7.372787433	7.425133085	7.192890855	7.319060138	7.734824062	7.668392061	7.728534611	7.862231905	7.190026229	7.090820253	7.162971119	7.568983401	7.91022316	7.542229673	7.265245861	7.51931388	0.373027474	0.436681029	-0.025243967	-0.200611671	0.598177417	0.78173604	-0.188105348	-0.674637129	0.077711008	0.157543456	-0.006828586	-0.037735157	0.921037717	0.957460206
G1404	G1404	G1404	NA	G1404	reference	7.68238889	7.411877802	7.471002938	7.390022782	7.271183462	7.327679348	7.346787086	7.786757621	7.903583158	7.982389487	7.827063618	7.82252037	7.757470184	7.804673348	7.56757638	7.784746839	7.65865314	7.645987921	7.892326623	7.844117561	7.590168154	7.4649518	7.706747804	7.72703137	7.491156503	7.503779676	7.330903621	7.618744303	7.259570656	7.282363258	6.80E-15	2.57E-13	0.199077839	0.46001249	0.008268588	0.054220401	-0.462753637	-0.660045132	1.04E-04	7.60E-04	-0.279454155	-0.498445858	0.003167378	0.018751763
G1414	G1414	G1414	NA	G1414	reference	7.400171946	7.234452953	7.793870794	7.785349526	7.315928672	7.598383131	7.111724694	7.309923968	7.301710462	7.241583524	7.517174594	7.220008486	7.51701721	7.497162821	7.582579715	7.50554796	7.672556797	7.375945153	7.249126982	7.649401408	7.375889298	7.454301312	7.11527621	7.061248974	7.426936855	7.447819954	7.348090135	7.654672817	7.743039682	7.523503502	0.426631757	0.489025519	-0.081676743	-0.407886924	0.159510757	0.367877875	0.003198143	0.008806523	0.976001368	0.984142918	-0.044792857	-0.166294559	0.566450636	0.723561219
G14290	TIPARP_like	TIPARP_like	TIPARP	G14290	human_blastn	9.961191886	9.878530697	10.33832027	9.966431109	10.16649643	10.12833523	10.31632959	10.23829659	10.2057878	10.01363146	10.368048	10.29518395	10.17785039	10.40349978	10.05573586	10.16921065	9.906216453	9.934116493	9.983613206	10.14205787	10.1250334	10.31171159	10.17611277	10.40955495	10.12509518	10.10717624	10.33936612	10.38402214	10.16017473	10.12351757	0.08723218	0.130365573	-0.078753039	-0.167154316	0.245005396	0.476067721	-0.241945899	-0.345096148	0.016929701	0.047860743	0.012779284	0.022296017	0.8767635	0.931602629
G1437	G1437	G1437	NA	G1437	reference	7.68797122	7.751846728	8.106727046	8.082861847	8.081626659	8.137827261	8.104586711	7.857847313	7.979291288	8.15168819	7.906611118	8.063362175	8.02568609	7.941924341	8.049136297	8.136482954	8.076978323	8.176676349	7.963837108	8.05860278	7.980709019	8.042186288	8.069224249	8.020467783	8.246417351	7.934903297	8.097660045	8.031025025	8.051661116	8.111477787	5.95E-05	2.66E-04	-0.301939944	-0.464584353	1.39E-04	0.002830034	-0.118199642	-0.157704027	0.203050841	0.32843045	-0.34615523	-0.477199935	8.30E-05	0.001147195
G14390	G14390	G14390	NA	G14390	reference	7.164144955	7.162290808	7.229812418	7.094012832	7.170511716	7.18421039	7.250340763	7.318853515	7.158523266	7.409594882	7.193245912	7.401521604	7.299853965	7.134638431	7.230763747	7.299098389	7.239048138	7.384812776	7.083600638	7.094681446	7.27668133	7.216795489	7.169136969	7.29224406	7.262043953	7.162677777	7.278686472	7.171912335	7.244054921	7.29350637	0.041351902	0.070468549	0.016341957	0.033505647	0.806739897	0.907722009	-0.074587552	-0.104647724	0.441010589	0.581707119	-0.206755844	-0.323861631	0.015135274	0.058655356
G14484	HSPH1	HSPH1	HSPH1	G14484	human_blastn	8.481274931	8.482660358	8.481489425	8.673676438	8.776791303	8.679126423	8.762021096	8.543334552	8.478822448	8.536038892	8.533343681	8.574374607	8.448160486	8.537991977	8.355467711	8.527080448	8.136567929	8.687618188	8.263986607	8.442687782	8.546045664	8.524622336	8.473016743	8.745784777	8.321194644	8.465393748	8.615524788	8.37708369	8.600823003	8.770802401	0.097300054	0.142738722	-0.142847202	-0.339472143	0.042420017	0.159302984	-0.027517247	-0.044489207	0.792123034	0.865101524	-0.012905546	-0.025690618	0.878158886	0.932298255
G14485	G14485	G14485	NA	G14485	reference	7.764842854	7.682575246	7.906697835	7.672590756	7.61054838	7.747367213	7.741902846	7.49774222	7.524458339	7.672566506	7.55287058	7.427678571	7.47089328	7.458478347	7.657159266	7.431723593	7.520274494	7.587534048	7.424400829	7.417180136	7.742490375	7.75652223	7.599181581	7.432037486	7.677020936	7.631121116	7.543414445	7.635790309	7.574908614	7.525001703	1.70E-07	1.60E-06	-0.02473765	-0.046494786	0.709497068	0.848903903	0.41034385	0.526920014	3.97E-05	3.39E-04	0.224374379	0.33617333	0.007623997	0.035538772
G1466	ZNF717_containing_G1466	ZNF717_containing	NA	G1466	human_blastn	7.578248127	7.690088257	7.536703494	7.440441388	7.368470382	7.365413344	7.830367095	7.432179565	7.382987105	7.250663062	7.331287161	7.565989809	7.549872122	7.326990328	7.375492119	7.576200393	7.361043939	7.593369027	7.252756288	7.376039359	7.493297712	7.538019519	7.557833554	7.535412798	7.462096472	7.433380932	7.650342456	7.395570518	7.600952779	7.693389272	0.060025544	0.095863376	0.030583879	0.078382162	0.643613108	0.812171937	0.251509659	0.398238505	0.020202354	0.055271556	0.088432256	0.175241683	0.299919178	0.48133317
G14852	G14852	G14852	NA	G14852	reference	7.94529053	8.012057024	7.927103374	7.849640896	7.809634848	7.984520796	7.871325283	7.986864012	7.837370182	7.947339884	7.895956249	7.940828513	8.086713941	8.025624963	7.805667085	8.019296119	7.867776527	7.892833175	7.987978981	7.989433205	7.923358442	7.905349437	7.958367524	8.004732487	7.864851262	7.914299213	7.909212967	7.925186452	7.872465394	7.881306968	0.467876072	0.528802767	0.068600688	0.110395009	0.287208399	0.523808166	0.001429728	0.001768487	0.986324996	0.991247028	-0.026459936	-0.036750619	0.718337293	0.832061193
G14950	G14950	G14950	NA	G14950	reference	9.42460866	9.433516839	9.236218396	9.28489553	9.238428337	9.240356942	9.152692738	8.339888075	8.680596248	8.888000053	8.542232949	8.666410572	9.065922073	8.411704555	8.781369903	8.973878708	8.35680591	9.067862828	8.808993509	8.784833365	9.394436876	9.373287894	8.994580702	8.672478627	9.360607397	9.473861088	9.190637995	8.958145791	9.221243944	9.275565326	3.29E-25	4.40E-23	0.13136884	0.309105188	0.059473168	0.198513379	1.526713326	1.619388411	4.79E-22	1.54E-19	0.550246347	0.781471409	2.03E-06	5.56E-05
G14983	G14983	G14983	NA	G14983	reference	8.331511869	8.286646469	8.435361945	8.297389031	8.221019434	8.347818146	8.357847161	8.356319724	8.271754697	8.257546347	7.956261975	8.240843418	8.313448457	8.336818907	8.069207763	8.311426121	8.390295548	8.182884799	8.375607908	8.382709082	8.249783797	8.200195448	8.321295727	8.301512479	8.115342455	8.157104527	8.306169447	8.381044438	8.381232461	8.253014822	0.224066	0.285262211	-0.095769892	-0.174465853	0.154576385	0.360415346	0.031949406	0.042744401	0.729823645	0.818399825	0.017357629	0.026953021	0.826087392	0.902166397
G14984	G14984	G14984	NA	G14984	reference	7.814012932	7.570031571	7.813185984	7.823966226	7.789942548	7.75228748	7.807257117	7.804390314	7.66716053	7.766137769	7.498783933	7.788363927	7.81061662	7.866253799	7.584222326	7.69704325	7.718706667	7.73704145	7.85294655	7.826197345	7.740127246	7.663092212	7.664744733	7.807323215	7.665330681	7.650099747	7.79811027	7.879189742	7.767383498	7.781361043	0.485109666	0.544716935	-0.12115478	-0.239162665	0.078529695	0.234956144	-0.059747074	-0.084327837	0.538577365	0.669042688	-0.042575227	-0.070970231	0.601588879	0.750375715
G15091	TTC3_G15091	TTC3	TTC3	G15091	squirrel_blastn	8.15931665	8.159406995	8.299987819	8.318844823	8.253940379	8.358076745	8.459889854	8.393824054	8.370821969	8.468279687	8.45266371	8.448963832	8.211238778	8.638030207	8.54248821	8.515494809	8.414691632	8.614244327	8.165934396	8.500812501	8.426777839	8.481204114	8.659479528	8.608684172	8.351624434	8.30557531	8.386208144	8.518618192	8.081671839	8.432076239	0.252023052	0.314632931	-0.016015852	-0.042880599	0.807113255	0.907722009	-0.165760615	-0.272399068	0.12085147	0.222107011	-0.157945498	-0.313023558	0.07254766	0.180904785
G15113	KBTBD8_containing	KBTBD8_containing	NA	G15113	human_blastn	7.661621595	7.798298089	7.902852267	7.939182441	7.638224343	7.858110092	7.667363071	7.531016757	7.593650077	7.834177945	7.533754803	7.673288063	7.844233734	7.638702631	7.839112532	7.429860973	7.764220774	7.601030883	7.853355332	7.948621737	7.703436069	7.601319204	7.966692952	7.569277802	8.044882567	7.967643003	7.762708104	7.994279744	7.640518347	7.63386396	0.084545775	0.127000366	-0.038632894	-0.120996758	0.546126363	0.745432004	0.172169579	0.315800823	0.117933666	0.217963574	0.037791146	0.089848342	0.654333917	0.788358913
G15119	FRMD4B_like	FRMD4B_like	FRMD4B	G15119	human_blastn	8.657253783	8.731260402	8.545309088	8.713813217	8.43493532	8.52575239	8.418375118	8.409151339	8.554523918	8.589533008	8.38455015	8.462130974	8.729613193	8.439043296	8.58441185	8.567862765	9.005731514	8.583842707	8.683111803	8.49936146	8.586513207	8.451156866	8.422080612	8.434397436	8.56615917	8.66571161	8.506167852	8.564626458	8.531797837	8.489740368	0.150566253	0.20476459	0.074878426	0.167612678	0.268060379	0.503174317	0.22881701	0.337858479	0.026796662	0.069231993	0.008652112	0.015672259	0.917070236	0.95509059
G15125	FAM19A1_containing	FAM19A1_containing	NA	G15125	human_blastn	8.771036807	8.525015298	8.872012184	8.808369337	8.863192013	9.002100153	9.027644877	8.823116721	8.779565582	8.808212775	8.745479357	8.83371757	8.835016424	8.833264849	8.955873934	8.895892076	8.510783753	8.790280524	8.718099666	8.826938897	8.721617737	8.672186868	8.719103995	8.969226809	8.921976338	8.591802623	8.787758358	8.828332197	8.780503053	8.945821549	0.001701204	0.004743972	-0.320947982	-0.47907749	6.72E-05	0.001587792	-0.204304058	-0.267922085	0.027196685	0.070037063	-0.259093077	-0.371308119	0.001978637	0.013131132
G15132	G15132	G15132	NA	G15132	reference	8.866429937	8.595141789	8.783557659	8.5961295	8.732671023	8.687478625	8.599410019	8.901576496	8.902975313	8.86769279	8.906145205	8.75078318	8.848166002	8.825985478	8.907147133	8.752784819	8.870796122	8.661470694	8.779924643	8.639758775	8.837954173	8.667312884	8.706154832	8.595777974	8.872603778	8.75198818	8.822160615	8.731435524	8.586915385	8.731265434	0.034790797	0.061187722	0.077337506	0.131342913	0.23972435	0.470117613	-0.175758783	-0.222455181	0.045257233	0.104045032	-0.075524991	-0.10921133	0.322841938	0.504870743
G15140	ARL6IP5_like	ARL6IP5_like	ARL6IP5	G15140	human_blastn	7.572963644	7.483069783	7.689400912	7.471029927	7.611992061	7.674785591	7.532619623	7.722346614	7.693195468	7.670459396	7.809254654	7.78090477	7.613336552	7.771628503	7.825691907	7.673256612	7.748385398	7.624105545	7.604157883	7.603077642	7.582260191	7.616526333	7.462587813	7.485259115	7.707176561	7.588390999	7.680262191	7.593243539	7.640183595	7.654472109	6.56E-04	0.002108563	-0.032731179	-0.058996785	0.620158254	0.797093431	-0.352448598	-0.443282788	1.43E-04	1.00E-03	-0.180557396	-0.262604497	0.024270709	0.082797749
G15145	EOGT_containing	EOGT_containing	NA	G15145	human_blastn	8.666216913	8.6929891	8.506342299	8.468695739	8.435550038	8.397065541	8.449660328	8.398910715	8.568681626	8.673586531	8.588000643	8.46677936	8.711992291	8.549737342	8.475045866	8.470737521	8.5810008	8.649406978	8.614747618	8.673352278	8.581266614	8.603612023	8.669863966	8.580889858	8.628578521	8.66793024	8.568832165	8.559729836	8.635239621	8.420858532	9.99E-04	0.003011836	0.264112794	0.371203185	1.25E-04	0.002624479	0.196008465	0.235066708	0.014608677	0.042554622	0.057669053	0.077032053	0.416101548	0.596035997
G15164	PPP4R2_G15164	PPP4R2	PPP4R2	G15164	human_blastn	8.887213992	8.953803351	8.914273391	8.83535727	8.87820256	8.947806648	8.832204482	8.633863843	8.743814051	8.993422399	8.694986629	8.796283896	8.608311097	8.653621002	8.698440672	8.754466101	8.580692128	8.933508097	8.520591482	8.712542586	8.825704086	8.91404372	9.10873618	8.674753832	8.798456483	8.908863105	8.801214228	8.738265427	8.815481792	8.865100391	0.050333117	0.082845006	0.012761825	0.026873993	0.848538385	0.930457727	0.270010731	0.379533716	0.007632315	0.025134502	0.098353804	0.166527494	0.236372466	0.411828471
G15165	PPP4R2_G15165	PPP4R2	PPP4R2	G15165	human_blastn	7.144066508	7.020930294	7.171292476	7.012666438	7.146909221	7.155207684	7.121907148	6.889634099	6.969734703	7.123414324	6.853412338	7.05773268	6.961244164	6.937015916	6.939822096	6.944835437	6.877033306	7.102350873	6.905304224	6.905174394	7.073338374	7.037389691	7.132590861	6.904250067	7.066058519	7.049190612	7.026405181	7.007467997	6.95355347	7.179421342	0.001527552	0.004341156	-0.069589675	-0.146341525	0.302697075	0.539874909	0.264630692	0.377833253	0.009661574	0.03043447	0.076598645	0.131885906	0.355668767	0.537324385
G15167	RYBP_like	RYBP_like	RYBP	G15167	human_blastn	10.37563134	10.43799988	10.27568576	10.36886291	10.39001399	10.38340653	10.36368546	9.99264473	10.04070086	10.14834576	9.993410208	10.00899914	9.97410696	10.09589964	10.20423579	9.998979271	9.731441128	10.13176289	10.0635048	10.05394338	10.30723714	10.28618382	10.09583387	10.11182744	10.17153331	10.25127441	10.23818044	10.09426115	10.28116	10.28225978	5.04E-12	1.20E-10	-0.025098875	-0.038537313	0.688728656	0.837314122	0.424412484	0.495244897	3.73E-07	6.20E-06	0.300916212	0.381695501	7.65E-05	0.001079952
G15199	GPR27_containing	GPR27_containing	NA	G15199	human_blastn	9.315213563	9.284283304	9.40780986	9.422846847	9.476828599	9.630196104	9.561692259	9.399567461	9.484785391	9.492927667	9.426437422	9.402448892	9.353073866	9.457976763	9.394674994	9.324302058	8.8131126	9.394996771	9.405934267	9.428580515	9.398999555	9.359988484	9.392910168	9.46304622	9.431532746	9.288240302	9.410410379	9.435424116	9.398196337	9.555263021	0.151934929	0.206366121	-0.155917271	-0.297207275	0.026486482	0.117737517	-0.139613689	-0.194321757	0.149676511	0.260420224	-0.066774174	-0.109753275	0.412670009	0.592907502
G15202	PDZRN3_like	PDZRN3_like	PDZRN3	G15202	human_blastn	8.401006992	8.487582933	8.322090793	8.234322509	8.356869582	8.27555928	8.38898008	8.346621679	8.519832642	8.483540267	8.500887315	8.404249748	8.419737874	8.656323059	8.338156579	8.430584356	8.113300019	8.405622313	8.587041072	8.421741454	8.377085963	8.352699429	8.50167584	8.663950238	8.389010781	8.308512088	8.313369644	8.3498216	8.313594757	8.281139188	0.056453466	0.091126216	0.069916405	0.139894666	0.299543684	0.536020791	-0.138103028	-0.191822222	0.153320781	0.265137173	-0.037056344	-0.061013685	0.647864074	0.783877539
G15208	SHQ1_like	SHQ1_like	SHQ1	G15208	human_blastn	7.732754352	7.768440392	7.71477596	7.64558157	7.648511362	7.782403704	7.718178937	7.839993401	7.779758425	7.769566616	7.773386747	7.828360471	7.840064355	7.849005111	7.811954566	7.686799521	7.874920004	7.836726723	7.784105487	7.720796941	7.861285963	7.747092724	7.757193276	7.814141539	7.729294771	7.830220115	7.782512466	7.736405327	7.680285201	7.688833519	0.037766626	0.065366795	0.134513314	0.197550059	0.033156863	0.136379946	-0.053238994	-0.063008754	0.48731519	0.623347947	-0.00215483	-0.002818732	0.975026065	0.98732399
G15228	CNTN3_like	CNTN3_like	CNTN3	G15228	human_blastn	9.077603915	9.132878574	9.126100671	8.846755066	8.930661134	8.951494385	8.99838149	8.801174354	8.865112124	9.001727531	8.754646449	8.831713468	8.86415901	8.913947763	8.920731873	8.980742791	8.188021763	9.027723202	8.840310623	8.88492123	9.062680848	9.05550948	8.940166475	8.856249887	9.058087002	9.056921298	9.085264176	8.965997429	8.863451819	8.976816753	0.012668892	0.026179439	0.073196008	0.181486339	0.275484979	0.51118875	0.285871261	0.441455131	0.008549465	0.027507377	0.106349771	0.20631058	0.214369851	0.387044913
G15301	EIF4E3	EIF4E3	EIF4E3	G15301	human_blastn	10.29851305	10.25752529	10.23630797	10.25968515	10.27431207	10.2382801	10.33908902	10.22463739	10.41409844	10.37306742	10.26650158	10.31345825	10.24635176	10.40932892	10.29898571	10.15582016	9.87395151	10.37385808	10.36733922	10.32228565	10.25688901	10.17188949	10.3935426	10.3556574	10.3029299	10.23066587	10.26896659	10.24954749	10.25541157	10.18401806	0.844788218	0.868019164	-0.025598368	-0.042727452	0.692686691	0.839355613	-0.107245972	-0.135088075	0.213990214	0.341201251	-0.054773581	-0.078360233	0.467866587	0.641716586
G15302	EIF4E3_containing	EIF4E3_containing	NA	G15302	human_blastn	9.753153362	9.680888865	9.742073459	9.709993581	9.804941215	9.725000868	9.793471801	9.790568749	9.901447916	9.792553513	9.731013827	9.796934475	9.893646492	9.856487724	9.724655137	9.755714647	9.539149939	9.738900356	9.81210597	9.811580815	9.721161086	9.710188679	9.768775901	9.760366816	9.80367685	9.70633115	9.727090779	9.719477284	9.779960903	9.821724915	0.290616668	0.354346562	-0.051531895	-0.068616964	0.361937613	0.600158765	-0.153818968	-0.173012554	0.021621999	0.058322949	-0.094360966	-0.114130239	0.126803739	0.2681406
G15316	G15316	G15316	NA	G15316	reference	7.544321732	7.644014101	7.362245194	7.482351801	7.280611324	7.457057762	7.445971256	7.328600244	7.582054805	7.591663634	7.284777808	7.331205216	7.571189236	7.566921259	7.42862913	7.666874948	7.483874957	7.654786252	7.678349085	7.529111638	7.58740969	7.518686891	7.786175422	7.509735957	7.638358118	7.872860315	7.500314651	7.704141436	7.499991198	7.473647849	0.003556795	0.008936739	0.267289795	0.563911051	0.001460864	0.015972482	0.344445275	0.537912651	0.002433925	0.010087163	0.064299184	0.13176986	0.44911511	0.626704138
G15624	G15624	G15624	NA	G15624	reference	7.419938838	7.508307378	7.746650083	7.822501601	7.626481924	7.604438055	7.808846627	7.652745071	7.553666967	7.73380776	7.55144428	7.74830798	7.822757433	7.652605948	7.593109298	7.837886336	7.675046447	7.822302214	7.741787335	7.609157907	7.589842737	7.650709857	7.817590738	7.674341577	7.71662789	7.740069568	7.747332365	7.774779557	7.794431619	7.875460191	0.010652028	0.022607295	-0.159581054	-0.316946329	0.024402915	0.112168448	-0.063150289	-0.091085372	0.522348188	0.654905684	-0.256291035	-0.403779231	0.003828066	0.021703999
G15675	G15675	G15675	NA	G15675	reference	8.398118964	8.397880113	8.621363476	8.466635657	8.679428997	8.593108927	8.662212087	8.531242964	8.577899645	8.567187327	8.420524042	8.579076332	8.39473962	8.568764425	8.411215511	8.425789135	8.22219643	8.421747648	8.3981289	8.475016971	8.485652228	8.491382124	8.534898769	8.448143707	8.621318892	8.306413694	8.534950413	8.499946334	8.525427259	8.547282154	7.77E-04	0.002427788	-0.245105052	-0.364345188	4.77E-04	0.007134899	-0.187496003	-0.232038963	0.027324012	0.070288787	-0.040456144	-0.057005546	0.586517945	0.739181822
G16073	COPG2IT1_containing	COPG2IT1_containing	NA	G16073	human_blastn	12.03341487	12.16474306	11.84798046	12.13621469	12.03311567	11.94396126	12.14745313	11.67538299	11.72219828	12.03486951	11.60037466	11.60855179	11.93101489	11.80305887	11.79133466	12.06314293	12.52553966	12.11861568	11.98517142	12.13014247	12.0531068	11.97104059	12.11789472	11.9250761	11.87054912	12.08850311	12.09565201	11.97838169	12.15418541	12.15798731	2.21E-07	2.02E-06	0.027644994	0.051143422	0.676617371	0.830619651	0.499416482	0.611093695	7.69E-07	1.17E-05	0.070747422	0.109227593	0.372918762	0.555085676
G16149	CDK14_like	CDK14_like	CDK14	G16149	human_blastn	11.32675546	11.28199613	11.52400675	11.43342428	11.47423619	11.517518	11.64814894	11.48320586	11.29253147	11.61718518	11.61782475	11.52939057	11.39195734	11.43846198	11.61797953	11.48404001	11.37222975	11.66304378	11.37923504	11.45348997	11.43596956	11.4718818	11.44354066	11.58285252	11.54418894	11.31539275	11.56972271	11.65376168	11.46355133	11.59682435	0.009598801	0.020725595	-0.161622804	-0.235535938	0.011328262	0.066770695	-0.141332257	-0.168496349	0.071937695	0.148370716	-0.228285617	-0.291973946	0.001670525	0.011648581
G16213	G16213	G16213	NA	G16213	reference	7.347533283	7.598367204	7.610354432	7.794265078	7.718549307	7.596613956	7.592860927	7.495824076	7.62210761	7.68978973	7.448465241	7.624511644	7.582988699	7.385075901	7.385414823	7.690687811	7.216263707	7.715146193	7.668881435	7.579767021	7.586560902	7.673446932	7.659486868	7.440812302	7.619670016	7.692840697	7.629571587	7.44619171	7.525319515	7.462300576	0.504393097	0.562583195	-0.065721071	-0.184413503	0.318432054	0.555809356	0.06683848	0.116802713	0.532292877	0.663403537	-0.04162683	-0.090686696	0.623147826	0.766368809
G16214	G16214	G16214	NA	G16214	reference	7.511617721	7.800815255	7.743988031	7.929822562	7.962603312	7.757356385	7.538823928	7.113667446	7.475632913	7.61833527	7.4499218	7.74609301	7.513746164	7.20400506	7.586575161	7.710671796	6.755655665	7.54847637	7.647468963	7.689786721	7.50085465	7.819946408	7.609836805	7.301581785	7.494138833	7.393879407	7.549295465	7.22793452	7.414467716	7.238648304	0.281456038	0.344946946	-0.037913414	-0.356354465	0.401718425	0.635314222	0.093130454	0.414228955	0.334134081	0.475869729	0.008414953	0.055186678	0.896707464	0.943058779
G16291	NORAD_like_G16291	NORAD_like	NORAD	G16291	human_blastn	7.543501536	7.631836324	7.778511509	7.596983678	7.905242169	7.889998003	7.923407382	7.858846417	7.884168643	7.874666075	7.912988625	7.879829602	7.504134726	7.954469553	7.981448897	7.670085512	7.659312092	7.945059363	7.318801287	7.701177125	7.827493975	7.820337225	7.766690604	7.814642953	7.856940301	7.786468742	7.866813224	7.919538101	7.554035397	7.836891744	0.194510302	0.25358475	-0.065946519	-0.219340346	0.301320681	0.538066175	-0.19551945	-0.372418443	0.079893888	0.161007324	-0.073934916	-0.184703519	0.382825467	0.564288823
G1630	G1630	G1630	NA	G1630	reference	7.87744642	7.817992501	7.878262535	7.920540982	7.825998203	7.815920101	7.914745545	7.635088763	7.782536972	7.729480306	7.779781528	7.757679975	7.807420841	7.715988019	7.849151615	7.768979026	6.934844942	7.96355754	7.976978667	7.879275706	7.728971065	7.773374088	7.933221593	7.900578246	7.974425368	7.845930194	7.924416329	7.584334711	7.971288754	7.908351743	0.953387047	0.960500669	-0.018481253	-0.134975698	0.70786358	0.848294005	0.043831055	0.157771205	0.663885632	0.767343295	-0.007571291	-0.038471785	0.914912029	0.954224891
G16353	G16353	G16353	NA	G16353	reference	7.960020496	8.201261282	8.025473076	8.224675354	7.961586086	8.097463864	8.124011475	7.64971782	7.736186589	7.742020544	7.706412814	7.904688638	7.901981893	7.779996173	7.676326187	7.814465332	7.639461433	8.155352874	7.782323251	7.87224482	8.051044153	7.945703365	7.812170728	7.712669218	8.138564047	8.044266093	8.24842583	8.056756177	8.28262934	8.138308479	1.76E-11	3.78E-10	-0.04203471	-0.09743141	0.529640111	0.732721722	0.478075676	0.654328963	4.00E-05	3.40E-04	0.21404242	0.374985508	0.016413304	0.062188417
G16404	CCDC71L_like	CCDC71L_like	CCDC71L	G16404	human_blastn	6.941676864	6.898973394	7.109495842	6.982670124	7.096794352	7.261565015	7.084460128	6.802895354	7.018608483	6.994057681	6.854532078	6.794014646	6.787965383	6.81647445	6.87185542	6.837993923	6.782356892	7.147908935	6.910046225	6.96956145	7.044092436	7.096556478	6.879618529	6.896818699	7.0955507	6.94465758	7.142122307	7.001863155	7.047748927	7.178920854	5.42E-05	2.46E-04	-0.129769854	-0.324623055	0.061562266	0.203136852	0.222273342	0.365379761	0.040885547	0.096027293	0.071138979	0.146656188	0.403296304	0.584251776
G16444	G16444	G16444	NA	G16444	reference	8.042529685	8.113805322	8.294834148	8.529453756	8.336966707	8.394531977	8.479520321	7.696423856	7.918072613	8.264160395	7.768143493	7.977495094	8.336118762	7.839200698	8.080854319	8.34687655	7.791300124	8.506312528	8.015558585	8.085429919	8.500701738	8.52070505	8.270192476	7.922709902	8.482241867	8.549100647	8.417809266	8.35662282	8.49649188	8.459210385	5.68E-12	1.33E-10	-0.028982787	-0.086128112	0.653438759	0.818246521	0.944541528	1.124410998	1.08E-08	2.97E-07	0.042088282	0.095373278	0.61908451	0.763224958
G16448	G16448	G16448	NA	G16448	reference	7.0305987	7.197158938	7.008248656	7.170999061	7.102489361	7.101994899	7.057452621	6.496403074	6.661520631	6.822578309	6.567012879	6.717893658	6.991118995	6.471765498	6.79389633	6.897594876	6.518668508	7.005002108	6.747050657	6.758819167	7.067958154	7.111081426	6.961978137	6.627756648	7.243020287	7.151162646	7.05540421	6.998124767	7.091838009	7.126571232	7.67E-19	4.72E-17	0.016248117	0.051944691	0.797999564	0.902000649	1.522988599	1.675223378	9.40E-15	9.80E-13	0.250566793	0.540703883	0.008219591	0.037405278
G16473	MAGI2_G16473	MAGI2	MAGI2	G16473	human_blastn	8.700335505	8.783801139	8.808644888	8.779335877	9.012883652	8.987050274	8.922007643	8.704213452	8.902911936	8.870964471	8.856562521	8.81235972	8.77960319	9.053531069	8.844601047	8.969371034	8.778009439	8.970083833	8.773370696	8.954230568	8.872764573	8.852493373	9.0402322	8.865370678	8.968529696	8.801650833	8.918216728	8.950651769	8.864000451	8.978723496	0.42362601	0.486183826	-0.111678024	-0.189127691	0.093550098	0.26377842	-0.092107891	-0.118176926	0.297563579	0.436446173	-0.106384786	-0.154566192	0.16911481	0.329575558
G16510	G16510	G16510	NA	G16510	reference	8.668521467	8.661318505	9.006361101	8.768568844	8.928957205	8.910517095	8.977507803	8.837517687	9.007446502	9.097214959	8.917745179	8.956955283	8.696325736	8.755473254	8.949678869	8.913557556	8.75611675	9.017026809	8.798825485	8.89418829	8.93248786	8.897898649	8.828525077	8.759342742	9.036227536	8.737237183	8.862837121	8.918913041	8.9544064	8.95383091	0.054232335	0.088151203	-0.140308665	-0.250895729	0.040862404	0.155418401	-0.161384244	-0.214062228	0.082269539	0.164758951	-0.194504496	-0.289436866	0.017779841	0.065895218
G16511	PNPLA8_containing	PNPLA8_containing	NA	G16511	human_blastn	9.896751603	10.01100297	10.07203496	10.05058521	10.21005615	10.18634666	10.1950834	10.12771456	10.06260168	10.32662453	10.11259458	10.17026496	9.775052843	10.11082334	10.07556402	10.103773	9.987865361	10.22870672	9.807736742	10.10959183	10.09083618	10.1407573	10.0325753	10.07274792	10.08998323	10.05145903	10.04250164	10.12891324	9.895752938	10.06362959	0.362510596	0.426554853	-0.095045875	-0.168728265	0.155499527	0.361928576	-0.096133511	-0.12624962	0.290960142	0.429624507	-0.082165701	-0.123962731	0.296122187	0.477606057
G16591	G16591	G16591	NA	G16591	reference	8.575320645	8.755377292	8.410667637	8.647456783	8.177630832	8.640306334	8.725835073	8.027918617	8.568998518	7.974205242	8.550780337	9.134238745	8.413723653	8.751433061	8.121584855	8.494254243	7.99299035	8.452268509	8.157998737	8.26510659	8.669262847	8.883751151	8.893739406	8.20208909	8.252220101	8.881915712	8.134968634	8.310807515	8.492874002	8.221392337	0.003780989	0.009392789	0.07956669	0.420861734	0.16256961	0.371543009	0.111646028	0.315136296	0.298754621	0.437383244	0.286134423	0.893915747	0.003058174	0.018214849
G16599	WIPF3_containing	WIPF3_containing	NA	G16599	human_blastn	8.235347447	8.445859062	8.524183774	8.569008969	8.488933391	8.614044814	8.569881895	8.199065804	8.498582213	8.318751123	8.67052746	8.575113851	8.408011624	8.313052683	8.589599212	8.277509114	7.509517273	8.312562338	8.525205206	8.534570981	8.442044366	8.38358138	8.395544563	8.433992914	8.546650173	8.335959194	8.43261242	8.396371543	8.623140035	8.568479056	0.479064624	0.538987393	-0.082000431	-0.353774062	0.175219802	0.388933624	-0.090701833	-0.218821732	0.405142911	0.548156236	-0.007903472	-0.025710873	0.921589583	0.957782509
G16600	SCRN1_G16600	SCRN1	SCRN1	G16600	human_blastn	8.719106501	8.84094371	9.155932956	8.974824835	8.718697168	8.824784009	9.100039512	8.979444624	8.75143314	8.718547774	9.050064326	9.000678539	9.219286377	8.599370401	8.917044367	8.863748836	8.876142234	8.611355132	8.95828298	9.072776172	8.732300436	8.70508794	9.162189983	8.593037102	8.929060906	8.840659432	9.031605312	9.072859614	8.89130734	8.841849103	0.383350093	0.44647773	-0.134019512	-0.370868587	0.052481627	0.182300584	-0.132976571	-0.236211633	0.219939081	0.348768873	-0.095173606	-0.211963455	0.267613501	0.447101184
G16606	SCRN1_containing	SCRN1_containing	NA	G16606	human_blastn	8.781039055	8.832712692	9.385592294	9.206434814	9.102081083	9.144280692	9.557325004	9.378144743	9.066673946	8.969661412	9.51856697	9.521885643	9.496399926	9.225376372	9.249897533	9.071823064	9.024275687	8.984357265	8.963954638	9.288105099	8.977605215	9.125507651	9.524946678	8.951241399	9.343268584	9.298939496	9.470686293	9.557288562	9.060571303	9.355604214	0.033129241	0.058708672	-0.166101449	-0.509255013	0.0196632	0.096704546	-0.343789141	-0.624008556	0.004490408	0.016503258	-0.1105531	-0.281765499	0.19693261	0.364842016
G1669	HMGN2_G1669	HMGN2	HMGN2	G1669	human_blastn	7.783295551	7.694281755	7.826427894	7.734368698	7.763465791	7.726415678	7.764662324	7.911800477	7.807150837	7.764350446	7.807215129	7.749267989	7.706160142	7.919118921	7.799300612	7.80844608	7.848051683	7.789212251	7.707748876	7.783002267	7.679437971	7.738865707	7.757349983	7.774173645	7.851039882	7.749908111	7.745961366	7.751300999	7.830628324	7.661038065	0.209840351	0.270103244	-0.045066129	-0.068408492	0.470544043	0.692470191	-0.200791508	-0.238536568	0.010760524	0.033336988	-0.071010254	-0.094123389	0.313902652	0.495083748
G16696	G16696	G16696	NA	G16696	reference	8.055293179	8.037221287	8.207037171	8.285138508	8.147245625	8.155976529	8.21125995	7.96231311	8.046137077	7.989927184	8.086368932	8.169138244	8.121476224	8.021368574	8.023327541	7.98135713	7.368143191	7.970511042	8.097798152	8.096003745	8.077797063	8.03588001	8.112992797	8.120310326	8.123652714	8.12560077	8.074677673	8.023264327	8.319817021	8.275665222	0.229315667	0.290917014	-0.085968703	-0.277700947	0.185297758	0.402726899	0.003305949	0.006449268	0.975676463	0.983957539	0.040995738	0.102444808	0.625922061	0.768287937
G16730	G16730	G16730	NA	G16730	reference	11.13535656	11.14747009	11.56769539	11.37711869	11.29667973	11.45052149	11.70415001	11.52175881	11.34884648	11.31895268	11.59840815	11.63801122	11.62703244	11.35353207	11.48576489	11.33826091	11.29892175	11.2890679	11.29523154	11.5665384	11.28516969	11.40344882	11.67828291	11.26211499	11.48230992	11.40341992	11.56757277	11.68146697	11.28489785	11.5038169	0.112786371	0.161441713	-0.165067674	-0.32817358	0.020562372	0.099555165	-0.247864585	-0.350571427	0.013982914	0.04109291	-0.12730935	-0.214947144	0.129232665	0.271258274
G16818	G16818	G16818	NA	G16818	reference	6.935139677	6.977805673	7.303286614	7.382294096	7.305078834	7.320861066	7.279108849	7.406406816	7.190800118	7.364765438	7.201878743	7.099579062	7.329186363	6.981670668	7.247566903	7.190893114	7.502754835	7.279509008	7.420332775	7.305110516	7.132572787	7.277127995	7.132886766	7.073800266	7.649468525	7.004875876	7.228754207	7.342657334	7.517571851	7.297679162	4.98E-05	2.28E-04	-0.325752243	-0.686390763	5.40E-04	0.00779213	-0.214630011	-0.3873309	0.053962869	0.118716314	-0.296254035	-0.595520746	0.002636276	0.016348766
G17058	MTMR3_like	MTMR3_like	MTMR3	G17058	human_blastn	8.885376897	8.944612601	8.832731196	8.937327069	8.955776363	8.78739606	8.860042307	8.786775158	8.898706861	8.819952642	8.872275201	8.919039378	8.856076157	8.910070914	8.899342896	8.923781795	8.80566493	8.869908862	8.910214825	8.980577882	8.952031248	8.899850498	8.930320191	8.844601205	8.978806783	8.962719074	8.903264885	8.845973616	8.921949224	8.98950239	0.553711272	0.609184939	0.070543949	0.093074174	0.209338672	0.4329612	0.074439401	0.083604333	0.259766398	0.39533736	0.082926763	0.099839083	0.174140449	0.336445011
G17128	G17128	G17128	NA	G17128	reference	7.733826245	7.685434941	7.686765835	7.740000702	7.787508455	7.830601249	7.806100766	7.550157851	7.565133105	7.738152274	7.565202632	7.547299066	7.707040131	7.555052827	7.610252181	7.640746704	7.475521577	7.718175282	7.624990466	7.609712681	7.756639142	7.802972634	7.631711767	7.609772486	7.767211127	7.889352539	7.817438737	7.674743405	7.778879521	7.859675473	4.36E-10	7.09E-09	0.004910028	0.007424147	0.93696801	0.971979562	0.422461933	0.493456522	4.33E-07	7.08E-06	0.158041868	0.20705927	0.02783008	0.091931335
G17219	G17219	G17219	NA	G17219	reference	8.253838527	8.358503227	8.578573599	8.325938676	8.710563258	8.462511478	8.543728979	8.392779126	8.275231248	8.407710779	8.511627126	8.322002592	8.309244059	8.420346655	8.509906109	8.372125419	8.434472682	8.363095504	8.248271032	8.315265474	8.392106838	8.340439067	8.303680347	8.231539171	8.599207467	8.15809446	8.514035855	8.561744753	8.343730263	8.53439541	2.11E-04	7.95E-04	-0.280458425	-0.448452294	3.20E-04	0.005308254	-0.133654229	-0.179486855	0.153650622	0.265398805	-0.118607917	-0.183510493	0.141631738	0.290405744
G17242	EPS15_like	EPS15_like	EPS15	G17242	human_blastn	8.826675194	8.731851316	9.219903278	8.940466397	9.288695068	9.265366508	9.17114749	8.928020783	8.894367185	9.080682903	9.139566647	9.105406391	8.971245872	9.163264178	9.098129605	9.107036539	9.01387968	9.102979621	8.706412392	8.9858499	8.898189771	8.993663736	8.991197478	9.132196118	9.23196015	8.969664035	9.175545982	9.3448637	9.048198072	9.155863159	1.67E-04	6.49E-04	-0.339560657	-0.530477357	8.73E-05	0.00195017	-0.210592967	-0.291915592	0.03167127	0.07925822	-0.212855351	-0.334905692	0.012956977	0.052312198
G17328	TMEM132B_G17328	TMEM132B	TMEM132B	G17328	human_blastn	7.92113791	7.919736462	7.94720657	7.848631371	7.877083395	7.805869893	7.911525878	7.75095774	7.880604274	8.000238334	7.843866509	7.87664659	7.874234203	7.851201509	7.909219335	7.822560607	7.514455089	7.95388453	7.947833891	7.888984345	7.926457641	7.938109857	7.983817481	7.92876971	7.839132855	7.81485318	7.840596745	7.925568337	7.876611493	7.878272811	0.830248466	0.855150162	0.029500368	0.057430895	0.658215812	0.820719318	0.106292666	0.145739372	0.264335551	0.399648176	-0.012420554	-0.019934188	0.876876267	0.931602629
G17358	G17358	G17358	NA	G17358	reference	9.038922036	9.074989792	9.265583568	9.127467611	8.966593833	8.882808645	9.18472978	8.890136241	8.904552601	9.123712554	9.053909018	8.731204364	9.105117883	8.938155897	9.127515483	8.870619829	8.375390865	9.128650676	9.28966111	8.908495881	8.911713081	8.980837285	9.084960068	8.931806959	9.14097063	8.721109485	8.936424113	8.935005917	8.877708987	9.032077054	0.503974073	0.562168601	-0.085619701	-0.255086851	0.193567784	0.413405291	0.040184429	0.073653573	0.709265896	0.801016764	-0.094019909	-0.214769909	0.272966555	0.452734311
G17360	G17360	G17360	NA	G17360	reference	7.772178916	7.809549118	7.746029889	7.78082369	7.829431446	7.879520506	7.856778325	7.691990437	7.757386536	7.88711948	7.817572663	7.799060038	7.75916281	7.850502962	7.785000217	7.675648764	7.407060962	7.825081157	7.783697101	7.776338826	7.877977391	7.814966192	7.798191484	7.856547509	7.814916791	7.797660957	7.835054102	7.863269129	7.781761302	7.865794075	0.669011255	0.713251838	-0.006630497	-0.01299219	0.920704487	0.965070558	0.037451039	0.051619219	0.693966869	0.788626807	0.035976663	0.058092438	0.655033428	0.788835581
G17383	AACSP1_containing	AACSP1_containing	NA	G17383	human_blastn	8.279149368	8.317753204	8.132632221	8.236138181	8.319829191	8.127250742	8.119243847	7.706363981	7.656230193	7.790844206	7.690154133	7.530954602	7.701679383	7.774170651	7.927849163	7.811153964	7.689749668	7.865248973	7.848554597	7.900125205	8.208974224	8.220134653	7.739721099	7.805685974	7.952814716	8.347579356	8.06996742	7.912424325	8.131425415	8.283141375	1.37E-28	2.63E-26	0.082203216	0.160627936	0.2236338	0.450480685	1.205239563	1.284338176	1.25E-20	3.24E-18	0.814238792	0.934374152	3.79E-12	8.82E-10
G17416	SRSF3_G17416	SRSF3	SRSF3	G17416	human_blastn	8.134298305	8.306938378	8.413247715	8.361320686	8.454111318	8.301128546	8.356492551	8.158834959	8.191923669	8.271560496	8.137318748	8.219977627	8.066433979	8.136829334	8.308390321	8.090409284	8.099435246	8.228976153	8.043350182	8.106706627	8.369713112	8.53670014	8.181770537	7.951221037	8.394610078	8.321935332	8.301085589	8.333422105	8.176676474	8.198045376	3.07E-06	2.02E-05	-0.042987338	-0.077007113	0.515258946	0.722911774	0.24469981	0.318196153	0.008213468	0.026693772	0.194541933	0.285117477	0.016653193	0.062796965
G17612	G17612	G17612	NA	G17612	reference	9.79062098	9.685939921	9.741726299	9.683785479	9.784942435	9.876826462	9.705009687	9.973054337	9.932868598	10.01574368	9.984348924	10.02040998	9.760180478	9.925155979	9.961148968	9.903707701	9.951460471	9.885089806	9.82144636	9.951970201	9.786404573	9.905384588	9.829122019	9.886644989	9.882295085	9.727892256	9.740453932	9.876532276	9.642011202	9.758304883	3.73E-05	1.77E-04	0.026225338	0.037479926	0.661995024	0.821440917	-0.275493165	-0.317296289	2.06E-04	0.001356034	-0.166601911	-0.208695563	0.0140103	0.055416241
G17766	G17766	G17766	NA	G17766	reference	8.395898085	8.538468207	8.664620322	8.641126836	8.823035731	8.552993869	8.69041658	8.536130656	8.538265223	8.507259376	8.556975648	8.544459856	8.746473597	8.560150226	8.664865896	8.458619458	8.925726435	8.761152191	8.742099862	8.748525538	8.623393583	8.478822606	8.603586048	8.700586431	8.650171937	8.560516233	8.736186547	8.687781712	8.810290435	8.828172614	2.81E-04	0.00101824	-0.175942903	-0.301242561	0.011582884	0.067663631	-0.040357399	-0.053292559	0.658304629	0.76341749	-0.146730378	-0.218464795	0.066472474	0.170699359
G17848	HRK_containing	HRK_containing	NA	G17848	human_blastn	8.259565289	8.330208233	8.484094254	8.3827433	8.554709732	8.674701581	8.727074278	8.241545792	8.158264052	8.213112783	8.124580633	8.057600881	8.193894894	8.112738942	8.348635437	8.407843516	7.560965284	8.162540739	7.962921097	8.107788569	8.25563578	8.170686281	8.16935789	8.294376623	8.420358263	8.036537097	8.15967036	8.199558179	8.558956997	8.5119939	4.63E-06	2.88E-05	-0.294532877	-0.684091447	0.001040089	0.012495789	0.087699676	0.170256806	0.421084669	0.563882344	-0.045496055	-0.113109423	0.588979594	0.740948178
G17952	G17952	G17952	NA	G17952	reference	8.434918372	8.556380081	8.770675386	8.360954568	8.626557625	8.545483836	8.455413468	8.811581724	8.627969847	8.947263746	8.816808194	8.910611465	8.689721919	8.608510755	8.682867557	8.689979726	8.758181804	8.711166336	8.562617113	8.684499987	8.652329854	8.777795715	8.657803002	8.456529928	8.570357024	8.398798544	8.448367012	8.587235677	8.41031473	8.531537235	0.005267202	0.01247954	0.010140316	0.023223595	0.879099587	0.944521321	-0.246607159	-0.362513217	0.017387123	0.048857878	-0.190680196	-0.329935148	0.02926409	0.095093964
G18108	G18108	G18108	NA	G18108	reference	7.239147305	7.246720246	6.996424288	7.135305613	7.084741176	7.194749081	7.149747566	6.820436668	6.998000572	6.928940435	6.880360424	6.892992513	6.916486784	6.845807865	7.013805271	6.929509954	6.833243865	6.961437372	7.004550021	7.051466795	7.177531482	7.010441837	6.966382957	6.952740249	7.135044061	7.049189742	7.086222557	6.879779979	7.182214038	7.087209573	2.21E-06	1.51E-05	0.03538092	0.079144581	0.596992204	0.780960185	0.553663566	0.717842557	3.79E-06	4.65E-05	0.334820158	0.531647368	4.81E-04	0.004558387
G18161	PRICKLE2_containing	PRICKLE2_containing	NA	G18161	human_blastn	9.487072154	9.534469172	9.495159891	9.482633954	9.394788626	9.522332554	9.60944713	9.38929477	9.505722398	9.525967291	9.374611453	9.460968888	9.496518296	9.48906891	9.49663209	9.502341794	8.668923781	9.450929007	9.489872693	9.487679485	9.441695952	9.376276717	9.544340382	9.577753702	9.347529327	9.492976766	9.509130427	9.446823833	9.472885908	9.476097473	0.919546449	0.930827305	-0.022921694	-0.059926282	0.727834059	0.860596359	0.027467144	0.045304882	0.793869933	0.86628431	-0.022789958	-0.046460546	0.787080792	0.877214507
G18371	G18371	G18371	NA	G18371	reference	8.262607424	8.237137214	8.500406757	8.279171698	8.452630471	8.515850287	8.360560631	8.283641061	8.602855504	8.574766363	8.37879899	8.494158319	8.317450977	8.538194791	8.318066408	8.525028412	7.730753387	8.216843883	8.429020564	8.374686044	8.323912006	8.453339377	8.310995014	8.341571374	8.767474956	8.422722782	8.313404615	8.423716563	8.271752456	8.26914538	0.441983412	0.503658474	-0.048439744	-0.171213267	0.438118056	0.665778071	-0.142927048	-0.286776802	0.195633756	0.319302238	-0.044071086	-0.115745994	0.598412414	0.748077881
G18429	G18429	G18429	NA	G18429	reference	7.663005099	7.839131773	7.729704291	8.02443889	7.844120299	7.814014254	7.937769799	7.644931446	7.740988253	7.842565247	7.696049513	7.616779085	7.835799244	7.77198886	7.823487223	7.744524196	7.528347155	7.712575195	7.916535988	7.843719793	7.697284909	7.816342869	7.815025791	7.874213913	7.776946502	7.657694964	8.025202039	7.844128385	7.880287615	7.923395633	0.011136715	0.023482798	-0.157202608	-0.310608597	0.026192931	0.116825976	0.050632022	0.072770236	0.606856813	0.722946927	-0.075085214	-0.126976853	0.362530532	0.544437283
G18435	GPD1L_like	GPD1L_like	GPD1L	G18435	human_blastn	8.630956048	8.491003059	8.643749791	8.493772767	8.561131109	8.583728853	8.631215064	8.489430406	8.498563434	8.675447504	8.48527351	8.596832929	8.576287198	8.652209189	8.593210059	8.602863899	8.275605931	8.455020004	8.479745156	8.593614751	8.553907552	8.51524484	8.564474829	8.509868587	8.56259587	8.514774346	8.610812173	8.570074803	8.546947625	8.568319408	0.455869704	0.517052675	-0.049140911	-0.076514142	0.437490365	0.665447892	-0.005839569	-0.007117089	0.942730024	0.964484083	-0.057567585	-0.078145734	0.424721614	0.60502844
G18437	G18437	G18437	NA	G18437	reference	7.649126874	7.866546374	7.456003096	7.822767092	7.540655177	7.91292479	7.853756001	7.526323311	7.663220469	7.318520584	7.584376102	8.259490064	7.693330176	7.909661467	7.311680969	7.767736227	7.231846325	7.741002618	7.411565555	7.598537606	7.771480322	7.979654089	7.939247044	7.59584276	7.337002879	7.910044689	7.446469332	7.686010279	7.826611915	7.659107121	0.067089755	0.105138547	0.046537728	0.238114494	0.408230965	0.640174255	0.067253185	0.18167814	0.530210756	0.661760945	0.186951198	0.625645204	0.030096466	0.096868446
G18447	DYNC1LI1_like	DYNC1LI1_like	DYNC1LI1	G18447	human_blastn	8.922961086	8.954573442	9.002914213	8.827231629	8.880290376	8.979160259	8.888813345	8.936121121	8.885066163	9.251901668	8.940466666	8.984830907	8.858638619	8.968654992	8.946952258	8.906901978	8.906045335	9.028566067	8.802536498	8.948954346	8.926019869	8.893286823	9.050100159	8.967023793	8.868842007	8.876215697	8.854198743	8.942362019	8.937304969	8.96634649	0.455215764	0.516458866	-0.00202492	-0.003202411	0.974535825	0.989869662	-0.032294364	-0.039558269	0.693948603	0.788626807	-0.125611023	-0.170014271	0.08702161	0.204994206
G18565	G18565	G18565	NA	G18565	reference	7.674994204	7.99410408	7.775323947	8.057641813	7.67971269	8.160516381	8.255590049	7.614132252	8.032410974	7.338232853	7.884688393	8.427886786	7.783139481	8.136736634	7.520074005	7.996462702	7.407845845	7.795357423	7.640996569	7.796232169	7.93665134	8.168860807	8.321271653	7.604956107	7.628240087	8.201510694	7.551328976	7.677211832	7.687962978	7.634127047	0.019190734	0.037368781	0.005625512	0.037303077	0.912121436	0.961311593	0.015263078	0.050589356	0.881742414	0.926582061	0.169630518	0.712605845	0.035513328	0.109602432
G18650	G18650	G18650	NA	G18650	reference	8.545577662	8.551900597	8.461109363	8.662424463	8.139815946	8.17910995	8.420529452	7.413010278	7.651743691	7.924147474	7.539183146	7.748217207	8.26783235	7.493682331	8.128115735	8.016769665	7.764367392	8.125069734	7.783351106	7.966642994	8.487547446	8.315584958	7.95330805	7.696697231	8.448470248	8.682327256	8.379851136	8.111056506	8.563649036	8.379633871	3.30E-30	8.01E-28	0.08073203	0.236836567	0.220197981	0.446102712	2.055597475	2.115160421	8.23E-26	4.25E-23	0.481103479	0.801201046	3.66E-05	5.89E-04
G18683	G18683	G18683	NA	G18683	reference	9.27119424	9.019221403	9.19504743	9.174000991	9.64837939	9.469358781	9.010592157	9.293143745	9.541296465	9.567772658	8.9870416	9.400666046	9.488619163	8.438212651	9.002047325	9.448597263	9.077719168	10.02391383	9.345760329	9.162138466	9.298423529	9.38497635	9.28207563	8.64918149	9.362183588	9.135339554	9.349788025	9.232860073	9.642485239	9.380759343	0.217357207	0.278031902	-0.026990188	-0.162355657	0.610249701	0.789695813	0.01323719	0.04073383	0.898939211	0.937358113	-0.139466321	-0.55499324	0.081065877	0.194866428
G18884	G18884	G18884	NA	G18884	reference	7.189466949	7.134929841	7.109103099	7.149900538	7.232853587	7.207024697	7.144130648	7.047889516	7.090683282	7.201728483	6.950457346	7.079233474	7.088119774	7.170515994	7.094566409	7.192634331	6.983233545	7.111491925	7.100967252	7.075119654	7.066039276	7.135134511	7.099159508	7.090580363	7.198676106	7.19947472	7.175273048	7.155787201	7.288582604	7.235798887	0.005742506	0.01341574	-0.036336227	-0.063303753	0.579690619	0.769440215	0.167027654	0.215962015	0.064091446	0.136085518	0.013795425	0.020397381	0.857507152	0.920034765
G19039	CACNA1A_G19039	CACNA1A	CACNA1A	G19039	human_blastn	7.743900443	7.627761204	7.651309551	7.850805238	7.73347316	7.717574478	7.669533106	7.52768621	7.578580676	7.72806793	7.486527824	7.53968262	7.773478532	7.783997454	7.62568729	7.622547868	7.595467674	7.778428232	7.838339644	7.596714449	7.649400132	7.640982715	7.659995417	7.682790157	7.739837204	7.714479321	7.741781775	7.750908073	7.775971	7.901596367	0.030569545	0.054951185	-0.0592131	-0.116255967	0.377551325	0.615710244	0.148498034	0.205632732	0.124341193	0.226936253	-0.043377753	-0.070411617	0.591241538	0.742362665
G19170	BZW1_G19170	BZW1	BZW1	G19170	human_blastn	7.199059412	7.548414723	7.528816428	7.42812378	7.269133577	7.405170056	7.414649943	7.420797538	7.228197888	7.709449511	7.175104332	7.458914244	7.51452098	7.370998657	7.318379061	7.360363815	7.548371668	7.591313402	7.556972457	7.313778409	7.549224315	7.38346506	7.26935422	7.363721428	7.254166026	7.422520712	7.302192884	7.26464294	7.407468672	7.337144685	0.144645922	0.198416398	0.0133577	0.039223486	0.836118402	0.925024102	0.133326812	0.235183794	0.21806606	0.346259645	-0.08627722	-0.189263293	0.313539119	0.494750573
G19270	ZNF699_like_G19270	ZNF699_like	ZNF699	G19270	human_blastn	7.652522189	7.586955578	7.399069349	7.582976667	7.403019351	7.524163546	7.571365251	7.301771866	7.409679034	7.489869026	7.291634391	7.260162735	7.433843241	7.209349672	7.419211631	7.539270674	7.335387963	7.462927263	7.378427694	7.39186941	7.632400287	7.61218721	7.254528137	7.271078151	7.507522771	7.547424119	7.610711758	7.122295116	7.436708981	7.450529898	4.75E-06	2.94E-05	0.113274934	0.240289124	0.099930938	0.274712688	0.582099383	0.732177448	9.83E-07	1.45E-05	0.184850755	0.311283818	0.032439262	0.102429792
G19271	G19271	G19271	NA	G19271	reference	9.316818458	9.520057739	9.290786512	9.26798926	9.513088012	9.562855657	9.613841958	9.059296673	9.384790278	9.238943475	9.30830953	9.400306861	9.190242707	9.218027576	9.161665921	9.429766033	9.041777853	9.509975228	9.023404313	9.359806226	9.626616913	9.570595383	9.347545557	9.284388807	9.526685669	9.559468417	9.515692589	9.519710686	9.276219018	9.367252354	0.002684505	0.007013477	0.04841084	0.109654428	0.470292508	0.692388265	0.295011616	0.429586276	0.005066466	0.018154328	0.210182207	0.360923582	0.017474878	0.065130646
G19365	CDK2AP1	CDK2AP1	CDK2AP1	G19365	human_blastn	6.984981824	7.009837828	7.050032581	6.843681751	7.104804651	7.063068918	7.025488063	7.026457654	7.179800346	7.2099415	7.243214918	7.246567067	7.013422872	7.106774377	7.112889636	7.05547045	7.102306576	7.246129129	6.8223554	7.059958481	7.148939484	7.149072977	7.044760492	7.138991623	7.095933657	7.050507707	7.033363082	7.148676293	6.883540045	7.122709265	0.222586519	0.283773929	0.053664485	0.145521601	0.415754352	0.646565578	-0.136673198	-0.226849057	0.19961648	0.323933764	-0.075359777	-0.155509395	0.376532487	0.558965394
G19629	G19629	G19629	NA	G19629	reference	7.381683489	7.359317114	7.466200904	7.332925611	7.423987096	7.414649216	7.396553357	7.190437643	7.194671691	7.343748645	7.201647318	7.179209552	7.181826358	7.116307979	7.274821474	7.148586063	7.163974834	7.226929015	7.265963539	7.1845436	7.403663761	7.432951091	7.219079337	7.076639596	7.318891378	7.323834173	7.257517855	7.214599328	7.357379773	7.30796255	9.57E-10	1.43E-08	-0.036919838	-0.060035752	0.565823521	0.75933082	0.423105019	0.510045131	2.75E-06	3.47E-05	0.266344406	0.357710273	7.94E-04	0.00663757
G20184	G20184	G20184	NA	G20184	reference	8.302211273	8.240546652	9.067187443	8.924617671	8.341200412	8.676947483	8.154774791	8.506232446	8.424487124	8.498780906	8.5069184	8.286942076	8.91001301	8.463013374	8.642319312	8.899262238	9.028761047	8.46627573	8.425049938	8.831883722	8.354167075	8.468013839	8.33721556	8.015285539	8.402950694	8.588944062	8.294981131	8.722891842	8.92455921	8.568617505	0.36409689	0.427997551	-0.098796392	-0.55714056	0.083408701	0.24389189	-0.028063692	-0.087543818	0.787319499	0.861015213	-0.143234654	-0.576403293	0.073100219	0.181748652
G20265	G20265	G20265	NA	G20265	reference	7.654414033	7.85742976	7.492567895	7.569804089	7.672432295	7.296483813	7.301202373	7.09941496	7.369068417	7.53766574	7.147891674	7.209965075	7.381691945	7.40443822	6.906569501	7.497061568	7.053690955	7.39570994	7.324352896	7.53067337	7.409290613	7.60971788	7.275255132	7.182691816	7.612037756	7.605332741	7.60966489	7.558128971	7.574722107	7.383174312	0.001537164	0.004365341	0.080276158	0.350601375	0.18243874	0.398481086	0.50920037	0.934515545	4.54E-04	0.002589407	0.214591262	0.625461138	0.01752001	0.065257919
G20363	G20363	G20363	NA	G20363	reference	8.59995384	8.550951558	8.526529175	8.770051501	8.49013019	8.636966786	8.609786353	8.296299461	8.653088657	8.36123303	8.425900107	8.50345071	8.742951672	8.484926879	8.413802263	8.69106314	8.500606129	8.753446363	8.878480387	8.787637403	8.677260901	8.585882062	8.730457426	8.596994334	8.821578781	8.760946735	8.645096549	8.512963946	8.564718978	8.504816383	0.20138192	0.260797817	0.020409205	0.049174375	0.758779032	0.879076877	0.186715252	0.288337502	0.074418816	0.152455927	0.029076229	0.055366881	0.728889113	0.839131708
G20370	POLR2L_containing	POLR2L_containing	NA	G20370	human_blastn	7.244759349	7.233150311	7.348163794	7.192590845	7.509133024	7.37297461	7.323479483	7.431322711	7.342254976	7.106027385	7.459118168	7.441086053	7.299845433	7.461919379	7.368067138	7.340255102	7.308106148	7.356261333	7.239790708	7.365019019	7.32887039	7.39277478	7.269834622	7.403219356	7.301529218	7.372292626	7.242229564	7.329481184	7.285369455	7.368360183	0.164580467	0.220840781	-0.044557607	-0.091783604	0.506397856	0.71664074	-0.19485255	-0.271973054	0.047234242	0.107420091	0.029962916	0.050558189	0.71393445	0.82906266
G20666	MALAT1_G20666	MALAT1	MALAT1	G20666	human_blastn	12.88630346	12.8852088	12.86625823	12.78592249	12.98814513	12.60240949	13.2065325	13.26019558	12.55474599	12.97943487	13.74266841	13.1198724	13.24256693	13.14447635	13.33314813	13.41460178	12.36803438	14.33908792	12.88469902	13.28186584	12.77057539	13.20155829	13.16536498	13.36136564	13.5565197	13.28740687	12.73599842	13.16645107	13.10260751	12.78998684	0.115339684	0.16444278	0.023074104	0.17525022	0.635472279	0.80568298	-0.082111746	-0.302577483	0.416283617	0.558901914	-0.168244436	-0.796761525	0.031126485	0.099474152
G20768	G20768	G20768	NA	G20768	reference	7.976305706	8.042189603	7.937974687	7.969076896	7.993136238	7.912160371	7.961108374	7.649030859	7.775194516	7.841086423	7.702602115	7.622366299	7.694108615	7.705554192	7.759329502	7.63645121	7.278170406	7.725902532	7.715509717	7.720785758	8.069224104	7.991868881	7.780884456	7.794231703	7.878305627	7.882936957	7.859391636	7.777592005	8.057173221	7.898334664	1.00E-06	7.57E-06	0.032292508	0.077816062	0.627565732	0.800694473	0.469530372	0.653885959	6.34E-05	5.04E-04	0.3417731	0.562411126	5.01E-04	0.004694622
G20797	G20797	G20797	NA	G20797	reference	8.609160422	8.576301614	8.73284023	8.77302815	8.811648597	8.927046979	8.787376962	9.009680859	8.867286075	8.927278049	9.054721332	8.949713343	8.939919114	8.892961054	8.94658498	8.960959995	9.271627754	9.010761432	8.934740008	8.87302171	8.878710617	8.614462969	8.85182745	8.932497102	8.749234049	8.851715475	8.680872788	8.878736525	8.588179014	8.602475313	6.59E-06	3.91E-05	-0.092022197	-0.182904074	0.175366379	0.389113597	-0.349665019	-0.468617144	5.19E-04	0.002886996	-0.306112157	-0.456322633	6.58E-04	0.005783058
G21219	G21219	G21219	NA	G21219	reference	8.678180381	8.641187382	8.212721006	8.403005904	8.282357924	8.357450215	8.333631274	8.024150657	8.110390036	8.139452602	7.953248446	7.867401478	8.282322967	8.216458578	8.024578464	8.262056686	7.751380079	8.382732637	8.138623227	8.337733129	8.399440068	8.295203025	8.432450878	8.000180365	8.429936153	8.545438344	8.505971308	8.247054268	8.655474263	8.405721834	7.41E-06	4.32E-05	0.122793919	0.372512978	0.069180626	0.217977499	0.738681912	0.98098261	2.34E-06	3.04E-05	0.266626587	0.568377316	0.005569807	0.028233979
G21237	CCDC34_like	CCDC34_like	CCDC34	G21237	human_blastn	7.238206769	7.314572738	7.343048517	7.242061674	7.706465524	7.528239257	7.600632093	7.304355261	7.633230887	7.52650222	7.597513269	7.658675702	7.101898966	7.529336064	7.437564076	7.545523698	7.354039041	7.706926438	7.016244644	7.370244488	7.615429033	7.574649503	7.506931148	7.452221142	7.388424545	7.48475547	7.498033285	7.475799501	7.167006616	7.292083882	0.401970249	0.464883249	-0.020179595	-0.091744814	0.727341399	0.860596359	-0.079288152	-0.192835785	0.465621143	0.604579873	-0.014739391	-0.048288852	0.854176931	0.917992972
G21318	G21318	G21318	NA	G21318	reference	6.99651754	7.049690917	7.301588353	7.049770043	6.984944808	7.142309234	7.156715258	6.994818803	7.016032564	7.202964519	7.131314801	7.17362835	7.149540514	7.120179871	7.090027934	7.109690582	7.118375328	7.114734501	7.225795246	7.288120709	7.19052091	7.150573888	7.252678361	7.227672008	6.986321778	7.243676945	6.976172711	7.147264039	7.073117137	6.913788644	0.018177774	0.03568875	0.002643602	0.006061721	0.968358517	0.987072043	0.073635053	0.111080168	0.468232053	0.606975044	-0.006285179	-0.011419973	0.939738116	0.968328874
G21380	G21380	G21380	NA	G21380	reference	6.819072797	7.021549154	7.122089876	7.169013186	7.021335067	7.171862633	7.159759336	7.235831195	7.138827602	7.104414244	7.100920242	7.135542737	7.15780794	7.271274187	7.086710058	7.174991287	7.237499662	7.410055468	7.25154459	7.163223437	7.240689842	7.164528662	7.174919253	7.159273883	7.236785787	7.2361536	7.155244405	7.231113194	7.153269635	7.050266217	0.689385896	0.731422467	-0.024157977	-0.067143412	0.711308262	0.84996259	-0.123797781	-0.209803901	0.247193953	0.381845886	-0.113431134	-0.235758526	0.189055811	0.35498754
G21460	G21460	G21460	NA	G21460	reference	8.448022778	8.406369144	8.561014692	8.481621699	8.527613252	8.428629623	8.539051664	8.5403785	8.497644552	8.518015716	8.537811294	8.50171265	8.678282156	8.670480322	8.400236238	8.644339369	8.955651898	8.65191265	8.787734884	8.560153156	8.26074599	8.376722063	8.721419236	8.600482169	8.621228585	8.44562676	8.566891465	8.48715493	8.605179984	8.592056397	6.64E-06	3.93E-05	-0.137116939	-0.236191273	0.043241663	0.161469969	-0.234683863	-0.301806341	0.009901402	0.031050002	-0.272437338	-0.380468351	0.001015454	0.00807065
G21554	G21554	G21554	NA	G21554	reference	7.521915685	7.598840427	7.684394748	7.648283699	7.599755498	7.671155192	7.661885028	7.662291247	7.635747047	7.896774843	7.59632315	7.704596988	7.689408524	7.595810695	7.600854303	7.617910448	7.707668133	7.738875536	7.579480229	7.659098023	7.567306994	7.625418365	7.633787606	7.599431299	7.722746573	7.491744551	7.606363807	7.733564741	7.72708226	7.718905375	0.016706323	0.03323472	-0.131800774	-0.21793509	0.048376772	0.172876031	-0.140640872	-0.177719704	0.10625089	0.201190928	-0.264974176	-0.358703287	9.21E-04	0.007488216
G21559	G21559	G21559	NA	G21559	reference	9.197208054	9.210526359	9.444905908	9.297199312	9.4446583	9.347387955	9.414704395	9.373014994	9.415353252	9.321494889	9.293521422	9.387086354	9.350210489	9.318163216	9.418732872	9.22477238	9.395219023	9.239752284	9.365455765	9.25785822	9.318650691	9.336019163	9.282206791	9.327099876	9.397916377	9.156046575	9.430529379	9.457837936	9.397463827	9.421396545	0.001148976	0.00340113	-0.194156954	-0.252000999	9.06E-04	0.011296964	-0.176806025	-0.19926369	0.008994131	0.028689466	-0.098257393	-0.119374648	0.115480167	0.251030982
G21563	HCG11_G21563	HCG11	HCG11	G21563	human_blastn	9.23513156	9.338778835	9.351356148	9.344502145	9.303216581	9.493604268	9.370022597	9.375493722	9.32465732	9.585094284	9.364629152	9.296742596	9.172368388	9.400084932	9.386782474	9.312745237	9.295915986	9.396924199	9.262811672	9.304348271	9.332915399	9.287706876	9.388170622	9.470762691	9.339842199	9.210057448	9.310242573	9.424473601	9.291137995	9.307122684	0.565594712	0.619962765	-0.105701807	-0.161834398	0.097707551	0.271315991	-0.100912666	-0.122419347	0.212672646	0.339693021	-0.125982612	-0.168806539	0.08287232	0.198000821
G21728	G21728	G21728	NA	G21728	reference	7.2607849	7.21871234	7.306769433	7.452987765	7.307783361	7.368516306	7.433678892	6.883787938	7.211054802	7.251097234	7.14107657	7.302416369	7.315010684	7.082032225	7.219322541	7.441852664	6.910326463	7.432063481	7.227801857	7.305276424	7.385297027	7.368643446	7.418884076	7.275798206	7.563289194	7.442254255	7.424165772	7.385890174	7.374732435	7.418926973	0.003715248	0.00926434	-0.027869516	-0.090218492	0.660307133	0.820773026	0.315535819	0.562495626	0.007282181	0.024183027	0.004233941	0.010340146	0.959802766	0.979353755
G21808	G21808	G21808	NA	G21808	reference	7.713773433	7.716867648	7.784142416	7.67894682	7.743404869	7.867866811	7.723458265	7.496860997	7.639035019	7.637432832	7.508278774	7.615820395	7.534271938	7.543588092	7.667564468	7.500280162	7.423928452	7.651669708	7.542044456	7.524012675	7.776182542	7.767325249	7.508275413	7.480854465	7.708123511	7.729776271	7.648376427	7.66476889	7.642262641	7.718517108	2.61E-11	5.39E-10	-0.027904239	-0.042413057	0.654483238	0.818737052	0.340146188	0.404074652	3.75E-05	3.23E-04	0.249445964	0.321684355	8.26E-04	0.00686814
G21821	AMOTL1_like	AMOTL1_like	AMOTL1	G21821	human_blastn	9.134736443	9.176813029	9.054635372	9.042411631	9.092670472	8.78917001	8.872655905	8.942765698	8.827705433	8.941577446	9.024076997	8.894132088	9.005010258	8.974130343	9.057057078	9.03428465	8.829034623	9.21697174	9.033138905	8.982209952	8.884841136	9.011231958	9.131461628	9.018910989	8.899143004	9.031749547	9.139545334	9.124233883	8.955847796	8.894396257	0.485688961	0.545145339	0.071412546	0.133831422	0.286454315	0.523223123	0.162730533	0.218510717	0.083778822	0.167247978	-0.002648911	-0.004164064	0.973394113	0.986538459
G21905	GRIA4	GRIA4	GRIA4	G21905	human_blastn	7.428518994	7.460494637	7.545249676	7.454189395	7.504390174	7.449596459	7.586368402	7.494529643	7.568743923	7.696649207	7.56895831	7.710916999	7.273062203	7.565199404	7.620194927	7.62319241	7.69069447	7.818076202	7.37258808	7.598478802	7.478877589	7.606303779	7.449722054	7.474323419	7.569615834	7.447071669	7.484357623	7.661072361	7.426429094	7.526073142	0.444618104	0.506175368	-0.018873205	-0.047696909	0.775310497	0.889087396	-0.122842282	-0.195724464	0.240879397	0.374477168	-0.160715096	-0.303185587	0.066368344	0.170544434
G22095	BTF3	BTF3	BTF3	G22095	human_blastn	8.232448728	8.285304631	8.134436592	8.153527196	8.201468474	8.22565503	8.154508478	8.405704106	8.241631131	8.330516089	8.38509271	8.282220222	8.244148479	8.272669112	8.17778419	8.303967847	8.440010399	8.12123834	8.23363888	8.261600059	8.253718693	8.192823532	8.249664499	8.277920135	8.125309611	8.246184897	8.037942699	8.192957144	8.025534538	8.174704368	1.53E-04	6.01E-04	0.089589311	0.137942961	0.15911076	0.367311843	-0.129103842	-0.155494266	0.1069771	0.202179402	0.00300009	0.004052263	0.966462791	0.983028259
G22272	PCNP_G22272	PCNP	PCNP	G22272	human_blastn	7.703075611	7.722417579	7.63360388	7.605067906	7.638217009	7.765905845	7.748761496	7.896686915	7.831407059	8.066213763	7.846304694	7.991055136	7.474640488	7.713206842	7.856198877	7.787085886	7.74966985	7.964420268	7.594913634	7.775498767	7.759769924	7.709553052	7.817499415	7.718323246	7.760616759	7.736940242	7.578871549	7.727804774	7.486590776	7.63990309	0.019099055	0.037214657	0.04183289	0.107833371	0.527422267	0.731267048	-0.178704127	-0.285656731	0.092071305	0.180407527	-0.136720168	-0.265273949	0.115154346	0.250460176
G22318	OPCML_like_G22318	OPCML_like	OPCML	G22318	human_blastn	7.290900861	7.18206042	7.147282769	7.179756277	7.193989756	7.119095573	7.232713335	7.189794528	7.237825585	7.072366767	7.063994632	6.995525742	7.267658945	7.245335112	7.240893157	7.169273481	6.999414826	7.179576265	7.090240578	7.192285454	7.152305612	7.157194899	7.138840598	7.103719735	7.289905163	7.104818023	7.055343122	7.139037889	7.211346841	7.153395055	0.666354079	0.711312476	0.00391721	0.008293166	0.953239549	0.981216808	0.055117529	0.079437049	0.576203458	0.700415361	-0.013399547	-0.022914596	0.87014048	0.928181092
G22451	G22451	G22451	NA	G22451	reference	12.12702611	12.05315579	12.24075519	12.22050915	12.32752896	12.22604298	12.23788497	12.1773516	12.27177116	12.31932576	12.22017028	12.39170227	12.2346183	12.27389119	12.0546573	12.18045642	12.35495658	12.22676178	12.02862816	12.21544341	12.03638374	12.11814313	12.09430654	12.14326525	12.17441498	12.11123159	12.11450816	12.25485937	12.22809795	12.16532622	0.010021712	0.021451627	-0.186643767	-0.244132179	0.001490952	0.01613614	-0.227924637	-0.257081262	8.88E-04	0.004453785	-0.145995387	-0.176997744	0.021209646	0.075362742
G22494	G22494	G22494	NA	G22494	reference	8.474974334	8.666878846	8.464379154	8.388978904	8.422366584	8.458191111	8.651117489	8.636232301	8.610057651	8.764263389	8.618438745	8.66692244	8.598742635	8.585798172	8.696612906	8.738507445	8.297448872	8.844747705	8.586332705	8.531003807	8.601594342	8.542434561	8.724423072	8.599073949	8.613463706	8.570831841	8.624569815	8.627135013	8.586235663	8.61825491	0.001061125	0.003171896	0.106845699	0.180615913	0.107671216	0.287694792	-0.064253407	-0.081970452	0.463066564	0.602118288	-0.210631001	-0.293622651	0.007657032	0.03563684
G2253	CHSY3	CHSY3	CHSY3	G2253	human_blastn	7.182016977	7.165486656	7.287850031	7.132539659	7.30656519	7.421429638	7.285677527	7.143368823	7.196733032	7.290530029	6.98434536	7.121876837	7.099087895	7.069883683	7.022920009	7.171900872	6.813877382	7.220190965	7.041951622	7.084325116	7.405584923	7.326251518	7.12929044	7.091606282	7.355237957	7.265404388	7.282374251	7.145204347	7.380840578	7.238186613	1.97E-04	7.46E-04	-0.018353881	-0.048083756	0.780343303	0.892005486	0.2627593	0.421786265	0.016438098	0.046742244	0.135979607	0.270778483	0.11801275	0.255257456
G22548	ARL5A_G22548	ARL5A	ARL5A	G22548	human_blastn	7.06018316	7.070489935	7.023575601	7.000953275	7.040836433	7.059376247	7.040726561	7.022389363	7.039753562	7.060493396	6.975428542	7.036590209	7.01322916	7.025516229	7.042014331	7.06964804	6.936939122	7.156847722	6.983626864	7.069261498	7.168272383	7.148716575	7.102935447	7.10867876	6.998769263	7.038971785	7.051878694	7.069915127	6.98474383	6.983532664	0.288615428	0.352267952	0.105847636	0.175360778	0.108595989	0.288859982	0.175899525	0.221160671	0.043018148	0.100184562	0.058026155	0.08246499	0.439806165	0.61828879
G22579	G22579	G22579	NA	G22579	reference	9.201019236	9.203789245	9.208101559	9.090763381	9.191390978	9.209255514	9.148963095	9.303711769	9.215757576	9.383046493	9.407326425	9.331136229	9.281265915	9.332907784	9.308937733	9.35222119	9.295272258	9.252156015	9.169777083	9.301341789	9.1458827	9.082649177	9.352640129	9.340262559	9.185562008	9.08908673	9.214015032	9.286005653	9.154593782	9.176815815	1.96E-06	1.36E-05	-0.033405731	-0.044157068	0.550176705	0.747877773	-0.270754818	-0.301153548	3.89E-05	3.33E-04	-0.259895275	-0.302952019	2.93E-05	4.98E-04
G23069	KIAA1958_containing	KIAA1958_containing	NA	G23069	human_blastn	7.635151841	7.614314233	7.600944085	7.834758395	7.79811548	7.717491314	7.58087794	7.471735788	7.485313607	7.527187046	7.51310593	7.503569551	7.529612972	7.455280809	7.586125083	7.655951217	7.608417379	7.721149405	7.689966995	7.557986058	7.747946889	7.692316257	7.543573772	7.436237942	7.631688138	7.741081429	7.679346638	7.665179032	7.670844358	7.713150532	5.41E-05	2.45E-04	-0.030235347	-0.052530067	0.644430311	0.812654853	0.366159557	0.460455443	8.92E-05	6.69E-04	0.127053892	0.185420722	0.104329446	0.233598582
G23342	MIR219A2_containing	MIR219A2_containing	NA	G23342	human_blastn	6.99897552	7.053699275	7.063564257	7.272891166	7.213883571	7.202457724	7.086847759	6.510177486	6.682773245	7.104287749	6.541428198	6.624447076	7.232607797	6.578226844	7.013317641	7.076267635	6.698409793	7.041756584	6.667169456	6.776528474	7.009749661	7.135305614	6.715401859	6.590828045	7.282297408	7.276983171	7.216003386	7.160260526	7.088902607	7.272048236	1.01E-50	6.34E-48	-0.082693294	-0.174177786	0.222823083	0.449504901	1.558840172	1.641570633	2.59E-24	1.19E-21	0.004327018	0.007519424	0.958071224	0.978410166
G23523	BRD3OS_containing	BRD3OS_containing	NA	G23523	human_blastn	10.04590539	9.949767497	10.04551612	9.919927296	10.02430089	10.04274334	10.02095146	10.18143851	10.04624633	10.03867661	9.962202781	10.00269587	10.06248379	10.18674336	9.988957011	10.03836966	9.919634311	9.887232458	10.05975236	10.02881787	9.94661336	9.953156939	9.911284179	10.03929498	10.04109368	9.930594813	9.997824933	9.982282053	9.918417216	9.92986103	0.153154351	0.207761159	-0.054967351	-0.073229612	0.331423187	0.568124192	-0.170347485	-0.191615115	0.011188335	0.034378018	-0.052306138	-0.063582034	0.397082616	0.57814735
G23600	G23600	G23600	NA	G23600	reference	9.73490178	9.623638966	9.926618876	9.734350615	9.833164274	9.772390625	9.699879984	10.03983462	9.835338581	9.724054786	9.910676782	9.97688975	9.826642604	10.01915855	9.853295436	9.703489156	9.817017709	9.736725781	9.664953932	9.625034818	9.722859252	9.80770879	9.722079087	9.885609516	9.81619387	9.760615497	9.770370856	9.858381821	9.679622659	9.752131075	2.74E-04	9.97E-04	-0.070919944	-0.104044318	0.249379963	0.481262421	-0.320747151	-0.373160377	3.61E-05	3.14E-04	-0.048910797	-0.063889772	0.47836661	0.650337765
G23717	UBE4A_G23717	UBE4A	UBE4A	G23717	human_blastn	7.165723945	7.183561446	7.080890236	7.120005569	7.030364559	7.051966341	7.242580685	6.978984273	7.127426866	7.173809127	7.089529741	7.136273789	7.217832746	7.020653664	7.195281467	7.232125146	7.316109403	7.136716795	7.079543057	7.141353462	7.135029006	7.16655085	7.234265214	7.038520685	7.121729626	7.263303063	7.070739394	7.099341846	7.084440777	7.07982621	0.031258116	0.055884582	0.106119521	0.199571642	0.118225054	0.305912476	0.240551003	0.322594825	0.012032137	0.03625814	-0.012757327	-0.02003123	0.87235524	0.929332113
G23728	G23728	G23728	NA	G23728	reference	7.500186709	7.481306908	7.509733565	7.562327768	7.613554037	7.515141695	7.531739939	7.612738723	7.481548768	7.607113658	7.56897579	7.559158107	7.524312488	7.536504669	7.585871118	7.428501335	7.687748259	7.508387558	7.319436011	7.352686742	7.504271777	7.585970755	7.518708878	7.597348481	7.570032134	7.53767209	7.555545482	7.533742335	7.430765615	7.523432945	0.965859944	0.971087214	-0.030537566	-0.058762716	0.646692318	0.81445795	-0.054370966	-0.074041575	0.563910854	0.689331637	-0.014544506	-0.023180123	0.855627541	0.918637972
G23864	G23864	G23864	NA	G23864	reference	9.200969333	8.822314623	8.914493173	9.160788583	9.005784006	9.366302184	9.401377769	8.969837209	8.858339651	8.483697959	8.892117124	8.971708649	9.214852062	8.951168695	9.170656218	9.106965645	8.671674872	9.349203241	8.984845534	9.120672338	9.469119802	9.067009218	9.020417048	9.063296517	9.581070182	9.33379737	9.190226316	9.092711779	9.303863292	9.617634379	0.010645587	0.022603801	0.005236414	0.020115083	0.931193376	0.969289505	0.228288726	0.469492749	0.045726243	0.104786735	0.057687413	0.161594831	0.487829794	0.658799512
G23874	G23874	G23874	NA	G23874	reference	7.953719306	7.767206849	7.665293635	7.93531921	7.866301421	8.117255912	8.102074925	7.811958755	7.692469099	7.276460638	7.744142256	7.733406317	8.003431093	7.917553705	7.971204811	7.812561671	7.451862033	8.037237964	7.937761799	7.830324974	8.200535346	7.848475185	7.804118568	7.893338121	8.244623057	8.137096976	8.023223385	7.853473268	7.934918313	8.34382	0.09362447	0.138192044	0.01879523	0.087900829	0.743189783	0.869777211	0.174765159	0.423792943	0.117447846	0.217166326	0.085290933	0.281506315	0.294120713	0.475669296
G239	MOSMO_G239	MOSMO	MOSMO	G239	human_blastn	10.13736562	10.27074172	10.33835558	10.21796508	10.58876107	10.45530793	10.47032443	10.11934363	10.28269228	10.38378975	10.15755011	10.24666431	9.860518299	10.20892935	10.2288815	10.20751414	9.78880808	10.39749579	9.880939826	10.13400405	10.32701765	10.40592059	10.25317433	10.14800728	10.31866398	10.27027862	10.35626143	10.35979023	10.19125868	10.35103465	0.001844752	0.005085696	-0.102411318	-0.213368391	0.134380508	0.32930386	0.096002842	0.139006564	0.333425902	0.475373959	0.051197506	0.088457884	0.535113224	0.699012239
G23915	G23915	G23915	NA	G23915	reference	7.856785495	7.885014009	7.710552008	7.803978513	7.746347926	7.766029297	7.783867671	7.817269763	7.915935501	7.996027317	7.850687381	7.944259865	7.873634194	7.88465946	7.899455974	7.785257667	7.911515181	7.794598356	7.909943447	7.917250245	7.894054521	7.917032649	7.875489285	7.794927799	7.862254975	7.93599432	7.773227597	7.922239065	7.921644639	7.823499423	0.020228863	0.038880517	0.209070187	0.300020379	0.00142215	0.015719062	0.016433782	0.01954198	0.831798845	0.892248251	0.039674482	0.052108521	0.567292735	0.724481113
G23925	G23925	G23925	NA	G23925	reference	8.571704252	8.63674206	8.401909068	8.437768688	8.391213697	8.253921051	8.263881903	7.828060622	8.322493843	8.103548512	8.072767794	8.166379146	8.196470955	8.218715731	8.204629438	8.420731164	8.023909735	8.476495572	8.317773664	8.43316166	8.558892616	8.584494977	8.257421628	8.221638227	8.549490104	8.603447886	8.444096687	8.248028451	8.45999414	8.437372512	9.74E-07	7.38E-06	0.205500389	0.447759896	0.006657634	0.046725342	0.773096038	0.922149492	3.17E-08	7.43E-07	0.350673859	0.581216229	4.23E-04	0.004147652
G24004	G24004	G24004	NA	G24004	reference	8.541721303	8.595806424	8.581076428	8.556193977	8.195494081	8.431379848	8.419201756	8.686235085	8.533929089	8.659010046	8.664732056	8.616332456	8.617296905	8.520951062	8.681678774	8.552792324	8.623310905	8.548762493	8.670935164	8.613654462	8.63011272	8.519819734	8.644572661	8.530222867	8.618140423	8.544982895	8.29906863	8.492091988	8.28300794	8.187798513	7.51E-04	0.002360472	0.125491513	0.238498784	0.067889995	0.21528394	-0.066150967	-0.090721708	0.485781577	0.622324172	-0.052541279	-0.084254798	0.513946771	0.68239083
G24015	G24015	G24015	NA	G24015	reference	7.702619919	7.664139195	7.604050283	7.787809309	7.699724751	7.719421944	7.678714908	7.54521163	7.711410533	7.630258812	7.723409552	7.686209154	7.616817352	7.635294906	7.730606775	7.636279006	7.48855985	7.612078211	7.620992057	7.692691331	7.663447564	7.716117713	7.7479518	7.654351178	7.757499727	7.739517609	7.677330619	7.65837556	7.701419483	7.673884449	0.644639344	0.69217465	-0.004634434	-0.007295609	0.941649132	0.974538366	0.052892288	0.064692787	0.518496305	0.651385614	0.089196083	0.121576359	0.221578921	0.395909885
G24090	G24090	G24090	NA	G24090	reference	7.896814911	8.071263801	7.679667235	7.942115987	7.919613314	7.669728824	7.831889656	7.625393244	7.859327253	7.602412293	7.906915136	7.672045517	7.603534379	8.050702523	7.674034974	7.53753033	7.381689559	7.609518905	7.910369329	7.812797946	7.96095797	7.879174565	7.847582106	7.711125722	7.609202559	8.027296533	7.834793508	7.591533995	7.701649777	7.733408662	4.21E-04	0.001442985	0.121775413	0.326921462	0.075638734	0.229797863	0.149580614	0.256275	0.165430529	0.280794605	0.51864649	0.810405186	1.22E-05	2.47E-04
G24433	G24433	G24433	NA	G24433	reference	10.09932781	10.24398203	10.41655237	10.9933486	10.1272071	9.857027404	9.617182148	10.84659817	9.377811595	9.96852026	9.532828566	9.011729634	12.13339243	10.8301573	9.560069559	9.731833662	11.51691167	9.788497297	11.12514533	9.57987474	9.329608812	9.639821514	9.37637822	10.18776704	9.745529627	9.569659336	9.890444419	10.02990357	11.70571552	10.42206887	0.458000461	0.519271134	-0.028754495	-0.777399358	0.318193608	0.555669673	-0.05021127	-0.57942827	0.459989876	0.599232509	-0.08595756	-1.461935249	0.060469502	0.160083995
G24527	G24527	G24527	NA	G24527	reference	7.335109512	7.285698834	7.416272346	7.316795554	7.298332531	7.293502542	7.488083388	7.325677966	7.310377346	7.422318049	7.446163282	7.34396373	7.369827435	7.288297726	7.467887026	7.270141613	7.354245876	7.382045344	7.355908731	7.378451229	7.288083532	7.302078749	7.397978568	7.433783799	7.395568526	7.363653644	7.263713569	7.377342879	7.181754404	7.238619532	0.310725179	0.374597867	-0.069041584	-0.124542472	0.299477532	0.536020791	-0.056195897	-0.074243576	0.53853975	0.669042688	-0.11245948	-0.168664627	0.155332591	0.310195268
G24616	SH3BP5_like	SH3BP5_like	SH3BP5	G24616	human_blastn	8.959239049	9.069221357	9.439442967	8.935241148	9.488309197	9.477189665	9.484044643	9.393364387	9.462521196	9.581978256	9.658345495	9.64921784	7.937970717	9.598538458	9.322266187	9.351022441	8.76130483	9.489259076	8.507011882	9.30505501	9.435126509	9.627950423	9.493776506	9.430790641	9.423794102	9.32817637	9.557596672	9.620535088	8.910260347	9.363289495	0.747857806	0.783394733	-0.011778036	-0.119442526	0.786348169	0.895600519	-0.084447146	-0.395305745	0.372749215	0.516743225	0.01209397	0.083949376	0.848909099	0.914647979
G24722	G24722	G24722	NA	G24722	reference	7.452227231	7.644521367	7.510322523	7.590730545	7.551668105	7.592776311	7.597264718	7.653881361	7.881999949	7.830800992	7.737471713	7.898771032	7.853938594	7.682572312	7.819038093	7.788295148	7.48668103	7.92501868	7.910839575	7.837191058	7.584280772	7.703747423	7.971306562	7.748173474	7.784618722	7.71794251	7.602305682	7.795114347	7.674686345	7.565461331	2.32E-04	8.65E-04	0.056479265	0.137170415	0.398325166	0.632112245	-0.236710682	-0.36048146	0.024904139	0.065204734	-0.292999665	-0.493707631	0.001879065	0.012642724
G25075	SLC11A2	SLC11A2	SLC11A2	G25075	human_blastn	7.127580822	7.161940905	7.419958241	7.188799244	7.18263599	7.188611382	7.27020738	7.217335827	7.225041961	7.301129233	7.253456869	7.259774606	7.394173632	7.099254241	7.292113584	7.308899053	7.321183574	7.242369744	7.334986858	7.348894282	7.231268829	7.221233436	7.30135951	7.109471485	7.363192684	7.072087778	7.162263856	7.226565114	7.230849621	7.210073611	0.090427978	0.134241035	-0.114865909	-0.232490447	0.094807829	0.265810908	-0.097080081	-0.138246057	0.322433526	0.46320338	-0.239970614	-0.376676897	0.005979308	0.029939375
G25155	COX14_like_G25155	COX14_like	COX14	G25155	human_blastn	8.790254289	8.412651825	8.726100902	8.508731562	8.809626507	8.61142518	8.451215521	8.845427232	8.677719333	8.703353518	8.617586397	8.630841972	8.782483615	8.670784152	8.627641629	8.636919496	8.854280728	8.555346379	8.699012302	8.674659313	8.533887521	8.593746446	8.557027815	8.584615082	8.54409452	8.475746119	8.617708089	8.506006302	8.697012186	8.636627675	0.503758596	0.561981001	-0.053810626	-0.110624699	0.423190585	0.651943831	-0.167678356	-0.236124297	0.088116473	0.174412782	-0.106501877	-0.176895758	0.198224356	0.36646986
G25245	LINC00938_containing	LINC00938_containing	NA	G25245	human_blastn	8.219765944	8.162153835	8.17107862	8.241652173	8.011496669	8.12289374	8.142273866	8.120935115	8.118515179	8.375373474	8.387432445	8.285062042	8.118846821	8.264216712	8.174412187	8.141222998	8.387650775	8.181037747	8.156736783	8.219378963	8.026217228	8.138881931	8.190085395	8.294424902	8.120777435	8.228912455	8.110015805	8.289900998	8.04266154	8.078518361	0.248046181	0.310436562	0.018945391	0.036242472	0.775743041	0.889279191	-0.120222802	-0.163558641	0.204272326	0.329732886	-0.058901605	-0.093059505	0.461993782	0.637266093
G25309	G25309	G25309	NA	G25309	reference	9.811005109	9.878318319	9.880591582	9.886311408	9.950410808	9.921577743	10.03333699	9.789672539	9.799240511	10.02832599	9.719565923	9.863075086	9.668770199	9.773874244	9.722743011	9.86167297	9.581101749	10.05628328	9.770013717	9.833843473	10.01747152	9.943883134	9.761747418	9.836035098	9.772827136	9.919439238	9.860719131	9.893793261	9.970283	9.989694451	0.024822711	0.046164259	-0.018771358	-0.030869126	0.770766395	0.886482074	0.178106189	0.221965041	0.037864367	0.090669973	0.046111693	0.065294317	0.537263261	0.700665356
G25348	G25348	G25348	NA	G25348	reference	8.043240455	8.055362786	8.606499457	8.239602769	8.051306732	8.225189994	8.449420248	8.580164412	8.333186934	7.949949301	8.59492198	8.479664355	8.934221653	7.92058143	8.264064849	8.135502572	8.196095953	7.840284353	8.232377509	8.4798644	8.117596201	8.355118443	8.518481015	7.78541407	8.386296812	8.443625713	8.606339864	8.321210095	8.217688469	8.246491364	0.795114049	0.823602575	-0.049658301	-0.311254543	0.346474607	0.584940506	-0.146093824	-0.453796675	0.172337292	0.290042919	-0.033810586	-0.150963826	0.647856356	0.783877539
G25356	G25356	G25356	NA	G25356	reference	7.057245534	7.104356967	7.087546668	7.110895514	7.152644602	7.126182289	7.113885948	7.116585185	7.076342496	7.265356221	7.177869587	7.156509464	7.050253685	7.15503901	7.089198593	7.138547013	7.137140947	7.223909636	6.997469437	7.197841352	7.105430162	7.084579977	7.088356261	7.068419629	7.104635531	7.12515067	7.137022382	7.292124431	7.0625763	7.102531909	0.709177027	0.748817332	-0.034357758	-0.064389965	0.605157493	0.786918431	-0.085442715	-0.114294496	0.357139451	0.500534436	-0.105503296	-0.161627154	0.186658975	0.352484892
G25484	H2AFJ_containing	H2AFJ_containing	NA	G25484	human_blastn	7.713455973	7.821873546	7.774624572	7.863450172	7.777534556	7.863351531	7.957344926	7.751846414	7.917927643	8.007352355	7.627627863	8.133460787	8.137342212	7.60668677	7.747769429	8.06738895	7.688875197	7.999019006	8.034419715	7.718750085	7.967540845	7.95375578	8.222389389	7.841362124	7.861011248	7.999905219	7.879571928	8.041988145	7.96513343	7.969968845	0.463548214	0.524759897	0.034661553	0.113062622	0.58453707	0.773238216	0.100396947	0.19165878	0.357105873	0.500534436	-0.086241604	-0.207624523	0.312008996	0.493140108
G25490	GRIN2B_containing	GRIN2B_containing	NA	G25490	human_blastn	11.54609974	11.43460124	11.44382564	11.53797087	11.51000632	11.52835077	11.66149102	11.1536421	11.30466999	11.48881008	11.15504466	11.06905774	11.47170541	11.37744181	11.30010231	11.4504699	10.24474222	11.56717964	11.53482124	11.51756606	11.47769633	11.40598773	11.39966052	11.33187739	11.48020366	11.34397271	11.46985071	11.49334731	11.61454626	11.69468888	0.091069553	0.134999985	-0.043335551	-0.143526594	0.493726728	0.70850978	0.183813949	0.349391512	0.098178106	0.189467639	-0.009280669	-0.023215277	0.911848769	0.952574914
G25491	GRIN2B_like	GRIN2B_like	GRIN2B	G25491	human_blastn	9.413876395	9.451638948	9.408534787	9.660624501	9.389064329	9.581018203	9.662023385	9.276188533	9.4287707	9.517326964	9.121063913	9.105161489	9.560901787	9.408082074	9.386115365	9.664673632	8.430744595	9.682304661	9.713411927	9.644818196	9.662001603	9.403858132	9.555430156	9.416344914	9.507736953	9.425888777	9.36919465	9.59649235	9.519804625	9.582606414	0.512827839	0.57070529	-0.025244922	-0.119239438	0.659329945	0.820729069	0.137165508	0.340178565	0.212159859	0.339330118	-0.045977325	-0.155451565	0.565271734	0.722599112
G2560	RPN1_containing	RPN1_containing	NA	G2560	human_blastn	7.982236259	7.8766004	7.791099779	7.890072074	7.808266327	7.743495698	7.777747358	8.057015084	7.937380386	7.828194478	7.841972718	7.877640879	7.977808774	8.222395098	7.780029923	7.882940067	7.972007817	7.773901597	7.97162779	7.816164687	7.751963075	7.785194763	7.831713161	8.131623213	7.693218337	7.934319586	7.679562156	7.737830971	7.797420053	7.894022527	0.004707117	0.011360951	0.06719737	0.144167283	0.319333605	0.556236097	-0.170634197	-0.245274831	0.087652935	0.173672859	0.019638577	0.034195143	0.811618257	0.893675111
G2570	HMGN2_G2570	HMGN2	HMGN2	G2570	human_blastn	7.174433773	7.058825403	7.083528721	7.054096554	7.131930337	7.071353138	7.171034089	7.333490138	7.301697339	7.06299853	7.236439594	7.244252284	7.192744335	7.188203202	7.238548158	7.216576076	7.217555717	6.925087548	7.184319078	7.180818721	7.119006352	7.125147891	7.139562316	7.210684905	7.211588901	7.083512539	7.191507378	7.217049966	7.122184793	7.158076799	0.00954406	0.02062614	0.015793186	0.030676411	0.81251741	0.911215844	-0.291994131	-0.383762147	0.002222284	0.009366859	-0.034415088	-0.054646918	0.666841993	0.796441905
G2571	STMN1_G2571	STMN1	STMN1	G2571	human_blastn	9.434961627	9.426217174	9.525838117	9.426557017	9.790081627	9.661381879	9.720858175	9.682734382	9.665701944	9.740283405	9.7472209	9.760672027	9.382084893	9.770579695	9.743770796	9.641186359	9.422156761	9.799134219	9.304371963	9.560389436	9.635111855	9.788485317	9.629789789	9.652386445	9.650803314	9.629649515	9.731922639	9.833534259	9.478946237	9.561293094	0.249593533	0.31214297	-0.032734737	-0.07111608	0.624854645	0.799463554	-0.15845578	-0.230352372	0.114657379	0.213235088	-0.077359981	-0.134864949	0.352610675	0.534178019
G25755	G25755	G25755	NA	G25755	reference	6.522792271	7.246786908	7.18017756	7.210599521	7.065530887	7.082837927	7.180597731	7.173671746	7.143559638	6.920876251	6.938037216	6.902876649	7.156104678	7.126713168	6.873156289	7.051155744	7.039248107	6.813548559	7.204989156	7.207957317	7.208357324	6.810430997	7.124870042	7.079815456	7.190592508	7.098101684	7.1478545	7.107658321	6.883678128	6.893665472	0.454401979	0.515634067	-0.076815274	-0.370699058	0.188366844	0.406497428	-0.071442994	-0.188557154	0.506543002	0.641322171	0.032842304	0.118269982	0.675970289	0.802065006
G25776	G25776	G25776	NA	G25776	reference	7.710458172	7.625457994	7.658912003	7.716628178	6.93947651	7.735077825	8.08780611	7.646322989	7.437126305	6.937898897	7.735846521	7.745733627	8.099435263	7.266761398	7.267955509	7.469458725	7.422154672	7.515027543	7.13474971	7.696997575	7.094661859	7.433445872	7.874190307	7.390472428	7.873036181	7.944203015	7.948539155	7.643339536	7.669320179	7.77411118	0.827843475	0.852894838	-0.016308315	-0.195262716	0.688564052	0.8372409	0.00632504	0.035040293	0.943106391	0.964639893	0.019699558	0.160992873	0.741324156	0.846230533
G25794	KCNA1_like	KCNA1_like	KCNA1	G25794	human_blastn	11.21192598	11.12391346	11.04238678	11.19300251	11.09618838	11.00674214	11.07907704	11.01918788	11.02746346	11.12520209	11.00761291	11.02083832	11.00761012	11.27066444	11.0988708	11.04337027	11.41050952	11.20635649	11.2419998	11.26275917	10.95073008	11.00906653	11.00188674	11.16090972	11.04402348	11.03972432	11.02229929	11.07238318	11.20057566	11.15077753	0.157951657	0.213314026	-0.017523224	-0.027105912	0.780373424	0.892005486	0.008874452	0.010768522	0.912353611	0.945702312	-0.033283016	-0.04507524	0.642416205	0.779612844
G2581	TUG1_G2581	TUG1	TUG1	G2581	human_blastn	10.27129946	10.15488778	10.24809593	10.47054133	10.19800375	10.33164913	10.19134127	10.09105037	10.14915118	10.14815231	9.923154104	10.20054389	10.19893756	9.968734098	10.1553074	10.15286215	9.971673007	10.14168646	10.30622312	10.15241906	10.19919124	10.17770642	10.24300308	10.02594154	10.37754383	10.40898761	10.32951941	9.9788181	10.26144631	10.35707386	0.027290039	0.050040161	-0.041248359	-0.072760068	0.53099365	0.733891653	0.201297478	0.259933681	0.026449737	0.068484589	0.09343471	0.13877385	0.231958176	0.406928547
G25897	GPD1L_G25897	GPD1L	GPD1L	G25897	human_blastn	7.705717369	7.81297436	7.803544992	7.663872913	7.840250335	7.832241347	7.774926686	7.654987347	7.739729745	7.978028276	7.622042165	7.714948168	7.605953403	7.684709449	7.766488162	7.568655732	7.399494102	7.680206727	7.714545807	7.733755079	7.668447896	7.719825708	7.611732733	7.68806351	7.63783873	7.553748714	7.689545806	7.663784163	7.711024472	7.800563063	0.409031209	0.471626281	-0.089468544	-0.201984715	0.188244302	0.406416048	0.012418926	0.018903049	0.902801274	0.939211024	-0.042500536	-0.077819976	0.610830686	0.757455208
G25914	G25914	G25914	NA	G25914	reference	7.054411396	7.041212267	7.346078185	7.061609519	7.068692191	7.215552309	7.398059236	7.070423167	7.114254293	7.057503617	7.186126958	7.159942171	7.193136092	7.144694567	7.056125409	7.086516213	7.093558336	7.179524313	7.017285972	7.089880632	7.109022996	7.215170293	7.070846041	7.128945522	7.175943008	7.019827158	7.269780969	7.205116376	7.251347014	7.270319271	0.007073191	0.016017469	-0.178363272	-0.344878001	0.013156545	0.074158474	-0.065752897	-0.094215347	0.503472783	0.638448624	-0.039937481	-0.068043677	0.626546718	0.768358768
G26032	G26032	G26032	NA	G26032	reference	8.721535299	8.795864775	8.948203638	8.868594658	9.031305784	9.025530385	9.044920261	8.753286449	8.930992586	8.844469255	8.695398922	8.772991618	8.674385476	8.867678255	8.778679676	8.79582475	8.509562141	8.901985432	8.659727908	8.769642718	8.847093125	8.87084895	8.708596776	8.846343024	8.910223362	8.764196639	8.997467303	9.049678385	9.022387676	9.086692415	9.59E-09	1.16E-07	-0.221668243	-0.333568768	0.00125235	0.014377219	0.006131587	0.007628377	0.941952462	0.964377465	0.002011836	0.002824891	0.978299764	0.988616924
G2612	G2612	G2612	NA	G2612	reference	7.634126877	7.542385392	7.665201491	7.744335408	7.761485836	7.654736236	7.753089304	7.600745644	7.656102357	7.608637721	7.622497131	7.6580561	7.653492462	7.609645933	7.612079018	7.778573774	7.372759225	7.720464646	7.556549206	7.664464947	7.638141606	7.718472799	7.635629534	7.610856491	7.81999362	7.579822855	7.786868881	7.681315079	7.888437467	7.919841053	3.83E-05	1.81E-04	-0.119817524	-0.213330092	0.0768637	0.232213192	-0.003473368	-0.004619426	0.969847924	0.980826711	-0.076995633	-0.117248577	0.329418656	0.51172081
G26129	CTSB_containing	CTSB_containing	NA	G26129	human_blastn	7.520093926	7.566413767	7.62115059	7.508587625	7.637790944	7.640575806	7.621619444	7.775080164	7.77372044	7.705718679	7.790443325	7.694011491	7.530767878	7.784665977	7.757844667	7.636003264	7.583804292	7.790319395	7.632564627	7.685837035	7.694146086	7.694640954	7.67638445	7.647722207	7.815320891	7.638385629	7.663248379	7.68163559	7.654081216	7.706520942	0.005258427	0.012463352	0.026663179	0.045064038	0.681741917	0.833123261	-0.268232678	-0.331678939	0.001968728	0.008531155	-0.101717239	-0.144094681	0.179614362	0.343336205
G26158	DACH1	DACH1	DACH1	G26158	human_blastn	7.341263373	7.226160098	7.375394317	7.294825455	7.196136228	7.327273324	7.278563375	7.333200258	7.331804979	7.613125939	7.379771514	7.351142138	7.385018263	7.395464269	7.347532047	7.012459674	7.524803466	7.231253547	7.237457532	7.233773412	7.399503076	7.171823805	7.622234674	7.249639562	7.137478236	7.336207409	7.292782169	7.418735204	7.47713504	7.49174932	0.91847383	0.92989997	0.002467192	0.008636521	0.968314651	0.987072043	-0.066779784	-0.133499273	0.539988152	0.669910284	-0.040286636	-0.104295627	0.630572675	0.77043337
G2633	G2633	G2633	NA	G2633	reference	9.49314955	9.487754377	9.355663901	9.363611616	9.07261562	9.321696045	9.459916065	9.24238517	9.377788586	9.20264459	9.266902872	9.255720851	9.67419746	9.422232204	9.232787413	9.598735533	9.048334285	9.660268093	9.470972045	9.325648069	9.409480932	9.493733997	9.354316659	9.237832578	9.785355481	9.443401603	9.669068458	9.578651894	9.571986302	9.596472952	1.11E-04	4.57E-04	0.11706772	0.251044424	0.08989675	0.256315813	0.186202732	0.272987406	0.066869989	0.140528688	-0.023514109	-0.041823709	0.776537548	0.870152891
G2638	NR2F1	NR2F1	NR2F1	G2638	human_blastn	7.502566986	7.473062124	7.37894081	7.575592778	7.573297088	7.515956818	7.503063622	7.473648319	7.475125097	7.660981907	7.445181111	7.499805665	7.650990934	7.546528199	7.52418083	7.55087371	7.353067336	7.666842665	7.678645471	7.683769467	7.400177605	7.497266226	7.599076763	7.565130076	7.485997067	7.294714666	7.531041235	7.44681603	7.505094349	7.513897214	0.01022699	0.021839605	-0.098813268	-0.186024498	0.144473549	0.345643416	-0.108511465	-0.147244635	0.25003742	0.384937111	-0.28826766	-0.417728999	8.76E-04	0.007172572
G26487	HMGB1_G26487	HMGB1	HMGB1	G26487	human_blastn	8.428017387	8.592716479	8.703767991	8.447342287	8.68882232	8.743837141	8.754616971	8.714267469	8.750710985	9.07383956	8.817210163	8.860598565	8.432678628	8.764761522	8.812581136	8.754715768	8.546452478	8.954027914	8.479960358	8.699501606	8.721612291	8.753885884	8.690765032	8.628412027	8.650982209	8.584639042	8.651630805	8.763332237	8.514712934	8.650163204	0.04599866	0.076903909	-0.040698269	-0.096274219	0.542127549	0.7419442	-0.195495229	-0.297363615	0.060360315	0.129904232	-0.214844914	-0.377538714	0.016163884	0.061596945
G26565	PGK1_G26565	PGK1	PGK1	G26565	human_blastn	8.537039136	8.629720814	8.645790992	8.574139339	8.690004913	8.802762622	8.658690348	8.672159148	8.737868057	9.083080903	8.768060007	8.894280536	8.375447759	8.748993567	8.801348821	8.763207466	8.713847854	8.987032983	8.396598206	8.689170092	8.710857402	8.706003944	8.719628919	8.800016211	8.709504489	8.584704302	8.62759005	8.743027259	8.54992916	8.722485956	0.213892624	0.274457036	-0.031529668	-0.077241529	0.635151543	0.80568298	-0.144947047	-0.226768322	0.164729025	0.27985563	-0.1934191	-0.352607683	0.029333227	0.095280864
G26630	ZIC2	ZIC2	ZIC2	G26630	human_blastn	7.485452498	7.71737217	7.547751144	7.741870158	7.600832298	7.52017896	7.501715437	7.678195992	7.512991422	7.683769886	8.058827249	7.814035393	7.799713228	7.610585719	7.732855596	7.75655635	7.754928684	7.751475159	7.809807833	7.627047508	7.525999805	7.590077334	7.765877757	7.652984543	7.445439734	7.736887416	7.834485062	7.648261851	7.656110984	7.681127719	0.10442574	0.151389293	0.028439988	0.076598423	0.664798125	0.823534413	-0.201472112	-0.329147079	0.06135967	0.131412329	-0.149236794	-0.297245985	0.088387961	0.207308675
G26683	G26683	G26683	NA	G26683	reference	7.65686519	7.638357028	7.703251819	7.700622374	7.835000126	7.780422379	7.903709203	7.55051389	7.593067677	7.573947244	7.479682332	7.524250679	7.524015286	7.625940787	7.506349115	7.595607333	7.448023582	7.632503278	7.520195715	7.570250865	7.625478345	7.742407601	7.545982249	7.593897772	7.674137807	7.522756995	7.647697178	7.732062634	7.819416111	7.739861592	3.13E-10	5.22E-09	-0.222983572	-0.331860227	0.00109505	0.01298929	0.179776089	0.222840819	0.034553895	0.084618587	0.124534768	0.172543041	0.09691468	0.22179126
G26902	G26902	G26902	NA	G26902	reference	7.870377433	7.883182155	7.965774103	7.93760428	8.215297813	8.122302894	8.052362775	8.164696482	8.099550592	8.129648422	8.06018646	8.144312459	7.922456075	8.140451729	8.075145576	8.045842113	8.151134717	8.1481132	7.984717466	8.075212721	8.033114877	8.114127331	8.058111253	8.082338988	8.170929183	7.948274707	8.048188467	8.195127002	7.886301532	8.169377886	0.202055858	0.261585063	-0.101997942	-0.194159012	0.133088643	0.327064996	-0.241743512	-0.324790516	0.01180805	0.035764276	-0.12770576	-0.200901368	0.117840797	0.255089151
G2696	G2696	G2696	NA	G2696	reference	7.735118592	7.81326321	7.823158016	7.733704559	7.725958328	7.694791223	7.657657787	7.352030132	7.716552727	7.794054419	7.563878229	7.776220189	7.748194832	7.447505157	7.628881084	7.875210967	7.633738701	7.819663964	7.750902139	7.805190676	7.781412151	7.839892142	7.90056027	7.642820519	7.72642354	7.775010312	7.714514981	7.752038845	7.872468326	7.835725295	0.007783093	0.017370157	0.0638836	0.138820843	0.343256244	0.582070885	0.373126154	0.520232062	4.76E-04	0.002691994	0.019810358	0.034828357	0.810452113	0.892851998
G27130	TUNAR_like	TUNAR_like	TUNAR	G27130	human_blastn	10.39946607	10.42671121	10.53036113	10.48766905	10.54162247	10.43516709	10.49926939	10.38826226	10.29458972	10.34045311	10.29183792	10.25629518	10.38045666	10.39657563	10.4492826	10.26434469	10.36056861	10.51227858	10.41832658	10.32638683	10.37592136	10.31199205	10.34399397	10.3597964	10.38804313	10.32147053	10.48166138	10.41570759	10.44597347	10.56727512	2.02E-04	7.65E-04	-0.16794782	-0.209752161	0.002027283	0.020123793	0.063789721	0.070548389	0.304576554	0.443828626	-0.033712923	-0.039741122	0.55869995	0.717939534
G2733	ANKRD34B_containing	ANKRD34B_containing	NA	G2733	human_blastn	6.808566401	6.953591766	7.107917258	7.079519825	7.313267125	7.193119672	7.291244693	7.037776498	7.202031017	7.200663765	7.104574675	7.276531016	6.714375931	7.103738016	7.141557029	7.057046239	7.168716138	7.170990482	6.855961186	7.110502077	7.253811934	7.238152881	7.218725549	6.95082432	7.013134305	7.236564193	7.224863659	7.110761969	6.947916959	7.207525894	0.751150886	0.786220474	-0.0537695	-0.229566858	0.366902638	0.604918167	-0.041843658	-0.098886346	0.699637281	0.79293115	0.034972562	0.110050622	0.666153648	0.795981259
G27357	KCNK13_containing	KCNK13_containing	NA	G27357	human_blastn	8.713746497	8.705361408	8.594204189	8.588643666	8.638167189	8.609852874	8.609894729	8.721221706	8.592851832	8.783571324	8.70098076	8.838372332	8.772598076	8.776897851	8.673107766	8.752830437	9.099396939	8.895447288	8.657661253	8.74028709	8.777271242	8.645755061	8.591702253	8.804392846	8.698252643	8.801719402	8.649246013	8.624318241	8.56904248	8.626743615	0.019386759	0.037638247	0.131673037	0.232642122	0.05301604	0.183762132	0.009006576	0.011876174	0.921191804	0.951045034	-0.056420092	-0.085523875	0.47165172	0.644601534
G27518	HMGB1_G27518	HMGB1	HMGB1	G27518	human_blastn	8.45216927	8.467448661	8.342183277	8.437484134	8.528763969	8.525065736	8.499921535	8.704774266	8.718268158	8.469541383	8.63013596	8.604291533	8.325523258	8.585846068	8.574857219	8.585639937	8.430332349	8.683275688	8.398149698	8.56985445	8.44874296	8.530057118	8.431428522	8.57369537	8.505467172	8.462279059	8.456477756	8.531663486	8.379220165	8.439862298	0.0045066	0.010948154	0.002747239	0.00453785	0.966013581	0.986296928	-0.270260308	-0.332346501	0.001654091	0.00743059	-0.082296415	-0.115763815	0.272012055	0.451781833
G27537	G27537	G27537	NA	G27537	reference	8.588206644	8.852143394	8.709391791	8.497096439	8.56840701	8.571905274	8.628858204	8.689804126	8.711874808	8.938256383	8.667927356	8.923770191	8.642171869	8.757584818	8.661591653	8.705248293	8.848033206	8.72543363	8.628528179	8.671326384	8.88410942	9.003874964	8.751407729	8.646532046	8.559686513	8.851691556	8.504481724	8.719274666	8.477228231	8.475302044	2.11E-04	7.92E-04	0.282022345	0.465082579	3.91E-04	0.006173264	0.128991054	0.17684717	0.176764597	0.295320155	0.11973395	0.190221653	0.14304237	0.29273782
G27581	G27581	G27581	NA	G27581	reference	7.384803909	7.426505638	7.4195296	7.510057626	7.340771728	7.364739093	7.443862408	7.515533617	7.54992584	7.286290569	7.503197993	7.451869832	7.657027764	7.79749421	7.360277996	7.496614119	7.740063415	7.507017264	7.769950623	7.460826798	7.468739538	7.381535618	7.408570805	7.564540834	7.479325334	7.297180694	7.48003367	7.335286186	7.526764313	7.539430947	0.037154356	0.064542114	-0.022731442	-0.061007488	0.729032708	0.861284366	-0.260892899	-0.417421067	0.016958793	0.047886569	-0.093492213	-0.190533927	0.274928969	0.454782962
G27640	SUMO2_like_G27640	SUMO2_like	SUMO2	G27640	human_blastn	8.723039688	8.782127003	8.896908218	8.844747576	8.871491541	8.840558999	8.803878787	8.823915992	8.848015043	8.672216407	8.879146054	8.862582367	8.991258074	8.666463535	8.835132759	8.79325214	8.741896897	8.632456503	8.901272432	8.821050588	8.751538637	8.809918593	8.740563277	8.704637836	8.838583588	8.678596872	8.794869482	8.8191882	8.789865747	8.818285803	0.439446145	0.501151655	-0.125709489	-0.187775369	0.047841432	0.171997547	-0.121401468	-0.145670124	0.126322016	0.229539409	-0.059715687	-0.079729764	0.399710157	0.580676866
G27645	JPH4	JPH4	JPH4	G27645	human_blastn	8.101087769	8.107509453	8.097220762	8.202575197	8.245022882	8.173642464	8.142394312	7.966814132	8.020340674	7.982997967	8.048915346	7.929823113	8.150201416	8.09445738	8.107977766	8.077813254	7.725052029	8.056969631	8.258173699	8.216405368	7.944418225	8.000749161	8.099974706	8.183025853	8.236353212	7.946036157	8.063109389	7.989004285	8.230045776	8.167333123	0.146665734	0.200677367	-0.149980953	-0.311624605	0.033682933	0.137580135	0.00380997	0.005646613	0.969672584	0.98073286	-0.064144668	-0.11318475	0.440749754	0.619234487
G28024	EIF3A	EIF3A	EIF3A	G28024	human_blastn	7.990344787	8.098056801	8.045326918	7.898553659	8.190644281	8.131664185	8.046016388	7.967563101	8.114882293	8.2579251	8.222256542	8.190635436	7.864452937	8.091319853	8.070902534	8.087203077	7.979364212	8.22797005	7.92360661	8.012615652	8.232341254	8.331873033	8.186445485	8.039085501	8.017077899	8.215102728	8.137610028	8.11139346	7.962133809	8.021720449	0.381385752	0.444800305	0.104915648	0.231680717	0.125921737	0.316680124	0.075167766	0.11260775	0.457374981	0.596858265	0.077844612	0.139709341	0.352952021	0.534488783
G28233	KATNBL1_containing	KATNBL1_containing	NA	G28233	human_blastn	6.8359932	6.894516139	7.003451568	6.955664478	7.101872291	7.12444044	7.093947261	6.806649825	6.84856096	7.014690495	6.762688828	6.817625201	6.774755449	6.775681559	6.902993231	6.881783026	6.775352224	7.02254185	6.740478048	6.83633595	7.131506482	7.163110862	6.782929282	6.768026198	7.048616205	7.070713974	7.015145174	7.072083305	6.968781641	6.968696465	6.15E-09	7.81E-08	-0.040069424	-0.088544207	0.549799373	0.747707011	0.457524226	0.623706774	5.26E-05	4.31E-04	0.159820409	0.277823395	0.063081766	0.164878475
G28499	TRPM7_like	TRPM7_like	TRPM7	G28499	human_blastn	7.812503765	8.014184247	7.998188625	7.830024203	7.785169352	7.889873143	7.800088803	7.836817853	7.805104529	7.962479882	7.904230272	7.838047977	8.092561714	7.753387797	7.945589051	8.047800382	7.946626342	7.946829226	7.94148111	8.001003765	7.910276707	7.970144673	7.946763789	7.754777074	8.098651437	7.805777194	8.004377007	8.012651707	7.889086615	7.864024016	0.011428015	0.023994995	0.053291021	0.09581567	0.421123744	0.650536298	0.117836148	0.154648905	0.196239545	0.320030905	-0.14018024	-0.206619667	0.076729209	0.187925886
G28536	MAPK6_G28536	MAPK6	MAPK6	G28536	human_blastn	8.143205083	8.310730398	8.317548518	8.209044562	8.448036747	8.361010425	8.30384938	8.111350922	8.265748534	8.358578583	8.307122837	8.391445339	7.991803989	8.294798522	8.314596479	8.209568123	8.681083118	8.397949208	8.093629182	8.304880572	8.462996168	8.372810664	8.235407199	8.213443301	8.360527742	8.333161608	8.348589433	8.466785407	8.264765838	8.303281468	0.901023295	0.915824554	-1.49E-04	-3.85E-04	0.998200228	0.99956463	0.073382223	0.120094035	0.485238768	0.621866887	0.067447353	0.135648178	0.42701873	0.606614171
G28595	G28595	G28595	NA	G28595	reference	8.685161011	8.697910741	8.722475257	8.621197769	8.646430509	8.713895077	8.661520845	8.756329135	8.763137156	8.741523751	8.806601546	8.711447258	8.786942389	8.689693859	8.643204447	8.606957687	8.518481742	8.630153936	8.639159859	8.662695142	8.627837518	8.715572573	8.562729161	8.615472365	8.674600204	8.573521517	8.686941684	8.669603733	8.655865482	8.697184295	0.014555493	0.02954867	-0.016090473	-0.021296542	0.773469087	0.888541148	-0.15135058	-0.169297436	0.021042798	0.05700218	-0.038935333	-0.046934535	0.520700646	0.687516955
G28603	GCOM1_containing	GCOM1_containing	NA	G28603	human_blastn	9.651231339	9.696772708	9.76673317	9.745934536	9.954199867	9.893738862	9.92063494	9.916649251	9.897110145	9.995227041	9.980284368	9.95663493	9.67810778	9.929772511	9.86938787	9.849522418	9.909924696	9.993893117	9.613500128	9.838249632	9.860548201	9.919374793	9.826013052	9.865893756	9.857186541	9.774441797	9.861810666	9.916456641	9.609136819	9.832044504	0.242141661	0.304264723	-0.073845654	-0.124947133	0.260609312	0.494263344	-0.201465445	-0.254827365	0.022304921	0.059771554	-0.113715133	-0.163557845	0.139793974	0.287660273
G28808	UBE2D3_G28808	UBE2D3	UBE2D3	G28808	human_blastn	8.889313332	8.873326929	8.80302396	8.895457626	9.08295239	8.998048981	9.052043177	9.091781567	9.055812515	9.058498719	9.102226248	9.101215955	8.889071163	9.039270253	9.03863321	8.973447117	9.017361535	9.02142248	8.880535148	8.913809737	8.951857337	9.103558907	9.031677891	8.972384736	8.8736329	8.970546269	8.944333936	8.987074153	8.803705399	8.92666185	0.039480573	0.067702145	-0.014480182	-0.021831005	0.815367602	0.912824106	-0.180347697	-0.214272727	0.021487503	0.058026025	-0.049465216	-0.065488151	0.480477837	0.652386888
G28914	RPL41_G28914	RPL41	RPL41	G28914	human_blastn	11.91259096	11.86875713	12.05572726	11.91130387	12.12217809	11.97100081	11.8981104	12.29027275	12.12756658	12.12560403	12.32040146	12.11222966	12.25529452	12.13932172	12.1262979	12.12233163	12.30387916	11.98027663	12.1725008	12.06526481	11.86035753	11.92202535	11.95623507	11.9597139	11.92166987	11.89337281	11.97595698	12.07795918	12.00679292	11.95176576	8.09E-07	6.28E-06	-0.108249742	-0.157343337	0.080644569	0.238802918	-0.418225145	-0.479532454	1.17E-07	2.25E-06	-0.284229844	-0.352827784	8.72E-05	0.001197888
G28968	MORF4L1_like_G28968	MORF4L1_like	MORF4L1	G28968	human_blastn	8.232285641	8.212383904	8.242612021	8.253502011	8.467819076	8.496129507	8.336694921	8.448526179	8.369850392	8.346191271	8.43716805	8.543968843	8.319302697	8.545033422	8.357860869	8.364277541	8.559285833	8.31207247	8.264065432	8.318448682	8.303795998	8.397513218	8.441163733	8.450969029	8.362507249	8.466621094	8.376027997	8.458417963	8.234650269	8.369408151	0.167626452	0.224294764	-0.041329969	-0.075211245	0.532635679	0.735220393	-0.220038193	-0.286686519	0.01694231	0.047884996	-0.016635919	-0.025462939	0.831983812	0.905482209
G28987	G28987	G28987	NA	G28987	reference	8.686175594	8.738045232	8.803774695	8.903336307	8.682553271	8.703813771	8.87007674	8.858266626	8.887322978	8.817186712	8.855645056	8.764724995	9.017969073	8.618486584	8.857481837	8.818276822	8.863106615	9.012941352	9.057031853	8.958544558	8.886809272	8.837625865	8.742380959	8.712169989	8.835198364	8.780427561	8.936301028	9.00062896	8.787776047	8.814657519	0.237440793	0.299369732	-0.011533667	-0.021001276	0.861344293	0.936550402	-0.036257403	-0.047905483	0.691265423	0.786895551	-0.150989807	-0.224728325	0.059428964	0.158042737
G29091	CTXND1_containing	CTXND1_containing	NA	G29091	human_blastn	9.038746104	8.981447128	8.924418034	9.085465196	9.131988269	9.045770861	9.068313026	9.120587617	9.026445872	9.181907785	9.105255679	9.370377469	8.989340837	9.006538115	9.148622511	9.138122235	9.204913764	9.100353358	8.933106696	8.965099746	8.967435268	9.13695687	8.88689804	9.060711533	8.940691248	9.07942726	8.945687995	8.993821574	9.023074758	8.908500646	0.072873271	0.112495804	-0.011726288	-0.020155241	0.857359442	0.935115191	-0.122626281	-0.156459149	0.163721788	0.278579452	-0.085735926	-0.124429993	0.264283057	0.443720684
G29730	ZCCHC3	ZCCHC3	ZCCHC3	G29730	human_blastn	7.21810757	7.191736173	7.354647943	7.180867083	7.339192647	7.260180867	7.228290946	6.988014193	6.956529199	6.953401612	6.97257635	7.012148655	6.990834794	6.958355352	7.030731727	6.970636324	6.937284883	7.003582038	6.964703954	6.972309717	7.288289981	7.209435475	6.971444779	6.897322758	7.195997165	7.245782896	7.300026625	7.237891222	7.332813998	7.289897803	9.71E-34	2.75E-31	-0.062621188	-0.096839414	0.322273926	0.558912457	0.612299938	0.68752226	7.44E-11	3.51E-09	0.555459673	0.650575527	3.77E-10	4.92E-08
G29738	EIF4G2_G29738	EIF4G2	EIF4G2	G29738	human_blastn	7.213569344	7.283784674	7.311827295	7.206480169	7.461320441	7.372587601	7.312786796	7.292013508	7.281325892	7.219623656	7.340323891	7.370338494	7.144560964	7.229424213	7.231607054	7.368647938	7.349749346	7.278996185	7.131079696	7.264008289	7.259821162	7.348852712	7.210591201	7.27858195	7.262164208	7.392953773	7.297651485	7.351351879	7.21210327	7.374605848	0.478587339	0.538614413	-0.043666719	-0.085871187	0.513842864	0.721858703	0.007032453	0.009727059	0.941238881	0.964139384	0.083638361	0.135478125	0.304244679	0.485761257
G29854	RNA45SN5	RNA45SN5	RNA45SN5	G29854	human_blastn	9.351738348	9.454126622	9.679632858	9.839364442	9.458504011	9.717375912	10.0403615	10.49958323	9.924458919	9.954869395	10.1420094	9.914813249	11.51721068	11.19158886	10.31025945	9.570921537	10.19804052	11.92277803	10.61267637	9.695958494	9.312107241	9.093816591	9.586589489	10.49140587	9.511050443	9.338452435	9.209830234	9.533207605	9.338307805	9.831454071	8.40E-08	8.43E-07	-0.067988517	-0.795088971	0.11090907	0.293109781	-0.617531619	-1.812421862	3.05E-04	0.001875042	-2.107358446	-2.666031515	8.80E-08	4.46E-06
G29865	SCAND1	SCAND1	SCAND1	G29865	human_blastn	7.743152674	7.564388068	7.647909158	7.553880299	7.491728795	7.492888949	7.418637112	7.926396196	7.533436481	7.607906251	7.601372377	7.672951322	7.843505758	8.046675752	7.668767307	7.670262989	7.783535208	7.745868241	7.708739233	7.629359115	7.543711634	7.59675342	7.613549469	7.868923445	7.654534982	7.577340048	7.509226028	7.519414821	7.585367062	7.654256321	0.005565112	0.01308363	0.081467815	0.208645341	0.224942771	0.45178668	-0.228182049	-0.361559016	0.033480522	0.08256861	-0.120664991	-0.236596704	0.161809717	0.319937743
G2995	G2995	G2995	NA	G2995	reference	7.575119766	7.264742608	7.467259975	7.536758432	7.235119755	7.456146979	7.162119052	6.955894029	7.061230573	7.160735762	7.073594115	7.001855198	7.217192928	7.097461602	6.986010068	7.463242723	7.003102967	7.16059131	7.214882583	7.155668532	7.201619124	7.448839031	7.120451844	7.178233106	7.29789017	7.240562694	7.47495818	7.070349795	7.703784111	7.451908631	3.15E-05	1.53E-04	-0.018592097	-0.071014818	0.759801734	0.879571063	0.524662972	0.876528598	2.37E-04	0.001518181	0.135939247	0.368434607	0.114567963	0.249595991
G30132	TSHZ2_G30132	TSHZ2	TSHZ2	G30132	human_blastn	7.147561622	7.247463414	7.581228374	7.673151945	7.746425207	7.719636267	7.664311344	7.299228096	7.561578423	7.613178215	7.271554158	7.276566051	7.404501275	7.476819198	7.452720712	7.577282428	7.296230175	7.55214492	7.425358212	7.620784654	7.348275789	7.39226742	7.436898956	7.52964441	7.678523165	7.296682959	7.80647379	7.780457987	7.860466751	7.703217114	2.53E-14	8.42E-13	-0.797361821	-0.958042808	2.08E-09	6.50E-07	-0.173553793	-0.271206616	0.098058523	0.18933005	-0.381171123	-0.606003003	1.62E-04	0.001951896
G30154	G30154	G30154	NA	G30154	reference	10.23699244	10.10976937	10.08429923	10.15769443	10.25296239	10.08791469	10.23349798	10.11780878	10.23637126	10.11045858	10.20690162	9.997638735	10.08002292	10.16645625	10.28459561	10.19194007	9.936404035	10.11305167	10.28584255	10.1205712	10.21255231	10.05189051	10.18970218	10.20709166	10.10959328	10.00375101	10.19293796	10.28316444	10.25465266	10.13318951	0.930586184	0.940320183	-0.040464031	-0.063814028	0.524352948	0.729301049	-0.02745273	-0.033667244	0.738487152	0.824612757	-0.037455217	-0.05149146	0.606746863	0.754670389
G30723	G30723	G30723	NA	G30723	reference	8.304220814	8.660375691	8.219800227	8.526807606	8.266806687	8.739905839	8.687586538	8.128051494	8.411440112	7.877081232	8.403005415	9.077221015	8.327221109	8.577106674	7.927044292	8.435064663	7.733395399	8.415341587	8.235836679	8.245970978	8.558838061	8.716234968	8.896785548	8.179831753	8.186564035	8.629214116	8.083003916	8.350490629	8.306575532	8.281854471	0.089002809	0.132493782	0.022016549	0.146687539	0.666113711	0.824006566	0.045183517	0.150459966	0.660095021	0.764300238	0.180176904	0.752180348	0.027187115	0.090108032
G3079	BASP1	BASP1	BASP1	G3079	human_blastn	10.44665957	10.28141205	10.69635894	10.6654764	10.81942707	10.79678048	10.72850299	10.66864707	10.59901331	10.96451485	10.90704106	10.77715977	10.72699789	10.98314897	10.83466326	10.9035862	10.3821276	10.71239445	10.72059694	10.95855757	10.58928923	10.80466597	10.81881026	10.92362254	10.60250129	10.65706574	10.40989236	10.93508128	10.79068112	10.76475738	0.149994676	0.204150829	-0.118545654	-0.277637559	0.085985767	0.248767398	-0.2431159	-0.372612403	0.022024482	0.059126726	-0.235133802	-0.417502346	0.009752337	0.042555001
G30823	G30823	G30823	NA	G30823	reference	7.108153733	7.179744625	7.17532838	7.129066863	7.087783071	7.12145903	7.067423939	6.842200074	6.839344981	6.932823072	6.791514744	6.778036463	7.062399405	6.881941233	7.063683756	6.958998219	6.675495171	6.949785235	6.945227555	6.891655568	7.080745023	7.056928571	6.829554293	6.893814274	7.172140745	7.115784058	7.128257955	7.157407853	7.342423152	7.141709744	3.70E-18	2.07E-16	-0.010865413	-0.021475545	0.870519123	0.941688658	0.69247542	0.80683248	6.50E-09	1.91E-07	0.19043095	0.299925377	0.024114543	0.082478123
G30865	G30865	G30865	NA	G30865	reference	7.933226601	7.9149379	8.200106579	8.08650306	8.008007049	8.063522422	8.049410172	7.890794977	7.934550592	8.076033989	7.764271701	7.792209322	7.894305028	7.899209579	7.856388224	7.994098341	7.170538658	7.975841109	8.028960736	7.952601475	7.823030985	7.732095411	7.959850874	7.933905664	8.007055684	7.612821621	8.104611349	8.139723461	8.29233291	8.106931308	0.01988591	0.038406408	-0.167559677	-0.59239951	0.016888301	0.087473779	-0.04242295	-0.097849906	0.696178825	0.790230265	-0.115744823	-0.341090879	0.169219208	0.32958964
G3089	G3089	G3089	NA	G3089	reference	7.635534876	7.654186173	7.894183391	7.740392323	7.647102089	7.603588724	7.649123144	7.580166293	7.783488749	7.544059861	7.701612102	7.667736513	7.68351783	7.630128139	7.745893107	7.640727096	7.587550414	7.551060039	7.664730992	7.679392164	7.633188544	7.550701257	7.628141344	7.512438976	7.753729941	7.641635406	7.607950204	7.60917362	7.799071328	7.714318615	0.37762884	0.44106811	-0.105129194	-0.194895407	0.120722495	0.309343259	-0.084863793	-0.11427474	0.363610193	0.507686993	-0.019193109	-0.030248844	0.809383273	0.892371908
G3094	G3094	G3094	NA	G3094	reference	7.485914233	7.594326182	7.675610569	7.508045677	7.613997352	7.489562595	7.561638172	7.511852586	7.583809399	7.477585306	7.559362969	7.538274118	7.579689639	7.401516629	7.644507203	7.382641343	7.500646886	7.491054247	7.62636622	7.492114055	7.621735145	7.554810939	7.499022434	7.31994607	7.598709605	7.49820224	7.588728449	7.589152362	7.535389953	7.563653974	0.528833747	0.585446994	-0.024540257	-0.045652146	0.711330415	0.84996259	0.040109211	0.053652266	0.664642905	0.767845114	0.050996189	0.079106816	0.520000321	0.687056284
G30983	G30983	G30983	NA	G30983	reference	8.298456361	8.458857473	8.412452361	8.202367411	8.17013041	8.259347447	8.338561096	8.431035697	8.394099361	8.325125945	8.425259133	8.385148942	8.584317836	8.463173969	8.368476041	8.39175371	8.4115908	8.317633768	8.509909944	8.443074414	8.303281318	8.321815236	8.428599908	8.463626399	8.291255334	8.209191589	8.358071397	8.364304641	8.314245865	8.275945668	0.003246591	0.00827811	0.053633654	0.085545861	0.402078949	0.635344028	-0.157430205	-0.19237739	0.056850987	0.123831976	-0.124300134	-0.168969875	0.091598101	0.212406057
G31277	MIR124-2HG_containing	MIR124-2HG_containing	NA	G31277	human_blastn	11.74991119	11.86772064	11.8012601	11.76622334	11.83197212	11.80841726	11.77257319	11.35290905	11.53603035	11.93734596	11.40264425	11.75463697	11.93963972	11.4788125	11.83702867	12.01987099	11.63567399	12.01187887	11.63975902	11.73318365	11.78491317	11.86330213	11.8553971	11.79370256	12.03171115	11.8732295	11.98615615	11.90512949	11.82852591	11.92914727	9.22E-15	3.33E-13	0.034058671	0.049521025	0.575179691	0.766175458	0.441248919	0.50179739	1.82E-08	4.65E-07	-0.141502182	-0.180834683	0.040304966	0.119995893
G31315	G31315	G31315	NA	G31315	reference	7.307379844	7.503946269	7.516864037	7.418283987	7.55797271	7.559869338	7.623226025	7.333185341	7.456978551	7.758116159	7.444009052	7.460374025	7.249530469	7.528180914	7.479485537	7.473506295	7.4698771	7.522760229	7.434812233	7.60052961	7.479709587	7.44290735	7.51901375	7.601927251	7.479890542	7.292032446	7.511927871	7.661615454	7.523899118	7.373477468	0.351273834	0.415472396	-0.131986856	-0.316218835	0.058264375	0.195785438	-0.050679393	-0.081847644	0.62762795	0.739435122	-0.130654416	-0.251612653	0.130718662	0.273787967
G31341	G31341	G31341	NA	G31341	reference	8.289427958	8.274245463	8.417788846	8.534884818	8.34260281	8.355484299	8.241221212	8.5836059	8.405739022	8.668983933	8.457156279	8.358069304	8.57119266	8.495357589	8.263444404	8.406671683	8.630289379	8.4237247	8.490148399	8.311801322	8.224551826	8.229080107	8.236717462	8.461026817	8.35692457	8.176471417	8.287724025	8.430408089	8.416981636	8.307020656	0.007988072	0.017760904	-0.14613438	-0.290588866	0.037126979	0.146461741	-0.330906888	-0.452747137	0.001151844	0.005518635	-0.312175407	-0.472660754	6.27E-04	0.00560001
G31355	G31355	G31355	NA	G31355	reference	9.702708721	9.828045435	9.853298581	9.848562121	9.821988416	9.9359778	9.987069615	10.09893145	10.03513505	9.970384822	10.11563558	9.959590166	9.809030313	10.20210761	9.922637452	9.903816404	9.975628545	10.09334356	9.747319533	9.862467433	9.917296942	9.986952925	10.02366126	10.07357137	9.825422927	9.93168476	9.811154778	9.905459929	9.79518097	9.787909354	0.001042628	0.003126832	-0.012368459	-0.019765361	0.846108104	0.929769096	-0.268594089	-0.326277459	0.001374322	0.006378787	-0.075908715	-0.104719208	0.301964545	0.483485073
G31430	G31430	G31430	NA	G31430	reference	8.184588214	8.192312332	8.54481887	8.355390726	8.53779516	8.422264742	8.552117791	8.527587809	8.359099986	8.438962567	8.588737204	8.402149502	8.515888957	8.465450244	8.500038912	8.355517034	8.407048672	8.474012893	8.410906671	8.385260904	8.375852217	8.443717966	8.37447797	8.398204819	8.610055599	8.34556658	8.38040719	8.544461228	8.362442088	8.517696032	0.005254892	0.012457828	-0.224631809	-0.346434722	0.001331166	0.015094698	-0.27332902	-0.338888425	0.001725178	0.007680243	-0.211791737	-0.291368356	0.006692747	0.032458455
G31432	G31432	G31432	NA	G31432	reference	9.65963259	9.593209289	9.699970954	9.619139057	9.585859637	9.691187592	9.667501731	9.760449655	9.425148547	9.259266342	9.329737076	9.358145056	9.500500571	9.728298822	9.560946924	9.553119939	9.375015493	9.48873977	9.582844486	9.460255506	9.481994988	9.508604602	9.466742475	9.847784262	9.629302206	9.378767712	9.536431632	9.659854591	9.507485733	9.785737837	0.325327778	0.38967184	-0.101143059	-0.213619802	0.139187364	0.33737745	0.001529281	0.002238374	0.987731682	0.991905666	0.048177294	0.084194367	0.56043561	0.719144735
G31492	G31492	G31492	NA	G31492	reference	7.322613629	7.299222922	7.316686122	7.27158499	7.404115567	7.343556076	7.469001133	7.399076342	7.278023792	7.570293764	7.349355805	7.400810234	7.31642311	7.32992061	7.391850386	7.289817872	7.422834929	7.45584413	7.277947259	7.352439374	7.407236627	7.270335114	7.363486451	7.406002987	7.34162295	7.20068579	7.381721223	7.530701529	7.228055131	7.393205168	0.522795977	0.579681019	-0.076969393	-0.158802062	0.255238384	0.487814456	-0.084036562	-0.119836442	0.391576734	0.535097372	-0.166114887	-0.270979789	0.04932118	0.13844419
G31643	ATL2	ATL2	ATL2	G31643	human_blastn	8.10383729	8.346173462	8.266045855	8.258197102	8.29667528	8.256799885	8.255543401	8.141876124	8.153941314	8.346926415	8.287732209	8.187795434	8.194286724	8.241438107	8.272390316	8.278506454	8.301853562	8.24854259	8.13846887	8.1914911	8.308228309	8.304180986	8.223938561	8.18530974	8.272841964	8.264701741	8.228159997	8.376632199	8.231541399	8.21797307	0.469034619	0.529860177	-8.24E-04	-0.001228137	0.989324386	0.996429351	0.10239077	0.121801344	0.188195219	0.310057624	-0.004986732	-0.006555537	0.942592302	0.969676027
G31763	G31763	G31763	NA	G31763	reference	7.404594769	6.995801789	7.169478445	7.290750314	7.048133487	7.083882792	7.17957328	7.324456218	7.336977265	7.187550263	7.251004955	7.220449813	7.200438239	7.124799668	6.93011991	7.157741854	7.128159882	7.241847223	7.201215921	7.212567172	7.372885114	7.052837125	7.239004281	6.985249607	7.114557568	6.921901876	7.069341483	7.099529148	7.140818568	7.213387449	0.700926054	0.741753062	0.007995629	0.026533598	0.898875783	0.955573235	-0.110433843	-0.210816874	0.311870351	0.451797551	0.020089006	0.04954431	0.810974703	0.893297619
G3182	G3182	G3182	NA	G3182	reference	8.233271101	8.31295178	8.254167415	8.304771241	8.281230139	8.349597196	8.34716702	7.843079311	7.994864173	8.222782099	7.892183149	8.051222539	8.052364146	7.939603285	8.18659428	8.280500523	7.967424532	8.239266207	7.949574397	8.128188735	8.316823974	8.342355952	8.110717284	8.00776825	8.31485732	8.414575848	8.248579371	8.276928445	8.153024713	8.257322604	3.62E-19	2.35E-17	0.020032626	0.031228646	0.750823923	0.874979389	0.744285495	0.800314204	5.88E-15	6.65E-13	0.190340275	0.25261337	0.010360332	0.044578494
G31885	G31885	G31885	NA	G31885	reference	7.006032137	7.055496922	7.310246105	7.103906459	7.286196746	7.195514322	6.739877317	7.057549285	6.965559937	6.886107533	7.50836209	7.078523341	7.117254081	6.635727508	7.126065158	7.306743062	7.354000175	7.206750751	7.215884865	6.874034323	7.272822048	7.042975335	7.40695221	6.941889472	7.160820714	7.598561732	6.82492578	7.144880289	7.500668398	6.856416413	0.981870225	0.985020434	0.018187478	0.169803509	0.685764338	0.835546745	0.072348556	0.317893428	0.451819131	0.591898006	0.028926331	0.184935901	0.659092897	0.791844469
G32161	G32161	G32161	NA	G32161	reference	7.26211451	7.370037823	7.304738528	7.239042661	7.186256658	7.196181284	7.21639774	7.378664139	7.282315453	7.36910782	7.255958809	7.278905131	7.282662506	7.330252704	7.238612347	7.206376924	7.2158044	7.388223498	7.267127445	7.245464867	7.331052716	7.292425168	7.289936862	7.281605153	7.332963917	7.374160316	7.345491419	7.317293338	7.258700334	7.210098897	0.195451359	0.254504444	0.16029484	0.254697101	0.016589497	0.086444488	0.035457832	0.044001102	0.672606251	0.773360507	0.047520614	0.066322654	0.52000481	0.687056284
G32196	NRP2_containing	NRP2_containing	NA	G32196	human_blastn	7.055913824	7.093089118	7.108709662	7.266064604	7.25518353	7.302794732	7.271532174	7.16747726	6.955770523	7.223290055	7.203015007	7.233059915	7.144308667	6.963669728	7.118572363	7.284621365	7.633553149	7.127160343	7.114588257	7.280474869	7.208056954	7.26857693	7.237495218	7.158040955	7.091086098	7.353016918	7.222652324	7.177501717	7.352526591	7.236731002	0.242820541	0.304924293	-0.034408866	-0.109470986	0.589280431	0.775826048	0.123758426	0.232749252	0.257362082	0.392904569	0.019703238	0.047458331	0.814889573	0.89578295
G32348	G32348	G32348	NA	G32348	reference	8.027893606	8.124872008	7.826694553	7.922796135	7.999485239	7.90371314	7.809333537	7.484569745	7.369094274	7.369718522	7.542524082	7.363722368	8.248083228	7.383006759	7.435400297	7.771860253	7.49065612	7.816594928	7.668179936	7.704730973	8.192753208	7.762824566	7.295747507	7.448308774	7.990201234	7.943036473	7.816867245	7.526082575	7.958355037	8.356024122	1.03E-06	7.73E-06	0.053982636	0.260399352	0.347965665	0.586071136	0.952619804	1.336909778	2.16E-06	2.83E-05	0.153620036	0.505696753	0.068460496	0.17407396
G32449	G32449	G32449	NA	G32449	reference	8.319315076	8.414495293	8.430580412	8.31241874	8.376883989	8.452979556	8.4803636	8.415387971	8.257144025	8.354228245	8.464173639	8.410722559	8.226085748	8.437022623	8.32103988	8.269000726	8.352576379	8.374759815	8.30327782	8.283989039	8.34963483	8.221322651	8.387064013	8.392360464	8.389125968	8.325595702	8.334908947	8.280980534	8.424369803	8.313514665	0.154672687	0.209486022	-0.117865424	-0.170081558	0.056924214	0.192534446	-0.116405465	-0.137067578	0.126254296	0.229486546	0.024948298	0.032540037	0.716327714	0.830605088
G32569	NCL_containing	NCL_containing	NA	G32569	human_blastn	10.61888746	10.70642812	10.78896137	10.65377355	10.70473876	10.75571931	10.76587053	10.88321602	10.81429712	10.89482	10.79164645	10.88991999	10.69792297	10.85747902	10.73281454	10.76370074	10.77871262	10.81885888	10.67098863	10.78239609	10.76366697	10.69926375	10.74706391	10.83435077	10.70357303	10.77024549	10.74729619	10.82680653	10.66745951	10.75801724	0.025576379	0.047387889	-0.026201182	-0.032794915	0.614074407	0.792745774	-0.187312742	-0.204654851	0.001673439	0.007500491	-0.095817775	-0.110989361	0.086290175	0.203819313
G32587	POLE3_containing	POLE3_containing	NA	G32587	human_blastn	7.359284424	7.617977036	7.485167465	7.447907902	7.592968691	7.507771122	7.567458112	7.503868546	7.639936479	7.810874732	7.560935461	7.633894837	7.622627312	7.508581495	7.552825439	7.664955497	7.617626618	7.712830322	7.441065932	7.565447532	7.874611558	7.559403898	7.486528616	7.466681844	7.478740166	7.500188161	7.498262536	7.537802869	7.463102565	7.350768891	0.038351769	0.066215594	0.072838924	0.168516044	0.280279142	0.515922039	0.029461736	0.044938253	0.772355342	0.849340692	-0.103382135	-0.187917492	0.222254375	0.396758786
G32610	G32610	G32610	NA	G32610	reference	8.360352834	8.127373207	7.997775078	8.193147428	8.213157285	8.234925904	8.002930456	7.721284402	7.888434474	7.834775123	7.907950784	7.981017481	8.111901587	7.970436345	8.110917936	8.140516117	8.257533684	8.05527425	7.977359606	8.017257134	8.09295343	8.292632679	8.086096598	7.891980864	8.204797434	8.286105303	8.191425238	8.130670628	8.192094226	8.170704327	3.87E-05	1.83E-04	0.094501471	0.203101017	0.16581957	0.376148936	0.573888735	0.72738446	1.42E-06	1.98E-05	0.22033002	0.366804263	0.012465737	0.051039934
G32712	G32712	G32712	NA	G32712	reference	9.546553796	9.388622551	9.285726183	9.254873392	9.359809369	9.213150624	9.316328369	9.248231061	9.415674449	9.148240394	9.312650311	9.257608455	9.412136638	9.230463048	9.376376632	9.359262905	9.33924616	9.27640023	9.314361292	9.213701117	9.439792247	9.412443326	9.255498134	9.210348366	9.506913523	9.56121283	9.409682179	9.330859891	9.334350843	9.357109829	3.01E-04	0.001078797	0.23124725	0.318063806	3.44E-04	0.00561279	0.257446556	0.300283474	7.53E-04	0.003901848	0.208949978	0.263128976	0.00286626	0.017384839
G32880	G32880	G32880	NA	G32880	reference	7.849407798	7.736894792	7.730565887	7.585352579	7.654354399	7.732085015	7.659052165	7.991649759	7.955178804	7.834811947	7.933588658	7.925372586	7.89187252	8.014108607	7.87123939	7.766115303	7.757383734	7.781290941	7.90183034	7.801354058	7.794697218	7.669652786	7.864824123	7.843372398	7.786096025	7.759145623	7.739095217	7.766630683	7.658510951	7.612440862	1.95E-11	4.16E-10	0.145457406	0.22298486	0.02553892	0.114900967	-0.375999045	-0.440504381	3.88E-06	4.74E-05	-0.109857822	-0.146673987	0.126610664	0.267875339
G32912	G32912	G32912	NA	G32912	reference	7.446942028	7.509556748	7.351779432	7.30282542	7.31062445	7.439812362	7.305363982	7.334825322	7.359280655	7.322493072	7.389435921	7.297201664	7.333267892	7.352974903	7.357149767	7.22413825	7.298881451	7.262637818	7.338409929	7.334398384	7.532090452	7.537632561	7.230993865	7.262737942	7.41892353	7.483865738	7.341273459	7.2935581	7.28800217	7.332651459	1.10E-07	1.08E-06	0.284951224	0.380095512	2.24E-05	6.86E-04	0.282963906	0.329133396	2.15E-04	0.001400113	0.406962096	0.482521058	6.02E-08	3.27E-06
G32971	CYCS_G32971	CYCS	CYCS	G32971	human_blastn	8.164704488	8.085512796	8.026955903	8.131748848	8.058650584	8.023201523	8.032957742	8.245766608	8.101476023	8.241380364	8.15937513	8.042699596	8.195780086	8.0515313	8.062847416	8.064481182	8.417076002	8.070695063	8.211416725	8.110026104	7.986494087	7.972683153	8.118175239	8.094602841	7.893066353	8.07815243	7.933347264	8.08614719	8.135422892	7.975659629	0.032365188	0.057560718	0.004601115	0.008816553	0.944814399	0.975618395	-0.093333901	-0.126296307	0.320406972	0.461165611	-0.094106467	-0.1473306	0.242195999	0.41904
G33128	G33128	G33128	NA	G33128	reference	9.525532632	9.488157706	9.469460469	9.423011093	9.394794358	9.521464025	9.495249441	9.42139301	9.54103554	9.581175536	9.55086486	9.647059893	9.462603223	9.491704903	9.50897746	9.565095935	9.636321681	9.694971992	9.348799957	9.492064066	9.52323948	9.586121407	9.482880894	9.530821839	9.537172888	9.598041383	9.395960533	9.461761108	9.511199522	9.472372406	0.151653502	0.206030976	0.106501037	0.145109152	0.070037855	0.219263323	0.036326427	0.041549046	0.603919072	0.720458475	-0.022711561	-0.028180828	0.722080392	0.834769334
G33871	DGKE_like_G33871	DGKE_like	DGKE	G33871	human_blastn	7.704260452	7.868382791	7.814747047	7.721732176	8.177739845	8.083725436	8.069656611	8.017421949	8.178520282	8.031648881	8.068415405	8.16495489	7.283457677	8.020671964	8.065398194	8.127032149	7.669758877	8.17873359	7.50388277	8.059613993	8.163935552	8.192930776	8.012172038	7.960621831	8.105534481	7.985434028	7.996277652	8.068670898	7.685963813	7.986875184	0.799634257	0.827491225	0.00376791	0.023089895	0.94268028	0.975095942	-0.064107032	-0.197658168	0.540334918	0.669910284	0.006604334	0.02836792	0.929541694	0.962494048
G33873	AKAP1_like	AKAP1_like	AKAP1	G33873	human_blastn	8.024063691	8.107844069	8.108833139	7.948928377	7.892563505	7.9796106	8.000341298	7.965448105	8.031430624	7.929138048	8.064308927	8.055857688	8.036528589	7.982841668	7.973853096	7.931196494	7.803908202	7.914423179	8.034519654	7.987858578	8.051648665	7.998774156	8.036678738	7.969545864	8.053330607	8.01018562	7.946822459	7.983693081	8.113368643	8.027830966	0.416396344	0.478863856	0.072680215	0.110918528	0.248739949	0.480495542	0.033964894	0.04090426	0.669171954	0.770930446	0.125397084	0.166517436	0.081202734	0.195116459
G33894	G33894	G33894	NA	G33894	reference	7.611555062	7.638616434	7.616142996	7.589828811	7.777693687	7.608866835	7.667714522	7.729529382	7.674047763	7.770539299	7.775222143	7.654321112	7.7614187	7.790166295	7.581142353	7.685650904	8.014659115	7.74808493	7.646213052	7.625494979	7.657349879	7.528964348	7.594288444	7.702527641	7.669580252	7.632553274	7.638071164	7.622148853	7.635918751	7.686387074	0.289757233	0.353546446	-0.046858133	-0.09472534	0.484578462	0.702560252	-0.18070419	-0.250646664	0.063459913	0.134985801	-0.139827986	-0.225617401	0.092107197	0.213212101
G33898	G33898	G33898	NA	G33898	reference	8.535136387	8.570849563	8.487767645	8.593722747	8.504397895	8.724558034	8.621906375	8.44956165	8.475594926	8.392600031	8.500389641	8.641169101	8.460268662	8.237365603	8.281206092	8.939667129	8.692382928	8.648147952	8.451094788	8.596760741	8.706626289	8.492120242	8.7049737	8.52790565	8.627257004	8.71132992	8.503746454	8.476204526	8.675727869	8.453940632	0.586493416	0.639214343	0.012718919	0.032718034	0.847058616	0.929769096	0.18300717	0.294052093	0.085507835	0.170042527	0.043792891	0.087738033	0.604234665	0.752648736
G33909	G33909	G33909	NA	G33909	reference	7.006540383	6.987140769	7.109253687	7.043258763	7.099906549	7.283969654	7.290009775	7.196912463	7.119601995	7.301422885	7.302044567	7.209852528	7.27943098	7.358578185	7.2146494	7.322432063	7.125774237	7.481073474	7.304215278	7.283084294	7.198871033	7.180852845	7.361590857	7.140476938	7.179234258	7.15055559	7.131312483	7.299076482	7.0184088	7.367795814	0.055881827	0.090424604	-0.060205138	-0.169166628	0.359649788	0.597756159	-0.211087102	-0.356059464	0.053310356	0.117689767	-0.298164561	-0.556311526	0.00222392	0.014314527
G33929	G33929	G33929	NA	G33929	reference	7.106039408	7.006510343	7.172410993	7.615733551	7.517028364	7.362469912	7.064640259	7.476235278	7.059341476	6.883894626	7.143139593	6.795559723	7.618980561	8.171761896	7.289716219	7.137614985	7.711223968	7.243058293	7.471559607	7.140254098	7.075102729	7.275278467	6.996748853	7.322923693	7.321682436	7.18126859	7.417654242	7.445452551	7.837514018	7.405125404	0.429684301	0.491907588	-0.0563581	-0.604463209	0.195837567	0.416127139	-0.171269079	-0.816271905	0.082413162	0.16496516	-0.047348642	-0.357687745	0.444148187	0.622190854
G3394	MID1_like	MID1_like	MID1	G3394	human_blastn	7.350247725	7.422599281	7.359732164	7.431380223	7.38365137	7.511338142	7.395809453	7.306886851	7.273432695	7.322380814	7.371900306	7.216017613	7.29044754	7.163140025	7.341420584	7.36223535	6.95508287	7.191616846	7.246010784	7.360870383	7.323558105	7.373924599	7.150928828	7.371819114	7.352398456	7.36547567	7.306110564	7.366590249	7.411175551	7.291981416	0.029561894	0.053422727	-0.055420136	-0.119848389	0.40990333	0.641621371	0.156531876	0.229578978	0.121128341	0.222449297	0.091907115	0.1605934	0.271759953	0.451552476
G33948	VMP1_containing	VMP1_containing	NA	G33948	human_blastn	8.143984524	8.20110418	8.037941072	7.970671315	8.001520983	8.161525124	8.106393023	8.02884542	8.000991684	8.099982763	7.949431125	8.026997086	8.032542282	8.108653498	8.037327955	8.047615915	8.035377093	8.099992237	8.028676995	8.029881923	8.010719497	7.979338661	8.005227938	8.044065774	8.096090507	8.003894491	8.015982278	8.150541438	8.035384223	8.130095821	0.505109925	0.563171261	0.012683355	0.018334108	0.833725018	0.92394995	0.097981029	0.114720243	0.191112735	0.313733285	0.005063543	0.006500164	0.939917049	0.968328874
G3395	ARHGAP6_G3395	ARHGAP6	ARHGAP6	G3395	human_blastn	6.937181533	6.957851775	7.046545242	7.16575823	7.10167233	7.273263541	7.246352102	7.072757397	7.027173788	7.198470032	7.08943863	7.217308671	7.074858931	7.129180763	7.061702316	7.052915623	6.742959187	7.000510027	7.011055589	7.007176111	7.132727137	7.097494858	7.140728038	7.070455078	7.139501855	6.994902357	7.072228937	7.168201022	7.17560872	7.162714743	0.043166063	0.072928238	-0.17053447	-0.389950592	0.018629672	0.093371978	-0.154260704	-0.245124617	0.142652595	0.251744859	-0.076450673	-0.149612179	0.367904573	0.549846015
G3398	HCCS_like_G3398	HCCS_like	HCCS	G3398	human_blastn	8.585689033	8.624745373	8.52855814	8.553572133	8.637596203	8.629214671	8.580309209	8.53448977	8.522142803	8.672316775	8.571780678	8.599455314	8.594631367	8.515590449	8.508931998	8.585791232	8.658565857	8.59021163	8.470785233	8.545034053	8.685093738	8.67458383	8.539508861	8.593572443	8.496716136	8.611382628	8.493942328	8.548015359	8.482822413	8.5594402	0.048756466	0.08061847	0.070099557	0.091630544	0.207212141	0.430285681	0.149983939	0.167603078	0.02170947	0.058510066	0.069163375	0.082735875	0.248918293	0.426296794
G3402	FRMPD4_G3402	FRMPD4	FRMPD4	G3402	human_blastn	10.60714441	10.71329506	10.81472971	10.65105017	10.73273576	10.72639044	10.77263668	10.61707935	10.72149342	10.68400195	10.60735965	10.60598887	10.55966892	10.70870826	10.7262289	10.70714029	9.84902516	10.72668027	10.6946753	10.66171625	10.68158593	10.63978953	10.73732576	10.5667023	10.79849961	10.50741933	10.75544071	10.75081654	10.7099738	10.77078362	0.278701654	0.342277318	-0.075454318	-0.170671262	0.26432764	0.499153691	-0.02234689	-0.033887104	0.825767353	0.888666578	-0.043326575	-0.079272339	0.603909591	0.752401569
G34078	G34078	G34078	NA	G34078	reference	7.331179023	7.314203074	7.411273532	7.259539412	7.410274632	7.421986703	7.464226809	7.395926854	7.471171811	7.429398307	7.492205004	7.474170618	7.423816746	7.403340404	7.477490679	7.338108696	7.486940771	7.534461838	7.301381769	7.38456902	7.503956936	7.44285929	7.410530598	7.387075801	7.429618406	7.426524259	7.400905979	7.452668832	7.361625345	7.47227358	0.783306282	0.813783793	0.017352144	0.030444378	0.791329108	0.898220525	-0.074199675	-0.095496705	0.40261054	0.545537511	-0.05662855	-0.083198662	0.461547359	0.636946076
G3409	TRAPPC2B	TRAPPC2B	TRAPPC2B	G3409	squirrel_blastn	8.505681712	8.543560098	8.556674114	8.236443563	8.450108138	8.459089001	8.661568865	8.528430598	8.632273806	8.509403952	8.536329013	8.731636137	8.219377353	8.691526316	8.444104071	8.605997912	8.682641379	8.685044989	8.243737161	8.412510711	8.466965648	8.449050419	8.665142876	8.627269528	8.454803946	8.319915923	8.419810963	8.663200751	8.497891723	8.653118239	0.349532691	0.413907458	-0.018867058	-0.032164658	0.772056888	0.887450899	-0.185547313	-0.23411974	0.034065002	0.083564749	-0.049870614	-0.072253105	0.512177466	0.68059988
G3410	TCEANC_containing	TCEANC_containing	NA	G3410	human_blastn	8.228483705	8.145735902	8.263481377	8.087121438	8.330168334	8.172427571	8.329000533	8.1011867	8.215936064	8.245149564	8.15303519	8.274642701	8.213173703	8.089778557	8.009886201	8.283987038	8.007950425	8.230001961	8.12785715	8.206679896	8.119390357	8.097687153	8.201421081	8.162702063	8.199903147	8.151871528	8.217178582	8.140784621	8.291209631	8.221308569	0.328479116	0.392812888	-0.112640966	-0.184056807	0.087154227	0.250862216	-0.013359403	-0.016857466	0.876628422	0.923085689	-0.073359787	-0.104305023	0.330544696	0.512933536
G3414	GLRA2_like	GLRA2_like	GLRA2	G3414	human_blastn	7.549975993	7.596720836	7.720186849	7.607566117	7.726633027	7.71554472	7.62396334	7.75796151	7.552827597	7.887242818	7.776577587	7.706465105	7.611600425	7.667619834	7.825900947	7.600988776	7.967380568	7.621374876	7.490295804	7.786125639	7.52472011	7.588848235	7.702283162	7.737826244	7.606992202	7.453830736	7.615283406	7.725051365	7.699047647	7.669922828	0.046651972	0.07787563	-0.149474652	-0.324376246	0.034663254	0.14052159	-0.243124022	-0.359883219	0.019423068	0.053533959	-0.241024013	-0.407721345	0.007474287	0.035045797
G3415	OFD1_like	OFD1_like	OFD1	G3415	human_blastn	7.435395636	7.428064514	7.481410669	7.167305303	7.171735298	7.231121242	7.430279219	7.404367575	7.566445158	7.287960747	7.313052474	7.538298383	7.374404525	7.477027976	7.259153956	7.475169645	7.549179858	7.429766937	7.329264118	7.321735439	7.263314518	7.274099725	7.553676538	7.413450383	7.350089734	7.220457509	7.301040892	7.526805047	7.358260352	7.298921572	0.051725386	0.084807649	0.044044754	0.076878014	0.502717756	0.714961067	-0.191610164	-0.242565584	0.0296037	0.075112355	-0.076003766	-0.110642777	0.322125029	0.504280579
G3417	TMSB4X_G3417	TMSB4X	TMSB4X	G3417	human_blastn	13.49663325	13.44564573	13.62303917	13.48693332	13.55720829	13.68120031	13.59737288	13.83466554	13.74539536	13.84781288	13.8436878	13.86922688	13.67893362	13.82615475	13.80394827	13.6649108	13.31482263	13.76889271	13.606155	13.65036998	13.6585467	13.62312892	13.64134459	13.72631759	13.58242795	13.45848418	13.50626369	13.72292487	13.53221311	13.52953445	1.35E-06	9.90E-06	-0.052496265	-0.077750981	0.394652662	0.629185861	-0.36992396	-0.429465088	2.98E-06	3.72E-05	-0.253493133	-0.319538305	4.65E-04	0.004451827
G3419	G3419	G3419	NA	G3419	reference	8.218213431	8.084440758	7.824181423	7.953968825	7.763604788	7.850366521	7.978312301	8.252011525	8.19013785	8.042780521	8.030541527	8.138675732	8.177428324	8.20364621	8.088567166	8.076891241	7.797819161	8.119405872	8.279704239	8.136133198	8.140871939	8.119722864	8.121941448	8.071944755	7.944535234	7.929130868	7.91962703	7.884663276	7.982138905	7.919115914	1.19E-05	6.50E-05	0.289568496	0.489989329	3.96E-04	0.0062139	-0.092052154	-0.12927122	0.342759044	0.485187392	0.001547375	0.002578762	0.984811845	0.991907633
G3421	ARHGAP6_G3421	ARHGAP6	ARHGAP6	G3421	human_blastn	7.411100899	7.40996918	7.481423804	7.544653251	7.564615615	7.675573979	7.639803791	7.371091382	7.485259592	7.422186042	7.483602233	7.48386027	7.48762214	7.469618382	7.471181847	7.518469153	7.104985102	7.371266691	7.464179436	7.430293981	7.452584338	7.444106653	7.48289709	7.419659266	7.521697588	7.429667684	7.48472039	7.50963497	7.618868225	7.514720897	0.00438921	0.010695576	-0.207383365	-0.367818163	0.004421397	0.035187569	-0.060471779	-0.083313657	0.525529207	0.657852722	-0.040219699	-0.064886815	0.617516063	0.761765558
G34234	MIR22HG_containing	MIR22HG_containing	NA	G34234	human_blastn	9.081128102	8.962115359	8.796526634	8.901794966	8.693564681	8.782493395	8.718790254	9.108755176	8.9281862	8.991379676	8.635695138	8.811393952	8.905386227	8.746386771	8.835549535	8.871361505	8.691125097	8.67551029	8.946854694	8.820259729	9.069043604	8.918161499	8.764724811	8.508430475	8.739806004	8.983425321	8.873989224	9.048320469	8.936525811	8.798241978	0.031076642	0.055643861	0.210824092	0.407352663	0.004856511	0.037470819	0.169370835	0.244921431	0.091291596	0.179293677	0.154271992	0.261003444	0.069703871	0.176442564
G3426	GEMIN8_like	GEMIN8_like	GEMIN8	G3426	human_blastn	7.750555877	7.548343326	7.693752553	7.636497758	7.72117355	7.65165255	7.658573342	7.789524124	7.75179299	7.669680886	7.790173299	7.833486401	7.798262438	7.742885105	7.739732099	7.756072893	7.935314511	7.651784243	7.561512312	7.651783205	7.673581641	7.685666542	7.721201774	7.721250698	7.536241377	7.641518571	7.624798793	7.687274402	7.760404175	7.621407784	0.104759307	0.151743275	-0.010548152	-0.018943376	0.872774271	0.942679786	-0.188664254	-0.243902085	0.037254665	0.089627695	-0.094759893	-0.141047373	0.22622076	0.400926541
G34277	HMGB1_G34277	HMGB1	HMGB1	G34277	human_blastn	8.401134582	8.470041704	8.404490902	8.372207186	8.401613759	8.686803787	8.514318863	8.564321002	8.564346339	8.908191326	8.625915298	8.512959513	8.444565974	8.505198603	8.637192119	8.439889691	8.205885803	8.45933332	8.280568832	8.494839036	8.507130633	8.501234285	8.567906063	8.501311104	8.332005152	8.404398102	8.531547048	8.585746198	8.250368641	8.282568929	0.188595544	0.247368789	-0.020002049	-0.048453112	0.763323568	0.882211509	-0.136175945	-0.211644625	0.189762182	0.312000825	-0.136699538	-0.253763325	0.112868717	0.247026358
G3436	ZRSR2_containing	ZRSR2_containing	NA	G3436	human_blastn	7.492396655	7.434522676	7.411505891	7.44224704	7.303620134	7.584326984	7.447780069	7.644922313	7.607720716	7.595889628	7.582605549	7.671435889	7.640145208	7.628816224	7.579614771	7.637040695	7.753968432	7.694446204	7.668959148	7.612584947	7.53873708	7.632416066	7.765991928	7.555968798	7.659358714	7.629590317	7.528157965	7.57592001	7.530969809	7.4524031	1.35E-04	5.40E-04	0.148651311	0.27053627	0.031886797	0.132900483	-0.143803972	-0.190940583	0.120867189	0.222107011	-0.1232905	-0.187454745	0.123781057	0.263531002
G34396	RPL37A_containing_G34396	RPL37A_containing	NA	G34396	human_blastn	11.59153958	11.37358567	11.70125734	11.60746606	11.81286623	11.71607351	11.65302031	11.83932487	11.75260239	11.90085459	11.81513004	11.84355108	11.66071061	11.85137668	11.76326448	11.81378873	11.75804453	11.63041411	11.78796374	11.74591197	11.72943029	11.77249442	11.68338634	11.68403674	11.62281695	11.69692408	11.71259018	11.8678667	11.51268619	11.67326592	0.051265405	0.084181252	-0.06146064	-0.093729137	0.327830971	0.564651604	-0.248083865	-0.296367263	0.002090455	0.008950914	-0.137034314	-0.181704762	0.057521682	0.154317594
G3441	G3441	G3441	NA	G3441	reference	6.861686414	6.900539473	7.069559971	7.030297366	7.004851417	6.989935935	7.015009474	6.891008142	6.87987021	6.961286223	6.983464022	6.876910445	6.917036516	6.972336434	6.825363712	6.842075396	7.555718723	7.004658914	6.962674275	6.951747803	6.806247084	7.0045908	7.03425127	6.954413458	6.937514867	6.905786327	6.902722637	6.97463446	6.98582196	6.98261412	0.023252001	0.043742919	-0.120674356	-0.349099608	0.075454318	0.229472282	-0.022964332	-0.042361646	0.831307791	0.892043635	-0.017725953	-0.041456416	0.833473919	0.906235094
G3446	PIGA	PIGA	PIGA	G3446	human_blastn	8.716217588	8.785145941	8.563837677	8.743564796	8.67162668	8.753833142	8.691287846	8.723417393	8.631013983	8.844886129	8.819658371	8.897335251	8.808677145	8.708301692	8.826588032	8.889627903	8.936347894	8.930986609	8.763676052	8.756701807	8.763599812	8.696470728	8.744680934	8.799456637	8.749121327	8.726295855	8.74316016	8.797839947	8.725158087	8.78081337	0.00760164	0.017022817	0.063347518	0.091057825	0.295986774	0.532925211	-0.031591854	-0.036912046	0.670535875	0.772175545	-0.180541854	-0.225823108	0.008080108	0.03698299
G3450	REPS2_like	REPS2_like	REPS2	G3450	human_blastn	10.73095157	10.94587031	10.89523302	10.86876543	10.9152156	10.95761652	11.04777868	10.94399642	10.93578713	10.95909805	10.89567466	10.91050623	10.76768578	11.00515809	10.95750996	10.96217845	10.45485059	11.03279891	10.87422478	10.92999519	10.94684276	10.9652515	11.0274558	11.00483797	10.92600205	10.86841765	11.00964496	11.04784188	10.95710616	11.03441107	0.677764249	0.721030961	-0.039042782	-0.067803991	0.551644882	0.748503425	-0.048311744	-0.06234575	0.586496637	0.708062694	-0.046081109	-0.068063615	0.549718241	0.710497061
G3451	GPM6B_like	GPM6B_like	GPM6B	G3451	human_blastn	14.09173678	14.19231427	14.2425062	14.2316834	14.26168631	14.31135073	14.30153038	14.29294312	14.25176907	14.45835951	14.35505225	14.45449905	14.18840517	14.30678738	14.32552025	14.21230686	14.23991964	14.39059399	14.20289914	14.361713	14.21870514	14.17259925	14.27601992	14.32292867	14.28720093	14.1357979	14.19251894	14.3563995	14.17539354	14.19290419	0.008592526	0.018871791	-0.122740985	-0.159418499	0.02888232	0.124883452	-0.229480963	-0.255971913	4.91E-04	0.002757938	-0.196659798	-0.232505095	0.001432592	0.01039198
G34539	EIF4G2_G34539	EIF4G2	EIF4G2	G34539	human_blastn	9.3118547	9.373484779	9.438851922	9.346950282	9.696524749	9.483837018	9.547048234	9.469629337	9.439499764	9.492488049	9.564310692	9.519115837	9.295069143	9.418063853	9.485317279	9.355191255	9.583068046	9.483388413	9.334116358	9.455248556	9.433603787	9.576711345	9.370604301	9.384660196	9.453145976	9.489152827	9.523568577	9.54469421	9.375152295	9.590593721	0.577368561	0.630889575	-0.072197134	-0.118116406	0.26605409	0.500911851	-0.066660207	-0.083468069	0.43419253	0.575725437	0.018146084	0.025778207	0.808079996	0.89185757
G3466	PIR_like	PIR_like	PIR	G3466	human_blastn	7.353451553	7.475718071	7.441871614	7.393851492	7.513955529	7.562461647	7.519000172	7.65626986	7.52550279	7.732960969	7.843262471	7.775273946	7.794274912	7.678968187	7.611680604	7.582328084	7.803178169	7.665781609	7.653512031	7.665981614	7.411440192	7.295440325	7.685614689	7.736141851	7.54815076	7.582270305	7.556650437	7.676865717	7.597616389	7.5979228	6.06E-08	6.30E-07	-0.074569378	-0.154514401	0.27002798	0.505430443	-0.526534858	-0.661365409	1.65E-06	2.25E-05	-0.439711327	-0.610139682	8.44E-06	1.86E-04
G3469	CDKL5_containing	CDKL5_containing	NA	G3469	human_blastn	11.44725575	11.48572645	11.46680636	11.38791796	11.42157907	11.51923536	11.52357921	11.43709076	11.46535569	11.56939817	11.37790323	11.36519598	11.45164555	11.60008812	11.49501543	11.53232602	10.38139546	11.65985019	11.48167545	11.48426841	11.50935961	11.47222072	11.54026733	11.50811298	11.52367258	11.37793495	11.47810924	11.55643836	11.37338247	11.50501392	0.784344753	0.814648982	-0.002989881	-0.008772398	0.963057219	0.9860385	0.005333541	0.009494009	0.960290722	0.9750619	-0.057621581	-0.128430142	0.497532211	0.667981928
G34698	G34698	G34698	NA	G34698	reference	8.623154382	8.569960674	8.856297466	8.794960353	8.587052703	8.634457514	8.689599245	8.943357106	8.685457563	8.642156008	8.764270267	8.739873629	8.783093279	8.56220659	8.660355217	8.605683733	8.760297519	8.48545869	8.735631631	8.56688414	8.66645083	8.664021964	8.607737206	8.545143578	8.794275291	8.582457043	8.587058641	8.816122997	8.750795941	8.576888069	0.291767449	0.355567265	-0.097296664	-0.180574509	0.149621666	0.352949103	-0.182841978	-0.244421913	0.051868623	0.115357371	-0.020432295	-0.032174749	0.797276501	0.885514993
G3470	RAI2	RAI2	RAI2	G3470	human_blastn	7.201593517	7.330435703	7.32107092	7.419858864	7.275148466	7.283713493	7.210735446	7.171357643	7.208637472	7.194430728	7.259439668	7.246289197	7.255735631	7.189425157	7.18077468	7.079240818	7.293074932	7.166717637	7.317275891	7.163525609	7.397398557	7.253253812	7.268269006	7.098948807	7.270776528	7.222964353	7.298080648	7.150433654	7.35098231	7.238431304	0.122414599	0.172747062	-0.029063533	-0.054684361	0.661813747	0.821356899	0.107620472	0.145259763	0.251447074	0.386540949	0.179658336	0.274625107	0.029669766	0.095977829
G3473	RBBP7	RBBP7	RBBP7	G3473	human_blastn	10.54929074	10.53583326	10.46026272	10.47000361	10.48374849	10.59289393	10.56458315	10.66604737	10.61399932	10.6597336	10.66765721	10.69449072	10.53360847	10.61324653	10.6294784	10.55647731	10.39072365	10.57590077	10.53971226	10.53983448	10.58711801	10.60911872	10.58822363	10.5646166	10.56008193	10.53661297	10.45796111	10.55061244	10.41428154	10.4904554	3.47E-04	0.001225143	0.062378109	0.075696993	0.208025565	0.431070764	-0.133950232	-0.144674949	0.015958933	0.045626574	-0.038493919	-0.04383271	0.462442852	0.637720821
G34734	G34734	G34734	NA	G34734	reference	8.073134376	7.673173656	7.525869735	7.870106944	7.547797226	7.775987459	7.764169437	8.277480569	7.57856191	7.501111841	8.001763749	7.950778755	8.066369205	7.356278797	7.977834992	8.036508615	7.763367621	7.940980333	7.483818193	7.377487703	8.042403066	7.669050965	7.974655999	7.883400297	7.946477266	7.681857926	7.787596597	7.539076236	7.912933704	7.856570271	0.669908905	0.714080704	0.048524802	0.316576774	0.350676581	0.589017382	-0.026415243	-0.087687409	0.796880948	0.868472164	-0.036023827	-0.166077525	0.62324708	0.766368809
G34738	BAG4	BAG4	BAG4	G34738	human_blastn	8.638320873	8.811689956	8.853653397	8.666329851	8.757420466	8.806094228	8.824638536	8.750410661	8.831145282	8.956238419	8.864323016	8.898189583	8.622795981	8.813580369	8.767100977	8.786196015	8.527408306	8.845134768	8.738623707	8.659001815	8.858154927	8.816936683	8.785107161	8.747801191	8.685676291	8.776229362	8.820024233	8.841761071	8.772091373	8.700908832	0.27839956	0.341941655	7.43E-06	1.23E-05	0.99990812	0.999933777	-0.069222789	-0.086831684	0.418081401	0.560762002	-0.023449485	-0.033363889	0.753978575	0.854192737
G3475	AP1S2	AP1S2	AP1S2	G3475	human_blastn	10.01540339	10.09169072	10.19259172	10.20230584	10.18330072	10.20857852	10.19874534	10.24501642	10.06921652	10.42702495	10.33440403	10.24845368	10.23894021	10.18439868	10.18005685	10.21733276	10.91002352	10.2166269	10.170879	10.27187702	10.17918838	10.2287065	10.17316469	10.18881745	10.03320085	10.17210585	10.05492311	10.32052168	10.1912874	10.21345538	0.15665126	0.211875955	-0.039667539	-0.091793392	0.552933882	0.749810168	-0.080957361	-0.12336863	0.427909983	0.570130793	-0.105898803	-0.192916095	0.211815943	0.383599609
G3480	G3480	G3480	NA	G3480	reference	10.44271115	10.43200912	10.51417267	10.42835017	10.49976266	10.4848404	10.47415053	10.40079202	10.36408685	10.76453665	10.38326736	10.59967558	10.44675512	10.49981836	10.41688076	10.55466266	10.38569893	10.64314591	10.28411006	10.45123591	10.49350947	10.51600259	10.53187381	10.44994249	10.40496248	10.49824572	10.45268948	10.46835978	10.4598281	10.48770141	0.073589412	0.113395319	-0.002727119	-0.003897688	0.963696515	0.9860385	0.045351455	0.052875572	0.539393219	0.669741361	-0.117648331	-0.14890247	0.080763286	0.194422679
G3482	CNKSR2_G3482	CNKSR2	CNKSR2	G3482	human_blastn	8.863933736	8.884380715	9.006971932	8.897361559	8.958903453	9.137202752	9.070428377	9.087659438	9.009711024	9.211557235	9.108216323	9.022266444	8.962926172	9.176937327	9.095356238	9.10189737	7.862439306	9.07551244	9.020420607	9.180725702	9.00601669	8.935816637	8.988766946	9.149457238	9.113586905	8.782922294	9.071041496	9.065401206	9.172126833	9.101098342	0.715890488	0.7546319	-0.039808067	-0.2211009	0.466296942	0.690152001	-0.125053368	-0.354203154	0.246108968	0.380424304	-0.091010686	-0.351812508	0.245943712	0.423154241
G3486	CTPS2_like	CTPS2_like	CTPS2	G3486	human_blastn	8.237795899	8.21928583	8.238191938	8.174368906	8.108607395	8.266220875	8.240801938	8.328594464	8.367906779	8.327420074	8.349155974	8.377354921	8.284167863	8.362795245	8.199533163	8.285927552	8.428722278	8.255002511	8.346725827	8.153476475	8.266943802	8.313587656	8.340006581	8.256994355	8.151640299	8.169904377	8.176248629	8.296534357	8.111711179	8.06347372	8.27E-04	0.002553402	0.049326397	0.075615233	0.43232667	0.661682178	-0.180681264	-0.215976214	0.023010701	0.061266782	-0.043963229	-0.058798503	0.534901401	0.698812363
G34888	G34888	G34888	NA	G34888	reference	7.142038376	7.222067124	7.21235586	7.260523179	7.052496711	7.120499064	7.084361536	6.852653128	6.899199564	7.011558784	6.895084891	6.804143242	7.113366823	6.944539979	7.106772901	7.001170753	6.6897416	7.019779151	7.056699214	6.953550704	7.24988906	7.02690925	6.937218043	6.829051962	7.21387656	7.026938992	7.203919278	7.083881249	7.250958606	7.133475241	7.64E-09	9.46E-08	-0.012138508	-0.029268383	0.854977846	0.934146829	0.517404351	0.705138622	2.10E-05	2.00E-04	0.121085679	0.226879199	0.157930336	0.314273697
G34889	DUSP7_G34889	DUSP7	DUSP7	G34889	human_blastn	7.26768355	7.285840719	7.275818035	7.170798294	7.189545749	7.201831881	7.168268693	6.962216964	7.012364114	7.114011517	6.885841539	6.89859186	7.119441001	7.043796844	7.170043425	7.103006533	6.725663962	7.113078925	7.050658426	7.010664661	7.204521432	7.177104901	6.951161899	7.077343405	7.173339087	7.250605983	7.166168162	7.1771701	7.324130284	7.245956574	1.75E-10	3.07E-09	0.042268765	0.087575025	0.528368602	0.73200153	0.62457778	0.758910651	1.43E-07	2.68E-06	0.174430148	0.285456022	0.040174582	0.119687892
G3492	PDHA1_containing	PDHA1_containing	NA	G3492	human_blastn	12.40260179	12.43154644	12.34472468	12.33173763	12.32643933	12.32797053	12.37532865	12.44358873	12.48981153	12.56661936	12.46379096	12.46141577	12.35137988	12.45948719	12.50942095	12.42364119	12.38673092	12.47950021	12.38560338	12.50272271	12.41070642	12.43968479	12.46204696	12.48855325	12.26994596	12.30059127	12.32248766	12.41776905	12.3331294	12.33597526	4.80E-05	2.21E-04	0.07282554	0.085411695	0.11432735	0.299281246	-0.086746965	-0.092495887	0.088608578	0.175182549	-0.095579841	-0.106185805	0.048859164	0.137472077
G3506	TERF1_like	TERF1_like	TERF1	G3506	human_blastn	7.836603629	7.936768837	7.881158382	7.878412732	8.03678648	7.887621396	7.881296592	7.947505792	7.952789773	7.951991917	7.912661712	7.939107789	7.844532459	7.857198943	7.793527096	7.828827083	7.798348201	7.892208322	7.715830337	7.865892541	8.008271431	7.91691878	7.882034569	7.822869865	7.780367167	7.913922772	7.908505409	7.856437856	7.861373214	7.900651828	0.107501531	0.155053799	0.009881417	0.015034513	0.873982369	0.943459481	2.93E-05	3.51E-05	0.999703817	0.999703817	0.096814177	0.128275908	0.172636987	0.334301284
G35091	G35091	G35091	NA	G35091	reference	8.489184942	8.661606216	8.077648309	8.581257403	8.435515674	8.211642385	8.419228401	8.384106848	8.363761508	8.56056436	8.226997916	8.359969306	8.27610341	8.267052781	8.348675825	8.151603084	8.225690346	8.201149353	8.245128886	8.371764765	8.137191683	8.29391623	8.143714307	8.00555398	8.280847232	8.208794355	8.048568732	8.416770442	8.114962801	8.072694665	0.330756257	0.395257552	0.0124922	0.038761011	0.844929775	0.92923506	0.054752509	0.101314416	0.612286285	0.727329017	0.053205121	0.124024475	0.530025221	0.695040247
G35163	NORAD_containing	NORAD_containing	NA	G35163	human_blastn	8.130467776	8.235109537	8.287724895	8.137193586	8.225610971	8.372460198	8.292741083	8.228009732	8.301727217	8.480361781	8.15660061	8.143000438	8.101974726	8.282603858	8.191177134	8.294056177	7.914881544	8.460779618	8.091503032	8.263000972	8.317775638	8.029199586	8.354006901	8.389942147	8.286645431	8.176895119	8.235618786	8.400152595	8.131136935	8.13531473	0.644180202	0.691806685	-0.069451099	-0.170448513	0.300572681	0.537214892	-0.043829209	-0.069947668	0.673351675	0.773992899	-0.141056625	-0.267045666	0.103665532	0.232622439
G35207	SERP1	SERP1	SERP1	G35207	human_blastn	9.894064009	9.915707354	9.882894212	9.909248451	9.999217602	10.0050193	9.960719261	9.906458591	9.913279027	9.972118102	9.881524067	10.00997068	9.716059554	9.876566772	9.853772622	9.901858492	9.617374659	9.889265237	9.723069196	9.862535826	10.04644497	10.10312404	9.971365069	9.798995293	9.817902478	9.950006506	9.88645941	9.907204339	9.810656654	9.865993327	0.016389687	0.03270231	0.034686608	0.051475078	0.573163488	0.764521723	0.087125499	0.103465374	0.26037375	0.395925378	0.144860141	0.187769591	0.039739702	0.118878938
G3522	PHKA2_like	PHKA2_like	PHKA2	G3522	human_blastn	9.23676611	9.305011046	9.402112218	9.34461991	9.38780968	9.367211945	9.441876704	9.35250787	9.407936019	9.270853427	9.385685574	9.328157265	9.291276792	9.433289335	9.41047633	9.372300858	9.337118517	9.402115954	9.476296696	9.513477338	9.282738988	9.247963796	9.376440141	9.496510708	9.355049092	9.193819557	9.518000093	9.449198875	9.557599939	9.538695652	2.02E-06	1.40E-05	-0.187242136	-0.238768982	9.90E-04	0.012049756	-0.196451737	-0.219010237	0.002603351	0.010644535	-0.143258334	-0.170303922	0.018310419	0.067232508
G35224	PFN2_containing	PFN2_containing	NA	G35224	human_blastn	9.061269184	8.951823384	9.046239294	9.063379157	9.056235499	9.074668796	9.127815828	9.223865562	9.196592631	9.092588193	9.197013041	9.208203401	9.045391781	9.324279479	9.148308833	9.202770083	8.930389604	9.224235532	9.030796918	9.174678639	9.093622941	9.142731155	9.167177716	9.329049222	9.140850306	9.131444499	9.169526859	9.26126807	9.080411486	9.114237175	0.083886719	0.126143428	0.00636762	0.010067156	0.920040027	0.965070558	-0.214528898	-0.260221609	0.00926459	0.029425785	-0.083191948	-0.113508892	0.253919309	0.432059177
G35232	FTH1_like	FTH1_like	FTH1	G35232	human_blastn	7.751513031	7.574823868	7.768707556	7.776084009	7.714382618	7.746061095	7.736884572	7.822443571	7.684314471	7.752985205	7.866224226	7.785529259	7.833484964	7.869424901	7.810845211	7.669484091	7.636597373	7.8323605	7.84576626	7.690731475	7.696781155	7.581034109	7.785220288	7.904372545	7.708822443	7.790313279	7.639689386	7.82569813	7.802421576	7.691114711	0.263662544	0.326813932	-0.079805992	-0.147598935	0.23392087	0.462805786	-0.213178116	-0.281690142	0.022639249	0.060503723	-0.145741015	-0.221225498	0.071384948	0.178979446
G35246	PCNP_like_G35246	PCNP_like	PCNP	G35246	human_blastn	9.46368118	9.597248679	9.517983464	9.450435829	9.445993017	9.52142748	9.51034401	9.717427109	9.564516292	9.89435232	9.674230812	9.719022546	9.562441201	9.600614088	9.508498868	9.555267952	9.566705183	9.731100593	9.391990443	9.585536644	9.599158617	9.492875459	9.569716889	9.441618021	9.411390215	9.436722537	9.426430223	9.535439663	9.343650509	9.38684526	1.41E-04	5.60E-04	0.032019129	0.05138335	0.616522171	0.794696945	-0.186816151	-0.22911357	0.025503246	0.066395612	-0.17422179	-0.235868744	0.020436627	0.073384105
G35407	G35407	G35407	NA	G35407	reference	9.219051712	9.308842483	9.237484042	9.340744329	9.124830172	9.426723931	9.252208266	9.267513817	9.095217332	8.979973469	8.942279485	9.031783326	9.473214036	9.318534081	9.179880238	9.435540997	8.820073337	9.502465626	9.272168714	9.420066236	9.20415462	9.353002763	9.509119458	9.191184534	9.662493857	9.329563006	9.656360953	9.312083493	9.482173566	9.678347066	0.003802586	0.009438546	0.00214449	0.006158362	0.973601968	0.989491783	0.144056149	0.250293393	0.182669753	0.303012984	-0.038699554	-0.084966046	0.647631821	0.783860782
G35463	G35463	G35463	NA	G35463	reference	7.362793143	7.347696465	7.546039582	7.646004577	7.681939846	7.578188822	7.4648615	7.418825626	7.393379202	7.589847275	7.406921404	7.461186901	7.596780891	7.263557494	7.443259755	7.549977036	7.873547409	7.581014633	7.424518181	7.573692201	7.546202976	7.451938244	7.369076656	7.656662839	7.613749045	7.540034352	7.609813931	7.547426297	7.730694231	7.553835073	0.003903186	0.009659999	-0.1370639	-0.318875356	0.050399721	0.177752889	0.092454008	0.147381089	0.375561569	0.519034273	-0.13031422	-0.24591706	0.130572697	0.273530462
G35505	HSF2	HSF2	HSF2	G35505	human_blastn	8.232727128	8.441379724	8.504779549	8.472704015	8.282448644	8.536971675	8.273501911	8.362602238	8.51403812	8.34283183	8.484061171	8.580429378	8.330767027	8.433183106	8.395143286	8.381439689	8.400126454	8.509344957	8.346145549	8.426674724	8.375151923	8.43977271	8.523043876	8.342893139	8.585467857	8.451257107	8.61560364	8.585801158	8.38088981	8.396824661	0.208189834	0.268269342	-0.028974233	-0.053008713	0.661516317	0.821356899	-0.132256118	-0.17449733	0.150139481	0.261041456	-0.003466165	-0.005317169	0.964767563	0.98237794
G35735	KALRN_containing	KALRN_containing	NA	G35735	human_blastn	6.958006713	7.036925671	7.020392482	6.983924482	7.26021962	7.000041248	7.083277984	6.970291002	6.943782352	6.985711518	7.005121938	7.035865625	6.873002603	7.092242069	6.90049116	6.931047504	6.54424174	7.118608181	7.066767052	6.957854773	7.014579909	6.896937961	6.911318625	6.97388554	6.863101548	6.946814518	6.958489895	6.889849118	7.100323596	7.140840992	0.397954496	0.460911914	-0.081980779	-0.27984455	0.200266357	0.421809201	-0.048761877	-0.098717838	0.654211515	0.759857402	0.00720458	0.018938121	0.931123707	0.963477478
G35781	NAA50_G35781	NAA50	NAA50	G35781	human_blastn	7.855426563	7.999576671	7.893572462	7.858128961	7.970959372	7.93591126	7.846883663	7.718052394	7.870995837	7.895875205	7.763259864	7.936198151	7.678392192	7.752126266	7.858023391	7.785453662	7.798500485	7.875086795	7.796427695	7.864720392	7.951950848	8.076302761	7.736385145	7.725611768	7.751979961	7.906353429	7.846494	7.861589052	7.856393118	7.945126343	0.007940638	0.017671972	0.070735139	0.121255322	0.282527169	0.518774196	0.255307064	0.324072538	0.004523079	0.016602787	0.212072588	0.299502359	0.007976615	0.03665048
G35863	G35863	G35863	NA	G35863	reference	8.476744655	8.529945494	8.417407933	8.372516281	8.590470856	8.512678602	8.422779791	8.591921445	8.417113094	8.495249783	8.627579177	8.527748739	8.551116424	8.603789608	8.57779468	8.53420574	8.507327307	8.484703274	8.521599273	8.406408831	8.409011063	8.543221298	8.368767653	8.509737825	8.363220117	8.444849361	8.466549588	8.484366329	8.331680668	8.502850376	0.109796038	0.15786502	0.021425329	0.032521505	0.730784434	0.862205896	-0.127681661	-0.152541854	0.104954534	0.199435434	-0.069041231	-0.091569148	0.327620444	0.509927445
G3591	G3591	G3591	NA	G3591	reference	8.066384697	8.099616713	7.930998758	8.193686677	8.192101114	7.899154446	8.308105458	8.732999877	8.794078109	8.178775665	8.175757353	8.044674283	8.664596728	8.500117589	7.883926739	8.383243684	8.522307166	8.339237578	8.555063867	8.329715709	7.932809975	8.034481577	8.15129709	8.281583152	7.937440087	8.069667327	8.196779979	8.030918347	8.624688501	8.628014974	0.053306472	0.087003778	-0.027585845	-0.158277025	0.608238018	0.788732816	-0.364528197	-0.873544141	0.004760305	0.017286657	-0.153895407	-0.578012881	0.060305458	0.15983704
G36065	G36065	G36065	NA	G36065	reference	8.198099892	8.216828986	8.257500193	8.352147102	8.316141495	8.295020463	8.226563479	8.090317156	8.197844942	8.252203941	8.161727845	8.07354344	8.074946659	8.135169183	8.228158239	8.032778803	8.072440728	8.14074968	8.025870662	8.181664778	8.435476328	8.330774376	8.197769901	8.026674267	8.226872954	8.251732587	8.202622817	8.180987715	8.321445946	8.324096743	9.47E-05	3.97E-04	-0.001772481	-0.002824656	0.97777957	0.991277468	0.242908604	0.297060001	0.003969429	0.014995466	0.21261975	0.284923504	0.005209558	0.027006967
G36147	ID4	ID4	ID4	G36147	human_blastn	10.073479	10.12377218	10.25107164	10.1856305	10.16220404	10.05740847	10.07619257	10.36312684	10.2826143	10.43642158	10.57517509	10.56421008	10.35940541	10.10528327	10.29924673	10.30489783	10.77249108	10.29545005	10.26049824	10.36947316	10.2025059	10.18080343	10.27978064	10.18015808	10.12363283	10.30868306	10.21296238	10.31525334	10.20292014	10.17667772	0.005471865	0.012895022	0.024939645	0.051975459	0.709218967	0.848903903	-0.246749579	-0.345130621	0.01350331	0.039921952	-0.156553964	-0.257650465	0.063456004	0.165621785
G36203	G36203	G36203	NA	G36203	reference	8.151822903	8.051499748	8.090334259	8.070182859	7.983607754	8.000432246	8.023138344	7.793212151	7.940762678	7.842264702	7.889662999	7.970112259	7.963027127	7.817720111	7.847575717	7.907371598	7.782691984	7.959665496	7.950389001	7.914324858	8.070676688	8.124014144	7.960622763	7.811257652	7.952856834	8.107071121	7.890468366	7.895579162	8.196826836	8.054714635	4.01E-06	2.54E-05	0.084730881	0.139567308	0.19454723	0.414525153	0.392483677	0.478110698	1.28E-05	1.32E-04	0.312781081	0.414725185	1.26E-04	0.001602308
G36457	G36457	G36457	NA	G36457	reference	6.956077982	6.990923425	7.100406965	6.906451	7.275152098	7.196707297	7.252951198	6.984044974	7.263015523	7.129495478	7.236077452	7.290246757	6.87842625	7.167152777	7.154228891	7.137051324	6.877087258	7.18543388	6.865394915	7.178083704	7.22999861	7.19617419	7.172276385	7.062349659	7.194769968	7.109689516	7.15010998	7.20392303	7.007980461	7.020547385	0.535980196	0.592309959	-0.040334049	-0.140970368	0.518578726	0.725320672	-0.120492676	-0.239982112	0.272598776	0.40979487	-9.74E-04	-0.002548037	0.990680415	0.995278227
G36492	NORAD_G36492	NORAD	NORAD	G36492	human_blastn	9.144481108	9.227061915	9.380441699	9.215578259	9.344821419	9.438958064	9.45709788	9.409277482	9.323326799	9.384062071	9.367969886	9.311886168	9.241194715	9.258816268	9.378778639	9.261743101	9.331811882	9.241540998	9.246723743	9.296011991	9.28650874	9.314843998	9.342704545	9.413235877	9.394890415	9.215185735	9.390897809	9.436685448	9.265244294	9.297522069	0.079662932	0.120950033	-0.167344267	-0.23110202	0.006421059	0.04552209	-0.151349933	-0.175460586	0.039520322	0.093635188	-0.089881981	-0.113861162	0.178601112	0.34211485
G36502	HCG11_G36502	HCG11	HCG11	G36502	human_blastn	11.57694704	11.61805895	11.79763659	11.68978483	11.72306673	11.77129137	11.79791218	11.80819864	11.62638953	11.88460866	11.71163439	11.73798238	11.71598437	11.72938995	11.73192155	11.67932749	11.7055285	11.77441904	11.65584553	11.73037542	11.65509755	11.64323453	11.71907172	11.77644516	11.75178292	11.48634397	11.67779507	11.84925226	11.71088902	11.75076535	0.001199515	0.003534342	-0.199440004	-0.243186333	1.84E-04	0.003535587	-0.175092013	-0.191519907	0.003417229	0.013260891	-0.217367805	-0.248159353	1.31E-04	0.001644237
G36559	G36559	G36559	NA	G36559	reference	7.020577406	7.218353104	7.088438755	7.136773589	6.982862214	7.265073263	7.126028224	7.200138445	7.129510287	7.159496922	6.982719423	7.206744524	7.502751766	7.179494241	6.873212428	7.258131489	7.018965296	7.134590423	7.116488073	7.14733857	7.231251734	7.100580583	7.121362233	7.244047111	7.139557094	7.307228156	7.019589169	6.962426337	7.092128588	7.149083919	0.668190327	0.712632391	0.045201668	0.148635787	0.476257859	0.696994196	0.046665235	0.089983734	0.667101261	0.76947399	-0.025822917	-0.063532757	0.758681999	0.857317182
G36595	G36595	G36595	NA	G36595	reference	7.224211207	6.945524414	7.02344415	7.107902916	7.034343592	7.004481776	7.049588027	7.090290461	7.242356518	7.064271745	7.195432088	7.197219304	7.427323821	7.075188838	6.99907799	7.139384233	7.25432561	7.002343983	7.525173872	7.037553642	6.870463352	6.997362375	7.01775329	7.00651564	6.922851255	6.979445678	6.96175491	6.896324345	7.092539046	6.962843515	0.037837752	0.065479525	-0.025229568	-0.092067103	0.682134102	0.83336189	-0.208326164	-0.413552687	0.064763833	0.137145525	-0.134014048	-0.344488875	0.121651471	0.260443744
G36893	G36893	G36893	NA	G36893	reference	7.017813363	6.907700463	7.117915376	7.077992808	7.115655695	7.159134945	7.334911076	6.968075704	7.066484035	7.135107833	7.073610779	7.143606883	7.042036833	7.13889028	7.11917175	7.158932337	6.669176925	7.104591659	7.148433668	7.065956658	6.939647657	6.860250148	7.029335912	7.212253167	7.268091817	6.991810252	7.246522433	7.125118379	7.318780132	7.319621234	6.74E-04	0.002160076	-0.267147088	-0.617200895	0.001695018	0.017713463	-0.208733733	-0.376763391	0.060323133	0.129847729	-0.227023897	-0.481651271	0.014420996	0.056569915
G37047	DGKE_containing	DGKE_containing	NA	G37047	human_blastn	8.05151418	8.036457418	8.103086703	8.044420988	8.07571773	8.061500117	8.163253761	8.118567006	8.213645116	8.287478687	8.122532898	8.139846192	7.97170559	8.158203026	8.094308763	8.12858949	8.037163464	8.277217574	7.922111757	7.96002901	8.166649374	8.163618849	8.162313269	8.126073491	8.090575926	8.074870613	8.071704793	8.212375016	7.93405364	8.079708606	0.272030243	0.335749802	0.014150454	0.02513162	0.829571609	0.92172354	-0.061055278	-0.079356073	0.495975395	0.631569997	-0.076602201	-0.113676336	0.324522947	0.506514676
G37103	PTCHD4_containing	PTCHD4_containing	NA	G37103	human_blastn	8.783498994	8.499474591	8.524930193	8.793291694	8.85168224	8.681056274	8.704377973	8.251978659	8.408337413	8.640442639	8.199383179	8.597075339	8.508932096	8.483186273	8.408649306	8.386278273	8.255029725	8.72324419	8.309365492	8.54521101	8.595229544	8.719295439	8.351472032	8.342256797	8.668556953	8.807075927	8.846558437	8.578149485	8.808639348	8.914591831	1.71E-07	1.60E-06	-0.021171996	-0.051655481	0.749792113	0.87420566	0.385380661	0.564353795	6.19E-04	0.003340592	0.14767027	0.276248933	0.088916418	0.2081783
G37191	G37191	G37191	NA	G37191	reference	7.976526561	7.971061898	8.164501154	8.240629526	7.834429611	8.300277862	8.104920388	7.963033184	8.150431437	8.033931907	8.260017229	8.141118062	8.224758658	8.237552179	8.153808138	8.066732738	7.823535532	8.229408149	8.265305512	8.096377056	8.017979596	8.132764664	8.118516952	8.026716957	8.665797809	7.901062664	8.292982977	8.309036947	7.892260831	8.142300998	0.063965747	0.100996421	-0.098808172	-0.296195869	0.136428429	0.332112804	-0.204355006	-0.367979457	0.065330728	0.138001726	-0.134572836	-0.305668845	0.123140095	0.262636979
G37194	HSPD1_like	HSPD1_like	HSPD1	G37194	human_blastn	8.749195952	8.77333913	8.696302371	8.656946982	8.815125048	8.656443249	8.711862496	8.755099105	8.694415858	8.924990185	8.64024982	8.743718877	8.602533756	8.708222591	8.660214031	8.707753831	8.925937375	8.742374302	8.567372188	8.696029847	8.702803151	8.763395365	8.71640909	8.617690648	8.605729745	8.776398144	8.631517507	8.574214948	8.614390983	8.646220079	0.182262616	0.240413454	0.050483165	0.08178765	0.432779289	0.661982945	0.073370529	0.091150871	0.383702331	0.527496367	0.02585721	0.036226488	0.726448405	0.837742312
G37307	NPM1_G37307	NPM1	NPM1	G37307	human_blastn	9.276703719	9.321530474	9.326478855	9.158344752	9.181222733	9.291481651	9.293423746	9.485847316	9.502119525	9.507513219	9.523085347	9.498846372	9.223476587	9.309098781	9.31731318	9.364476238	9.431260079	9.396968529	9.172108597	9.406717488	9.33934596	9.409372762	9.40791869	9.318143888	9.279231202	9.371237763	9.228966157	9.314091622	9.13832001	9.207290028	4.43E-04	0.00150485	0.107660268	0.164219231	0.09128398	0.259437093	-0.168326101	-0.202536886	0.036289262	0.087764912	-0.026866887	-0.036257759	0.706611183	0.824403857
G37440	G37440	G37440	NA	G37440	reference	8.681807492	8.777782848	8.874832882	8.72114862	8.707381224	8.822117695	8.824569485	8.936598613	8.811483655	8.978732536	8.781792633	8.966721906	8.888858944	8.836351929	8.643123743	8.753730357	8.846856542	8.932658445	8.822470343	8.703709268	8.543474337	8.778455484	8.77365262	8.874440541	8.778135928	8.561362919	8.686547674	8.970338935	8.707662951	8.808602197	0.046693333	0.077914689	-0.131350108	-0.224218484	0.051419096	0.180118427	-0.269586333	-0.342931693	0.002937509	0.011775803	-0.23292846	-0.328597688	0.004050605	0.022564128
G37446	G37446	G37446	NA	G37446	reference	7.800608126	7.921047691	9.134713003	9.148801081	8.961941603	9.14160062	8.996534939	9.206543572	9.13272176	9.388495407	9.104623057	9.153603145	9.131355018	9.009033641	9.121781211	9.302035166	8.960394937	9.428947487	9.268823686	9.18166175	9.104305044	9.013307626	9.247405226	9.013815483	9.342774713	9.111090451	9.050126816	9.371972141	9.052496597	9.038359067	0.105191488	0.15227647	-0.107275742	-0.785481227	0.043984326	0.163626101	-0.278059578	-0.940270446	0.016602814	0.047138504	-0.264097301	-1.15164289	0.003119166	0.018530968
G3758	NUDT11	NUDT11	NUDT11	G3758	human_blastn	8.978441908	9.040474332	9.119576419	8.870639846	8.946796034	9.119721842	9.092397104	9.030661849	9.048348571	9.188732858	9.031146345	9.079802168	8.800751271	8.912829293	9.042367897	8.94080557	8.665672239	8.963447865	8.875838572	9.007509745	9.158954149	9.180204155	9.085310359	8.975869557	9.001876935	9.004761602	9.076424805	9.009223668	8.919867993	8.986772328	0.52469946	0.581411824	0.036904282	0.070478595	0.579669199	0.769440215	0.062479371	0.084940696	0.506803836	0.641376166	0.090975694	0.143324925	0.259152394	0.438015469
G37636	G37636	G37636	NA	G37636	reference	7.564789444	7.67687456	7.58383724	7.577501362	7.609752807	7.69363098	7.60718508	7.420568144	7.492198838	7.622996022	7.408710044	7.553848613	6.985196283	7.260516939	7.439327368	7.472954444	7.311910372	7.575379425	6.984293485	7.498247331	7.731543767	7.943900124	7.426539574	7.471683929	7.764664094	7.569145937	7.570832736	7.60624279	7.495518209	7.571889539	0.004210152	0.010313884	0.050763082	0.200655933	0.403607694	0.636621084	0.319511977	0.640805042	0.008411924	0.02721222	0.234196628	0.604953337	0.011909915	0.049340623
G37655	G37655	G37655	NA	G37655	reference	7.453567123	7.658962908	7.472815674	7.565392203	7.496875149	7.672176411	7.614933259	7.416133514	7.503896011	7.462354827	7.526880086	7.617215849	7.606537561	7.486904532	7.429007953	7.60765419	7.43128069	7.710579728	7.560374603	7.541824323	7.632903994	7.700275632	7.620252114	7.362668235	7.978967464	7.705623989	7.63487676	7.649299218	7.61014809	7.646173286	0.024473281	0.045628672	0.063679739	0.151841261	0.342738394	0.581524717	0.172992094	0.267366943	0.097348953	0.188356986	0.077872234	0.146641224	0.356940137	0.538765588
G37703	G37703	G37703	NA	G37703	reference	9.061302439	9.148127353	9.009741484	9.104981991	8.923500916	9.052663683	9.096622954	8.874938842	9.052656341	9.118177056	9.095660352	9.162044646	9.38022988	9.093507007	9.140842352	9.221012058	9.102195946	9.25289181	9.288367468	9.210387529	9.070113523	9.091831966	9.197440248	8.984899398	9.513717508	9.240189343	9.158289247	9.181520321	9.254717472	9.048171173	0.017561019	0.034701485	0.080461301	0.151906714	0.231561075	0.460178741	0.072739309	0.098672472	0.438994585	0.579699228	-0.115416024	-0.179733641	0.153480484	0.307426687
G37704	G37704	G37704	NA	G37704	reference	7.615041688	7.605420646	7.527825786	7.422935309	7.448368589	7.499050611	7.601345232	7.418837723	7.752585307	7.549908367	7.679646786	7.745702777	7.57500988	7.664288285	7.604116515	7.69211571	7.569934122	7.655326584	7.597788963	7.687322776	7.651860176	7.606808292	7.66841678	7.498759058	7.888313646	7.632805401	7.713141166	7.722420618	7.642558868	7.513049479	0.030537	0.054917607	0.147624907	0.296149233	0.035627607	0.142871152	-0.051738532	-0.073655411	0.596553673	0.714685495	0.009824477	0.016630652	0.904290684	0.947678771
G37705	G37705	G37705	NA	G37705	reference	7.242071392	7.54848683	7.678973863	7.721692072	7.697834335	7.797194715	7.958620982	7.635085359	7.932847813	7.835699084	7.941555584	8.019441592	7.706010524	7.789288722	8.001408999	8.100491897	7.702740351	8.123239829	7.783418599	8.049135577	7.983991852	7.901039578	7.923494074	7.790938624	8.269567138	8.045390379	7.823298488	8.015122379	7.671576989	7.787609385	0.502590184	0.561151717	-0.002992511	-0.014311157	0.95804446	0.983771888	-0.105851522	-0.26541193	0.331097537	0.472962362	-0.134999	-0.437067402	0.106354195	0.236958662
G37760	G37760	G37760	NA	G37760	reference	9.615364604	9.671491177	9.846108583	9.656032235	9.804979785	9.801703805	9.737043513	9.616345593	9.531683509	9.908712568	9.60366666	9.658774782	9.526052334	9.658040083	9.676392582	9.665571233	9.845035811	9.778028605	9.473598218	9.62577097	9.696774857	9.784137495	9.542225023	9.60535722	9.577861691	9.602070126	9.632777762	9.724498917	9.698563134	9.699324662	0.088226978	0.13164799	-0.097206451	-0.156149681	0.134831588	0.329950151	0.093690198	0.116657879	0.268508915	0.40513307	-0.049778435	-0.069894288	0.502718058	0.672872702
G3786	G3786	G3786	NA	G3786	reference	7.2766841	7.329320052	7.454750269	7.289700077	7.225073575	7.224573832	7.183394336	7.303752941	7.42780361	7.499256723	7.355879917	7.243084007	7.466409017	7.417794158	7.372616914	7.381242913	7.324325523	7.310919223	7.455857105	7.463571635	7.233518038	7.14786062	7.340797158	7.455537449	7.296834564	7.23379852	7.244818874	7.250599073	7.345560821	7.349005389	0.001620743	0.004561267	-0.039356066	-0.076961474	0.555782128	0.751713517	-0.204790177	-0.276306056	0.031860976	0.079591534	-0.285644594	-0.4178331	0.001027778	0.008147361
G3802	SMIM14_like	SMIM14_like	SMIM14	G3802	human_blastn	7.956414995	8.036178492	7.975629195	7.943238312	8.083244432	8.026317341	8.130291553	8.230429048	8.074106832	8.239509831	8.320210828	8.272103542	7.972822746	8.23253954	8.117471379	8.124659693	8.146958128	8.189103746	7.953975532	8.149567638	8.012011192	8.030421295	8.12025353	8.168377811	8.087620136	8.060999749	8.108326938	8.222211558	7.946581082	8.073542007	0.003455737	0.008730825	-0.017747719	-0.032019964	0.787853022	0.896006262	-0.338639871	-0.428748051	2.66E-04	0.001679252	-0.161048315	-0.236559079	0.043653422	0.126943211
G38032	G38032	G38032	NA	G38032	reference	9.738530922	9.794601684	9.48290096	9.606917208	9.266227694	9.611510573	9.660708757	9.339935465	9.500932459	10.05071472	9.425181457	9.591403214	9.825921727	9.434682322	9.573034295	9.887877165	8.985425283	9.864946531	9.591712964	9.678610668	9.695889205	9.680602755	9.811621055	9.360010208	9.918265056	9.7934709	9.586103032	9.833208591	9.607325248	9.568478363	0.001924154	0.005272786	0.129546096	0.347762523	0.060522124	0.20109728	0.285234824	0.473597501	0.011169233	0.034328201	-0.081529836	-0.17612116	0.340184715	0.522637029
G38079	G38079	G38079	NA	G38079	reference	7.965685684	7.726475429	7.758019584	7.720919569	7.932438096	7.830177266	8.039078268	7.866448303	7.7197707	7.762611088	7.595948012	7.65183267	7.683384489	7.830774042	7.620319775	7.703258117	7.709004684	7.596092204	7.801617279	7.527250048	7.9736178	7.76094251	7.936745661	7.52619621	7.6870831	7.807681556	7.532592995	7.82976456	7.947997636	7.689721392	0.087941779	0.131307643	-0.00804944	-0.021976869	0.901998485	0.956439408	0.163571979	0.274844936	0.128408982	0.232485651	0.197379641	0.39338967	0.028734894	0.093979039
G3814	G3814	G3814	NA	G3814	reference	9.473178346	9.519672729	9.348860548	9.463820104	9.475974834	9.56343333	9.507019814	9.550425966	9.457220874	9.607432986	9.525820387	9.555313767	9.567156651	9.447586519	9.562646367	9.570221733	9.512071642	9.505990205	9.457192311	9.543967553	9.473481221	9.448794405	9.513202046	9.530186169	9.41190986	9.417650158	9.522032998	9.44442311	9.368463292	9.432280902	0.012366111	0.025625067	-0.014639017	-0.017965627	0.770737618	0.886482074	-0.071491447	-0.077579459	0.20765239	0.33364783	-0.145834559	-0.165419223	0.006378949	0.031271333
G38187	PRR18_containing	PRR18_containing	NA	G38187	human_blastn	11.46608647	11.65556788	12.04026428	12.0653651	12.1932743	11.99635188	11.93610328	11.64735713	11.74536559	11.79007341	11.68056691	11.83639142	11.92642509	11.4968784	11.89348648	11.69779594	12.4255676	11.9684604	11.77270001	11.83375426	11.72757524	11.76336946	11.65690148	11.77374079	12.08488287	12.02650169	12.15768685	12.22887671	12.13697846	11.98568996	1.22E-04	4.93E-04	-0.222846056	-0.465806805	0.003981576	0.032830736	0.047451591	0.074761797	0.646458972	0.75399619	-0.09526864	-0.181121066	0.262917199	0.441989553
G38243	G38243	G38243	NA	G38243	reference	10.23723785	10.16180098	9.705310533	9.851721048	9.383463566	9.780120334	9.864032921	9.966737413	10.32301158	9.767347745	9.843806282	10.04042993	10.33354025	10.03024841	9.839221846	10.219544	8.382967469	10.04754235	10.22187706	10.15945535	9.953982098	9.859460948	10.24944509	10.03182391	10.43171557	10.12919374	10.22564746	9.883203803	9.735515533	10.02554902	0.740884175	0.777254615	0.064692168	0.576639256	0.169723897	0.381509524	0.006674378	0.029714208	0.943946122	0.965229588	0.003798208	0.024416363	0.953606181	0.975811813
G38256	G38256	G38256	NA	G38256	reference	7.80762443	7.749612183	7.799630381	7.835566428	7.881270656	7.688776182	7.833981417	7.443742418	7.723384576	7.817337947	7.603934607	7.508858236	7.714070499	7.729151525	7.586378476	7.76661339	7.122012457	7.75481605	8.050124081	7.764798477	7.767658846	7.627441408	7.804876414	7.588039429	7.820640682	7.615371119	7.685311178	7.687414134	7.917097029	7.773591131	0.513270244	0.571090649	-0.052160642	-0.206100927	0.391113299	0.626626963	0.114316276	0.252697069	0.298511823	0.43719366	-0.010709201	-0.031392184	0.896071667	0.942890856
G38276	RSL24D1_G38276	RSL24D1	RSL24D1	G38276	human_blastn	8.795949441	8.802570868	8.856245292	8.793411799	8.984012253	8.891114081	8.899902305	9.065575355	8.973615099	9.07298325	8.962516543	9.06701845	8.795645179	8.980706398	8.945076395	8.864413132	8.894441909	9.021338032	8.785487413	8.91878298	8.870570675	8.950094646	8.936161882	8.850448431	8.834400156	8.885263359	8.773121351	8.8383603	8.778673672	8.75495342	3.41E-04	0.001202477	-0.030565135	-0.044515958	0.615241723	0.793649131	-0.232984157	-0.271392593	0.002069747	0.00888466	-0.115308562	-0.14765259	0.092056396	0.213212101
G38286	FAM120A_G38286	FAM120A	FAM120A	G38286	human_blastn	7.184152923	7.209041728	7.419275739	7.276646534	7.321862585	7.32955582	7.257579581	7.169122737	7.33540768	7.44125017	7.315513259	7.239845185	7.160790447	7.174778568	7.240671714	7.331296071	7.199885968	7.481714948	7.129017628	7.32347155	7.204821674	7.339848957	7.320169409	7.142901623	7.409510957	7.294348774	7.239049052	7.174372022	7.26035817	7.377350374	0.356222768	0.420154748	-0.080982465	-0.184591692	0.231781468	0.460385724	-1.14E-04	-1.74E-04	0.999105177	0.999357498	-0.124145159	-0.223107466	0.14506973	0.295668767
G38373	G38373	G38373	NA	G38373	reference	7.334279025	7.261666044	7.316597094	7.237270309	7.120702254	7.398365086	7.074306545	7.497312207	7.438263818	7.618555813	7.432752588	7.59538574	7.535071076	7.537301204	7.468058391	7.474028194	7.756800758	7.364919266	7.479128518	7.68030365	7.199708831	7.256915969	7.383573561	7.421092604	7.334911182	7.248023812	7.250210834	7.590851978	7.115407424	7.256369319	1.10E-05	6.07E-05	0.028165555	0.08704832	0.66009299	0.820768166	-0.363716533	-0.597149581	0.002144975	0.009102356	-0.292022051	-0.577426026	0.002847456	0.017288435
G3851	ZXDB	ZXDB	ZXDB	G3851	human_blastn	7.941384196	8.006314781	7.952244106	8.013018204	8.021204716	8.046666153	8.083140071	8.096689288	8.122764449	8.114890866	8.180385976	8.262415336	7.910561176	8.202946448	8.013123612	8.074260577	8.008994053	8.123948337	7.937931135	8.077975258	8.086852002	8.06271077	8.129523226	8.121917124	8.004184035	7.991327932	8.074134404	8.218460763	7.93800227	7.999717928	0.047406253	0.078894749	-0.00784951	-0.013247485	0.903747168	0.956814029	-0.248426418	-0.309186733	0.004322533	0.01601008	-0.043991767	-0.063158919	0.560194022	0.719125472
G38522	TOMM20_like_G38522	TOMM20_like	TOMM20	G38522	human_blastn	10.86202627	10.90490396	11.02577865	10.8671425	10.91364463	10.99210388	11.00742611	11.10695472	11.06907409	11.27848399	11.14378396	11.19322106	10.96558408	11.073377	11.08936795	10.98639386	10.85496514	11.12214039	10.89079681	10.93970758	10.99920735	11.05480949	10.99645003	10.99308839	10.93448861	10.95689387	10.89420372	11.07327225	10.9537756	10.93836939	3.32E-04	0.001176185	-0.005228847	-0.007279634	0.929013741	0.96840681	-0.215985311	-0.247133914	0.002573642	0.01054483	-0.171317738	-0.211002328	0.00952795	0.041729119
G3859	G3859	G3859	NA	G3859	reference	7.022610383	7.293364529	7.845054205	8.143339565	7.788033031	7.718118606	7.88558987	7.073863523	7.443281754	7.314602112	6.972174418	7.049604068	7.471974545	7.065784583	7.363582817	7.615701813	7.2034325	7.78541732	7.389125668	7.515720614	7.865108705	7.990710884	7.419327227	7.193636154	7.971212039	8.031764206	7.891984904	7.546692489	7.79915886	7.926846297	3.46E-06	2.24E-05	-0.05628742	-0.398481493	0.267914231	0.503058928	0.710330804	1.419367947	1.09E-04	7.98E-04	0.069566237	0.347948478	0.334691885	0.51745237
G3860	G3860	G3860	NA	G3860	reference	8.048015181	8.179652098	8.191070613	8.355013484	8.261080835	8.168331023	8.261555325	7.73749456	7.912524019	7.857580824	7.821212119	7.816381169	8.019515419	7.731915624	7.889872978	8.076399973	7.767325216	8.20507116	7.947929441	7.982078261	8.143119258	8.351919997	7.906530243	7.8042342	8.380828064	8.268331684	8.252001624	7.989011247	8.31287581	8.283370539	1.76E-14	6.01E-13	-0.043154516	-0.093542707	0.51992357	0.725896633	0.720533899	0.848491788	1.50E-08	3.92E-07	0.227243097	0.376115603	0.010190361	0.044029038
G3868	G3868	G3868	NA	G3868	reference	8.800235016	8.940050455	8.729661039	8.837914544	8.779602903	8.966157831	9.011732561	8.705222879	9.005590887	8.649116304	8.642277654	8.756946669	8.90587688	8.815214084	8.636424746	8.842483855	8.637801295	9.091423774	8.835186974	8.904882819	8.925679432	8.937163894	8.727922732	8.659222213	9.299069096	9.067611296	8.97497726	8.900034836	8.942665466	9.008867911	0.0192064	0.037381947	0.05091783	0.121245022	0.446464956	0.673295673	0.170005283	0.262198749	0.102674121	0.195979743	0.095580195	0.178956706	0.260335171	0.439327155
G38749	G38749	G38749	NA	G38749	reference	8.135119319	8.065293455	8.028728346	8.138528484	8.080241923	8.148995852	8.200512645	8.166640242	8.207915426	8.185647941	8.038646406	8.175206455	8.063003732	8.04275978	8.235816368	8.257543759	7.996653905	8.134371837	8.181281431	8.165908311	8.104014856	8.198448298	8.093802728	8.126179574	8.12066542	8.233061041	8.002840032	8.124849281	8.091630468	8.015511437	0.441300448	0.503024935	0.034762238	0.055378856	0.585698425	0.774112201	0.03437793	0.042267149	0.677303582	0.7764405	-0.039877791	-0.054838542	0.583907591	0.737414808
G38760	G38760	G38760	NA	G38760	reference	8.983657188	8.951427235	8.905074921	8.9176037	8.815213083	8.989073154	8.993447207	8.900100431	8.908200304	9.116181925	8.851977106	9.063228547	8.987980684	8.891372623	9.00391507	9.031404779	8.886540071	8.994049652	8.95546314	9.009374305	9.005629066	9.009636863	9.086980155	8.941326419	9.114590846	8.916310808	9.022839791	9.054553746	8.93598077	9.053126385	0.048341263	0.080121479	0.061877791	0.086872036	0.298533293	0.534776509	0.079099624	0.091466972	0.274841479	0.412279568	-0.077364479	-0.097069718	0.238446387	0.414378112
G3884	G3884	G3884	NA	G3884	reference	7.762133119	7.835805339	7.519579923	7.558592452	7.338219315	7.546678578	7.681388798	7.547082115	7.907803996	7.641377949	7.728869812	7.800850409	7.764969754	7.860849917	7.539379686	7.934635589	7.673134232	7.899057803	7.83484147	7.839754698	7.557262635	7.611422375	8.054463644	7.667022512	7.801735822	7.900664768	7.559993482	7.634587326	7.528938471	7.548773751	0.006138937	0.014218878	0.196165301	0.497117466	0.009176724	0.057814333	-0.014982641	-0.026516352	0.888656527	0.930966043	-0.019451211	-0.043251762	0.817903949	0.896965385
G39105	PLXNA2	PLXNA2	PLXNA2	G39105	human_blastn	7.899410654	7.814437028	7.62510039	7.845118198	7.681787347	7.618044938	7.796401151	7.50307729	7.699547148	7.529628244	7.484445834	7.51635977	7.551979623	7.645993894	7.70005143	7.631888137	7.286815306	7.606790395	7.864472757	7.652280161	7.703381996	7.630269587	7.663341296	7.684486989	7.657344741	7.723299987	7.662107292	7.635545523	7.631443205	7.760413343	0.117341962	0.166597825	0.033087865	0.084694951	0.616898299	0.794884289	0.275052286	0.43238604	0.011711266	0.035570875	0.179215851	0.342812124	0.043332325	0.126163855
G39119	MIR29B2CHG_containing_G39119	MIR29B2CHG_containing	NA	G39119	human_blastn	7.832512916	7.619244038	7.76701595	7.832694632	7.939447685	7.829495657	7.828836218	6.425532932	6.681876651	6.900099424	6.656351328	6.618602251	7.089728263	6.398561527	6.839525349	7.073625913	6.341478463	7.088348002	6.36973484	6.335698679	7.816469061	7.961927554	6.373131589	6.269408325	7.909555032	7.953138665	7.89700786	7.653542376	7.716853941	7.664043835	1.63E-213	1.94E-209	-0.008255835	-0.019912129	0.901049405	0.956095201	3.415142058	3.450638738	5.50E-81	3.27E-77	1.814613284	1.866320129	3.95E-28	4.69E-24
G3916	MIR421_containing	MIR421_containing	NA	G3916	human_blastn	7.383368822	7.313949405	7.365658119	7.497857598	7.171642312	7.417314428	7.474573281	7.267783714	7.480586021	7.37638152	7.158492897	7.358139017	7.505893945	7.469404616	7.193619303	7.623417356	7.22588271	7.826316489	7.428540313	7.312809909	7.279856108	7.338547038	7.563519091	7.36871226	7.532860908	7.354117875	7.415085453	7.437681351	7.467689152	7.529607442	0.089859501	0.133513892	-0.049306036	-0.142095116	0.449629599	0.6759242	0.016547746	0.029286461	0.87711753	0.923437045	-0.21160142	-0.430623949	0.020581414	0.073837067
G39191	NORAD_like_G39191	NORAD_like	NORAD	G39191	human_blastn	10.0185847	10.0873344	10.21860479	10.18879622	10.17256307	10.3439572	10.2939915	10.25449657	10.1359132	10.53616597	10.24156354	10.33320551	10.04429491	10.29603432	10.27165751	10.2486606	10.1835661	10.38034483	10.05073903	10.26330139	10.18506424	10.11859866	10.24132449	10.38123735	10.23209859	10.05122674	10.20058708	10.33967491	10.21400271	10.28796743	0.043867934	0.073913612	-0.153854004	-0.246949377	0.021477093	0.102692481	-0.202232765	-0.252546473	0.019366675	0.0534281	-0.25643787	-0.346488111	0.001214948	0.009130937
G39192	G39192	G39192	NA	G39192	reference	8.053106761	8.207899257	8.237505512	8.27390484	8.297900608	8.275909797	8.384573707	8.308315869	8.287574124	8.349458332	8.235200461	8.191307855	8.190076584	8.268683277	8.336900601	8.187485122	8.141211838	8.366109984	8.254439288	8.196759987	8.238731878	8.187138875	8.267715766	8.366538379	8.242133454	8.170411837	8.208721841	8.328498019	8.187455211	8.268613733	0.139428962	0.192617861	-0.16942248	-0.25451662	0.009602683	0.059769032	-0.146036586	-0.177196335	0.072960988	0.149986584	-0.178600262	-0.236706775	0.01528152	0.059067998
G39194	G39194	G39194	NA	G39194	reference	8.262906882	8.420639777	8.39698735	8.16929871	8.343748173	8.313252998	8.247107495	8.322742945	8.299429412	8.607181807	8.426450665	8.533979723	8.240785483	8.356116464	8.222382223	8.268305626	8.528691277	8.364213357	8.199814978	8.373289148	8.378526251	8.338401051	8.32115548	8.318703627	8.208122081	8.33482186	8.265288831	8.414412563	8.408752762	8.298107866	0.836430438	0.86077139	0.052672114	0.10555937	0.432415596	0.661682178	-0.048071946	-0.06709915	0.617433592	0.731323077	-0.004368327	-0.007200053	0.956978275	0.977907053
G39315	G39315	G39315	NA	G39315	reference	7.169446699	7.31432979	7.534155256	7.644499871	7.639604668	7.786516146	7.906783938	7.697593696	7.687108661	7.648684591	7.688005076	7.643656063	7.71013558	7.843978957	7.740194462	7.831944389	7.652627866	8.02357314	7.873283441	7.721130531	7.632406635	7.656379048	7.782103001	7.650595267	7.856959779	7.84249865	7.845797273	7.835204788	7.541794757	7.582447113	0.147513556	0.201582067	-0.119044568	-0.415583303	0.070190414	0.219589915	-0.228733243	-0.462592092	0.045012648	0.103651218	-0.261910164	-0.623449764	0.006357199	0.031239137
G39398	G39398	G39398	NA	G39398	reference	8.09154935	8.027895978	8.102210636	8.110385385	8.089491971	8.198429035	8.119194722	8.161447887	8.171124246	8.186763588	8.15838429	8.075585948	8.063040584	8.232833913	8.108713587	8.07077048	7.938631071	8.092970165	8.064285736	8.157099269	8.020102252	8.103882973	8.153797871	8.107406921	8.21247966	7.950544603	8.13529399	8.214072752	8.010489127	8.124143329	0.095739864	0.140789736	-0.117055092	-0.176851353	0.066058846	0.211851879	-0.219549907	-0.262589045	0.006208749	0.021235567	-0.102499484	-0.136648309	0.152356674	0.30580089
G3940	G3940	G3940	NA	G3940	reference	9.440142362	9.485230495	9.578671194	9.523163187	9.398249643	9.587880877	9.573124388	9.410664512	9.387279853	9.570406857	9.491479135	9.467375434	9.615715951	9.438268773	9.496937252	9.675055905	9.5186935	9.510153885	9.595520162	9.582287216	9.352479264	9.447024082	9.545190809	9.429715261	9.677390202	9.523447318	9.506381626	9.52568176	9.602605237	9.60508176	0.00316087	0.008086542	-0.105207735	-0.141969396	0.070679813	0.220251123	0.016294976	0.018591607	0.814524335	0.879834377	-0.175696509	-0.212979464	0.006292569	0.031069454
G39432	NUS1_G39432	NUS1	NUS1	G39432	human_blastn	7.905149756	7.936300981	8.067946697	8.131630565	8.061458528	8.063352357	8.069236537	8.101051898	8.115290551	8.215091869	8.153403275	8.162202183	8.075904857	8.058392195	8.074842485	8.041898457	7.976627293	8.096704045	8.08450761	8.004739852	8.083346842	8.128209662	8.097176751	8.037776739	8.004302741	7.922485862	7.922940311	8.017875125	7.89870776	8.018106086	0.005114113	0.012184859	-0.115531503	-0.171814549	0.066965446	0.213434395	-0.224854926	-0.266534241	0.004307376	0.015963893	-0.169243028	-0.219570047	0.017748464	0.06581948
G39436	G39436	G39436	NA	G39436	reference	7.63046025	7.828202499	7.800465781	7.713523202	7.920331944	7.924958568	7.973728136	7.80226557	7.774670475	8.14779477	7.924381982	8.034537795	7.471399131	7.860237481	7.871694134	7.945949045	7.78212247	8.115250303	7.666181253	7.858242772	8.04144566	7.830715766	7.976990015	7.894650949	7.827800202	7.881796008	7.838064132	7.699597669	7.732304904	7.922461811	0.803844146	0.831558083	-0.012856244	-0.041016229	0.839541647	0.926665672	-0.031197229	-0.058699387	0.772923769	0.849808478	-0.075691334	-0.1792459	0.373858277	0.556246438
G39527	ZBTB37_like	ZBTB37_like	ZBTB37	G39527	human_blastn	7.531513459	7.40180163	7.374447996	7.451801554	7.428834901	7.378989625	7.431051342	7.236901691	7.191518562	7.335080941	7.17724801	7.198620127	7.412175195	7.214348383	7.188036763	7.288273706	7.267464189	7.368638334	7.242359354	7.292097979	7.369163252	7.509038077	7.331069227	7.072640524	7.390096283	7.492734491	7.630198982	7.362692267	7.55255197	7.483355158	2.76E-09	3.79E-08	0.059544381	0.1151839	0.374305118	0.612349361	0.525692448	0.654359542	1.13E-06	1.64E-05	0.224176432	0.343282904	0.00847264	0.038307421
G3957	CHIC1_like	CHIC1_like	CHIC1	G3957	human_blastn	9.557331474	9.600019622	9.626426172	9.598103604	9.67707753	9.705183449	9.686161102	9.453961118	9.52082083	9.661582738	9.472753133	9.573528782	9.495331999	9.467399268	9.498169536	9.538063007	9.671105487	9.658084852	9.393649221	9.509685124	9.76663572	9.735625738	9.514849427	9.533476002	9.612160799	9.694880371	9.643280796	9.637949657	9.636504248	9.640775838	2.74E-04	9.98E-04	0.017743907	0.024354252	0.759649966	0.879571063	0.266443234	0.302658947	1.73E-04	0.001176608	0.13929475	0.171122339	0.031459108	0.100294371
G39749	G39749	G39749	NA	G39749	reference	7.750679407	7.702867845	7.598176326	7.480567663	7.420459995	7.554954497	7.628301074	7.719440199	7.790718971	7.711737815	7.706463142	7.69038124	7.76695384	7.757474132	7.708570332	7.649219172	7.563498482	7.610045554	7.669037491	7.63404328	7.605693522	7.683627658	7.745783429	7.598737981	7.776679947	7.496829949	7.665130778	7.687706735	7.45097613	7.606329448	0.018167553	0.035674578	0.145376949	0.271980307	0.036389823	0.144561644	-0.134097946	-0.181343401	0.155177243	0.267297188	-0.058465393	-0.09250691	0.465574314	0.639976168
G40000	G40000	G40000	NA	G40000	reference	7.252582924	7.236390781	7.02223982	7.054772506	6.978074828	7.056658494	7.083376389	6.736628896	6.894479252	6.803154317	6.835719435	6.914018018	6.907658545	6.805439557	6.855078906	6.979478558	6.633199204	7.054191214	6.956630745	6.825946107	7.062488162	7.240431629	6.998255864	6.819056831	7.154473949	7.155545528	7.112509503	6.980092178	7.085942445	6.959314957	1.05E-09	1.56E-08	0.1606132	0.373643684	0.025057979	0.113281125	0.832081723	0.98043912	1.13E-08	3.08E-07	0.457454638	0.704812695	2.69E-05	4.68E-04
G40030	G40030	G40030	NA	G40030	reference	7.513339403	7.451191664	7.444519035	7.341397194	7.323502937	7.276353916	7.408002729	7.389086199	7.502039845	7.517215865	7.379109539	7.453139735	7.479152669	7.409095418	7.444230274	7.373616657	7.331523558	7.363340226	7.419348605	7.458357456	7.447919021	7.42934738	7.406420025	7.445204738	7.529284217	7.473591138	7.439709968	7.401487626	7.412841203	7.393077398	0.196737643	0.255898924	0.16977699	0.263382748	0.010803189	0.064895595	0.070175827	0.086204242	0.395731702	0.538982587	0.043604251	0.05990528	0.549113105	0.709885965
G40124	G40124	G40124	NA	G40124	reference	7.010718533	7.05642677	7.052329671	7.165009151	7.176614856	7.202054809	7.255133531	7.07999437	7.146265513	7.217712992	7.002246912	7.154228223	7.162795625	6.755350965	7.008609972	7.193585192	6.622490767	7.03705035	7.094813818	7.067943794	6.960454429	7.107673271	7.155615436	7.090044807	7.090867564	6.982743251	7.204043754	7.028463289	7.379495562	7.219325681	0.189047647	0.247783412	-0.104987703	-0.394772052	0.100021713	0.274712688	-0.019407219	-0.043358413	0.858276738	0.910214585	-0.097270384	-0.277876969	0.24652628	0.423665789
G4018	GUSBP1_containing	GUSBP1_containing	NA	G4018	human_blastn	7.75489138	7.71485467	7.674683203	7.76459784	7.730426696	7.724762709	7.699974685	7.639721007	7.594409184	7.70754434	7.616892175	7.659493458	7.695282553	7.632093359	7.660743752	7.597578791	7.667376727	7.674479553	7.600577721	7.619305682	7.703853363	7.702807562	7.710336979	7.654275383	7.480758025	7.711759722	7.676102489	7.673679059	7.600471281	7.626875665	0.018417487	0.036087826	-0.004229729	-0.006086574	0.943996474	0.975618395	0.178892155	0.20905641	0.017667022	0.04950933	0.08755569	0.111930532	0.195641459	0.363220597
G40392	G40392	G40392	NA	G40392	reference	7.141765409	7.159967738	7.459727861	7.166517278	7.324264148	7.331700755	7.330122587	7.187447763	7.218032812	7.36667365	7.248662193	7.334461435	7.374145771	7.138036976	7.277404402	7.302799022	7.460900934	7.207792449	7.325237745	7.235792529	7.288851535	7.249712879	7.20161652	7.149409607	7.267489061	7.178987524	7.218239762	7.298655441	7.416644821	7.306881419	0.218550355	0.279257481	-0.14644731	-0.305669493	0.03758266	0.147524665	-0.035108913	-0.052012543	0.72619065	0.815249179	-0.155461252	-0.266015462	0.068711475	0.174488084
G40490	G40490	G40490	NA	G40490	reference	8.508030049	8.399001934	8.525156611	8.426743589	8.546094152	8.376263856	8.40587171	8.063106047	8.163213469	8.048301829	8.043850305	7.995732058	8.17153394	8.019997255	8.167225046	8.133226761	8.054108137	8.079125338	8.043811127	8.019725736	8.475139944	8.425801055	7.978200396	8.008333733	8.44760276	8.443286714	8.478666019	8.230199749	8.390203196	8.376465486	3.36E-41	1.29E-38	-0.007247289	-0.010471259	0.904471069	0.957068772	0.7399099	0.784668822	1.17E-17	2.24E-15	0.587193374	0.656487942	2.71E-13	8.82E-11
G405	KCNA1	KCNA1	KCNA1	G405	human_blastn	7.777143914	7.691348016	7.867755193	7.86348286	7.93768102	7.810676904	7.846295155	7.8518653	7.751182007	7.876863556	7.808453179	7.791257206	7.864059191	8.043328239	7.836529939	7.824984665	8.186402105	7.966374402	7.895106329	7.852544961	7.695658035	7.812935675	7.745737222	7.89870596	7.844430826	7.854508004	7.820918822	7.797090193	7.869776561	7.933875803	0.277658828	0.341243504	-0.108955886	-0.216327568	0.111376221	0.293952078	-0.131473708	-0.18418708	0.176658589	0.295267599	-0.144500208	-0.234169128	0.082958502	0.198093432
G40848	PDAP1	PDAP1	PDAP1	G40848	human_blastn	9.05914598	9.043721707	9.109831452	8.997039018	9.10693974	8.97571827	8.882859134	9.228476774	9.246224009	8.810248718	9.155137734	9.11882174	9.237242165	8.985179948	9.17004351	9.079145062	9.327010664	8.815875463	9.090822181	9.117292494	9.019305646	9.014503516	8.93405474	8.888024872	9.084426	8.99904741	8.982158034	8.936530596	9.013754525	8.987046198	0.349198201	0.413676273	0.00972998	0.020100867	0.884176249	0.947576638	-0.164612285	-0.231630315	0.093688111	0.18297208	-0.008326177	-0.014034243	0.918720945	0.955971824
G40862	G40862	G40862	NA	G40862	reference	7.880388006	7.969861728	7.933747806	8.010981898	7.894699308	8.03743051	7.798223775	7.813552779	7.871089152	7.888937018	7.62953086	7.634186543	7.882161816	7.755325441	7.838234957	7.91661756	7.88697864	7.9415874	7.87014142	7.972338782	7.844400847	7.77751771	7.721810395	8.109252937	7.824358127	7.857233109	7.994574391	7.933299564	8.028101392	8.058184315	0.005771126	0.013472008	-0.078958673	-0.158700605	0.242900994	0.47368285	0.208786334	0.292512275	0.034690512	0.084819083	-0.03587293	-0.05972592	0.659575371	0.792183822
G41041	G41041	G41041	NA	G41041	reference	7.48666952	7.473833309	7.34343668	7.474606603	7.387311862	7.423175705	7.379609128	7.086461058	7.235627234	7.393838688	7.416357771	7.293751543	7.46963344	7.249485617	7.430075766	7.458090134	7.209385484	7.341429564	7.341838136	7.35298405	7.360395152	7.396527797	7.529963624	7.344870872	7.566785767	7.455168256	7.443474412	7.396448578	7.418844347	7.333186036	0.019789314	0.038239816	0.037795807	0.07805401	0.572575	0.764113727	0.310603149	0.429624452	0.002259059	0.009481504	0.022760175	0.038159873	0.780087236	0.87245511
G41047	G41047	G41047	NA	G41047	reference	8.372361268	8.656251965	8.364470732	8.715892656	8.371430274	8.889848861	8.877026111	8.008534005	8.50178582	7.720347393	8.376571556	9.077408863	8.39613674	8.337476408	8.09028071	8.549806208	7.771041082	8.343500859	8.220374173	8.24398457	8.522318028	8.821261599	8.93767321	7.956348334	8.1843269	8.756823436	8.188703804	8.353148986	8.557252908	8.301603262	0.091806747	0.135873923	-0.004973564	-0.039547979	0.916939112	0.963834233	0.091408505	0.347474957	0.363042554	0.50707319	0.158201627	0.788309598	0.037992786	0.115248779
G41049	G41049	G41049	NA	G41049	reference	7.313994002	7.626998353	7.348595667	7.595835114	7.271996247	7.644045316	7.654476203	7.156166286	7.455941878	7.11767727	7.232174738	7.93657306	7.316529367	7.463406307	7.019032494	7.495747273	7.072759266	7.422327422	7.236969921	7.312482492	7.60933426	7.802761104	7.714610946	7.16927113	7.027194875	7.66502783	7.071633925	7.347518525	7.363285599	7.201477303	0.001414741	0.00406922	0.047437963	0.245896114	0.397499745	0.631682227	0.174191041	0.459899228	0.116137524	0.215264743	0.276536357	0.842829918	0.00388337	0.021917516
G41099	G41099	G41099	NA	G41099	reference	8.743991496	8.765713432	9.073161159	8.927238334	8.628924485	8.90960057	9.000504486	9.184982011	8.995552878	8.963184456	9.151003832	9.126236834	9.455624954	8.83047508	8.925091556	8.973061765	8.97892117	8.886829657	8.954589581	9.054725089	8.848509483	8.938277673	9.365328462	8.717038817	8.872218359	9.032362638	9.124186694	9.02807204	8.775229244	8.821244105	0.259526576	0.322663469	-0.034080852	-0.101705327	0.597574988	0.781335462	-0.216134133	-0.378268762	0.050717466	0.113424606	-0.15897168	-0.345359416	0.072370308	0.1806521
G4113	G4113	G4113	NA	G4113	reference	7.440396119	7.465416862	7.317247297	7.419645319	7.490714175	7.380286276	7.378100877	7.454568457	7.510592322	7.338801605	7.33243202	7.444556722	7.437220257	7.418807532	7.441488185	7.519551602	6.86297139	7.358514321	7.492883973	7.418213782	7.308568451	7.461692492	7.484913343	7.408934177	7.386310745	7.411179278	7.344945125	7.204879412	7.467618528	7.448779243	0.945668496	0.953775831	0.015331293	0.051379593	0.807158338	0.907722009	-0.022294028	-0.043398528	0.837124033	0.895535046	-0.001844002	-0.004609991	0.982448835	0.990619235
G4123	G4123	G4123	NA	G4123	reference	6.492794531	6.492367143	7.121222338	7.168285039	7.168431818	7.077403178	7.177229801	6.904289712	6.866881596	7.142077285	6.715235498	6.981239898	6.997745794	6.701473802	7.065324249	7.246817496	6.78676078	7.226636089	7.022885777	7.002295453	7.065385762	7.011451713	6.953122597	7.00426077	7.239306198	7.102507551	7.09238116	7.169056482	7.146214576	7.226618826	0.001128601	0.003343315	-0.206229973	-0.836144724	0.005106901	0.038674442	-0.010120988	-0.029122045	0.923607131	0.952547516	-0.264854525	-0.83963326	0.004848569	0.025696118
G4136	TCEAL8	TCEAL8	TCEAL8	G4136	human_blastn	9.063866216	9.160232317	9.286369041	9.183518516	9.156174005	9.168550144	9.157779463	9.395743802	9.203330555	9.48072129	9.338888526	9.307601986	9.095974197	9.290836489	9.326891046	9.145861098	9.210056358	9.295024761	9.171940823	9.277887596	9.085224141	9.196133563	9.229463163	9.322225315	9.1122966	9.153541563	9.19669952	9.375776731	9.072071675	9.084785714	0.037501977	0.064993945	-0.062185887	-0.103872524	0.340121067	0.578571012	-0.252100102	-0.314286924	0.003918047	0.014830914	-0.182457086	-0.254317832	0.018715859	0.068467315
G4307	HTR2C	HTR2C	HTR2C	G4307	human_blastn	7.244349726	7.292368789	7.407086208	7.329941316	7.265668904	7.372357677	7.380720142	7.489429414	7.187073423	7.425936427	7.285215461	7.224653357	7.415755143	7.322193147	7.513086414	7.341403776	7.298694325	7.281334136	7.237885467	7.249321189	7.138419825	7.18086241	7.389895824	7.501263065	7.188954769	7.238459185	7.269013909	7.327330672	7.409219683	7.270545154	0.042348351	0.071790999	-0.167399408	-0.342716568	0.019537255	0.096484481	-0.148894686	-0.218251805	0.139659247	0.247861266	-0.289081479	-0.458394003	0.001587842	0.011243551
G4318	LDHB	LDHB	LDHB	G4318	human_blastn	8.254416243	8.244547663	8.072640697	8.283904911	8.086528601	8.201905571	8.201571411	8.207424619	8.263327137	8.463258991	8.446752519	8.280160062	8.192613289	8.487677683	8.238726514	8.298507029	8.474997722	8.425726721	8.173632508	8.269093875	8.199970404	8.108606328	8.324809246	8.53109138	8.143284056	8.174558565	8.081146827	8.264437698	8.039222703	8.167747665	8.38E-04	0.002582547	0.023225633	0.046410914	0.727932282	0.860626007	-0.19664251	-0.269720586	0.042110374	0.098490397	-0.167742016	-0.26477564	0.044299768	0.128226513
G4378	G4378	G4378	NA	G4378	reference	8.139614085	8.244284284	8.254256308	8.218589496	8.149587157	8.06982724	8.041774477	8.144992477	8.210171733	8.257050252	8.240564957	8.259042408	8.414267884	8.22900386	8.271251903	8.26782675	8.386575251	8.288515355	8.356545594	8.301877035	8.290689309	8.185234319	8.231588189	8.22689669	8.132999602	8.240580046	8.125908525	8.231963003	8.331520286	8.152624816	0.009000745	0.01963048	0.097610143	0.152889415	0.129168211	0.321111974	0.003602793	0.004406297	0.964870138	0.97804018	-0.120836443	-0.162909323	0.09770225	0.223035184
G4398	NEFL	NEFL	NEFL	G4398	human_blastn	9.077208177	9.134127146	9.169299361	9.193766511	9.372280619	9.252939781	9.411945963	9.331919328	9.305214139	9.279869313	9.411107747	9.300816135	8.995481048	9.31331818	9.442385149	9.205286703	9.953122235	9.427665408	8.982998463	9.278242982	9.181757854	9.378533616	9.333414287	9.335988063	9.447272918	9.445321214	9.403512744	9.442460137	9.191190656	9.268055022	0.744249994	0.780096898	-0.017236219	-0.052933034	0.787787787	0.896006262	-0.073206169	-0.133961386	0.497999177	0.633437026	-0.021362404	-0.049737963	0.800074547	0.887295666
G4493	RTL8A_G4493	RTL8A	RTL8A	G4493	human_blastn	12.42589607	12.41539554	12.44143355	12.41172953	12.45069391	12.38019431	12.3482754	12.56335967	12.35323369	12.22968457	12.42109675	12.38715481	12.63465336	12.6364351	12.33237327	12.49925432	12.32405077	12.35497121	12.63537232	12.48681042	12.22760382	12.36788662	12.38566273	12.62493114	12.35932002	12.32227715	12.27656092	12.26562676	12.47909173	12.49106218	0.324897068	0.389273667	-0.047959444	-0.080412408	0.461070211	0.685061429	-0.144698927	-0.182653039	0.096215258	0.18677172	-0.068874948	-0.098945605	0.364223472	0.546545279
G4501	G4501	G4501	NA	G4501	reference	7.250676125	7.212829042	7.254918728	7.252142712	7.180364351	7.219746367	7.328975545	7.277263689	7.219707503	7.336054626	7.212900759	7.189730126	7.364515408	7.107158699	7.248320339	7.321362246	7.476101922	7.37042592	7.437846155	7.540022166	7.308492359	7.27054141	7.33865905	7.135864247	7.325196924	7.265060319	7.19622619	7.350827578	7.298303326	7.24641828	0.011403594	0.023947952	0.016724088	0.03523681	0.802420652	0.905189613	0.104385005	0.149547531	0.289852817	0.428575308	-0.101705143	-0.169744995	0.219170239	0.393143233
G4513	RTL8C_G4513	RTL8C	RTL8C	G4513	human_blastn	10.1365533	9.984874187	10.11311038	10.05935437	9.779952584	10.05082472	10.03602918	10.22668938	9.990187771	9.836064094	9.948613984	9.990936385	10.02325088	10.27585279	10.10816997	9.817999247	9.778290132	10.02325275	10.18419209	9.888755604	9.96652368	10.03278317	10.00623233	10.22002652	10.03464277	9.877783461	10.0480984	10.05377496	10.01805394	10.1812409	0.738360848	0.775017986	-0.008592324	-0.017302404	0.89753931	0.954895283	-0.101769242	-0.142119053	0.2925511	0.431491083	0.034086646	0.056344126	0.674707272	0.801350886
G4540	G4540	G4540	NA	G4540	reference	7.061859866	7.135402009	7.278161247	7.365252327	7.207561747	7.303609571	7.312777423	7.243878723	7.332589083	7.164427727	7.215494295	7.187170385	7.323327669	7.18304894	7.175049859	7.303593698	7.242756954	7.340646234	7.438067877	7.466774057	7.300112616	7.308898142	7.324637061	7.085194776	7.469792642	7.316364143	7.325815425	7.31048813	7.292094272	7.283895509	0.271762558	0.335663484	-0.079075408	-0.179993673	0.242624371	0.473376481	-0.0415764	-0.063245834	0.682821446	0.780573833	-0.058938193	-0.107854914	0.481601515	0.653315356
G4582	G4582	G4582	NA	G4582	reference	6.177843351	6.445139273	6.656087224	7.427389251	7.109758812	7.141579757	7.224541082	6.529243956	6.469003483	6.568183244	6.400489551	6.553444294	6.736819841	6.535632925	6.664607526	6.873622036	6.530514572	6.899370278	6.843714696	6.759480867	7.229003103	6.938876885	6.455203906	6.368651653	7.167696824	7.507810024	7.080922844	6.785249483	7.027520048	7.056068067	0.002637073	0.006906259	-0.048357547	-0.570678369	0.245766068	0.47692184	0.235597743	1.132771528	0.023548355	0.062441767	0.032566987	0.270042172	0.583936705	0.737414808
G4773	G4773	G4773	NA	G4773	reference	7.143252004	7.162320813	7.343681173	7.265013709	7.349575851	7.332462277	7.311177442	7.291991638	7.27849528	7.249169286	7.228688616	7.253047994	7.301536455	7.24614029	7.274672573	7.294343948	7.214014828	7.160754666	7.315784961	7.280986276	7.167115936	7.058406382	7.168876123	7.222186465	7.294977525	7.17969777	7.278485578	7.23017111	7.388988938	7.199854825	4.79E-04	0.001606371	-0.34375864	-0.465433596	7.73E-06	3.17E-04	-0.265071212	-0.32577093	0.001971785	0.008535062	-0.232304607	-0.31190397	0.002656238	0.016463963
G4804	G4804	G4804	NA	G4804	reference	7.077268993	6.999110238	7.078058226	7.051592311	7.075911547	7.04160952	7.089047063	7.118529595	7.06296752	7.197818378	7.0879883	7.176247993	7.054318897	7.021285635	6.952895951	7.174622761	7.130031458	7.209712173	7.146343774	7.142911916	7.16142272	7.169734234	7.263955671	7.138444691	7.004266314	7.049473483	7.011404629	7.108988476	6.904884842	6.976451115	0.035385066	0.061985162	0.037859779	0.07546993	0.571336146	0.7631465	0.008103172	0.01124648	0.932508432	0.958483148	-0.043848734	-0.071058123	0.587003656	0.739637056
G4810	HCG11_like_G4810	HCG11_like	HCG11	G4810	human_blastn	8.124134443	8.107971171	8.265956047	8.270631722	8.409524117	8.361478182	8.377247451	8.299114375	8.26169197	8.438180502	8.219055948	8.330479011	7.86346827	8.385198368	8.295516736	8.332046256	8.095045589	8.606608473	8.116128676	8.349740961	8.264272103	8.252090896	8.3694182	8.329281088	8.391099229	8.173035426	8.320823333	8.409813277	8.367550661	8.435537596	0.236567853	0.298587128	-0.128492646	-0.307568032	0.064487353	0.209098675	-0.132487232	-0.211292733	0.206809291	0.332562999	-0.152284232	-0.289540149	0.080877167	0.194596723
G4867	G4867	G4867	NA	G4867	reference	7.984402321	7.926258619	7.95738736	7.910344892	7.904129369	7.982527503	8.018957011	7.950706189	8.027493201	8.151555861	7.935021105	8.090431617	8.085328935	8.067187984	8.057981195	8.059434407	8.132978777	8.058807362	8.109985124	8.034348105	7.970253022	7.916728981	8.107420456	7.872441799	8.106900304	7.950486161	8.03995855	8.069321312	8.05449645	7.962293926	0.019004153	0.037052313	-0.006647105	-0.010489648	0.916478347	0.963787884	-0.113825723	-0.138530691	0.162907038	0.27771326	-0.215669585	-0.282796137	0.003738801	0.021368172
G4886	RNF11_G4886	RNF11	RNF11	G4886	human_blastn	6.822504983	6.955308343	7.116030433	6.998336975	7.05309115	7.113079685	7.10609449	7.209549053	6.909830317	7.153985006	6.904516972	7.124843531	6.921468089	7.106851884	6.957416748	7.05754082	6.830454417	7.346437802	6.923774602	7.171925989	6.907863653	6.946252068	7.046465275	7.213093224	6.909656193	6.899822698	7.059487124	7.09124048	6.942147404	7.193116137	0.168145714	0.224888268	-0.167024818	-0.487585246	0.019702656	0.096818426	-0.218147917	-0.407925849	0.052114983	0.115743968	-0.240329593	-0.531594433	0.010585381	0.045275559
G489	G489	G489	NA	G489	reference	7.496047673	7.564612822	7.607722873	7.555229707	7.575034017	7.583741425	7.661301082	7.609594355	7.607109211	7.705772671	7.663789628	7.685159778	7.558227947	7.686030075	7.690720163	7.598878643	7.51725531	7.702675995	7.618662442	7.654955359	7.597206569	7.558374915	7.747234543	7.682890468	7.749245885	7.553866918	7.536768474	7.771292413	7.531946345	7.598018913	0.25159342	0.314313218	-0.059210327	-0.103127327	0.368834116	0.606787003	-0.176297038	-0.225548612	0.047906995	0.108528296	-0.160748126	-0.230900041	0.040763102	0.12096583
G4936	ATF6_containing	ATF6_containing	NA	G4936	human_blastn	10.32525363	10.5124465	10.17709215	10.10109455	10.11834499	10.30851306	10.19686983	10.35837748	10.35028014	10.41559242	10.33768938	10.31623956	10.28228874	10.35262251	10.38901439	10.4510877	10.35543467	10.37434412	10.36309891	10.38995635	10.2730802	10.34793566	10.38399605	10.42350074	10.20614179	10.36817637	10.21940141	10.34240517	10.20402618	10.19169098	9.77E-08	9.68E-07	0.24357936	0.297173791	1.13E-05	4.09E-04	0.04323508	0.047665186	0.480067803	0.617868894	-0.022724613	-0.026663403	0.68979247	0.81238122
G5064	RPL27A_containing_G5064	RPL27A_containing	NA	G5064	human_blastn	10.16179636	10.18507172	10.46526804	10.28595728	10.49183465	10.39886905	10.39129601	10.45155512	10.34150578	10.59901916	10.44844529	10.3925232	10.34819009	10.51608012	10.26013556	10.31585862	10.43446021	10.38441159	10.31103183	10.26695724	10.16743607	10.30057058	10.30311575	10.36573324	10.22868648	10.19253608	10.34897498	10.47052555	10.41738565	10.41284502	9.44E-04	0.002868741	-0.240934356	-0.331689197	2.29E-04	0.004175491	-0.311250781	-0.362670799	6.11E-05	4.87E-04	-0.238511498	-0.300088193	8.37E-04	0.00691945
G5122	G5122	G5122	NA	G5122	reference	8.121092088	8.186850441	8.177983009	8.097071533	8.261508743	8.149652382	8.156077376	8.13342458	8.271498518	8.063718346	8.158729903	8.097031016	8.281030913	8.208940575	8.334734759	8.211056668	8.117736166	8.09645729	8.425123112	8.200502882	8.162012327	8.093730441	8.154782018	8.152782098	8.165033688	8.155264482	8.164026704	8.107319413	8.208846881	8.284785174	0.815683573	0.842412187	-0.03005357	-0.052641393	0.647034785	0.814513934	-0.062083199	-0.080180191	0.485330228	0.621880056	-0.081524188	-0.119905752	0.292270804	0.474161891
G5128	G5128	G5128	NA	G5128	reference	8.231093076	8.32147036	8.077653006	8.155440598	7.999729944	8.179718309	8.135142418	7.521230269	8.066875192	8.124440876	8.088084776	7.89711576	8.171235658	7.997364759	7.980929537	8.109896901	7.53819779	8.173469395	8.271983899	8.142510636	8.178512936	8.228331981	8.296174824	7.922927312	8.262818265	8.127533042	7.947847791	8.085687573	8.327155615	8.252644706	0.157354931	0.212658245	0.056491764	0.215374573	0.358377931	0.596640215	0.311409494	0.61311282	0.009481234	0.029993617	0.075609792	0.211412429	0.365647673	0.547670582
G5245	G5245	G5245	NA	G5245	reference	7.070131568	7.027780657	7.129791616	7.077274777	7.267778508	7.177216053	7.157945663	7.315404055	7.337237518	7.16213991	7.220091239	7.36986027	7.131255285	7.177533721	7.184447159	6.979428157	7.175223315	7.120826213	7.13813176	7.057702641	7.204571974	7.069005697	7.027873214	7.131279132	7.052770838	7.229979109	7.076420713	7.103235723	7.058855994	7.154595539	8.68E-04	0.002662418	-0.054022088	-0.107130398	0.42054744	0.650051345	-0.318414104	-0.424152054	0.001188196	0.005649518	0.010772653	0.017675252	0.894009753	0.941840788
G5304	G5304	G5304	NA	G5304	reference	8.394977851	8.477906189	8.649874729	8.485125414	8.635162832	8.631495226	8.549056257	8.593437912	8.575198129	8.654613938	8.634480987	8.601448051	8.647487329	8.670890978	8.577796714	8.571094364	8.599364571	8.627766774	8.449221466	8.478730415	8.436837283	8.535945085	8.482141727	8.55039038	8.485429551	8.356657443	8.507719665	8.525906695	8.532400118	8.535839215	8.73E-06	4.98E-05	-0.223401104	-0.289387095	1.89E-04	0.003596683	-0.298789949	-0.335814614	1.54E-05	1.55E-04	-0.289625691	-0.340959714	9.29E-06	2.02E-04
G5386	G5386	G5386	NA	G5386	reference	6.713623819	6.825901268	6.961845606	6.987761163	6.972805802	6.999977718	7.134116018	6.613866076	6.918618422	6.621600581	6.617913262	6.666039055	7.013131163	6.742109091	6.778770674	6.911033323	6.557774731	6.916880642	6.953337619	6.960991993	6.856850418	6.864815389	6.799085716	6.740803185	7.063252863	6.758755601	7.101427025	6.899939241	7.111378877	7.256515679	1.19E-05	6.48E-05	-0.184274728	-0.582888586	0.011695374	0.068028426	0.136885756	0.29365634	0.215690833	0.343405933	-0.055167236	-0.154251287	0.506915143	0.676608148
G5408	G5408	G5408	NA	G5408	reference	7.467291714	7.534534449	7.494712353	7.569185138	7.53845738	7.711083111	7.671109841	7.454093431	7.527090018	7.44363091	7.454727151	7.365183624	7.618593182	7.545741397	7.495696185	7.570581461	7.180715943	7.72652466	7.703182036	7.634105174	7.543283118	7.55272622	7.607990856	7.620992634	7.656532785	7.533576655	7.64005678	7.567665764	7.6770466	7.847023494	0.102747226	0.149411643	-0.066669983	-0.174452769	0.316469963	0.553962301	0.079706944	0.132971015	0.451484141	0.591775451	-0.056783557	-0.116413626	0.503172372	0.673237713
G5439	TPM3_G5439	TPM3	TPM3	G5439	human_blastn	7.735504664	7.639431095	7.72450951	7.716065242	7.764749997	7.851049506	7.666452537	7.75577267	7.741048089	7.802211465	7.770018269	7.793627255	7.634883497	7.781135419	7.898673216	7.713939266	7.625984623	7.80332731	7.60748253	7.7370304	7.788168911	7.828903604	7.833119822	7.690279772	7.773680952	7.73304832	7.788599515	7.841356327	7.663068937	7.818051806	0.674134305	0.717956288	0.002895624	0.005029819	0.964681896	0.986251053	-0.046468449	-0.059606166	0.597970914	0.715950262	-0.038674122	-0.056664685	0.613401739	0.758738233
G5443	GATAD2B	GATAD2B	GATAD2B	G5443	human_blastn	7.337140704	7.387670497	7.390446091	7.320364807	7.404739713	7.266460175	7.402678567	7.19221541	7.324038469	7.396983469	7.290875815	7.320615003	7.376199084	7.432523616	7.427153431	7.326763841	7.270682722	7.508896962	7.413542041	7.431619844	7.434217888	7.388974878	7.347738962	7.316222685	7.470355571	7.512504665	7.325792377	7.347111846	7.496579503	7.504263879	0.194648285	0.253708964	0.074484447	0.139480264	0.266630187	0.501656523	0.18385238	0.246397786	0.051251641	0.114353734	0.010074318	0.015721388	0.898733907	0.94402018
G5451	G5451	G5451	NA	G5451	reference	8.219463698	8.292088307	8.365108325	8.264431694	8.439852188	8.462372692	8.381536612	8.337135587	8.254168593	8.389471009	8.360638836	8.41148694	8.179706698	8.313044382	8.214719785	8.285100906	8.306798287	8.47685788	8.068621106	8.21365612	8.375546538	8.331215791	8.307504111	8.233140768	8.267853618	8.346860899	8.301515118	8.395331874	8.124170587	8.437497758	0.19063083	0.249402722	-0.076814464	-0.13831073	0.249285861	0.481208133	-0.022828397	-0.030192791	0.802691677	0.871887971	0.002381675	0.003645033	0.975756716	0.987839265
G5636	G5636	G5636	NA	G5636	reference	7.615671665	7.476632562	7.375717031	7.800610808	7.560983777	7.327956785	7.307024384	6.934789759	7.174821839	6.999855147	7.018259131	6.99931595	7.105113397	7.078744589	7.046918644	7.249909394	6.726166036	7.309643683	7.338608164	7.244252938	7.499530779	7.468234266	7.300398285	7.095532558	7.485935402	7.518270506	7.562664874	7.098544896	7.648954151	7.378908215	3.28E-06	2.15E-05	0.011814677	0.057737811	0.834455297	0.924130658	0.779947405	1.207746901	1.87E-05	1.81E-04	0.333168596	0.895414944	0.001301627	0.009624106
G5644	G5644	G5644	NA	G5644	reference	8.001706998	7.86914788	7.9630184	8.128210275	7.964282962	7.92537703	7.904328788	7.484506656	7.688009606	7.616225311	7.72595248	7.624447954	7.771691106	7.65819543	7.727771914	7.975591944	7.350368845	7.896509855	8.033527499	7.894662964	7.965970702	7.968750303	7.929568189	7.863446836	8.019672006	8.051349409	7.949533864	7.8102824	8.058789294	8.075352616	4.66E-04	0.001570795	-0.00518735	-0.016147186	0.935199522	0.971511697	0.48577846	0.752539809	2.00E-04	0.001324313	0.159563264	0.359105702	0.071445615	0.179058595
G613	G613	G613	NA	G613	reference	7.239284753	7.141246037	7.110413158	7.060826373	7.095788697	7.098646734	7.123485263	7.404104905	7.27002075	7.050406415	7.421227627	7.24014312	7.344109869	7.319147749	7.102627137	7.105179551	7.419997777	7.088830451	7.244207455	7.286866852	7.08476635	7.112088678	7.264637968	7.220730662	7.082550108	7.24758947	7.053777236	7.083060875	7.159794853	7.171766764	2.73E-06	1.81E-05	0.095760106	0.198482294	0.160152575	0.368567879	-0.301063152	-0.411371408	0.00261348	0.010678599	0.03757889	0.063635221	0.646347723	0.783104277
G6195	G6195	G6195	NA	G6195	reference	8.046317308	8.108620318	8.171727364	8.223812428	8.026394361	8.069754955	8.103183716	8.155761099	8.244969909	8.138031829	7.955807945	7.974050986	8.361777017	8.020409013	7.981269582	8.067044055	8.221194015	8.158274442	8.385853549	8.079139175	8.003983487	8.155179925	7.991618061	8.019689513	7.983628562	8.120449181	8.138989401	8.020747326	8.237676474	8.080855969	0.886178425	0.902895905	-0.030042117	-0.06925063	0.652718368	0.818090854	0.010598827	0.016143183	0.917016079	0.948273845	-0.068728832	-0.125451729	0.412654762	0.592907502
G6222	G6222	G6222	NA	G6222	reference	7.320519435	7.105058758	7.315301687	7.21867765	7.323109458	7.134624603	7.158950348	7.15795014	7.17246065	6.923570444	7.007005374	7.037801816	7.076281138	6.976362669	6.955228509	7.09904827	6.983753857	6.982099039	7.128350849	7.048698807	7.130507506	7.209716255	7.137438357	7.066531537	7.140530553	7.231273594	7.223302724	7.107466476	7.325345128	7.360326242	1.66E-05	8.71E-05	-0.03294656	-0.073150593	0.622433466	0.798484713	0.248738014	0.363915003	0.016187048	0.046167669	0.334638209	0.52990798	4.75E-04	0.004513446
G6360	G6360	G6360	NA	G6360	reference	8.733945997	8.742500278	8.789512949	8.771122852	8.717538751	8.808376822	8.670160921	9.004217616	8.765727819	8.870269228	8.960444064	8.913046237	8.809981838	9.073427744	8.851664723	8.842697645	8.801275485	8.835533674	8.689938462	8.68161028	8.787680437	8.806732059	8.856116191	8.885652488	8.76399192	8.801523645	8.636572699	8.834336435	8.579264836	8.692566763	9.92E-05	4.13E-04	0.028453025	0.044384981	0.652317374	0.818060502	-0.261999476	-0.313984268	0.001306884	0.006111134	-0.091389187	-0.123214333	0.205736847	0.375797881
G6580	POU3F1	POU3F1	POU3F1	G6580	human_blastn	7.113294999	7.043182281	7.235336188	7.378745546	7.031910021	7.186267773	7.157350921	7.146891275	7.176023426	7.19236245	7.028749469	7.016256519	6.958403179	7.069190085	7.18784519	7.065779058	6.739965745	7.062881538	7.194241238	7.225450444	7.145090187	7.044593995	7.237163156	7.121534634	7.148934951	7.126684318	7.154478654	7.045020329	7.387738153	7.201184522	0.48685076	0.546028382	-0.089599246	-0.286240702	0.169328612	0.381052453	-6.62E-04	-0.001286454	0.995125716	0.997308009	-0.001571972	-0.003910702	0.98504479	0.992001834
G6626	G6626	G6626	NA	G6626	reference	7.317315072	7.344528078	7.435790101	7.419108703	7.497465439	7.384877135	7.545499376	7.459237458	7.349481256	7.289593219	7.327210672	7.553311273	7.356212737	7.287726867	7.414796973	7.516847973	7.508793201	7.578489154	7.35310541	7.371978002	7.381315239	7.34729034	7.485652564	7.478029452	7.449313303	7.449369658	7.530401466	7.436164526	7.445151414	7.413125796	0.505106693	0.563171261	-0.114432803	-0.218644739	0.094118861	0.264965852	-0.032850191	-0.045392441	0.730514941	0.818946247	-0.096760902	-0.154625678	0.233876331	0.409326641
G6886	G6886	G6886	NA	G6886	reference	7.32931423	7.225118353	7.709533847	7.590819252	7.191861148	7.511342843	7.239568746	7.220134356	7.375110887	7.228760971	7.36376052	7.236892276	7.643197575	7.324110567	7.435620105	7.522340111	7.698141391	7.375919787	7.279366429	7.611710456	7.246460979	7.339523942	7.231903955	7.095900617	7.343369102	7.460621182	7.169513422	7.443695407	7.604402312	7.475362153	0.519312301	0.576625433	-0.084878108	-0.353617518	0.165369004	0.375557053	0.025973751	0.061804902	0.81044501	0.877551008	-0.101177489	-0.310029494	0.223157347	0.397892497
G7048	MIR101-1_containing	MIR101-1_containing	NA	G7048	human_blastn	7.536542039	7.697541687	7.669925048	7.592308058	7.565904456	7.625457087	7.553211487	6.812009626	6.966274527	7.301828852	6.818487661	7.120784843	7.555912097	6.865616876	7.23112006	7.374602895	6.957981783	7.385498581	6.951378237	7.087847614	7.725070993	7.627655966	7.064559389	6.938039974	7.790490352	7.763477898	7.694703331	7.557023398	7.622154835	7.658213123	4.49E-50	2.67E-47	0.057759472	0.141778682	0.387431515	0.623775239	2.030338529	2.079452261	1.31E-30	1.30E-27	0.413601552	0.654376316	7.88E-05	0.001107999
G7079	G7079	G7079	NA	G7079	reference	7.301921963	7.543039854	7.574892297	7.95544403	7.594764476	7.409869677	7.278073964	7.753481546	7.18130211	7.417410748	7.260335153	7.006618467	8.47118913	8.004287185	7.365775062	7.358720456	8.028515096	7.399412548	8.007770292	7.298575084	7.278296711	7.370790818	7.161106052	7.33537749	7.377253048	7.219480174	7.345502731	7.637318329	8.302557424	7.497050528	0.640463446	0.688437368	-0.041647077	-0.562761482	0.288394589	0.525326461	-0.064012341	-0.39681032	0.457171349	0.596726513	-0.090149277	-0.806421944	0.127733916	0.269245059
G7135	RPL5_G7135	RPL5	RPL5	G7135	human_blastn	9.055201269	9.106481727	9.06121159	9.118014954	9.029319905	9.095452846	8.985838805	9.278141754	9.125202192	9.299887606	9.058433354	9.12172688	9.385182581	9.100220855	9.038214472	9.000699267	9.51541148	9.034861052	9.271722454	9.087930252	8.921240261	8.995862953	9.035502248	9.077454788	9.017396793	8.905305213	8.863148283	9.09492406	9.185051859	8.990122015	0.068829049	0.107439143	-0.049643182	-0.107732145	0.459775275	0.684506932	-0.172284193	-0.250300286	0.087050822	0.172648618	-0.173861975	-0.293561227	0.043030143	0.125530116
G7157	MIGA1_containing	MIGA1_containing	NA	G7157	human_blastn	9.908329568	9.987139705	10.06778813	10.02518665	10.15723773	10.24036032	10.2453708	10.04231086	10.15700595	10.25835291	10.26302483	10.28338084	9.856455584	10.25513765	10.29930119	10.14241054	10.02264791	10.44481569	9.880250544	10.1515408	10.12608382	10.2428176	10.17656201	10.20742422	10.223102	10.03791803	10.17489404	10.25805027	9.921750463	10.13058862	0.477871401	0.538205497	-0.065001759	-0.136146394	0.334977065	0.572525531	-0.151477975	-0.216795711	0.126873402	0.230189305	-0.144624545	-0.24183449	0.086299862	0.203819313
G7191	G7191	G7191	NA	G7191	reference	6.886166459	6.883106475	7.114592034	7.245309973	7.066056547	7.210594497	7.234017795	7.282048332	7.321559631	7.196376093	7.164388516	7.184417186	7.115018346	7.375191462	7.057603603	7.309002456	7.10453518	7.680885689	7.319273283	7.219298331	7.314927653	7.261661405	7.343390413	7.238219301	7.323049262	7.391450456	7.231404922	7.34646705	7.154219714	7.173473361	0.742028487	0.778180272	-0.005523547	-0.024089069	0.924785635	0.967253728	-0.117059246	-0.272414979	0.286464704	0.425152836	-0.1122127	-0.339774534	0.179798133	0.343512626
G7198	ZZZ3_containing	ZZZ3_containing	NA	G7198	human_blastn	8.364368154	8.513404813	8.484215852	8.379879915	8.486844419	8.553835444	8.554537401	8.55081038	8.482143249	8.674899995	8.600370772	8.521303588	8.599171389	8.511312153	8.417131915	8.561192935	8.524283718	8.565241731	8.474883593	8.582799066	8.509744214	8.576559676	8.530428492	8.435131824	8.645341278	8.430814424	8.521410586	8.531282643	8.455623909	8.511900774	0.454188203	0.515461963	-0.01829954	-0.027568042	0.767876583	0.885128983	-0.099658235	-0.118888436	0.202920498	0.32826431	-0.128921393	-0.168197176	0.06755015	0.172349342
G7427	RNA45SN3_containing	RNA45SN3_containing	NA	G7427	human_blastn	9.674898767	9.710016193	9.898961132	9.889005718	10.00168094	10.07568377	10.52953083	10.41760508	10.18689814	9.823582837	10.34173401	9.997275364	10.9736758	11.46104946	10.76755123	9.73495001	10.04863744	12.39133485	10.46606187	9.824685745	9.763506451	9.622369043	9.925858586	10.58417794	9.931438501	9.81236385	9.759986437	9.941981548	9.70188198	10.0213708	3.56E-05	1.70E-04	-0.053301433	-0.617387417	0.206085738	0.428620818	-0.308061488	-1.311928344	0.007597502	0.025048148	-1.126193458	-2.142845392	1.13E-05	2.33E-04
G7659	G7659	G7659	NA	G7659	reference	11.030555	11.09679015	10.73349175	10.78144994	10.96106863	10.62583909	10.91384271	10.58112679	10.79495906	10.93625554	10.64694897	10.65882915	10.83838544	10.90068865	10.76918466	11.01634663	10.92639955	10.84545805	10.86417697	11.01412409	10.79998452	10.87446028	10.88982556	10.8830352	10.90102242	10.96922301	11.01897444	10.84603664	11.04418521	11.08876714	4.32E-04	0.001474176	0.145929157	0.227346742	0.026305536	0.117108423	0.326099359	0.3945185	1.30E-04	9.20E-04	0.08127206	0.112423529	0.270946352	0.450578664
G7742	G7742	G7742	NA	G7742	reference	7.99105419	7.350305697	7.127015773	7.662455779	7.826935148	7.87252066	8.109477137	8.135775848	7.812621985	8.050548281	8.193757042	8.130450986	8.196718158	7.801685193	7.798192567	8.071743841	8.612791339	7.655140584	7.783382247	8.132388165	7.90053953	7.864901413	8.194514017	8.145493016	7.970801218	7.745430568	7.762486641	7.471214207	8.192337673	7.876608771	0.128083648	0.179383535	0.00637935	0.050150637	0.894048986	0.953170933	-0.14072393	-0.516393509	0.173012016	0.290808993	-0.072497629	-0.385091873	0.305764574	0.487205936
G7754	GFPT1	GFPT1	GFPT1	G7754	human_blastn	9.777929908	9.841456352	9.761099973	9.658439774	9.692217417	9.868075831	9.800989673	9.758992261	9.739651074	9.900792625	9.808319213	9.823557811	9.635160388	9.778715458	9.854372469	9.977821151	9.502749035	9.954196835	9.630470823	9.839839999	9.946160172	9.968515068	9.867793874	9.817355339	9.853130936	9.846078946	9.812643451	9.742811468	9.631166677	9.717213788	0.150366157	0.204515875	0.118237356	0.197129698	0.075316568	0.229172661	0.122014857	0.155131731	0.163743384	0.278579452	0.007986264	0.01160637	0.9162438	0.954648267
G7768	PPP3R1_like	PPP3R1_like	PPP3R1	G7768	human_blastn	7.98685922	7.921186384	7.923242632	7.915155089	7.728157377	7.827871668	7.825848499	7.949380587	7.771669867	7.506997993	7.749790391	7.664690192	8.079268357	7.831034755	7.822471615	7.842438498	7.583707569	7.75857073	8.123852475	7.960496543	7.763298053	7.724190191	7.836205734	7.901187912	7.825435337	7.699019412	7.728036675	7.742692013	8.024165389	7.991158673	0.912808449	0.925583716	-0.01500396	-0.047875927	0.813223256	0.911476742	0.033297403	0.062750997	0.758165966	0.839773871	0.006364505	0.015299509	0.939685781	0.968328874
G8062	G8062	G8062	NA	G8062	reference	7.508362445	7.475004319	7.471036762	7.516396218	7.400642792	7.444671563	7.470105934	6.940029348	7.333568989	7.379873591	7.099159574	7.304703474	7.398238123	7.027052187	7.380201445	7.21662707	7.008395857	7.437554771	7.25099336	7.316619997	7.419488659	7.549961577	7.413745124	7.277850186	7.679781093	7.394679462	7.4321181	7.593899909	7.494472501	7.337558377	6.56E-06	3.89E-05	0.006433704	0.019539881	0.920083862	0.965070558	0.593402166	0.844881692	2.30E-05	2.15E-04	0.111252147	0.250792034	0.197699212	0.365897514
G8196	SOX11_G8196	SOX11	SOX11	G8196	human_blastn	7.912558106	7.871299251	7.897774757	7.826642489	7.941957444	7.852397351	7.742704658	7.435483604	7.476200728	7.802659947	7.447302785	7.543509474	7.627290963	7.526017173	7.584170454	7.72127743	7.284109461	7.655996443	7.522936593	7.611445224	7.730460601	7.731529875	7.57960548	7.488795736	7.928607113	7.804571874	7.750468487	7.591370745	7.888982004	7.888727934	2.64E-12	6.51E-11	-0.041643718	-0.08984375	0.534547341	0.73606345	0.620815966	0.765553314	3.16E-07	5.32E-06	0.169608017	0.287883047	0.048215318	0.13640343
G83	G83	G83	NA	G83	reference	7.59719544	7.437515482	7.440908042	7.538708549	7.42782477	7.445717697	7.467851296	7.923491439	7.728722354	7.278304394	7.837121905	7.631039366	7.760573531	8.100091883	7.469430525	7.399308701	7.963429814	7.536062912	7.877096109	7.536063494	7.409505438	7.466711406	7.507323344	7.80436595	7.539271901	7.457384594	7.514562065	7.407364497	7.594310125	7.498253971	4.46E-07	3.75E-06	0.009986518	0.031445784	0.875346023	0.943816828	-0.602883299	-0.849647244	1.80E-05	1.76E-04	-0.027165159	-0.064168539	0.747346819	0.850429129
G8456	G8456	G8456	NA	G8456	reference	9.071253221	9.004146493	9.057923154	9.434295147	9.012274596	9.272699545	9.462313516	9.04117448	9.224836684	8.884331249	8.858259269	8.955118877	9.267237598	9.162891991	9.024182097	9.293272499	8.841850065	9.490318954	9.35930017	9.394310121	9.2624858	9.238145253	9.358373946	9.052026635	9.602910737	9.328911586	9.297240571	9.292213091	9.390243832	9.23267531	0.166589499	0.223183722	-0.04290749	-0.134937239	0.502735206	0.714961067	0.119849064	0.223222111	0.271700179	0.408857842	-0.021030071	-0.050251463	0.802805785	0.888582984
G8576	G8576	G8576	NA	G8576	reference	7.846524666	8.045069241	8.074648796	8.240307403	8.017207262	8.096028995	8.100628023	8.056278828	8.132685444	8.082467793	8.021928165	7.976230857	8.19502269	7.987116593	8.020241755	8.299750399	8.117150701	8.267846178	8.37593047	8.284821138	8.079834563	8.097300222	8.20291337	8.040754428	8.338067481	8.327106522	8.241564866	8.148197238	8.250913288	8.185715094	0.02652008	0.048831798	-0.021220218	-0.04595197	0.750937848	0.874984144	0.054105989	0.079242309	0.587155705	0.708354563	-0.114887123	-0.196647762	0.170565327	0.331586586
G8579	G8579	G8579	NA	G8579	reference	7.589679901	7.694300411	7.78884932	8.059893735	7.764632391	7.741773962	7.894825086	8.003225252	7.959187327	7.84607288	7.761498935	7.839407808	8.03840587	8.085441958	7.834444199	7.960598391	8.029664509	8.026990049	8.362102808	8.091502518	7.913982571	7.918031509	8.015116479	7.834893726	7.967494197	8.021927126	7.968168612	8.033638403	8.05537932	7.915436387	0.031192392	0.055800663	-0.018383661	-0.051452382	0.777826583	0.890612632	-0.155245889	-0.263240942	0.149326389	0.259970133	-0.120034	-0.250876683	0.165869605	0.325644342
G863	EXOC6	EXOC6	EXOC6	G863	human_blastn	7.538699967	7.442824867	7.606723495	7.523140095	7.70107198	7.749002136	7.639921686	7.75671448	7.785608949	7.915776341	7.796056548	7.850138388	7.573348471	7.791277248	7.873217581	7.755428585	7.298524956	7.928123019	7.517704721	7.802206811	7.606461663	7.707264605	7.892361476	7.684068221	7.770522108	7.504037194	7.629368711	7.693820559	7.575512017	7.683691928	0.016799024	0.033390098	-0.069385274	-0.200633804	0.290568801	0.527131808	-0.335028403	-0.549153156	0.003760939	0.014332095	-0.304502704	-0.580555636	0.002000622	0.013213668
G8711	G8711	G8711	NA	G8711	reference	7.209908955	7.236745128	8.078778825	7.88054988	7.44026021	7.785293985	7.199758676	7.268890807	7.334398499	7.413381413	7.570095718	7.347657971	7.813915523	7.367391453	7.506581299	7.772194564	7.873542123	7.619498835	7.170564238	7.744306408	7.197140757	7.412815262	7.30309056	6.965174814	7.395550492	7.426409687	7.26665216	7.531749598	7.898565915	7.741334023	0.07878149	0.119872156	-0.16226799	-1.00249544	0.008469061	0.055139385	-0.05046842	-0.196031939	0.610286728	0.725868558	-0.161308787	-0.80328314	0.034911773	0.108308534
G881	G881	G881	NA	G881	reference	7.537538669	7.428308621	7.265090483	7.203801166	7.173845601	7.475832507	7.512522342	7.477101089	7.402922956	7.395823742	7.403497154	7.567105538	7.576193529	7.425351204	7.529375383	7.37365658	7.801320874	7.463477869	7.520941495	7.450366453	7.253287763	7.258835489	7.388125402	7.559960004	7.420616228	7.357499893	7.273852387	7.453006932	7.270441971	7.446320347	0.042164811	0.071551311	0.033554485	0.091759375	0.608673715	0.788732816	-0.108307101	-0.181642194	0.308709962	0.448476802	-0.125198155	-0.25524684	0.148783974	0.30075654
G8873	G8873	G8873	NA	G8873	reference	7.08621446	7.186610018	7.408418313	7.147119109	7.326771347	7.130707102	7.074076716	6.815254192	7.092734131	6.830961489	7.016998157	6.838115691	7.090762601	6.854846974	6.990032908	7.128478802	6.840009907	7.160050346	7.116814377	7.306557633	7.064275236	7.032905539	7.061294887	7.056506734	7.198414624	7.074256558	7.028192522	6.973305568	7.06614153	7.132755318	0.012686158	0.026206004	-0.108654599	-0.347295263	0.100430187	0.275442874	0.245149534	0.46421953	0.031568679	0.079068095	0.046814121	0.118057373	0.57778954	0.732376287
G8875	G8875	G8875	NA	G8875	reference	7.919884213	7.850297846	7.803106764	7.69654885	7.757928666	7.773170314	7.635030216	7.826106146	7.894071602	7.945535217	7.84949678	7.872442985	7.872095312	8.019405436	7.769344509	7.736669945	7.69390131	7.705613495	7.919161803	7.937378443	7.730630251	7.678750293	7.683931401	7.874752593	7.690487738	7.72927173	7.68933141	7.776890623	7.838423547	7.58469992	0.049919605	0.082346903	0.057558205	0.119228137	0.392167736	0.627489502	-0.171603676	-0.241562084	0.081077435	0.162910595	-0.032714788	-0.05519028	0.689045004	0.812046235
G8876	POU3F3	POU3F3	POU3F3	G8876	human_blastn	9.824357323	9.628379564	9.864453156	9.857017372	9.947980529	9.930684048	9.797959352	9.71908358	9.693032593	9.870601861	9.647254957	9.705748126	9.654701775	9.755709896	9.699488206	9.693996424	9.526256306	9.892726746	9.696688473	9.793107732	9.794236765	9.814518274	9.583174934	9.64792306	9.785809862	9.756135666	9.768679398	9.672686453	9.767656695	9.932677527	0.002583697	0.006796434	-0.128799411	-0.188030739	0.040014664	0.154018218	0.076072274	0.090562609	0.327963015	0.469387684	-9.70E-04	-0.001277518	0.988859649	0.994294066
G8902	POU3F3_like	POU3F3_like	POU3F3	G8902	human_blastn	8.553994599	8.418446672	8.522364868	8.632466966	8.715336658	8.545382649	8.410165075	8.359337652	8.336914966	8.464172706	8.227563467	8.190326278	8.391696171	8.353690205	8.320713484	8.360296596	8.11010239	8.407699173	8.425622186	8.516997499	8.43219523	8.424318736	8.222864075	8.362158607	8.438285636	8.448087477	8.35448547	8.22280206	8.35427184	8.488876594	8.09E-04	0.002508293	-0.115421827	-0.20886556	0.0886751	0.253973272	0.223472978	0.296562717	0.017713539	0.049627982	0.086284767	0.133379916	0.279440265	0.460131545
G8931	G8931	G8931	NA	G8931	reference	7.90520987	7.933453099	7.949506809	8.171792802	7.786626324	8.1349395	8.245480404	7.847207655	7.874964224	7.904148712	7.777064227	8.277167103	8.064052747	7.980101496	7.785236934	8.098105199	8.080715368	8.052594373	8.134019613	7.834025207	7.743266736	7.774759446	7.846182818	7.933727138	7.874969018	8.208048763	7.874772584	8.001666415	8.013480913	7.986370709	0.643923264	0.691619572	-0.101760992	-0.297883861	0.127315135	0.318274444	-0.016514934	-0.030299365	0.878124431	0.924005888	-0.052144168	-0.120609656	0.538331534	0.701290584
G8953	G8953	G8953	NA	G8953	reference	7.857933522	7.94532946	7.557313329	7.942819241	7.585840849	7.954192658	7.962781969	7.768857901	7.746035971	7.471546247	7.818161153	8.073533164	7.943285141	7.773419937	7.759904421	8.026871852	7.607986607	7.713214267	8.033775911	7.9238346	7.762644531	7.821724035	7.749182381	7.84629125	8.005138088	8.067812489	7.907406279	7.724272742	7.973672839	7.974600283	0.821771949	0.847889397	0.049893857	0.17878708	0.423198347	0.651943831	0.050466421	0.103779303	0.643180884	0.751970409	0.078881022	0.208313916	0.349588552	0.531627117
G8955	G8955	G8955	NA	G8955	reference	11.01425335	10.49889141	10.54139835	10.89775478	10.6645347	11.1547052	11.19850745	10.71077061	10.36514296	9.949647546	10.58121393	10.74211901	11.03744848	10.66849173	10.86694078	10.84126904	10.21549516	11.03782263	10.77842523	10.97657662	11.17662414	10.77797513	10.78238503	10.81422596	11.34698751	11.04240962	10.86955289	10.7633571	10.97879181	11.42376672	0.161411978	0.217244304	6.02E-04	0.003229472	0.991239778	0.996905414	0.17131773	0.459141832	0.121214289	0.222524642	0.044611541	0.168772296	0.566105531	0.723427713
G8958	G8958	G8958	NA	G8958	reference	9.02145657	8.982401068	9.318882655	9.164271225	9.116268223	9.197936765	9.334151532	9.218267261	9.11627133	9.246429537	9.286274724	9.143070405	9.215080433	9.221581128	9.243499148	9.07372963	8.845842583	9.33251754	9.179067116	9.256152496	8.995104706	9.024581338	9.126837091	9.33930124	9.372001434	8.777971832	9.299413315	9.360178268	9.220920299	9.231856469	8.41E-05	3.58E-04	-0.310964153	-0.479599231	1.19E-04	0.002526123	-0.328023275	-0.427665596	6.50E-04	0.003471014	-0.335466007	-0.471312201	1.50E-04	0.001835847
G8970	G8970	G8970	NA	G8970	reference	8.676377473	8.51664415	8.426060969	8.609714934	8.444698156	8.612023999	8.571175659	8.227545239	8.054203982	7.807318703	8.083785166	8.174656641	8.538390136	8.113934457	8.285827518	8.299739431	7.990173881	8.360204189	8.382521438	8.321194365	8.7527369	8.413645531	8.276694081	8.082481494	8.771151359	8.63931256	8.538722993	8.324910384	8.70077518	8.822456663	2.23E-08	2.52E-07	0.041129652	0.128574396	0.520917172	0.726983537	0.680418558	0.924864581	5.43E-06	6.30E-05	0.304625192	0.615279669	0.002187366	0.014125153
G8982	G8982	G8982	NA	G8982	reference	8.825749809	8.735342615	8.602290795	8.957772507	8.737308192	8.780449171	8.671254956	8.387550477	8.031501253	8.13283992	8.201808635	8.200897473	8.569662105	8.177650459	8.216159786	8.408217017	8.1295514	8.571527283	8.390914229	8.305029048	9.060654719	8.807943662	8.147355754	8.145610457	8.90969346	9.000042397	8.784319947	8.567902033	8.864353893	9.013107296	1.83E-24	2.27E-22	0.097015013	0.236042771	0.153568808	0.358928324	1.16365195	1.283063488	3.27E-14	3.10E-12	0.6903863	0.902252264	6.19E-08	3.33E-06
G9051	G9051	G9051	NA	G9051	reference	7.946647505	8.173529236	8.331247903	8.086016211	7.851510687	8.337664891	8.311001518	8.204142956	8.260666474	8.528145729	8.411559588	8.48575498	8.463392183	7.802161549	8.574300769	8.499797059	8.047513883	8.528580213	8.477151157	8.571570168	8.27315082	8.218938416	8.428412867	8.353088455	8.734078497	8.119662822	8.38277854	8.612454941	8.272664292	8.334148876	0.002274725	0.006103948	-0.031753669	-0.115210475	0.60723295	0.788440638	-0.123697696	-0.253020032	0.261107301	0.396482678	-0.344098143	-0.732992009	9.89E-04	0.007896045
G9075	ZNF208_containing_G9075	ZNF208_containing	NA	G9075	human_blastn	8.649454426	8.829837664	8.767212997	8.616667468	8.672711895	8.726465309	8.743928716	8.494738756	8.542643062	8.681727038	8.574926208	8.561164006	8.52326807	8.534083958	8.460668912	8.585523184	8.325502746	8.647217903	8.451497888	8.557000548	8.75881908	8.750556232	8.51037835	8.454534664	8.619714164	8.669400836	8.583037853	8.672819818	8.669572371	8.717878103	1.73E-09	2.48E-08	0.033068168	0.047672815	0.584113441	0.773146091	0.318390533	0.368618076	3.18E-05	2.81E-04	0.223012239	0.27871016	0.001418262	0.010311293
G9078	ZNF738_containing_G9078	ZNF738_containing	NA	G9078	human_blastn	7.088550741	7.118792424	7.071324231	7.090130594	7.108295316	7.192013744	7.069447665	6.976225541	6.794996386	6.971180341	6.66679008	6.845678946	6.898355562	6.708516629	6.817132092	6.843235076	6.666651186	7.063973597	6.885937843	6.901022628	7.187698437	7.113270763	6.850300766	6.793842379	7.030454645	7.177620531	7.097696533	7.071501263	7.086062282	7.082535364	4.78E-14	1.53E-12	0.032829507	0.072101977	0.623776866	0.798848537	0.816721278	0.937129123	1.33E-09	4.58E-08	0.374956816	0.571375795	1.31E-04	0.001644237
G9083	G9083	G9083	NA	G9083	reference	8.298247624	8.242655419	8.27623878	8.191480006	8.293149412	8.241984506	8.23520886	8.227851173	8.170309379	8.06600014	8.08874487	8.122167341	8.215286513	8.032131611	8.185574221	8.136061227	8.066315669	8.184769432	8.224911683	8.132907368	8.250570413	8.236736831	8.191200421	8.092933541	8.26848867	8.243993609	8.309513344	8.160612921	8.41678006	8.372407703	1.19E-04	4.82E-04	0.010040416	0.015108692	0.871215621	0.941927571	0.219224887	0.261056679	0.005805061	0.02020127	0.150937898	0.197255527	0.034460295	0.107172801
G9171	G9171	G9171	NA	G9171	reference	7.235673755	7.140911208	7.216808444	7.190635661	7.273959551	7.17297329	7.089192435	7.202686061	7.207844921	7.198054853	7.299984003	7.334087608	7.101511247	7.217293461	7.243363457	7.139956093	7.360098804	7.174368961	7.128460382	7.198105592	7.210441849	7.25930387	7.189069294	7.120143398	7.194216013	7.297037833	7.195603498	7.211435183	7.24629628	7.149427269	0.476585535	0.53701179	0.06250769	0.112631802	0.346604016	0.584992745	-0.049328404	-0.064529063	0.584938376	0.707043518	0.104297971	0.156672643	0.186684685	0.352484892
G924	G924	G924	NA	G924	reference	9.056083191	9.015122449	9.250531398	9.238494619	9.24431511	9.262406768	9.258524478	9.335751447	9.31664931	9.363875997	9.383364717	9.423667431	9.291027669	9.297557864	9.38747173	9.284494424	9.358418496	9.205319442	9.23435656	9.307374627	9.200983409	9.250276337	9.268818461	9.29838624	9.192583156	9.251826053	9.193423992	9.284985512	9.211951666	9.076397281	3.70E-05	1.76E-04	-0.12066361	-0.162197939	0.038637127	0.150367764	-0.314329841	-0.353261398	6.13E-06	6.99E-05	-0.217532074	-0.261145301	7.68E-04	0.006454199
G925	PTP4A2_like	PTP4A2_like	PTP4A2	G925	human_blastn	7.84365581	7.960988783	8.148278656	8.025297295	8.114473754	8.131791966	8.021574471	8.134334938	8.093859348	8.342667211	8.184759844	8.163838206	8.083762096	8.147012623	8.207215903	8.101284916	8.201785032	8.218364282	8.049085687	8.092546011	8.128124	8.067880253	8.153386192	8.088347518	8.08489674	8.106252503	8.045208832	8.053686051	8.007613699	8.076060416	0.009366124	0.020311789	-0.081768637	-0.133512701	0.208782449	0.432186944	-0.21916232	-0.271037932	0.01033197	0.032196294	-0.264022431	-0.351318008	7.62E-04	0.00642971
G9278	MIRLET7D_containing	MIRLET7D_containing	NA	G9278	human_blastn	7.531370132	7.62166044	7.644091159	7.699104875	7.639119527	7.662215221	7.547688265	6.787029497	6.693986449	7.576131443	6.584600129	6.743260004	7.435863584	6.524997496	7.415674054	7.40332399	6.655047361	7.577400873	6.63507991	6.815651963	7.646960891	7.625269309	6.802262376	6.584108387	7.725513866	7.676224261	7.699295328	7.679665511	7.546776516	7.614164639	2.37E-151	9.38E-148	-0.02117387	-0.04288585	0.751250921	0.875047882	3.005818218	3.034879533	2.67E-69	1.06E-65	0.176274991	0.283662222	0.0370241	0.113208248
G9305	G9305	G9305	NA	G9305	reference	8.126444124	8.307515408	7.968454317	8.05569537	7.85567839	8.011434367	7.984107671	8.110498437	8.17515383	8.254148228	8.202072614	8.318775318	8.253725211	8.17843306	8.154313278	8.148275459	8.118550997	8.047634598	8.192873129	8.248545128	8.109308789	8.053734377	8.20432348	8.187806768	8.214461604	8.045724342	7.925894671	8.233826754	8.155092698	8.001649086	0.002557225	0.006741723	0.187323938	0.332001243	0.008512471	0.05532711	-0.098753244	-0.132194885	0.28816655	0.427145079	-0.059646412	-0.092686311	0.452888589	0.629677301
G931	G931	G931	NA	G931	reference	6.721679057	6.929065176	7.214992042	6.979900768	7.045940828	7.149109949	7.118615817	7.060104308	7.024394527	7.12701091	7.008791794	6.951930185	7.068638845	6.970588348	7.04371265	7.0245901	7.046984245	7.209661591	7.027653674	7.102258631	7.052901692	7.018566523	7.04306285	6.980760346	7.112762683	6.967741565	7.124841739	7.223956614	7.137674353	7.134635352	0.00131635	0.00382324	-0.238818141	-0.454857596	0.00216727	0.021056008	-0.12781959	-0.189688832	0.206662683	0.332432508	-0.268737034	-0.435953872	0.003074728	0.0182944
G9323	SHC3_containing	SHC3_containing	NA	G9323	human_blastn	11.70483002	11.63549087	11.70708983	11.83603838	11.98575869	11.8687243	11.92453214	11.66437502	11.8096252	11.95409861	11.7584713	11.8744747	11.76330624	11.93532376	11.6961869	11.73919342	11.75390635	12.00670873	11.89021727	11.77166217	11.64327744	11.78540091	11.79713597	11.85085123	11.8501244	11.79215459	11.78719768	11.84571603	11.81898259	11.94203868	0.166667865	0.223263536	-0.162242137	-0.235407802	0.01080992	0.064903217	-0.120685245	-0.143706879	0.12242198	0.224166739	-0.145594872	-0.189607276	0.039986032	0.119435404
G9409	SET_like_G9409	SET_like	SET	G9409	human_blastn	7.58616731	7.741666945	7.686455542	7.666328664	7.853450971	7.79172881	7.821998116	7.878054813	7.804822181	7.936603826	7.734393525	7.946278257	7.686786221	7.858015346	7.77341012	7.696678763	7.712154396	7.804126931	7.617959184	7.753051587	7.758370934	7.92813428	7.762641062	7.704413944	7.690178025	7.726837317	7.761594957	7.789353055	7.721918247	7.696455671	0.23218552	0.294243638	-0.017151636	-0.033053706	0.796605412	0.901200867	-0.158260556	-0.213477698	0.093873523	0.183153563	-0.042655094	-0.067740639	0.594069805	0.744671107
G9411	G9411	G9411	NA	G9411	reference	7.548005254	7.296236519	7.401006292	7.484127194	7.46675049	7.427227908	7.344831981	7.587143388	7.354921906	7.815668655	7.519838109	7.556339906	7.570926111	7.593042835	7.519980048	7.603474411	7.710307908	7.484335998	7.483451273	7.521676494	7.621658412	7.266824166	7.320733602	7.503631509	7.494881636	7.611948696	7.261176712	7.475263932	7.377766786	7.380021237	0.088323393	0.131758765	0.04970116	0.136406816	0.449686989	0.6759242	-0.077556428	-0.131288663	0.465580108	0.604579873	-0.141785438	-0.288517684	0.104732406	0.234223686
G9497	DOK6	DOK6	DOK6	G9497	human_blastn	9.493808883	9.513795052	9.514274846	9.574078436	9.481195732	9.730752606	9.623650217	9.639243489	9.570792114	9.666980032	9.546978132	9.469458333	9.449137619	9.472774664	9.634172861	9.511700639	9.145733647	9.515113553	9.580820819	9.416171633	9.510378499	9.511123357	9.562216824	9.53000407	9.581532202	9.473593359	9.483091926	9.644306035	9.527202733	9.480373946	0.437093395	0.498947422	-0.090598443	-0.148887768	0.165938388	0.376346616	-0.064674134	-0.081419509	0.451644542	0.591861088	-0.06816714	-0.097019483	0.365705346	0.547682244
G9498	DOK6_containing	DOK6_containing	NA	G9498	human_blastn	7.049249222	7.153302409	7.331905906	7.114166811	7.326802731	7.433158129	7.449709576	7.24115676	7.332937461	7.550866733	7.449428852	7.354425324	7.08364468	7.412238517	7.432547545	7.383334133	7.080178601	7.497350576	7.155615718	7.372395755	7.25968032	7.427900938	7.330330293	7.310081772	7.441904699	7.221368765	7.308407984	7.40426231	7.237929549	7.269776408	0.260208523	0.323408506	-0.09112481	-0.285466824	0.16414826	0.373856551	-0.188768655	-0.350403706	0.088798357	0.175470161	-0.194640932	-0.437884254	0.031708062	0.100922846
G9499	G9499	G9499	NA	G9499	reference	8.868281122	8.970667575	9.057364641	9.037264489	9.045991629	9.101695041	9.180961012	9.105393788	8.923356982	9.214545555	9.0014375	9.067362499	8.969342453	8.953733167	9.079978852	8.969970094	8.847971814	9.020622789	9.011579515	8.899809527	8.956351284	9.06292434	8.999772771	8.958770276	9.116501225	8.93358824	8.971535	9.127750555	9.021198827	8.995718265	0.038605573	0.066566742	-0.158968038	-0.229249653	0.011954465	0.069065184	-0.088369028	-0.104937963	0.253638817	0.388969595	-0.132012733	-0.171194568	0.05960489	0.158298012
G9585	SPCS2	SPCS2	SPCS2	G9585	human_blastn	8.161441709	8.384657241	8.4560549	8.320230215	8.503269234	8.419609988	8.503886382	8.443217865	8.216040747	8.402769533	8.57495221	8.561620351	8.345807078	8.196743776	8.272000052	8.354516521	8.3666266	8.530819359	8.142684895	8.383455813	8.408831414	8.320464901	8.349247935	8.34650365	8.238327063	8.206542378	8.445503897	8.127869564	8.391720235	8.486445252	0.429065145	0.491340792	-0.126344557	-0.281258354	0.069028852	0.217675377	-0.142811199	-0.216453484	0.164267466	0.279271146	-0.091463747	-0.167330122	0.278866896	0.459459782
G9625	G9625	G9625	NA	G9625	reference	7.42677731	7.466901953	7.524623316	7.527990261	7.396382884	7.35185086	7.37131173	7.407958832	7.471378962	7.240784995	7.403871167	7.393384309	7.679960283	7.379010709	7.363139602	7.459383477	7.685746211	7.381571569	7.67610926	7.4690881	7.468720098	7.324930506	7.45135064	7.089021862	7.533207693	7.424142606	7.424677344	7.386262308	7.594638638	7.41094128	0.90785576	0.921269292	-0.010365338	-0.032520015	0.870760468	0.941762396	0.011190817	0.020806094	0.917387561	0.948520623	-0.012032227	-0.028418264	0.88641337	0.936951185
G9710	PDE4D_like	PDE4D_like	PDE4D	G9710	human_blastn	8.741711315	8.761824153	8.853140454	8.787947568	8.972136572	8.848503941	8.896787245	8.62140449	8.556302854	8.859088232	8.698310874	8.725107975	8.6905342	8.666447385	8.711244011	8.700937894	8.816155466	8.927205119	8.578343561	8.642997805	8.797384544	8.894253365	8.636803388	8.678812637	8.875906676	8.687830793	8.773756995	8.889277414	8.768421931	8.822164206	7.58E-05	3.28E-04	-0.11296762	-0.17280219	0.077507519	0.233336772	0.198391277	0.240629428	0.015720546	0.045086055	-0.002899191	-0.003945836	0.967836344	0.983599906
G9747	G9747	G9747	NA	G9747	reference	6.427104108	6.816091902	7.272127239	7.514197522	7.180641501	7.33395616	7.47852946	6.535431471	6.779139343	6.59152505	6.57808504	6.603157876	6.683785747	6.38372386	6.868169149	6.938694531	6.548995049	7.023581573	6.772505813	6.810958405	7.165095121	7.327290062	6.758774607	6.438268028	7.154424193	7.34446632	7.090344129	6.795784976	7.085341125	7.253361587	1.92E-07	1.78E-06	-0.093447956	-0.713246503	0.06957534	0.21835557	0.595103105	1.440589189	3.50E-04	0.002094791	0.098378216	0.55378095	0.161597815	0.319804337
G9749	G9749	G9749	NA	G9749	reference	7.115649668	7.598458175	7.864437419	8.209692766	7.876121818	8.097507294	8.248111487	7.029209705	7.254467754	7.099701574	7.161197526	7.224314046	7.399566807	6.810222986	7.491207593	7.49511216	7.051151997	7.608767239	7.33251773	7.5033779	7.699144445	7.933418868	7.306129933	6.978530038	7.728898865	8.020145554	7.609543961	7.349737483	7.719870526	7.933338103	8.90E-10	1.34E-08	-0.116967223	-0.718447666	0.040413742	0.154728386	0.871492586	1.511356234	2.48E-05	2.29E-04	0.127552339	0.591238328	0.093481039	0.215719889
G9753	G9753	G9753	NA	G9753	reference	8.385784463	8.670064148	8.92340853	8.933375569	8.662881922	8.843940901	9.034852111	8.427426611	8.681016894	8.270200058	8.795221719	8.57679732	8.511434722	8.138594964	8.935581299	8.607075491	8.323166625	8.545776412	8.727770791	8.85505455	8.659926463	8.985235241	8.744803062	8.293442591	8.682796313	8.859221459	8.530495347	8.376300419	8.729210411	8.770355423	0.114122627	0.163020679	-0.080281389	-0.304794301	0.198276933	0.419204006	0.138255859	0.299133594	0.211323944	0.338266348	0.083548391	0.237315153	0.317543399	0.498948779
G9756	G9756	G9756	NA	G9756	reference	7.313846938	7.55940211	7.836197279	8.101907124	7.762787448	8.048649837	8.076545279	6.960329932	7.354797721	7.146907775	7.263406785	7.215614959	7.314291481	7.014509526	7.413026683	7.494480857	7.037640904	7.53101572	7.229109272	7.432255014	7.656485246	7.84086077	7.371187249	7.091120512	7.644724621	7.932228355	7.596241966	7.384872399	7.725608341	7.859070495	9.86E-14	3.00E-12	-0.149465406	-0.585570818	0.025659496	0.115248707	0.919304528	1.278011248	2.19E-06	2.86E-05	0.230688814	0.666139701	0.011976802	0.049481349
G9758	G9758	G9758	NA	G9758	reference	8.102312242	8.269003348	8.463459411	8.479094038	8.271064791	8.544297729	8.600239445	8.026125514	8.37193106	8.012290283	8.344167633	8.316438482	8.143010146	7.857752671	8.531168278	8.241999299	7.932346789	8.258213919	8.276673348	8.359320382	8.203216776	8.519663128	8.310715518	7.98059602	8.262325647	8.430456112	8.271953967	8.011581506	8.253545786	8.333012247	0.08900567	0.132493782	-0.099458867	-0.321552716	0.128953375	0.320750261	0.09810609	0.192282716	0.369228467	0.513840788	0.04733855	0.119505671	0.573531133	0.729078519
G9762	G9762	G9762	NA	G9762	reference	7.594934759	7.832048345	8.081530821	8.041755477	7.88156012	8.034586009	8.151857989	7.60124332	7.914478556	7.4739211	7.898274705	7.880196691	7.754809209	7.438691055	8.016975121	7.846619172	7.616925723	7.770043018	7.784861834	7.943873115	7.747793412	8.022003392	7.763642701	7.539748096	7.841407117	7.963987757	7.694431168	7.579419412	7.92372218	7.973252011	0.059143442	0.094734751	-0.121796632	-0.4212149	0.06521451	0.210403925	0.074189632	0.157028959	0.49710633	0.632603342	0.042813058	0.118183939	0.60635627	0.754361093
G9779	RPL24_like	RPL24_like	RPL24	G9779	human_blastn	10.73564739	10.77612527	10.3284868	10.84412884	10.69918577	10.81900442	10.75190645	10.57393885	10.72559501	11.16179561	10.96303906	10.92193755	9.555719382	10.97460406	10.84264369	10.84721567	11.09981286	10.93258949	10.86799418	10.80229681	10.76846956	10.74503099	10.79705766	10.53326465	10.71170061	10.70608165	10.75032546	10.93328446	10.45010632	10.84990453	0.978077803	0.981796102	0.012682858	0.067082734	0.818010619	0.914441827	-0.052134327	-0.143467379	0.624917956	0.737439185	-0.015897671	-0.059717255	0.837647788	0.908050839
gene1	Msh3	Msh3	Msh3	Msh3	reference	8.116864679	8.175821073	8.209526561	8.29518866	8.317615028	8.366906039	8.437714761	8.329518801	8.36049963	8.319770075	8.334063101	8.317817385	8.313117026	8.263129901	8.204785944	8.334222895	8.067378964	8.439637226	8.373670311	8.329084859	8.071117164	8.181570811	8.392012208	8.29709154	8.252209436	8.170441192	8.396548579	8.332175201	8.408968452	8.350830934	0.001327484	0.003852239	-0.25636109	-0.384033057	3.51E-04	0.005702081	-0.293245584	-0.362213014	7.83E-04	0.004021923	-0.27788154	-0.371742076	4.99E-04	0.004680816
gene10	Tmem167a	Tmem167a	Tmem167a	Tmem167a	reference	7.959607882	8.018627009	8.002501729	7.863768509	8.075876147	8.006777282	8.008877192	8.138864462	7.940176135	8.233524863	8.165770005	8.077085685	7.906273161	7.989526968	8.080579919	8.013346942	8.171662652	8.08367719	7.86706424	7.971325353	8.063479692	8.064471848	7.983961355	8.04105064	7.945186366	8.109194737	7.90586601	8.150202259	7.835575278	7.914987854	0.481565714	0.541340001	0.052489092	0.107411132	0.434451825	0.663004955	-0.03310533	-0.046791448	0.733239271	0.821253184	-0.030460592	-0.05087749	0.708501926	0.825416206
gene1000	Glce	Glce	Glce	Glce	reference	9.75940436	9.938903833	10.0164177	9.880199437	9.76668058	9.931457035	9.942350468	9.831276723	9.816125313	9.987237601	9.864204436	9.886517327	9.758772671	9.760105211	9.884596983	9.769480032	9.770907814	9.873588238	9.858143952	9.952733605	9.968660664	9.805933888	9.937917831	9.868296156	9.852563209	9.887994164	9.863383451	9.811441881	9.813977612	9.934303493	0.773647531	0.805509986	-0.041592882	-0.058937596	0.486167273	0.703524483	0.057371814	0.066688478	0.434172262	0.575725437	0.021129233	0.026883343	0.7502932	0.852129975
gene10000	Rbm33	Rbm33	Rbm33	Rbm33	reference	11.84697343	11.76162571	11.35073236	11.62582192	11.46392901	11.49552143	11.57587153	11.59330903	11.82988215	11.59914638	11.60966219	11.67767439	11.84098572	11.80108292	11.56988991	11.8014765	11.49802307	11.72108437	11.9208094	11.74550598	11.64700888	11.63386139	11.80618465	11.66452313	11.81696174	11.83771981	11.62292169	11.59143666	11.6376973	11.63470933	0.013255378	0.027244491	0.2386279	0.371646067	8.73E-04	0.011010781	0.050426339	0.064484499	0.565645299	0.690892006	0.038738269	0.056542532	0.611900404	0.758143962
gene10019	Ptpn5	Ptpn5	Ptpn5	Ptpn5	reference	11.4456321	11.53941556	11.60814806	11.71954925	11.7291901	11.63799589	11.73324427	11.40270715	11.64670555	11.39260907	11.53861323	11.47118451	11.52527877	11.57898957	11.57512515	11.37503211	11.10763495	11.54255246	11.76078196	11.64553411	11.61980816	11.44071465	11.67368058	11.61790328	11.54166634	11.43957149	11.72653505	11.60979408	11.83227708	11.76711598	0.021383497	0.040796196	-0.159018565	-0.285374817	0.022341501	0.105761638	-0.039928384	-0.053853913	0.668666907	0.770546037	0.014047473	0.022091407	0.859683172	0.921078038
gene10021	Tmem86a	Tmem86a	Tmem86a	Tmem86a	reference	7.841440757	7.685821379	7.560182284	7.594329544	7.504568178	7.644338943	7.577259475	7.61512831	7.553004291	7.4834	7.652972181	7.631183669	7.519878645	7.49728729	7.659827629	7.452259968	7.952593128	7.437791951	7.511120188	7.589552673	7.71926616	7.606357507	7.535625447	7.515402232	7.591396845	7.781662808	7.591917478	7.623942657	7.562775715	7.449246492	0.027275083	0.050020457	0.161939046	0.346125596	0.023632047	0.109557543	0.207777536	0.308961435	0.043879829	0.101812172	0.307587532	0.499137028	0.001092777	0.008547976
gene10022	Spty2d1	Spty2d1	Spty2d1	Spty2d1	reference	8.500486025	8.517471158	8.626186039	8.484311676	8.511086849	8.497868274	8.627044906	8.177576355	8.197545368	8.302541303	8.200935307	8.19589808	8.164128956	8.078372708	8.162161933	8.133834098	8.083811948	8.329203883	8.061700468	8.172058349	8.519570156	8.548656403	8.182568269	8.063031937	8.425204894	8.477162273	8.441955892	8.383354741	8.429411261	8.444602357	3.10E-39	1.12E-36	-0.050104546	-0.069637831	0.394811376	0.629346494	0.640615053	0.688566617	1.11E-15	1.52E-13	0.506397286	0.571940423	1.14E-11	2.50E-09
gene10024	Uevld	Uevld	Uevld	Uevld	reference	9.492429468	9.403227746	9.588541153	9.524162435	9.322328421	9.614682169	9.574229878	9.500837345	9.671947257	9.702767744	9.546305151	9.533229002	9.485354241	9.532620146	9.598987182	9.660612946	9.838905132	9.681985784	9.687950457	9.582607091	9.6807059	9.725581311	9.711788622	9.478006516	9.8003951	9.703556058	9.616141467	9.804431913	9.430280638	9.361610191	0.601027101	0.652958217	0.063240135	0.13120713	0.347891049	0.586071136	0.05112051	0.073225511	0.602545806	0.719542639	-0.021498496	-0.036577051	0.792893379	0.882084345
gene10025	Tsg101	Tsg101	Tsg101	Tsg101	reference	9.97223848	10.01590174	10.00773997	10.00034474	9.944254463	10.02076256	9.93628905	10.22305323	10.13243454	10.15117828	10.1311981	10.18478834	10.12929778	10.0961546	10.05837897	10.15498178	10.17671483	10.09389094	10.0304567	10.12638633	10.04895493	10.0618704	10.11948632	10.13561638	9.969419067	10.01459596	9.988086327	9.968656168	10.08428019	9.9186703	3.22E-09	4.36E-08	0.057602543	0.068575519	0.226034812	0.453137444	-0.198290594	-0.211921641	1.60E-04	0.001104639	-0.139876571	-0.155872176	0.005134864	0.026748118
gene10027	Ldha	Ldha	Ldha	Ldha	reference	12.52267697	12.54485412	12.45787012	12.33475248	12.25881155	12.31204564	12.23003515	12.54239199	12.37237725	12.63746061	12.52122415	12.48198422	12.42807197	12.4164083	12.27759466	12.45434795	12.59541438	12.54999035	12.30838984	12.49168473	12.42875437	12.43076969	12.57256228	12.48079953	12.16995539	12.37191374	12.21476503	12.13276784	12.19287085	12.14360413	4.23E-09	5.55E-08	0.149056563	0.209769266	0.015716891	0.083593598	-0.002316481	-0.002712059	0.975229246	0.983743928	-0.017625118	-0.022674132	0.793727839	0.882646157
gene10029	Gtf2h1	Gtf2h1	Gtf2h1	Gtf2h1	reference	10.29306933	10.36642564	10.1977944	10.11060667	10.10234734	10.20420546	10.15114573	10.19377008	10.22873814	10.2605992	10.18220921	10.23297957	10.13352341	10.19308844	10.13930755	10.17136224	9.991001797	10.1871592	10.1790972	10.1681881	10.33670802	10.30097289	10.25431734	10.12484826	10.11212723	10.27648122	10.04288786	10.14865166	10.0971138	10.12103336	5.12E-07	4.21E-06	0.21744562	0.258669904	2.32E-05	7.03E-04	0.164340674	0.177885695	0.003639168	0.013975629	0.191134969	0.215658833	3.80E-04	0.003805114
gene1003	Rplp1	Rplp1	Rplp1	Rplp1	reference	12.12487667	12.06895908	12.24431949	12.21396824	12.21885348	12.28727431	12.09813096	12.42266437	12.27721784	12.54460502	12.37551689	12.30908603	12.38728739	12.31615277	12.31576564	12.26403639	12.3163725	12.38669429	12.29673517	12.25692679	12.15095076	12.12517882	12.10125871	12.24128002	12.13638977	12.0354981	12.07299205	12.24832798	12.14996014	12.17022934	7.49E-10	1.16E-08	-0.132071073	-0.169657162	0.017564944	0.090115141	-0.33688915	-0.371622326	2.27E-07	4.04E-06	-0.374357543	-0.423083768	2.91E-09	2.66E-07
gene10030	Hps5	Hps5	Hps5	Hps5	reference	9.116886828	9.099928319	8.889881582	8.972859319	9.073172225	8.948405529	9.066491463	9.057827422	9.025806529	9.170304977	9.025555168	9.140543905	9.025990862	9.044079826	8.878640736	9.075354336	9.321500893	9.149590866	8.952133729	9.044320749	9.056252032	9.137000195	9.172855283	9.076238353	8.991114041	9.188858544	8.943294294	8.949798233	8.898361335	8.933989419	0.007441914	0.016731281	0.148575972	0.227303453	0.022654456	0.106512571	0.101351268	0.123627235	0.215387871	0.343107479	0.073782906	0.100474532	0.309497888	0.490870336
gene10033	Saal1	Saal1	Saal1	Saal1	reference	7.569543462	7.492913835	7.319836163	7.474325732	7.558065243	7.49842395	7.519582774	7.502250592	7.357177252	7.572424306	7.456897771	7.434399896	7.397695872	7.405946221	7.32586447	7.39755401	7.510905945	7.518774297	7.302758241	7.365507146	7.489480524	7.517224941	7.466566838	7.414511163	7.44305485	7.426302727	7.45040651	7.436110019	7.377173966	7.429811533	0.482955675	0.542748447	0.026351522	0.047560439	0.689725871	0.837837919	0.127134213	0.167032029	0.164244375	0.279271146	0.085536939	0.128898884	0.276880281	0.457246907
gene10036	Sergef	Sergef	Sergef	Sergef	reference	9.375105633	9.318169016	9.407228981	9.407702417	9.545824067	9.472679666	9.481667316	9.341501288	9.396027455	9.356914182	9.37312901	9.375651501	9.311776956	9.395029889	9.387089292	9.303821827	9.161373761	9.304993597	9.256138202	9.261243205	9.391157601	9.374648607	9.331670845	9.33822245	9.420802339	9.362511709	9.486666404	9.394051589	9.407519508	9.491102887	2.47E-07	2.23E-06	-0.141754069	-0.170961316	0.00491457	0.037760642	-0.022815697	-0.024716189	0.684163317	0.781581438	0.048339409	0.055219507	0.361703496	0.543470022
gene10037	Kcnc1	Kcnc1	Kcnc1	Kcnc1	reference	10.10988592	10.23660669	10.22541034	10.28744542	10.34816367	10.15944942	10.21214758	10.10943621	10.16634965	9.90936238	10.11159018	10.03193607	10.20216185	10.38404615	10.14002626	10.26898874	10.98623423	10.30493476	10.29735267	10.26806794	10.16225292	10.17864404	10.27957245	10.40227541	10.05787438	10.22806715	10.35535578	10.29890129	10.26295867	10.34873828	0.013480229	0.027658794	-0.046605211	-0.105653601	0.486816295	0.703958727	0.043328932	0.065417314	0.669030775	0.770890581	0.014216571	0.02594539	0.86437539	0.924354998
gene10041	Abcc8	Abcc8	Abcc8	Abcc8	reference	10.3230968	10.23329519	10.04016068	10.10740102	10.05643288	10.12182638	10.1550823	9.973795156	10.32644845	10.03598661	10.06164121	9.928515907	10.25370452	10.31448979	10.20432802	10.28440846	9.846867526	10.20510678	10.5782601	10.37458763	10.06665715	10.21688307	10.25804488	10.27892392	10.58072193	10.20959907	10.42197308	10.44088155	10.32276452	10.35797025	0.004287193	0.01048157	0.087131167	0.190287213	0.19987575	0.421609029	0.082731202	0.122731566	0.411078653	0.554230859	0.01185161	0.021183564	0.886284847	0.936907166
gene10042	Kcnj11	Kcnj11	Kcnj11	Kcnj11	reference	8.527068513	8.562029569	8.484538131	8.42234887	8.624614654	8.462737384	8.558496777	8.663019357	8.579549028	8.360326608	8.606615935	8.507070766	8.678812682	8.694331535	8.508154635	8.498465815	8.540139718	8.567283937	8.652782537	8.673743439	8.413998047	8.319522042	8.595940294	8.683606272	8.582807499	8.249449399	8.550068624	8.378155566	8.510400195	8.692072035	0.022784141	0.042998915	-0.100518019	-0.186464908	0.137114491	0.33337311	-0.27898086	-0.367497138	0.003384357	0.0131673	-0.139744721	-0.214843292	0.085116777	0.201867774
gene10046	Nucb2	Nucb2	Nucb2	Nucb2	reference	8.347684416	8.583327201	8.559248555	8.518365238	8.447240261	8.475227013	8.456375227	8.48137425	8.400181376	8.759443256	8.596282586	8.438142706	8.488050349	8.539941573	8.421081524	8.5492641	8.415718831	8.567663969	8.506160065	8.554418742	8.403706143	8.451474204	8.553154182	8.457292296	8.355616621	8.458629136	8.485888671	8.495361093	8.524753802	8.464730636	0.405799427	0.468490943	-0.048733846	-0.080265702	0.451368986	0.677441827	-0.069847386	-0.087503534	0.413005594	0.555819739	-0.157953987	-0.218739671	0.038030359	0.115274674
gene10047	HSD17B11_gene10047	HSD17B11	HSD17B11	LOC101971807	human_blastn	7.51214996	7.367927357	7.671088241	7.594100806	7.601322008	7.641706109	7.526893694	7.726512311	7.569908124	7.812241159	7.676054174	7.609000815	7.544408456	7.515795597	7.533227008	7.64268597	7.614013767	7.664018199	7.574631203	7.696319495	7.61987089	7.651225519	7.504731786	7.523583553	7.569461381	7.642129035	7.639224601	7.631291122	7.661746187	7.574154332	0.673644368	0.717676175	-0.054827232	-0.10229938	0.410833327	0.642412132	-0.122445938	-0.163640097	0.188292524	0.310099756	-0.124866042	-0.190873387	0.120380373	0.258731002
gene10049	Pik3c2a	Pik3c2a	Pik3c2a	Pik3c2a	reference	8.971116103	9.098075463	9.194096908	9.275703345	9.378778406	9.439929323	9.296698017	9.124744125	9.179908242	9.43264969	9.162811726	9.443766221	9.12074343	9.220139513	9.279942815	9.322168282	9.17410725	9.506159725	9.228954767	9.30509951	9.354048744	9.46527047	9.288538559	9.186173709	9.248508866	9.372481533	9.261370756	9.4069148	9.100294243	9.283509007	0.786547581	0.816651377	-0.044895902	-0.095322984	0.503416548	0.715074169	0.027572608	0.04001431	0.780511847	0.856170768	-0.077496013	-0.132979679	0.349716571	0.531712386
gene10051	Rps13	Rps13	Rps13	Rps13	reference	11.05466058	10.94803884	11.15742312	11.02994631	11.22627143	11.16493106	11.08983954	11.34418994	11.24615176	11.20980219	11.32834376	11.26933812	11.20005313	11.34479382	11.13794431	11.12182272	11.31109827	11.12164123	11.12494806	11.06761013	11.06900707	11.16116134	11.07940383	11.17670001	11.04275118	11.05817155	11.07444793	11.22628282	11.0795294	11.07950961	7.73E-06	4.47E-05	-0.08850578	-0.116449608	0.115999962	0.301876721	-0.344447074	-0.382137546	2.68E-07	4.66E-06	-0.127444606	-0.152960547	0.038467026	0.116094794
gene10052	Plekha7	Plekha7	Plekha7	Plekha7	reference	8.287664842	8.204483019	8.259414831	8.406646048	8.387173097	8.235096465	8.264758899	8.256102872	8.132578276	8.310869238	8.243729148	8.099640722	8.264884737	8.087159514	8.277687545	8.346959072	8.477775552	8.18639018	8.177695922	8.223151602	8.234328741	8.158752975	8.306398708	8.163601568	8.207547321	8.220209688	8.382432014	8.170073616	8.294205561	8.234341111	0.133632049	0.186014059	-0.108122818	-0.182454188	0.103542826	0.280567135	0.086130792	0.110650657	0.330583574	0.47239856	-0.07837483	-0.114004178	0.307290497	0.488589012
gene10053	CUNH11orf58	CUNH11orf58	CUNH11orf58	CUNH11orf58	reference	11.0422846	11.03305809	11.00968929	10.90971813	10.93098369	10.98369039	10.98191738	11.19210798	11.09290259	11.28744947	11.13267715	11.19216688	11.0811611	11.08689828	11.05848013	11.01122688	11.01441463	11.11049529	11.01305596	11.04190275	11.07235086	11.09376588	11.1281582	11.00943034	10.93080303	10.99735096	10.88450384	11.05616745	10.94272882	10.87063647	5.64E-06	3.41E-05	0.104107722	0.132324996	0.054601918	0.187292146	-0.127904476	-0.141392113	0.04027059	0.094996058	-0.086244993	-0.101552083	0.137803408	0.284712241
gene10054	Sox6	Sox6	Sox6	Sox6	reference	8.75123298	8.642184632	8.895136212	8.69481296	8.81919258	8.715875357	8.8246759	8.934745253	8.742323507	8.887314926	8.762265466	8.719893409	8.741795645	8.79105305	8.79076862	8.839084654	8.863311578	8.80416691	8.740705587	8.901289904	8.707053008	8.796655768	8.797364198	8.840154951	8.738845864	8.710575504	8.775905206	8.777498561	8.738691954	8.731706723	0.174264605	0.231860281	-0.08813452	-0.122880168	0.139304765	0.33759315	-0.10728798	-0.12370837	0.136400956	0.243606817	-0.133669663	-0.166192415	0.042652758	0.124704741
gene1006	Tle3	Tle3	Tle3	Tle3	reference	9.252501792	9.302676346	9.237255994	9.43904449	9.290032586	9.255069392	9.364702743	8.831610172	9.056726352	8.87334064	9.078947268	8.935391776	8.926715814	8.922129308	9.155526181	8.960919872	9.17097632	8.982434224	9.106259533	9.002597008	9.2245106	9.201949719	8.975061967	9.037665192	9.216157303	9.337022771	9.131835795	9.048790018	9.19415991	9.263417408	1.20E-12	3.09E-11	-0.060680629	-0.095724774	0.341647366	0.580419502	0.444697437	0.523840467	3.40E-07	5.70E-06	0.400733288	0.497951985	9.83E-07	3.12E-05
gene10065	Psma1	Psma1	Psma1	Psma1	reference	10.36281578	10.32824847	10.35279815	10.20887699	10.27400987	10.34221252	10.31455839	10.45474156	10.52560744	10.59344257	10.46471096	10.56183878	10.3728808	10.42759566	10.3758086	10.38547824	10.5309868	10.46166599	10.25311528	10.36273259	10.44271356	10.42101261	10.46637108	10.38886079	10.28745412	10.36338071	10.28122985	10.38150286	10.24859934	10.26341415	1.05E-04	4.34E-04	0.104345535	0.139120826	0.069394875	0.218077203	-0.134451886	-0.151867272	0.047297928	0.107496935	-0.073514332	-0.089607609	0.238541179	0.414378112
gene10066	Copb1	Copb1	Copb1	Copb1	reference	10.40376584	10.48749581	10.3608734	10.30105838	10.36893134	10.37322217	10.39469632	10.44002688	10.37443588	10.49153356	10.3961669	10.46988123	10.32560765	10.39576435	10.37995125	10.35926095	10.48822625	10.41223777	10.3153941	10.36254827	10.46596086	10.48248335	10.37143427	10.36637453	10.25538304	10.47629337	10.3356913	10.38998444	10.32826879	10.33446915	0.003355242	0.008520407	0.139594338	0.164224668	0.003408475	0.029723385	0.076536043	0.081952572	0.144094499	0.253679871	0.09641308	0.107785732	0.052697788	0.14476318
gene10067	Rras2	Rras2	Rras2	Rras2	reference	8.007254474	8.020003087	7.898030184	7.86173557	7.959879504	7.887820156	7.911431374	7.587598253	7.542525109	7.880227765	7.592911425	7.68442233	7.645825479	7.591890978	7.782801369	7.788068399	7.439974748	7.929409689	7.436631022	7.764350019	7.987068376	8.021800074	7.661760873	7.566788364	7.898290813	7.922337443	7.827449888	7.898260749	7.977836917	7.914736179	1.35E-18	7.92E-17	0.098047791	0.1770294	0.14471872	0.346030336	0.807870706	0.885997419	1.84E-12	1.20E-10	0.267911719	0.385114198	0.001535753	0.010939942
gene10068	Spon1	Spon1	Spon1	Spon1	reference	10.91687266	10.73623827	10.74203878	10.80974616	10.76497833	10.9255214	10.94005904	10.96342002	10.88117269	10.8034671	10.94352706	10.91804664	10.77835367	10.85980096	10.87877256	10.79546094	11.31776893	10.86711629	10.86354253	10.86371022	10.87790752	10.87772891	10.91609995	10.98520601	10.92071427	10.85508958	10.8601532	10.92226464	10.99938261	10.94499178	0.069188826	0.107887354	0.015642942	0.024068221	0.802905215	0.905392405	-0.067724357	-0.081856732	0.398357815	0.541665176	0.034800859	0.046940032	0.625953357	0.768287937
gene10069	Far1	Far1	Far1	Far1	reference	10.48075025	10.61659831	10.60894912	10.67557454	10.72538323	10.7456134	10.69071494	10.57263567	10.61947232	10.70866841	10.57127613	10.75656723	10.47825754	10.52069057	10.67600981	10.64088698	10.68173148	10.80104979	10.51401418	10.66330503	10.75888798	10.77355138	10.71508187	10.65213654	10.64478353	10.67085185	10.68853671	10.78408063	10.65163733	10.69621034	0.728604401	0.766469898	-0.026441556	-0.039395843	0.668016106	0.825347548	0.075244888	0.089562656	0.33304688	0.474890559	3.22E-04	4.25E-04	0.996301651	0.998065611
gene10073	Btbd10	Btbd10	Btbd10	Btbd10	reference	10.11681559	10.1033539	10.22462979	10.22664224	10.2042391	10.22889732	10.28886453	10.06847339	10.10444142	10.18192283	10.11839387	10.11617257	10.07516149	10.07598439	10.11994029	10.04729465	9.853676355	10.07258477	10.07360175	10.11718371	10.17186762	10.15545737	10.09946355	10.13164462	10.11909704	10.10429131	10.09574659	10.09138	10.24698021	10.20670065	0.001264279	0.003693672	-0.132971118	-0.167985122	0.01442808	0.079002051	0.047549848	0.052695258	0.447640074	0.588174208	0.041392345	0.048947676	0.476523604	0.648754507
gene10074	Arntl	Arntl	Arntl	Arntl	reference	9.208424917	9.453988908	9.266108692	9.248952178	9.406853029	9.239037256	9.301541473	9.195863466	9.087107077	9.168339277	9.342914727	9.108017544	9.249357988	9.312048927	9.149981579	9.170203	8.85135107	9.096460326	9.329790235	9.368307696	9.257572894	9.190661292	9.145540397	9.397594458	9.218211273	9.157307424	9.159252991	9.179834509	9.543566264	9.372265795	0.606556516	0.658243175	-0.027668156	-0.061465102	0.679002969	0.831204366	0.05039937	0.074984852	0.616297686	0.7307158	0.09020127	0.15984031	0.282146714	0.462920084
gene10076	Tead1	Tead1	Tead1	Tead1	reference	8.856131508	8.933221476	8.779385765	8.993625653	8.75669402	8.796967707	8.737255448	8.712649473	8.59976332	8.686877139	8.708560948	8.677423201	8.830206486	8.632943987	8.803025633	8.851746422	8.885664068	8.82736408	8.772538975	8.685276311	8.837533103	8.793617005	8.738472103	8.662949133	8.671252555	8.973193551	8.845392465	8.818283053	8.860109878	8.740798456	0.003171625	0.008107843	0.073593521	0.113342301	0.245131799	0.4761576	0.333182517	0.39727229	5.87E-05	4.74E-04	0.107355657	0.144134351	0.137487971	0.284109925
gene10078	Parva	Parva	Parva	Parva	reference	9.00307006	8.765088082	8.756514171	8.877472788	8.801312361	8.868804766	8.892552431	8.790028333	8.814056899	8.885454958	8.920824709	8.836214323	8.737761687	8.924176357	8.903457256	8.919123387	9.022579614	8.761781408	8.941611769	8.823706901	8.835489231	8.891550442	8.821960614	8.79372518	8.971990213	8.972390425	8.819313084	8.999264769	8.934808533	8.775310915	0.802857018	0.830681564	0.065049479	0.104189934	0.311565547	0.549179919	0.056271213	0.069583214	0.500364095	0.63552391	0.071462533	0.099130245	0.333040041	0.515459394
gene1008	Uaca	Uaca	Uaca	Uaca	reference	9.085360932	9.172221041	9.262906544	9.285366074	9.282157805	9.264504283	9.163982721	9.262163163	9.251057534	9.462319361	9.400355719	9.309287249	9.295810986	9.313635282	9.227634988	9.459511666	9.354488015	9.399639939	9.364154062	9.410512483	9.250009041	9.327726777	9.287335649	9.22750097	9.267665476	9.345928966	9.198358966	9.238824104	9.201325149	9.294375691	0.027085544	0.049741953	-0.015039558	-0.021756747	0.803544019	0.905940795	-0.119174753	-0.139306447	0.1111311	0.208143085	-0.186526085	-0.234177022	0.006704313	0.032501283
gene10080	Mical2	Mical2	Mical2	Mical2	reference	11.81671849	11.85214821	11.7538229	11.90258085	12.0366643	11.9372217	12.04054806	11.75724425	11.92287978	11.72765717	11.75970637	11.72998981	11.81027948	11.93804943	11.85795336	11.84143357	10.70562786	11.88145146	12.05838473	11.97954827	11.76083242	11.71037623	11.89526091	12.07311166	11.90734128	11.69826412	11.93747213	11.73648792	12.07261433	12.17068885	0.781066077	0.811953379	-0.066489252	-0.256813691	0.280505611	0.516178979	-0.038920091	-0.08568724	0.720654926	0.810642983	-0.029389368	-0.084969774	0.721043802	0.833733209
gene10081	Dkk3	Dkk3	Dkk3	Dkk3	reference	12.98688602	13.03215347	13.11322285	12.99304048	13.00267804	12.95187851	12.95861531	13.20578551	13.18043676	13.01056412	13.20694962	13.07412755	13.03693029	13.23459428	13.1766022	13.02764816	13.0783157	13.05940241	13.09523678	13.08436399	13.09090845	13.01034293	13.0738	13.06037076	13.03102036	12.96340173	13.06154475	13.10753663	13.00068359	12.96684548	1.65E-05	8.68E-05	0.015438132	0.01836487	0.743720751	0.8701152	-0.231364549	-0.247226221	1.19E-05	1.24E-04	-0.061523908	-0.069034565	0.218408678	0.392013883
gene10082	Usp47	Usp47	Usp47	Usp47	reference	10.85554288	10.95181977	10.96776997	10.92862505	10.86947092	10.91208427	10.94801605	10.91474558	10.87260379	10.97108062	10.92682586	10.92928361	10.95130485	10.88583443	10.91016693	10.95176105	11.0620621	11.01165983	10.88802574	10.90091782	10.97379241	10.96504421	10.89161851	10.91251529	10.83761614	10.98935477	10.88878843	10.99256774	10.94645469	10.90482858	0.556859749	0.611968881	0.030693969	0.036122058	0.505750782	0.716371812	0.068908487	0.073529858	0.177898429	0.29675546	-0.01538816	-0.017152572	0.750676511	0.852320909
gene10083	Galnt18	Galnt18	Galnt18	Galnt18	reference	9.44382146	9.399259356	9.294058747	9.41728571	9.431992664	9.49978922	9.433725459	9.435399319	9.4800725	9.472747326	9.496155158	9.526766015	9.4288691	9.479048345	9.576645661	9.477119362	8.880411609	9.316474552	9.418380386	9.390752926	9.358234851	9.455042683	9.4729841	9.483538202	9.530027646	9.358083767	9.405561503	9.391768245	9.335902281	9.414750221	0.568855345	0.623076992	-0.011348892	-0.021597851	0.864363521	0.938361568	-0.114059251	-0.154069408	0.224891585	0.3549159	-0.056727373	-0.089413954	0.478029824	0.64995427
gene10087	Zbed5	Zbed5	Zbed5	Zbed5	reference	9.198132347	9.136058532	9.424535401	9.469628091	9.472158548	9.531875023	9.502935819	9.280330791	9.330393179	9.563568195	9.403633779	9.386755297	9.358372488	9.295332544	9.348081426	9.446752723	9.167125784	9.480005295	9.220430364	9.463401311	9.300414387	9.436534138	9.482399935	9.312465088	9.434767495	9.332138922	9.471668701	9.458638555	9.487712401	9.406412356	0.002368953	0.00632253	-0.232064338	-0.338168168	6.42E-04	0.008823131	-0.089923434	-0.109833879	0.272342869	0.409617464	-0.206105028	-0.272717409	0.00580848	0.029293869
gene10088	Eif4g2	Eif4g2	Eif4g2	Eif4g2	reference	13.54142603	13.55491384	13.46539255	13.48984874	13.60199256	13.51366248	13.53150714	13.51987778	13.49792102	13.59353942	13.53461567	13.55016126	13.42068865	13.51363869	13.51861633	13.52265144	13.69189224	13.53568588	13.46879806	13.52527146	13.48408919	13.55115694	13.52226582	13.5314878	13.36072145	13.53370593	13.51342322	13.49329932	13.46145229	13.52810721	0.450027452	0.511647325	0.014174906	0.016924303	0.765860202	0.883919468	0.019995058	0.021472966	0.707378732	0.799297791	0.018026131	0.020307474	0.720670374	0.833463634
gene10089	Ctr9	Ctr9	Ctr9	Ctr9	reference	10.30101164	10.30423905	10.33889527	10.3486971	10.33372453	10.38452839	10.36738843	10.28182306	10.30157306	10.3649188	10.21306806	10.22097304	10.25805595	10.2510421	10.15513052	10.27713872	9.990498585	10.26696623	10.21727148	10.28133602	10.20634584	10.30286574	10.23666164	10.2963098	10.17001167	10.25539097	10.24563543	10.24491523	10.3381485	10.35567858	0.070600848	0.109529116	-0.096846283	-0.12864511	0.089741815	0.25607883	0.034148427	0.038627096	0.613353198	0.728058211	0.009964769	0.012170058	0.872392727	0.929332113
gene1009	Larp6	Larp6	Larp6	Larp6	reference	10.87914487	10.76088006	10.85718186	10.79847212	10.74898524	10.78423647	10.80462169	10.89892862	10.94034278	10.85324764	10.97106363	10.95712599	10.88562172	10.94727377	10.95444432	10.71437537	10.90116047	10.82471691	10.91465766	10.81254552	10.87781067	10.88492072	10.78878581	10.91759641	10.8696891	10.9455318	10.72478232	10.90024621	10.8287888	10.78622944	0.013310307	0.027347928	0.09135864	0.114249387	0.082587949	0.242418481	-0.106010549	-0.116275156	0.077551081	0.157326609	0.030488736	0.035568897	0.587117806	0.739702446
gene10090	Mrvi1	Mrvi1	Mrvi1	Mrvi1	reference	8.67016521	8.670265599	8.766755774	8.933645784	9.087252363	8.62136245	8.540292368	9.009334756	7.911339807	8.471535855	8.941037873	8.65652917	8.871187503	8.68543089	8.99065057	8.994961259	8.158436836	9.202248283	8.707849766	8.434631863	8.516392547	8.576485732	8.914034281	8.939955947	8.740039975	8.815647181	9.02214016	8.905637496	8.755549553	8.818017279	0.562848576	0.617389299	-0.044409668	-0.279071363	0.398004357	0.631977519	-0.029950247	-0.096363138	0.771999201	0.849106221	-0.121390952	-0.515513634	0.118054039	0.255271718
gene10092	Rnf141	Rnf141	Rnf141	Rnf141	reference	9.071155585	9.070573225	9.162579237	9.094747361	9.095357436	9.193997425	9.149846624	9.200329179	9.099769368	9.216105672	9.0454541	9.079575875	9.049982682	9.100383437	9.149586903	9.047564301	9.091846599	9.095194815	9.045535739	9.084867143	9.075956562	9.05514536	9.178774686	9.042307614	9.095788013	8.979110607	9.070706558	9.211663409	9.101169113	9.009906001	0.427582	0.489972931	-0.120396106	-0.158513863	0.03478663	0.140829554	-0.084901947	-0.095695226	0.20472336	0.330281462	-0.093777463	-0.113393	0.128886898	0.271022075
gene10093	Ampd3	Ampd3	Ampd3	Ampd3	reference	10.27098618	10.27763963	10.20992397	10.14739844	10.07197499	10.17431178	10.20200403	10.23593162	10.31164867	10.14815239	10.33545115	10.31806902	10.35267215	10.23407332	10.2061077	10.26756928	10.73166595	10.24978639	10.30667612	10.2507042	10.14874877	10.16814618	10.30391787	10.26086891	10.11348195	10.3362087	10.10524297	10.18899175	10.16909768	10.04010877	0.001071567	0.003199888	0.082705133	0.131346081	0.198926074	0.420202597	-0.044351876	-0.054721891	0.593711726	0.712717996	-0.00559417	-0.00777105	0.939155386	0.968279315
gene10095	Sbf2	Sbf2	Sbf2	Sbf2	reference	10.96922414	11.01417654	11.12365106	11.3018764	11.19330651	11.21147332	11.20347042	11.19006401	11.20127181	11.10386574	11.0718896	11.10558984	11.20903722	11.17549957	11.0573065	11.29185492	11.14638675	11.20923621	11.31351889	11.16938449	11.19143003	11.25125589	11.27811528	11.14243988	11.39593602	11.24199146	11.27189566	11.26910241	11.25477544	11.19510507	0.089805584	0.133450469	-0.077297649	-0.108703088	0.196441116	0.416880397	-0.030678983	-0.035608335	0.674265551	0.774430422	-0.050705135	-0.064288931	0.444359593	0.622265458
gene10096	Swap70	Swap70	Swap70	Swap70	reference	7.842937421	7.776505618	7.72836641	7.797343499	7.745245678	7.752515773	7.732884745	7.858344545	7.646045007	7.80298416	7.920391653	8.065054594	7.82890636	7.738963394	7.792880301	7.799913075	7.862116256	7.904865962	7.645165992	7.738177115	7.833829595	7.908557178	7.822612849	7.783317783	7.889190167	7.983499628	7.784553729	7.784800111	7.788568383	7.773259905	0.251362778	0.3140581	0.146154394	0.267981003	0.034823971	0.140884719	0.023553502	0.031811812	0.800845659	0.87075843	0.063336642	0.099281075	0.427717782	0.607182637
gene10099	Znf143	Znf143	Znf143	Znf143	reference	7.485261343	7.461744576	7.492891297	7.420359223	7.663009581	7.608688084	7.526309165	7.639129595	7.639350459	7.630101207	7.493377661	7.676359076	7.591009727	7.570566906	7.38282441	7.582460892	7.637320403	7.609465301	7.478269655	7.566067885	7.39802109	7.459469901	7.656484849	7.531800664	7.434283522	7.43164611	7.4481154	7.477208913	7.493270816	7.56133873	0.018078908	0.035506379	-0.139231624	-0.242682735	0.04102097	0.155815182	-0.273645388	-0.351414707	0.002931746	0.011758492	-0.192892841	-0.280556924	0.016896512	0.063472766
gene101	Pkp4	Pkp4	Pkp4	Pkp4	reference	11.73373151	11.799058	11.98315304	11.87912484	11.93730017	11.88481925	11.89796281	11.80570442	11.80537582	11.89402844	11.9097631	11.92637883	11.8931216	11.81169657	11.95936791	11.87064294	11.94642053	11.9435531	11.92866166	11.97816361	11.76501521	11.81405883	11.85869327	12.05899539	11.89356275	11.83290382	12.01624141	12.06644292	12.04024268	12.02962509	1.67E-07	1.58E-06	-0.163997346	-0.194234031	8.29E-04	0.010653116	-0.087147973	-0.093839915	0.108727535	0.204641307	-0.167785566	-0.187997881	0.001188494	0.008992948
gene10100	Ipo7	Ipo7	Ipo7	Ipo7	reference	11.82168086	11.90274298	11.89036034	11.83870752	11.95276168	11.91536941	11.94305756	11.87966144	11.85947561	12.00092874	11.80919306	11.91885959	11.81399149	11.84924028	11.89315659	11.92499928	11.88268631	11.96617629	11.74818867	11.85192453	11.81093497	11.89202131	11.91130519	11.95013884	11.78234722	11.83146071	11.91835663	11.94926528	11.8886253	11.95725932	0.261708424	0.324934116	-0.072480077	-0.086085155	0.127077721	0.31810683	-0.001697556	-0.001821308	0.974418377	0.983325024	-0.09340805	-0.104703613	0.062890287	0.164522763
gene10103	Tmem41b	Tmem41b	Tmem41b	Tmem41b	reference	7.167524566	7.301989146	7.159928145	7.080815271	7.07025204	7.14367806	7.163168715	7.150323977	7.137411999	7.074205179	7.220049981	7.226775802	7.171106788	7.109671038	7.177070926	7.186173649	7.390531423	7.066890583	7.086073224	7.239039665	7.204913348	7.314526517	7.176200738	7.108268958	7.163852578	7.217530175	7.230812411	7.222055871	7.018216736	7.089312249	0.197894023	0.257121573	0.159280279	0.309387962	0.024206138	0.111453104	0.131566478	0.184265036	0.176260895	0.294921228	0.169076748	0.272358091	0.044671772	0.128895093
gene10104	Dennd5a	Dennd5a	Dennd5a	Dennd5a	reference	12.05186329	12.0807596	12.17905451	12.18190655	12.20976349	12.1465564	12.18563026	12.16193325	12.04447546	12.16673203	12.1704388	12.076675	12.17753864	12.20228995	12.21566985	12.12561906	12.54982306	12.20348466	12.20154904	12.22953324	12.00939225	11.99352483	12.11583245	12.25173867	12.10197061	12.03997353	12.18709632	12.19973579	12.13379753	12.19562747	3.61E-04	0.001263667	-0.166984687	-0.220853593	0.004481666	0.035477118	-0.126271806	-0.143374671	0.066858678	0.140528688	-0.179508208	-0.217149498	0.00515872	0.026825345
gene10105	Scube2	Scube2	Scube2	Scube2	reference	7.5762793	7.470953862	7.593040369	7.515503237	7.292729049	7.435069895	7.544822684	7.627800944	7.520187706	7.506034572	7.670923434	7.54339813	7.561340744	7.670673844	7.632115113	7.595003531	7.391409928	7.499099791	7.593238902	7.563114143	7.440305672	7.577380645	7.601542923	7.548875153	7.698745519	7.427066031	7.524154766	7.555274516	7.578214009	7.481177021	0.204920948	0.264573586	0.026485567	0.052913777	0.691680841	0.83928966	-0.186832991	-0.255767495	0.052513171	0.116345608	-0.086913136	-0.140187233	0.285339057	0.466162337
gene10106	Nrip3	Nrip3	Nrip3	Nrip3	reference	10.46904485	10.42407265	10.22671891	10.34059105	10.13351664	10.37789716	10.30069431	10.49212073	10.33983813	10.46357661	10.4444417	10.31231471	10.29297751	10.40836991	10.51121857	10.42267261	10.61318831	10.46953198	10.51650959	10.43216662	10.35827089	10.46400848	10.48273477	10.62090541	10.28761622	10.38893261	10.36602958	10.61400534	10.35532858	10.2662843	0.002374342	0.006332646	0.154087121	0.228846233	0.016566512	0.086410577	0.031319008	0.037726599	0.693693938	0.788626807	-0.014919762	-0.020006705	0.833191185	0.90616526
gene10107	Tmem9b	Tmem9b	Tmem9b	Tmem9b	reference	10.40474043	10.42111871	10.42944828	10.32737785	10.48784646	10.45769008	10.4937892	10.60948209	10.51928114	10.6368076	10.63952526	10.64562334	10.4160176	10.65425608	10.56117695	10.49388949	10.4647062	10.57462577	10.41324666	10.49414587	10.45114319	10.45367523	10.53924105	10.54917546	10.4112834	10.45103649	10.41688894	10.52253746	10.41397575	10.38861265	8.47E-06	4.85E-05	-0.005224822	-0.006574605	0.920454113	0.965070558	-0.254430526	-0.277737177	2.38E-05	2.21E-04	-0.140292377	-0.162175048	0.013045672	0.052580962
gene1011	Lrrc49	Lrrc49	Lrrc49	Lrrc49	reference	9.669354269	9.753156465	9.744076479	9.657960064	9.72735419	9.694761389	9.790938021	9.807113647	9.674363431	9.855895989	9.814463708	9.766131985	9.746632297	9.814682917	9.720481172	9.690126507	10.20518562	9.800782799	9.62673833	9.66779418	9.704293433	9.817663487	9.820558574	9.746612225	9.650960486	9.64348422	9.711921047	9.845673253	9.673494731	9.700728987	0.614623776	0.665660351	-0.003265797	-0.005770757	0.960322659	0.984861947	-0.060320785	-0.078388611	0.501068764	0.636282896	-0.050876551	-0.075855323	0.511793178	0.680367705
gene10110	Akip1	Akip1	Akip1	Akip1	reference	9.913692758	9.928060811	10.04125404	9.936911906	10.02374598	9.970676958	10.00497724	10.1034569	9.94542685	10.07477847	9.991605059	10.05236272	9.921420339	9.954962412	9.913362521	9.933297687	10.18883347	9.954216929	9.79411139	9.932940002	9.938980517	9.976955794	9.951311651	9.900559564	9.933282129	9.911508789	9.866131448	9.896874704	9.902754911	9.875744865	0.223176053	0.284281503	-0.072570402	-0.100710601	0.219534867	0.445214762	-0.104921379	-0.120726619	0.142776914	0.251889427	-0.035693991	-0.044812719	0.583875717	0.737414808
gene10111	St5	St5	St5	St5	reference	7.807554101	7.84755904	7.558265005	7.773667946	7.563516871	7.688950863	7.625983299	7.582881282	7.645296482	7.560276183	7.673790225	7.663596628	7.679243205	7.640289734	7.586081017	7.708944908	7.785559429	7.599991021	7.686236997	7.612828241	7.698733263	7.783500753	7.666547306	7.606455372	7.708176926	7.824144675	7.663128062	7.707786879	7.644868333	7.563716122	0.004466397	0.010861589	0.211047426	0.324728904	0.002165721	0.021056008	0.274975491	0.338299619	0.001406778	0.006507788	0.276760093	0.367341545	4.63E-04	0.004437758
gene10112	Rpl27a	Rpl27a	Rpl27a	Rpl27a	reference	11.34247712	11.20375153	11.46700307	11.45035647	11.37155808	11.39334719	11.33129981	11.70122041	11.46434582	11.56572094	11.5878273	11.52616194	11.61847188	11.6766462	11.43894782	11.46383356	11.69045179	11.46602824	11.50775266	11.43882177	11.25689042	11.31395409	11.36520412	11.48891702	11.35849665	11.27546804	11.28375283	11.47799215	11.36284502	11.28738054	2.31E-08	2.60E-07	-0.137839714	-0.192177303	0.023529174	0.109143457	-0.430703566	-0.485875611	1.18E-08	3.20E-07	-0.29646709	-0.358918323	2.23E-05	4.07E-04
gene10113	Trim66	Trim66	Trim66	Trim66	reference	8.866949129	8.712127371	8.80835034	8.662166629	8.67799005	8.680027018	8.791308703	8.76486084	8.862432092	8.672596419	8.785386369	8.735868091	8.895794443	8.750973224	8.634387033	8.9109714	9.09753633	8.781240229	9.001192299	8.866319242	8.591453845	8.615264592	8.996058495	8.941127437	8.83254913	8.719656281	8.778844464	8.716867166	8.818757509	8.827740395	5.81E-06	3.51E-05	-0.023058869	-0.035747495	0.714083598	0.851967196	-0.094808316	-0.114752339	0.239333296	0.372415464	-0.112416739	-0.150436853	0.119273723	0.257033036
gene10116	Ric3	Ric3	Ric3	Ric3	reference	9.819713219	9.862832907	9.755222617	9.696882795	9.838724647	9.803724277	9.839751205	9.856086257	9.822828778	9.84162981	9.825446023	9.824183219	9.816293098	9.667722783	9.824836746	9.86939129	10.022265	9.833775107	9.832076242	9.778786572	9.767956783	9.844567997	9.905009257	9.800699629	9.695141082	9.831061473	9.771664279	9.856971124	9.767671809	9.800909172	0.287716174	0.351423065	0.047165614	0.061383038	0.391211454	0.626626963	0.047661768	0.053189531	0.45925368	0.598634706	-0.016359646	-0.01956196	0.783251751	0.874484479
gene10117	Tub	Tub	Tub	Tub	reference	12.0028709	12.02291328	11.842592	11.95842418	11.84371448	11.93154521	11.96124802	11.6685884	11.70866369	11.81756497	11.74912973	11.67869726	11.75981189	11.62083101	11.89019169	11.73797054	11.76693981	11.74325503	11.79006959	11.83102896	12.02932238	12.00763681	11.82445677	11.73552146	11.95407676	11.94316584	11.93427582	11.92703942	11.91822295	11.93883762	3.26E-26	4.78E-24	0.121562607	0.137679396	0.004182416	0.034061319	0.45232107	0.471164128	3.29E-22	1.12E-19	0.296763614	0.317537639	3.98E-11	7.50E-09
gene10118	Eif3f	Eif3f	Eif3f	Eif3f	reference	10.78637194	10.79926724	10.90262326	10.79155222	10.80380701	10.69306288	10.7758337	11.00539995	10.88177437	10.80341558	10.9788419	10.91731171	10.92812567	11.00718493	10.89367514	10.81420391	10.98872409	10.77590975	11.00522817	10.8559875	10.73620025	10.77324361	10.81644019	10.99442182	10.70374376	10.85315111	10.84002502	10.84978299	10.81928398	10.84217538	6.80E-05	2.99E-04	-0.004950151	-0.006401825	0.927430138	0.967869409	-0.237333476	-0.262424098	1.92E-04	0.001283938	-0.072230788	-0.085719731	0.220681448	0.394959628
gene10123	Nme6	Nme6	Nme6	Nme6	reference	8.244415386	8.157125899	8.378409235	8.220993392	8.396048039	8.327020348	8.235181106	8.449891035	8.431414994	8.326695354	8.458770912	8.417187482	8.219685066	8.309157786	8.334974116	8.435353342	8.477826524	8.174991337	8.303349633	8.231632434	8.199943761	8.251918079	8.342041513	8.260193263	8.170783913	8.25691921	8.295826754	8.275659222	8.265816283	8.274187402	0.008142261	0.018036231	-0.112626296	-0.179852708	0.0844139	0.245834795	-0.307897136	-0.374267776	3.07E-04	0.001884999	-0.115849876	-0.160509722	0.121259892	0.259988062
gene10128	Plxnb1	Plxnb1	Plxnb1	Plxnb1	reference	11.33319749	11.21077421	11.14587496	11.35896238	11.17168803	11.29960429	11.22268252	11.14837923	11.26079552	11.08727333	11.31753134	11.27776162	11.32323477	11.24312393	11.1774219	11.2514775	11.52813632	11.24107342	11.25368918	11.28862107	11.07540768	11.12245334	11.18606155	11.24263929	11.27036443	11.26225503	11.34218849	11.35353873	11.33224235	11.28240257	0.383953295	0.447048804	-0.041450926	-0.061108786	0.499466737	0.713129509	-0.053609273	-0.063519115	0.485425263	0.621934761	-0.01725084	-0.022599582	0.8025582	0.888435187
gene10129	Ccdc51	Ccdc51	Ccdc51	Ccdc51	reference	7.281566168	7.32327376	7.418256355	7.383285422	7.506929078	7.313582686	7.386713498	7.503452317	7.364933493	7.37251828	7.529644002	7.415259915	7.413106683	7.383006166	7.448393885	7.408223487	7.527947699	7.446881277	7.42004167	7.415491395	7.375474827	7.374786409	7.473723335	7.428028388	7.243978463	7.3679228	7.454748787	7.449248046	7.385768431	7.478007207	0.234100363	0.296227957	-0.084825229	-0.146315364	0.200183946	0.421809201	-0.187764852	-0.239587894	0.034887231	0.085154084	-0.125291873	-0.181563571	0.107231286	0.238465681
gene1013	Thsd4	Thsd4	Thsd4	Thsd4	reference	7.152435576	7.183475791	7.150213733	7.221191994	7.128589879	7.174536532	7.139486523	6.9668272	6.964960018	7.001097389	7.012270153	6.910924706	7.058122401	6.867676221	7.039073002	7.185745349	7.053670993	7.112294154	7.240353683	7.109621353	7.130959552	7.149278857	7.077662217	7.037085234	7.161773874	7.122093151	7.109396157	7.116083309	7.191061933	7.185678628	5.71E-07	4.63E-06	-0.025522151	-0.043890859	0.695980918	0.840581955	0.470302973	0.573876136	1.26E-06	1.79E-05	0.122618663	0.177920155	0.114873171	0.249943945
gene10130	Atrip	Atrip	Atrip	Atrip	reference	7.376053188	7.268553032	7.250297994	7.261154517	7.391902399	7.363489153	7.217023723	7.326003393	7.461257508	7.359520318	7.397754107	7.322818757	7.248445654	7.437987843	7.205255035	7.24591419	7.329674377	7.224558271	7.426862633	7.300611994	7.377439301	7.339419851	7.424751047	7.425496227	7.252637107	7.298608491	7.319574178	7.28702356	7.406776816	7.372797518	0.029275584	0.052977838	0.053385884	0.092865356	0.417047709	0.647164779	-0.113729613	-0.145437023	0.197392218	0.321286833	0.132476716	0.192523415	0.090156032	0.210099782
gene10132	Shisa5	Shisa5	Shisa5	Shisa5	reference	9.402943829	9.444736986	9.489325341	9.44566517	9.550888417	9.55108545	9.461780534	9.449601902	9.597341251	9.359356692	9.533096987	9.46932575	9.481903334	9.418093595	9.470746137	9.532265632	9.413740887	9.327491722	9.529863669	9.44103045	9.454329609	9.482613962	9.289773856	9.480356501	9.500084777	9.377047509	9.525619808	9.313166418	9.573164271	9.547589933	0.444975377	0.506533572	-0.080836785	-0.115578588	0.182692773	0.398889292	-0.100478385	-0.117373084	0.177634846	0.296482265	-0.00657745	-0.008458118	0.92218791	0.958152916
gene10133	Pfkfb4	Pfkfb4	Pfkfb4	Pfkfb4	reference	8.057931611	8.113791784	8.00992211	8.106825405	8.064917788	7.925637177	7.937789001	7.866143546	7.926002226	7.801248606	7.895510011	7.869997708	7.955651513	7.762849482	7.88516192	7.952329421	7.873884925	7.8706901	7.773422593	7.892412537	8.018572324	7.942429347	7.815157896	7.802888619	8.03398501	7.957874298	7.935377898	7.766578626	8.097409223	7.919840072	8.04E-04	0.002494871	0.008245421	0.014291004	0.899621956	0.955806612	0.260046998	0.331147651	0.004051381	0.015228888	0.184090643	0.263558854	0.020409465	0.073353075
gene10136	UQCRC1	UQCRC1	UQCRC1	LOC101956274	human_blastn	11.58503006	11.52435592	11.55870626	11.55034909	11.63852284	11.54075736	11.51984041	11.75955029	11.7015056	11.5783676	11.74413971	11.65811486	11.60022822	11.67704629	11.72631023	11.55885131	11.95826736	11.52619187	11.6127409	11.58722521	11.56683115	11.54858933	11.58352838	11.66602478	11.51504801	11.55463065	11.60425149	11.59400334	11.53262969	11.54336448	0.003121532	0.008007348	-0.006758927	-0.009291018	0.907307432	0.958789301	-0.206216901	-0.234785671	0.003399327	0.013212562	-0.054041911	-0.067086291	0.399658684	0.580676866
gene10139	Slc26a6	Slc26a6	Slc26a6	Slc26a6	reference	8.829567812	8.789041826	8.695988932	8.800023952	8.734882469	8.805381906	8.854657214	8.592842462	8.784210263	8.68227977	8.856039867	8.826991616	8.788862285	8.788628807	8.79355024	8.827326421	8.726951366	8.757157624	8.871921815	8.884617037	8.845394264	8.868520431	8.834030968	8.76945013	8.973384686	8.902033445	8.850129584	8.822123152	8.850855533	8.963308317	0.047008823	0.078350237	0.086496692	0.123140934	0.153336123	0.358578983	0.108928231	0.127053119	0.142700888	0.251792686	0.112408584	0.142693443	0.096011979	0.220276952
gene10140	Celsr3	Celsr3	Celsr3	Celsr3	reference	11.33966929	11.26341588	11.04593288	11.1604449	10.94481743	11.02411808	11.08155191	10.91900651	11.12909937	10.83910814	10.90680089	10.91130273	11.23890713	11.07012582	10.99682361	11.17413328	10.89106257	11.10640913	11.32914512	11.21005285	11.22118938	11.11689078	11.2163133	11.09265809	11.3414846	11.28881532	11.25220054	11.02715829	11.25366509	11.228058	0.003830912	0.009498935	0.175883164	0.299832577	0.011489336	0.067348935	0.310921749	0.398500834	8.50E-04	0.004301583	0.175912422	0.25877405	0.028983906	0.094447244
gene10142	Nckipsd	Nckipsd	Nckipsd	Nckipsd	reference	10.40735551	10.39392455	10.43386884	10.34478715	10.39379697	10.35325274	10.41705496	10.35481835	10.43334001	10.19826073	10.33443369	10.36650067	10.39396025	10.36000878	10.39211528	10.33810539	10.33622367	10.28555089	10.39386735	10.37143056	10.42369143	10.39426596	10.39521137	10.35993699	10.46949067	10.3819262	10.38753617	10.30303883	10.47791192	10.33985043	0.350042182	0.414428179	0.015495675	0.018800023	0.752713697	0.8758073	0.044933643	0.048573799	0.41783266	0.56072822	0.107591308	0.121971299	0.040514474	0.12040845
gene10143	Ip6k2	Ip6k2	Ip6k2	Ip6k2	reference	9.749327773	9.7574917	9.73488935	9.708822715	9.729652209	9.676080464	9.663284274	9.581694549	9.552940028	9.552253113	9.597493139	9.540530355	9.571205953	9.483314211	9.528527693	9.536056103	9.364293848	9.488154572	9.604656772	9.585362087	9.786717087	9.712285996	9.634453204	9.559877516	9.622393037	9.784706234	9.618393243	9.574641843	9.697552804	9.695819904	8.86E-11	1.65E-09	0.074376825	0.092118239	0.14904412	0.352146001	0.311718908	0.338478178	1.71E-07	3.15E-06	0.333359924	0.371844814	6.85E-09	5.69E-07
gene10144	Prkar2a	Prkar2a	Prkar2a	Prkar2a	reference	10.17805827	10.2350231	10.1305589	10.19656836	10.15694462	10.15125882	10.1551253	10.08424775	10.08936009	10.07068181	10.03034869	10.0471775	9.957757443	10.00106494	10.16618127	10.06512338	10.08987316	10.0772376	10.01242851	10.07960238	10.18386923	10.2464889	10.09251699	9.991117437	10.12498229	10.1777246	10.13272241	10.09475505	10.06204649	10.11674906	1.46E-06	1.06E-05	0.061721812	0.07223241	0.177237238	0.391476623	0.232210659	0.246838108	5.06E-06	5.96E-05	0.199734641	0.219544642	4.04E-05	6.39E-04
gene10145	RPSAP58	RPSAP58	RPSAP58	LOC101958106	human_blastn	9.210547681	9.057282035	9.10809345	9.178334484	9.424049923	9.342485305	9.298999689	9.41697585	9.415190772	9.132860752	9.533253456	9.496264122	9.072453286	9.548370843	9.323372507	9.182139138	9.204700354	9.165043372	9.121642229	9.031693397	9.162858174	9.40880981	9.297443683	9.219500335	9.275710877	9.375489312	9.218983746	9.315645185	9.003461443	9.071416911	3.55E-05	1.70E-04	-0.023943171	-0.045145406	0.718508531	0.855038185	-0.314050057	-0.41065257	0.001051358	0.005107212	0.080797	0.126327568	0.31313005	0.494374983
gene10146	Slc25a20	Slc25a20	Slc25a20	Slc25a20	reference	8.619381843	8.686812082	8.550162596	8.529879045	8.608255406	8.5547957	8.457295671	8.730348151	8.593739428	8.675726845	8.556143973	8.616619437	8.634167637	8.641768082	8.454139152	8.620708639	8.925701517	8.589333171	8.537441264	8.521498721	8.548772771	8.553459181	8.516975877	8.524117254	8.422206333	8.642210293	8.443067243	8.505303191	8.463663153	8.439117806	0.032937002	0.058429003	0.076069308	0.132222706	0.250203483	0.482209544	-0.017986446	-0.023246073	0.83967026	0.897450934	0.01610047	0.023860725	0.834279011	0.906861514
gene10147	Arih2	Arih2	Arih2	Arih2	reference	10.2070921	10.1973192	10.16914484	10.15147174	10.10042992	10.15096523	10.13181534	10.17548704	10.17030078	10.13906597	10.21845742	10.18650144	10.14666544	10.16609106	10.12912457	10.11851539	10.19098289	10.05748614	10.20760222	10.1771473	10.14877624	10.15420606	10.18902399	10.1583734	10.20024028	10.16276993	10.10098537	10.15080412	10.1698931	10.05121273	0.062737149	0.099405628	0.049095465	0.055012168	0.218985987	0.444936986	-0.017453504	-0.018239533	0.682436108	0.780358564	0.081712762	0.087952649	0.047421966	0.13457255
gene10148	P4htm	P4htm	P4htm	P4htm	reference	10.21876425	10.19865518	10.18213492	10.15920373	10.20963927	10.14144222	10.14876119	10.32711872	10.29619871	10.09789621	10.31956969	10.28994321	10.20466664	10.26706009	10.28465675	10.19451114	10.33107894	10.09575591	10.1877721	10.15684826	10.21868298	10.26267931	10.22702967	10.19462489	10.27740455	10.18269904	10.22619091	10.18194848	10.21300576	10.17652948	0.003301224	0.008401188	0.066088073	0.07908047	0.17037073	0.382378236	-0.128295254	-0.137707975	0.016453552	0.046759414	0.055967824	0.063097551	0.27052681	0.450259077
gene10149	Wdr6	Wdr6	Wdr6	Wdr6	reference	10.4990667	10.51618155	10.54204087	10.37056474	10.27570566	10.36671755	10.3628961	10.53905452	10.5263569	10.44499639	10.59147823	10.47595816	10.57740975	10.46388222	10.59661331	10.53034738	10.67524969	10.4923235	10.50944181	10.50614851	10.4247987	10.40258378	10.54190855	10.54760565	10.46883427	10.52316255	10.55064705	10.45924087	10.41093007	10.36099218	0.003686288	0.009199847	0.108394026	0.142523595	0.055775084	0.190272624	-0.062757887	-0.070574765	0.343924625	0.486431662	-0.073074257	-0.088237901	0.232698176	0.407768273
gene10150	Dalrd3	Dalrd3	Dalrd3	Dalrd3	reference	8.606541589	8.479192393	8.704568872	8.756213519	8.748565745	8.727557472	8.614053964	8.640914025	8.768059883	8.568835641	8.708883431	8.724672895	8.611429676	8.693004721	8.68286244	8.65958817	8.866487639	8.692470574	8.677432301	8.732207344	8.594349658	8.669142434	8.632365135	8.715455113	8.799650417	8.611204664	8.770854377	8.748573445	8.700959791	8.755852124	0.001524188	0.004332632	-0.16189877	-0.218460296	0.006825338	0.047481653	-0.191731134	-0.218913946	0.006789982	0.022842177	-0.072546584	-0.090291104	0.262155856	0.441334072
gene10151	Ndufaf3	Ndufaf3	Ndufaf3	Ndufaf3	reference	7.854190855	7.799612474	7.658273111	7.702817018	7.739435555	7.792489344	7.727744438	7.834707777	7.735102367	7.752920454	7.899116355	7.798097272	7.85087176	7.67078358	7.843259096	7.681994355	7.749831998	7.731065414	7.738818513	7.771761196	7.809468018	7.87042403	7.745197455	7.787357548	7.7585546	7.82844955	7.828404501	7.830361718	7.822534133	7.820786276	0.098435648	0.144068902	0.168979958	0.241576033	0.007551828	0.05107047	0.070232404	0.082660738	0.353774341	0.496931873	0.102530043	0.131982741	0.13516511	0.280529579
gene10152	Impdh2	Impdh2	Impdh2	Impdh2	reference	10.5268979	10.48136166	10.5299213	10.55394827	10.54846859	10.54389397	10.48370146	10.60823843	10.58256029	10.61077845	10.6321818	10.60534713	10.62649681	10.58619786	10.5981725	10.58939519	10.63215669	10.47096135	10.56770255	10.57393153	10.53449732	10.54903972	10.5521303	10.55322788	10.58248172	10.52556556	10.5974446	10.59429349	10.65234297	10.52501759	0.006802052	0.015500956	-0.01030585	-0.011462371	0.78963071	0.897235545	-0.128884874	-0.134151114	0.001709387	0.007629953	-0.084966178	-0.090891509	0.032075219	0.101685632
gene10153	Qrich1	Qrich1	Qrich1	Qrich1	reference	10.72721966	10.72191415	10.52754859	10.44796492	10.32498483	10.38163259	10.38072986	10.62322921	10.7385454	10.52002911	10.71854791	10.67040335	10.81342217	10.77661662	10.60049399	10.67380263	10.59772491	10.59441692	10.83843458	10.76771102	10.55181852	10.54983629	10.78031824	10.71274553	10.58954491	10.6421654	10.4415755	10.50323845	10.55830734	10.51524472	1.32E-09	1.94E-08	0.277132171	0.363524798	1.99E-05	6.26E-04	-0.08227491	-0.095552138	0.261726472	0.396864974	-0.006380425	-0.008123836	0.923464514	0.959227674
gene10154	Qars	Qars	Qars	Qars	reference	10.48896375	10.46974153	10.20660322	10.32874418	10.21588149	10.27983681	10.25227602	10.46056155	10.48958031	10.35151895	10.38516957	10.43069804	10.44416765	10.43226659	10.31218846	10.43450975	10.41429398	10.30721072	10.43430263	10.35938758	10.45356282	10.31700337	10.55499148	10.3965747	10.29987172	10.37413035	10.36232817	10.286941	10.3498141	10.29850813	7.69E-06	4.45E-05	0.217161147	0.262591275	4.45E-05	0.001171086	-0.019782588	-0.021616456	0.73604006	0.823195406	0.068264178	0.078904525	0.215417894	0.388288139
gene10155	Usp19	Usp19	Usp19	Usp19	reference	11.27661905	11.19407701	10.95742444	11.10569017	11.08278262	11.11897005	11.08069595	11.07208514	11.28416332	10.98038994	11.03003548	11.14407148	11.06679632	11.14766846	11.05575024	11.11584829	11.01875696	11.09745393	11.20597193	11.12680516	11.16045366	11.18059407	11.21895612	11.16058501	11.06768767	11.24494417	11.13918576	11.00759797	11.10889087	11.12279164	0.0076293	0.017071816	0.171856428	0.216988717	0.001948662	0.019570608	0.107544257	0.119395118	0.0895965	0.176768808	0.196340472	0.229296995	0.001033763	0.008177874
gene10156	Lamb2	Lamb2	Lamb2	Lamb2	reference	9.915740988	9.932539295	9.631678781	9.893689576	9.691508324	9.604135801	9.52365927	9.584694406	9.606628352	9.464308748	9.724798308	9.691754647	9.850270686	9.633632727	9.69548374	9.963663992	9.991439815	9.672503253	9.924245902	9.85798005	9.580726913	9.627338768	9.847522697	9.819094713	9.689247456	9.903552919	9.752659652	9.676116001	9.890499657	9.757784225	0.043185909	0.072929927	0.104204213	0.204244807	0.126514531	0.317448872	0.192305406	0.265812618	0.048164733	0.108870279	0.060045772	0.098430702	0.460238987	0.6359471
gene10158	Ccdc71	Ccdc71	Ccdc71	Ccdc71	reference	8.403314153	8.387129087	8.312658383	8.323953221	8.391567173	8.259050204	8.333194948	8.469859657	8.438024598	8.343116086	8.427534215	8.279225407	8.462949889	8.399798776	8.389850416	8.403524849	8.405155583	8.29444958	8.455556852	8.463313314	8.252744159	8.328095678	8.357577417	8.439427387	8.308351954	8.221122587	8.438310055	8.317210596	8.411562939	8.379190149	0.103169084	0.149915013	-0.006334089	-0.009254678	0.917080279	0.963843208	-0.145197763	-0.170051618	0.054180087	0.119128015	-0.094588853	-0.121450373	0.165543296	0.325175309
gene10159	Klhdc8b	Klhdc8b	Klhdc8b	Klhdc8b	reference	8.684509012	8.544493082	8.554174369	8.522571463	8.61805595	8.651083275	8.618976519	8.72680421	8.635881806	8.719221705	8.724841772	8.669957472	8.639619597	8.67300796	8.781181276	8.677910627	8.430826177	8.564252045	8.604978106	8.755679696	8.565996707	8.449000115	8.580944874	8.722724414	8.655668854	8.482161895	8.658931486	8.570315413	8.668142324	8.516647362	0.081892001	0.123702105	-0.053460357	-0.085681177	0.404486467	0.63741488	-0.223078364	-0.272801254	0.007824171	0.025660171	-0.181048774	-0.24455186	0.0161514	0.061588877
gene10163	Usp4	Usp4	Usp4	Usp4	reference	10.63720558	10.65638886	10.63506997	10.57520076	10.57254287	10.56100764	10.48520357	10.75470145	10.71392724	10.75118139	10.72715031	10.69256978	10.63546883	10.75311835	10.6658887	10.64781965	10.78934399	10.64988818	10.69400546	10.66801702	10.62358555	10.65547202	10.69842074	10.66879679	10.59200463	10.69708158	10.50011776	10.64682998	10.50618675	10.40941403	8.39E-08	8.43E-07	0.116705679	0.140599723	0.018905747	0.094266928	-0.110818399	-0.119662472	0.045322755	0.104123159	-0.023083622	-0.026266511	0.658201714	0.791110277
gene10164	Gpx1	Gpx1	Gpx1	Gpx1	reference	9.48723718	9.514512812	9.729963894	9.424544797	9.583180883	9.442939595	9.57259115	9.665132478	9.490119785	9.614831183	9.663010652	9.67642276	9.713487117	9.57424087	9.582271384	9.462899076	9.717393896	9.459411169	9.690247805	9.621230023	9.441884854	9.41020588	9.435551062	9.580065476	9.429235822	9.441267276	9.599037574	9.472986361	9.634358478	9.564990555	0.122468375	0.172802426	-0.102325532	-0.16486803	0.116631867	0.302961187	-0.217883471	-0.269229644	0.010649815	0.033039453	-0.138141764	-0.191547378	0.067335398	0.171912162
gene10165	Rhoa	Rhoa	Rhoa	Rhoa	reference	11.72793	11.67082928	11.62096536	11.5704695	11.571707	11.63348938	11.60661703	11.81543877	11.70939531	11.87817078	11.93823011	11.92184708	11.82475631	11.79734027	11.78787185	11.84404207	11.93586475	11.77709067	11.77318877	11.80705395	11.67542685	11.72047413	11.78128447	11.82255984	11.56020197	11.72558965	11.57458408	11.67592354	11.61605255	11.6050634	2.08E-16	9.70E-15	0.13418488	0.160356914	0.006462041	0.045730773	-0.188106653	-0.202394228	5.94E-04	0.003226792	-0.160051097	-0.179807678	0.00211016	0.013814283
gene10167	Tcta	Tcta	Tcta	Tcta	reference	8.111411638	8.014577868	8.040849086	7.952480824	8.123325108	8.101455239	8.017049222	8.174918002	8.186914213	8.127389381	8.046750945	8.215122096	8.08638996	7.936689683	8.213208382	8.061204382	8.107295304	8.019403744	8.109629322	8.105236989	8.135666029	8.082510303	8.028287619	8.126002714	8.052568811	8.000073665	7.921714386	8.054731449	8.11352297	8.029055513	0.563169647	0.617610818	0.028627921	0.047900595	0.658839058	0.820724116	-0.076486916	-0.096189872	0.37302249	0.516832772	-0.047839292	-0.068171158	0.524306316	0.690618788
gene10168	Amt	Amt	Amt	Amt	reference	7.964411286	8.022635518	8.134839766	8.131479505	8.071090876	8.045705906	8.058537192	8.175943594	8.160964322	8.014163826	8.134432165	8.221462991	8.349920233	8.064540646	8.016882798	8.187982814	8.267886924	8.047481678	8.237579625	8.174061888	7.99736457	8.026077226	8.159535025	8.104713021	8.263423122	8.06884658	8.199183309	8.087004364	8.252042901	8.236995013	0.003578792	0.008976821	-0.090694097	-0.154893491	0.170555973	0.382655979	-0.233792159	-0.295981675	0.008616885	0.027686812	-0.174700607	-0.248519155	0.026194478	0.08780027
gene10169	Nicn1	Nicn1	Nicn1	Nicn1	reference	9.648589429	9.575896214	9.740717746	9.68979273	9.722371501	9.740207111	9.671997389	9.725618207	9.730078791	9.616345516	9.787777455	9.694306305	9.712346621	9.757292075	9.831813932	9.756328796	9.813230308	9.647586909	9.782798391	9.712479922	9.621477211	9.688272772	9.644272574	9.684259039	9.813180479	9.611385362	9.71658615	9.669522106	9.677528773	9.656975214	0.057893705	0.092996214	-0.110511488	-0.138148688	0.036943113	0.145978739	-0.179873228	-0.197162801	0.002932201	0.011758492	-0.123128906	-0.142862111	0.029817535	0.096222691
gene1017	Myo9a	Myo9a	Myo9a	Myo9a	reference	10.20836441	10.32296488	10.57570715	10.54712536	10.51685247	10.49271014	10.58882495	10.3761711	10.44845122	10.51683317	10.30566356	10.363963	10.39646656	10.39687282	10.35568272	10.45791089	10.26970455	10.53701541	10.47004018	10.42667987	10.54560923	10.52467281	10.46075858	10.45521995	10.53630351	10.46218053	10.47427635	10.57174332	10.46354695	10.52872383	0.017202549	0.034106572	-0.142127076	-0.198465081	0.01997295	0.097661973	0.051977857	0.060583216	0.481597717	0.619085469	-0.044189348	-0.056378501	0.508436041	0.677595716
gene10170	Dag1	Dag1	Dag1	Dag1	reference	11.43709959	11.39948843	11.22503005	11.26424872	11.15663476	11.23476181	11.21249638	11.23907109	11.29702608	11.21261461	11.29257488	11.20454237	11.30928004	11.29608411	11.27184452	11.23120614	11.35937026	11.19047604	11.4054332	11.32813069	11.28368058	11.26764058	11.30312696	11.28870124	11.21473464	11.31195522	11.22161508	11.16361236	11.24499182	11.24123573	1.01E-04	4.21E-04	0.162393957	0.188240367	4.72E-04	0.007100537	0.108684485	0.115783936	0.032123387	0.080045493	0.134902498	0.149279066	0.005358839	0.027540537
gene10171	Bsn	Bsn	Bsn	Bsn	reference	12.8178261	12.78810956	12.66721569	12.86955472	12.68598392	12.6702606	12.83868967	12.42733556	12.80276116	12.44714981	12.50461705	12.43614887	12.72318165	12.78865573	12.73493362	12.71357422	11.92486773	12.75668854	13.0770525	12.7879493	12.67459382	12.61502467	12.71605504	12.89303627	12.72236147	12.69817377	12.70799972	12.59095764	12.82166934	12.90248216	0.820027111	0.846698641	-0.015448401	-0.0440158	0.811963734	0.910766835	0.105633064	0.183354301	0.325072964	0.466374904	0.02737062	0.059888297	0.746169027	0.849589075
gene10172	Apeh	Apeh	Apeh	Apeh	reference	10.22069462	10.17590546	10.25696255	10.18792668	10.07596577	10.12336144	10.1582747	10.38744928	10.3430436	10.20379109	10.35563457	10.29639399	10.38315891	10.29307324	10.27937845	10.31029364	10.36525998	10.16546787	10.36426119	10.32006845	10.20679796	10.17548405	10.31903062	10.28377596	10.3192412	10.22230134	10.27453346	10.2264562	10.18605717	10.13734872	3.91E-06	2.48E-05	0.05215028	0.064815186	0.311926136	0.549359069	-0.20623815	-0.2244477	4.35E-04	0.0024961	-0.099279323	-0.114361281	0.071314089	0.178924214
gene10175	Rnf123	Rnf123	Rnf123	Rnf123	reference	11.0910892	11.09216452	10.96786875	11.0102277	10.94876897	10.94527895	11.0058202	10.98167011	11.11604923	10.80776997	11.09269516	11.02217921	11.08535046	11.14261047	11.08693839	11.05348672	11.0641753	10.96928762	11.23059538	11.1571498	11.03636608	10.99835804	11.10812687	11.14908205	11.09786159	11.01512778	11.12366372	11.0515802	11.09689012	11.07565792	0.003625794	0.009077472	0.086784065	0.110756732	0.109007743	0.289308512	-0.034846709	-0.038613496	0.577528611	0.701369067	0.054691069	0.064664076	0.347782304	0.530128202
gene10177	Gmppb	Gmppb	Gmppb	Gmppb	reference	7.405525343	7.306407245	7.240584943	7.186959214	7.341083657	7.194214412	7.223309588	7.211375533	7.296959535	7.147610734	7.057724737	7.224988113	7.226918844	7.127255313	7.197773966	7.258545087	7.134870444	7.161134717	7.155191147	7.193802724	7.311419257	7.32065589	7.174112352	7.229831253	7.23175332	7.368905013	7.252531661	7.226913841	7.172686838	7.283920319	6.44E-04	0.002078167	0.162440434	0.260952544	0.015843842	0.084007202	0.338397755	0.416882199	1.37E-04	9.69E-04	0.268756743	0.3622301	7.63E-04	0.006431424
gene10178	Ip6k1	Ip6k1	Ip6k1	Ip6k1	reference	12.07287292	12.01275208	11.87643694	11.92486939	11.86002287	11.93564314	11.94958189	11.96583295	12.08860625	11.84085141	11.97051497	11.98119946	12.03136703	12.07490387	11.9616013	11.92367978	11.76709496	11.95152274	12.03760482	12.02362269	12.07128754	11.94324395	12.08042348	11.97827724	12.04532052	12.0033522	11.95625874	11.89060357	11.93602722	11.98988432	0.146934783	0.200929807	0.130896471	0.169275859	0.019575982	0.096555342	0.003979771	0.004455223	0.951255071	0.969626665	0.098810757	0.118219034	0.102477768	0.23091994
gene1018	Senp8	Senp8	Senp8	Senp8	reference	7.359612806	7.351452745	7.226593232	7.313869299	7.284089398	7.236771218	7.29404679	7.253401612	7.404777969	7.408117098	7.276619997	7.321420901	7.292467532	7.396769428	7.26108558	7.430337033	7.388376776	7.418277788	7.376844478	7.251680804	7.275539743	7.411635508	7.366187859	7.273803272	7.392553053	7.276153589	7.29483963	7.361474515	7.355008585	7.224878014	0.515491455	0.573025491	0.092841424	0.159495908	0.16165374	0.370518853	0.021645741	0.027747147	0.805643128	0.873895531	-0.04620111	-0.067146892	0.544351233	0.706342836
gene10182	Traip	Traip	Traip	Traip	reference	8.521887736	8.581487139	8.513835726	8.588141484	8.654154628	8.611689884	8.663338851	8.456015239	8.587654431	8.370303867	8.446953725	8.539091387	8.397956442	8.406912548	8.619230521	8.390453908	7.776003217	8.373214498	8.399613066	8.42319888	8.592872672	8.550387038	8.520320988	8.464919131	8.582879651	8.476431448	8.681662013	8.577290567	8.704097562	8.69431386	0.012595597	0.0260461	-0.0431632	-0.117151964	0.511505051	0.720448437	0.058098918	0.09849382	0.584154634	0.70643457	0.103954803	0.216024828	0.226980446	0.401575589
gene10183	Camkv	Camkv	Camkv	Camkv	reference	12.77782692	12.75544868	12.74018405	12.70015839	12.698674	12.80354508	12.79767805	12.80807952	12.84959724	12.6650341	12.73399276	12.74964094	12.65095535	12.73302711	12.86477582	12.66297515	11.62026932	12.58469484	12.72193601	12.73934932	12.85443232	12.79306513	12.785477	12.76634065	12.84995455	12.69387649	12.76275459	12.81560951	12.76369087	12.71630463	0.642673155	0.690500265	0.014088793	0.03932238	0.82881876	0.921359894	-0.010097843	-0.017385161	0.924358242	0.953156698	0.061097001	0.13069455	0.472342168	0.645099958
gene10186	Mon1a	Mon1a	Mon1a	Mon1a	reference	9.68561006	9.67900882	9.710220848	9.737532648	9.818697364	9.713561299	9.70317266	9.738968908	9.736014348	9.490418051	9.586766551	9.661955681	9.733653882	9.712108454	9.555392695	9.668652391	9.698821625	9.551353886	9.717216271	9.635870507	9.542394968	9.614374984	9.619515299	9.678539541	9.529251257	9.659238784	9.680642593	9.536072857	9.756179751	9.786215273	0.165318786	0.221681279	-0.119934247	-0.169032614	0.048842357	0.173912163	-0.065770569	-0.076710022	0.374379251	0.517937132	0.043451408	0.055614464	0.517378409	0.684804529
gene10187	Rbm6	Rbm6	Rbm6	Rbm6	reference	10.26320584	10.24030246	10.08928303	10.1691982	10.05464431	10.13128626	10.19490293	10.06445543	10.14218622	10.20469188	10.06871914	10.10532417	10.27303735	10.10478388	10.02016296	10.19431111	10.12968526	10.2402407	10.25812195	10.24120953	10.14040534	10.12485938	10.19534551	10.16412496	10.22258849	10.17345492	10.23558523	10.18609364	10.23036368	10.27574026	0.012917082	0.026632097	0.076446922	0.095881499	0.146341081	0.348795336	0.143045485	0.156988039	0.018025833	0.050402656	-0.001557118	-0.001817278	0.977861981	0.988502578
gene10188	Rbm5	Rbm5	Rbm5	Rbm5	reference	11.4215339	11.41026294	11.3910408	11.30189039	11.23793391	11.27415014	11.26597324	11.13743548	11.26480973	11.27211743	11.20001657	11.26062232	11.36126273	11.15620175	11.20782971	11.28090293	11.07782975	11.30083556	11.2856392	11.31538517	11.34548513	11.32348285	11.2517269	11.13256009	11.44331118	11.41626073	11.31674908	11.21119364	11.3492738	11.29810905	0.001264985	0.003693919	0.104824737	0.136010991	0.05979708	0.199349238	0.244132157	0.271630968	1.90E-04	0.001273981	0.126123319	0.150243779	0.037250556	0.113749009
gene10189	Sema3f	Sema3f	Sema3f	Sema3f	reference	7.491185373	7.607857857	7.427043628	7.555892848	7.3677594	7.366925486	7.377720208	7.529620702	7.465373658	7.342615116	7.544607913	7.46521025	7.459324701	7.482554474	7.551215429	7.583971116	8.171396723	7.558325389	7.586016058	7.637890078	7.457832938	7.393909552	7.572042502	7.486250104	7.584318949	7.527816946	7.592398757	7.564035204	7.642149541	7.551575814	0.007115682	0.016095286	0.067042187	0.188693499	0.308823357	0.546210052	0.00939925	0.016334254	0.929731373	0.956704614	-0.00491662	-0.010689847	0.953571739	0.975811813
gene10191	Slc38a3	Slc38a3	Slc38a3	Slc38a3	reference	10.38789819	10.42880873	10.19985223	10.36429771	10.20787802	10.27733194	10.29085045	10.38550874	10.41378889	10.3923835	10.54639315	10.44257187	10.55389701	10.4006733	10.48625595	10.48733382	10.65934069	10.30333625	10.53004338	10.51296549	10.32228949	10.35514055	10.46723155	10.41096393	10.52336591	10.49509618	10.46202731	10.3026883	10.4129459	10.35058388	4.89E-05	2.24E-04	0.154879499	0.210203721	0.009773096	0.060670806	-0.068555729	-0.078720985	0.333981798	0.475797692	-0.061037219	-0.076142625	0.346046242	0.528159466
[truncated: 11,197 more rows]
[truncated: 49 more columns]
