# Supplementary material for: Dynamic RNA Regulation in the Brain Underlies Physiological Plasticity in a Hibernating Mammal
Source: Front Physiol. 2021 Jan 18;11:624677. doi: 10.3389/fphys.2020.624677 (PMC7848201; doi:10.3389/fphys.2020.624677)
Supplement: Supplementary file 10 [file Data_Sheet_4.CSV]

gene_id	unique_gene_symbol	gene_symbol	clean_gene_symbol	original_gene_name	source	H153	H163	H164	H29	H30	H31	H33	H34	H53	H54	H57	H59	H60	H61	H62	H64	H65	H66	H67	H68	H69	H70	H72	H74	H77	H78	H79	H80	H83	H84	LRT_pvalue	LRT_padj	IBA_vs_Ent_log2FC_ashr	IBA_vs_Ent_log2FC	IBA_vs_Ent_wald_pvalue	IBA_vs_Ent_wald_padj	IBA_vs_SA_log2FC_ashr	IBA_vs_SA_log2FC	IBA_vs_SA_wald_pvalue	IBA_vs_SA_wald_padj	IBA_vs_Ar_log2FC_ashr	IBA_vs_Ar_log2FC	IBA_vs_Ar_wald_pvalue	IBA_vs_Ar_wald_padj
ENSSTOG00000000092	PURA	PURA	PURA	PURA	reference	7.803787424	7.873689209	7.749879701	7.777566695	7.754732297	7.892723443	7.617896439	7.637737216	7.734138513	7.80000141	7.861459901	7.673859586	7.919548402	7.706305414	7.738586943	7.67545467	7.860355079	7.624922654	7.700944566	7.791812841	7.777653067	7.882196813	7.75252565	7.802788291	7.841909418	7.829815588	7.662991576	7.802516767	7.857428325	7.621254206	0.10837447	0.144562573	0.219109205	0.337489045	0.007649425	0.025506458	0.120783807	0.224861192	0.075645948	0.17917384	0.038489145	0.063532085	0.615144627	0.719008485
ENSSTOG00000000293	FAM120C	FAM120C	FAM120C	FAM120C	reference	9.297742537	9.349009526	9.293975394	9.278100699	9.314777266	9.356283928	9.391239717	9.349414441	9.131175308	9.273622729	9.196913584	9.317395413	9.273590709	9.220253222	9.226619176	9.402346996	9.217841327	9.400889986	9.247488878	9.175805311	9.210130405	9.206651024	9.355090059	9.257996944	9.301658273	9.298853107	9.413895079	9.343137191	9.348853035	9.272555574	0.007903003	0.014195812	-0.064227095	-0.076256052	0.239024686	0.365496583	-0.075422952	-0.095249171	0.14338244	0.282635763	0.082770561	0.098823016	0.135682804	0.230097563
ENSSTOG00000001912	CYSTM1	CYSTM1	CYSTM1	CYSTM1	reference	7.991621533	7.958360528	8.028127893	7.763555776	7.863693879	7.969183242	7.879075284	7.760439734	7.988325582	8.050201278	7.959603601	7.987411156	8.063773779	7.956405415	7.986908397	8.026121944	8.015120534	7.941027742	8.002720738	7.923954572	7.998327659	8.105606248	7.998119272	7.920665008	7.816613441	8.005458512	7.957197424	7.889551929	7.89942752	7.918358359	7.15E-05	2.09E-04	0.025750143	0.034890318	0.697241029	0.787758225	0.270668987	0.363727956	8.44E-05	8.42E-04	0.006608177	0.009017496	0.921001971	0.950409758
ENSSTOG00000002166	UBE2N_ENSSTOG00000002166	UBE2N	UBE2N	ENSSTOG00000002166	human_blastn	9.624303593	9.532845331	9.608882097	9.516508859	9.544258293	9.614287626	9.595612154	9.608390774	9.631871147	9.572789279	9.614661286	9.619671282	9.545604987	9.607862307	9.603218313	9.564904973	9.598981142	9.591951619	9.631075033	9.618976045	9.611821309	9.572174161	9.615466589	9.526462515	9.508393901	9.672755409	9.682591869	9.5499067	9.673525611	9.697791408	0.837948948	0.856879948	0.001791083	0.002034688	0.970325381	0.979977158	0.028349996	0.034377209	0.530641962	0.68590512	0.006924841	0.007921	0.886296039	0.925253272
ENSSTOG00000003964	TMEM184C_ENSSTOG00000003964	TMEM184C	TMEM184C	ENSSTOG00000003964	human_blastn	8.16091268	8.17269504	8.178401869	8.118204871	8.030051522	8.268744414	8.260086068	8.188166943	8.05343179	8.094719693	8.11366402	8.108138417	8.154351241	8.193410383	8.108357826	8.22363939	8.167104154	8.198695743	8.117482663	8.085709487	8.170828924	8.159121424	8.187976477	8.051700776	8.056420224	8.227705348	8.083275749	8.100915862	8.126431469	8.308018885	0.647266849	0.684336974	0.029826731	0.042490602	0.666347655	0.763832894	0.007169538	0.011476254	0.907676909	0.947087048	0.090845653	0.128265496	0.200484964	0.311331736
ENSSTOG00000008007	RRAGA	RRAGA	RRAGA	ENSSTOG00000008007	human_blastn	7.419886512	7.334193261	7.146725272	7.274773073	6.88449243	7.205298878	7.500422776	7.211456954	7.124094236	7.149439453	7.258789061	7.380196644	7.232261224	7.360933176	7.306672219	7.339729311	7.450519766	7.251270871	7.367220729	7.189777792	7.726105084	7.464367397	7.42191604	6.995356172	7.172870734	7.361458384	7.453869607	7.318828699	7.33779153	7.513881291	0.212341605	0.261356714	0.122559167	0.454653262	0.118335079	0.215902156	0.151363509	0.631062129	0.030726262	0.092277243	0.217981069	0.625711318	0.032417125	0.074748344
ENSSTOG00000009157	MORF4L1_ENSSTOG00000009157	MORF4L1	MORF4L1	MORF4L1	reference	8.869869724	8.804846472	8.855375674	8.792596919	8.890807767	8.782806956	8.840931845	8.820742133	8.860332565	8.903868223	8.867460294	8.75308028	8.890027337	8.897552506	8.866593874	8.847862714	8.80078534	8.750780965	8.870262065	8.864754568	8.842461354	8.735593579	8.905761847	8.881980713	8.790229067	8.792740365	8.900651365	8.857722429	8.864398196	8.661001854	0.328661661	0.381518072	-0.008335293	-0.010192382	0.88488314	0.923692883	-0.02074653	-0.02758081	0.697000133	0.811878549	-0.105217643	-0.127814519	0.071512182	0.139364112
ENSSTOG00000011011	SOX2	SOX2	SOX2	SOX2	reference	7.548426363	7.372618813	7.443298355	7.352752001	7.504761566	7.657868635	7.342068751	7.344809207	7.481786095	7.450999654	7.477747571	7.489638627	7.594629865	7.498249056	7.537801845	7.386547804	7.393161542	7.460511576	7.336682074	7.46759758	7.389809675	7.50629019	7.416026622	7.384556928	7.563889034	7.42800661	7.448960418	7.383951568	7.497364933	7.434451464	0.475121262	0.524735085	-0.028812501	-0.051039319	0.70654211	0.793045515	-0.002541436	-0.005294902	0.96905666	0.984161569	-0.091229288	-0.155655292	0.253504194	0.372446051
ENSSTOG00000013458	ZNF112	ZNF112	ZNF112	ZNF112	reference	7.689125738	7.680829844	7.389764361	7.739958415	7.715158954	7.671510663	7.688910731	7.692962224	7.538423974	7.509457487	7.418523555	7.566183057	7.437292865	7.440189403	7.541395258	7.606503727	7.362407846	7.510790345	7.445775353	7.486702797	7.682600134	7.637401473	7.491652975	7.350454921	7.763215325	7.61625735	7.706494994	7.575454822	7.666865866	7.721065674	2.50E-16	4.87E-15	0.243205739	0.33309685	0.001576068	0.007213037	-0.062251123	-0.10171426	0.325282866	0.501105884	0.415280417	0.493654147	5.45E-06	4.92E-05
ENSSTOG00000014644	RHOB_ENSSTOG00000014644	RHOB	RHOB	ENSSTOG00000014644	human_blastn	7.727355846	7.789579319	7.958225401	7.612298567	7.688364409	7.943803511	7.624687063	7.736565149	7.74285631	7.54145897	7.656193929	7.638325885	7.854033905	7.500461101	7.677902124	7.578997371	7.745178935	7.833421878	7.652391117	7.814646386	7.682414764	7.805304587	7.845704928	7.710354671	7.9338558	7.692484951	7.844552171	7.501459822	7.941091948	7.528679894	0.867112516	0.882467332	-0.011987796	-0.030972927	0.877856683	0.918883662	0.006348611	0.020364565	0.919723107	0.953369446	0.072087552	0.173362752	0.393228009	0.51969737
ENSSTOG00000014808	H1F0_ENSSTOG00000014808	H1F0	H1F0	H1F0	reference	8.12234269	8.137103082	8.262704994	8.298591162	8.257566371	8.124477331	8.010631445	8.073699942	8.456314408	8.533794026	8.531985294	8.220497439	8.24957546	8.471851531	8.252357558	8.218107682	8.220156653	8.335460407	8.262373038	8.46096398	8.168113187	8.002569423	8.113141439	8.52620349	8.214918922	8.118051511	8.186035885	8.233524143	8.07030102	8.024496028	4.33E-07	1.95E-06	-0.188043997	-0.31675575	0.023260325	0.061740921	-0.050782756	-0.107977634	0.442787203	0.613896141	-0.584663877	-0.695985122	5.74E-07	6.74E-06
ENSSTOG00000014826	ENSSTOG00000014826	ENSSTOG00000014826	ENSSTOG00000014826	ENSSTOG00000014826	reference	8.503785571	8.467115902	8.562495517	8.384317519	8.424115588	8.477612442	8.454968367	8.426784779	8.681802654	8.490793149	8.532679963	8.554895031	8.541625789	8.498446286	8.57606104	8.549240777	8.589093575	8.516101482	8.405683139	8.542373052	8.49616894	8.469765938	8.502019813	8.573319803	8.495595142	8.554414254	8.481556858	8.423521877	8.47349645	8.47871788	0.006997922	0.01275242	-0.089249267	-0.108892057	0.124003903	0.223599756	0.088413315	0.116456253	0.108576004	0.231355374	-0.086601676	-0.106147893	0.140203229	0.236532283
ENSSTOG00000015054	ZBED8	ZBED8	ZBED8	ZBED8	reference	8.003379685	8.132036128	7.885923979	8.011948271	8.184927749	8.097464939	8.187416824	8.089896397	7.749179282	7.931630344	7.787676328	7.910736593	7.891300403	7.907127225	7.822693833	7.956391578	7.920446867	7.951870271	7.828791718	7.848617938	8.072840245	8.056200639	7.884537918	7.926551178	7.920290557	7.924210992	7.985507716	7.919248027	8.032649119	8.097455032	1.15E-11	1.13E-10	0.246555083	0.321965042	7.29E-04	0.003855714	-0.091869156	-0.138747787	0.137709461	0.274490261	0.382281829	0.448640468	4.44E-06	4.09E-05
ENSSTOG00000015114	KIAA0232	KIAA0232	KIAA0232	KIAA0232	reference	10.99150105	11.0682497	11.04739948	11.18744635	11.01098147	11.02778554	11.06371025	11.10561539	10.97061714	11.10493859	11.00548563	11.11769566	10.98490964	11.04182266	11.02804289	11.09333465	10.96388929	11.13677776	11.07646247	11.00564743	11.20288419	11.07909701	11.02758741	11.07077999	11.07628455	11.16808841	11.10389691	11.16805921	11.07234807	11.04499175	0.179187507	0.225306562	0.022868327	0.025695642	0.622139529	0.729210969	0.026717585	0.03200456	0.54053331	0.693565587	0.096845066	0.108757711	0.038530926	0.085746264
ENSSTOG00000016938	SNORD101_ENSSTOG00000016938	SNORD101	SNORD101	SNORD101	reference	9.355036325	9.336247118	9.345590174	9.348784024	9.290183355	9.26924996	9.216873229	9.211494734	9.37136452	9.553383369	9.456225976	9.313430871	9.34619463	9.495308681	9.572729757	9.371483818	9.512552568	9.301641579	9.3557703	9.410752119	9.358418195	9.407435902	9.145103361	9.298439375	9.279132286	9.335090659	9.180956433	9.330237691	9.24837924	9.265878734	0.005755302	0.010704106	-0.033060401	-0.044443461	0.614859646	0.723741661	0.098001348	0.143330088	0.107515254	0.229576912	-0.106347298	-0.140762916	0.112311251	0.198577896
ENSSTOG00000019474	PLEKHB2_ENSSTOG00000019474	PLEKHB2	PLEKHB2	PLEKHB2	reference	8.244857542	8.463143994	8.334469474	8.254162405	8.039724423	8.210496833	8.143030775	8.138066051	8.191088937	8.056840427	8.137183329	8.381439607	8.587987501	8.336960125	8.242712463	8.293551992	8.101682113	8.377376329	8.192026483	8.403543054	8.360907627	8.490247135	8.333313152	8.366618667	7.830673088	7.998292052	8.327814808	8.145967537	8.231444454	7.891230928	0.07972253	0.110429662	0.004999227	0.012491463	0.948997197	0.966286298	0.124534486	0.351736347	0.073206278	0.174762667	0.0483563	0.114075768	0.56066016	0.674608274
ENSSTOG00000019647	RPS6_ENSSTOG00000019647	RPS6	RPS6	ENSSTOG00000019647	human_blastn	9.246663964	9.08618064	9.096234988	9.101261826	9.275820722	9.297964161	9.216528535	9.109851446	9.225808507	9.266086648	9.314477215	9.20380389	9.336427185	9.205301902	9.221388485	9.177872039	9.329457497	9.267631926	9.196843871	9.245894459	9.14197907	9.199230294	9.156783291	9.238759298	9.189875444	9.121442461	9.200587351	9.087012198	9.124393675	9.171569289	0.051250385	0.074791659	-0.0519879	-0.063913839	0.372966123	0.50818824	-0.060170709	-0.079756498	0.268442386	0.442465102	-0.159546777	-0.191771486	0.007817462	0.023734852
ENSSTOG00000019918	RTL8A_ENSSTOG00000019918	RTL8A	RTL8A	ENSSTOG00000019918	human_blastn	6.787805744	6.525568113	6.933871708	7.043234345	7.135929705	7.348969996	6.542230236	7.199239626	6.502244543	7.279876254	6.440847157	6.44615377	6.972728063	6.576449597	7.545059272	6.470950959	6.982755235	6.595154381	7.311102331	6.62357857	7.551026813	6.620404628	6.94848033	6.593291397	6.638376975	6.541103629	7.511398463	7.631175873	7.01798352	7.170309641	0.614741478	0.654157428	-0.001130186	-0.025051784	0.97638642	0.984140647	-0.025458372	-0.706822377	0.403100719	0.577809313	0.010330723	0.173357277	0.837822253	0.890752734
ENSSTOG00000020141	MRPL9	MRPL9	MRPL9	MRPL9	reference	8.11005503	7.831670898	8.171217216	7.833512866	8.016509489	8.06258863	7.851321631	7.833344509	7.706445519	7.813435697	7.897837936	7.879308425	7.889320823	7.876453589	7.892196772	8.160823962	8.105731845	7.911290289	8.172150628	7.917018016	7.886391798	7.830779982	8.227065596	7.829966187	7.780571901	8.199285954	7.888243297	7.876324243	8.124672515	7.803208816	0.072642685	0.101803368	-0.01290317	-0.029859816	0.869318009	0.913556203	0.054028576	0.15098021	0.407742222	0.581754895	0.182219396	0.359150535	0.050449965	0.10596145
ENSSTOG00000020310	RTL8A_ENSSTOG00000020310	RTL8A	RTL8A	ENSSTOG00000020310	human_blastn	8.176215564	8.171266427	8.358843626	8.45062257	8.335469112	8.485318094	8.276422909	8.279394437	8.749804873	8.502842456	8.368595739	8.51626942	8.121105928	8.494692024	8.440649181	8.323633027	8.661984299	8.320943993	8.472261406	8.530528917	8.561349563	8.424506102	8.456983152	8.233157212	8.316224868	8.302309414	8.3586628	8.426760769	8.432622817	8.395725521	0.306229555	0.35886322	-0.081918493	-0.162090146	0.301917686	0.436314208	-0.049243097	-0.117358766	0.456013211	0.624552098	-0.168273635	-0.299422822	0.056889866	0.116651991
ENSSTOG00000020333	RPL24_ENSSTOG00000020333	RPL24	RPL24	ENSSTOG00000020333	human_blastn	9.243514015	9.064571267	9.269624758	8.965639629	8.417517778	9.268068826	9.277350165	9.326214261	8.277112442	9.222683479	9.162601014	7.461334179	9.276473507	9.428557496	9.299144078	9.324975307	9.104168596	9.268240886	9.257068913	9.257415082	9.045130244	9.00097557	9.255408183	8.276631773	9.280839069	9.201656212	9.236559292	9.326862522	8.403507793	9.227498425	0.999986025	0.999986025	0.004859096	0.068906493	0.916687994	0.945877949	0.002214069	0.040788994	0.950627719	0.973233185	-1.68E-04	-0.001877903	0.9977256	0.999366057
ENSSTOG00000020981	RPL5_ENSSTOG00000020981	RPL5	RPL5	ENSSTOG00000020981	human_blastn	8.057652444	8.063321645	8.120874638	8.07859157	8.254290577	8.057246803	8.038764795	8.082479961	8.106712244	8.073831479	8.202500931	7.995102378	8.056266453	8.110471118	8.078893227	8.029013357	8.149209687	7.995118523	8.132306216	8.09744928	8.074193814	8.133703824	8.136642457	8.109608373	8.043409718	8.046382422	7.9839125	8.080124154	8.034629257	7.92365025	0.052820712	0.076843888	0.048874078	0.065969676	0.459849844	0.589645391	-0.040878651	-0.060937144	0.494576562	0.657564473	-0.054699561	-0.073805825	0.410863523	0.536832297
ENSSTOG00000021182	MIR138-1	MIR138-1	MIR138-1	ENSSTOG00000021182	human_blastn	7.591335413	7.519944897	7.388598615	7.580557543	7.645258128	7.735256548	7.593336334	7.518245174	7.051410869	7.194467319	7.134907835	7.391907861	7.156172921	7.169959361	7.376081563	7.289077437	7.218190827	7.393121175	7.174373939	7.272090401	7.617459908	7.701767227	7.18720477	7.163243533	7.648329019	7.656032483	7.72517961	7.646646345	7.630151889	7.637473691	3.09E-73	2.89E-70	0.546516524	0.622326492	7.56E-10	3.35E-08	-0.003122026	-0.004948433	0.959527716	0.977907628	1.33315608	1.375761464	1.55E-34	9.45E-32
ENSSTOG00000021612	PTP4A1_ENSSTOG00000021612	PTP4A1	PTP4A1	PTP4A1	reference	7.350268052	7.202140949	7.317630592	7.229802326	7.114625979	7.246393765	7.313231104	7.245749568	7.328171116	7.319242894	7.203813896	7.254875453	7.213464395	7.282644507	7.255925002	7.200991259	7.2510804	7.219633376	7.2787537	7.301793215	7.263877292	7.356864788	7.343571079	7.215118814	7.173319096	7.248871737	7.327162649	7.313277885	7.222559572	7.371746811	0.779775533	0.805014836	0.058184943	0.095891877	0.439676204	0.571841895	0.080462676	0.152076721	0.225086191	0.390495536	0.025569649	0.042034059	0.737067758	0.81521728
ENSSTOG00000021623	MIR421	MIR421	MIR421	ENSSTOG00000021623	human_blastn	7.348974764	7.271467734	7.42722885	7.388725443	7.427696138	7.267014484	7.329423202	7.333039422	7.127392337	7.354532111	7.207042132	7.320379681	7.33846526	7.362159765	7.301277393	7.424520392	7.387232551	7.340268889	7.272183779	7.144158056	7.194807588	7.220738198	7.34999073	7.339126034	7.308320197	7.180867361	7.282861212	7.350766817	7.337712393	7.372959645	0.024559229	0.038926714	-0.205881523	-0.283122465	0.005249624	0.019081569	-0.160517175	-0.248937644	0.015167867	0.053520213	-0.029873545	-0.044062095	0.676335397	0.769562054
ENSSTOG00000021672	UBE2G1_like_ENSSTOG00000021672	UBE2G1_like	UBE2G1	ENSSTOG00000021672	human_blastn	9.328609953	9.406431781	9.428555875	9.41824672	9.44879733	9.436850846	9.452519337	9.522188857	9.403583102	9.416907714	9.335186826	9.223043092	9.361072822	9.417866089	9.428743369	9.372684549	9.318072011	9.446360138	9.371325677	9.383248178	9.561220719	9.368456309	9.332320784	9.403615573	9.296041171	9.377849496	9.272149065	9.353678989	9.405781843	9.486736517	0.251372825	0.302790558	0.045550747	0.0557438	0.430825866	0.563398342	-0.046246872	-0.061078989	0.388149719	0.563672965	0.039777687	0.048972991	0.493225981	0.613294148
ENSSTOG00000022549	MTLN	MTLN	MTLN	ENSSTOG00000022549	human_blastn	7.770741106	7.88610936	7.822921354	7.95646284	7.916593085	7.927417153	7.8798777	7.878722947	7.927725039	7.863516915	8.034238614	7.951011092	7.97772166	7.876136748	7.984885937	7.946232306	7.963104401	7.779837292	8.012230191	7.954879589	7.851997172	7.87485693	7.926583861	7.860920382	7.912783735	7.85356458	7.916579633	7.953690314	7.871641838	7.753673871	0.097012566	0.131173134	-0.108637538	-0.149615156	0.113480712	0.209301997	-0.116165437	-0.175736004	0.064815492	0.160543189	-0.181728053	-0.239975257	0.011907179	0.033213616
ENSSTOG00000023731	CD82_like	CD82_like	CD82	ENSSTOG00000023731	human_blastn	7.405499591	7.35586359	7.404643752	7.174860789	7.278193793	7.185324277	7.242435596	7.309771252	7.453563319	7.395366964	7.420335028	7.394936692	7.530732383	7.441167027	7.315976759	7.477728127	7.45186688	7.42342282	7.373618447	7.404377881	7.31612888	7.344738783	7.460764897	7.410623544	7.242546657	7.311850237	7.049019772	7.173530471	7.31775627	7.267047838	7.29E-13	8.54E-12	-0.078074825	-0.11653011	0.279309636	0.412598036	0.22268584	0.347436166	0.001991814	0.010761977	-0.170568147	-0.240997591	0.026356407	0.063328279
ENSSTOG00000024493	DAP_containing	DAP_containing	NA	ENSSTOG00000024493	human_blastn	8.109701576	7.807012166	8.056490547	8.157392182	8.116498756	8.127416454	8.055643101	8.149932715	8.192389885	8.063427946	8.203081762	8.113187346	8.082264376	8.10127573	8.180865072	8.075623426	8.183240315	8.0739174	8.035681392	8.125974363	8.016609695	8.045844512	8.068109359	8.048299212	8.281633884	8.031512246	7.941512503	7.947502854	7.928755643	8.052240633	0.093718148	0.127312065	-0.150358926	-0.23155458	0.049273066	0.110969139	-0.163729178	-0.279123223	0.017996007	0.061212548	-0.203147247	-0.293457102	0.013286009	0.036376794
ENSSTOG00000024681	5S_rRNA_ENSSTOG00000024681	5S_rRNA	5S_rRNA	5S_rRNA	reference	6.975733562	7.211991916	6.953614447	6.864696225	7.433204661	7.206548017	7.186404631	7.151909428	6.674829573	6.906353312	6.756391529	6.833109951	6.90706183	6.730033182	6.983055706	6.896190137	6.727861283	7.010195926	6.847688929	6.913334823	7.17024502	7.227694062	6.898350717	7.261975236	6.984719003	7.12742431	7.167318396	6.932504091	7.111352049	7.228255949	1.33E-04	3.66E-04	0.189602417	0.674556224	0.02605122	0.067490552	-0.014475153	-0.079089792	0.793332133	0.877765956	0.733872422	1.241535108	5.29E-05	3.59E-04
ENSSTOG00000025494	NCS1_containing	NCS1_containing	NA	ENSSTOG00000025494	human_blastn	9.348438344	9.348636899	9.532913251	9.431151099	9.365485133	9.464897772	9.459597921	9.488391442	9.520086123	9.518655158	9.473963753	9.610543066	9.474273763	9.579982368	9.439939714	9.330592171	9.623545504	9.647920991	9.427983331	9.410706672	9.381554816	9.558038748	9.50038506	9.485567744	9.489288848	9.468611973	9.616376719	9.426420872	9.563954154	9.438650691	0.325535001	0.378573871	-0.116941179	-0.152015487	0.070468975	0.146069069	-0.024710624	-0.035823696	0.671873622	0.794844957	-0.113836356	-0.147306376	0.081653162	0.154505688
ENSSTOG00000025614	HLA-A_like_ENSSTOG00000025614	HLA-A_like	HLA-A	ENSSTOG00000025614	human_blastn	7.672950351	7.544282797	7.717406105	7.746385874	7.588136692	7.572479595	7.647034337	7.606434797	7.609854963	7.729555816	7.922064515	7.6310709	7.429752538	7.43666886	7.400752548	7.685462725	7.688408419	7.625693111	7.608896682	7.677210652	7.619101772	7.854114654	7.804530702	7.661564671	7.355077371	7.711384708	7.636761553	7.659355053	7.631005245	7.581344293	0.693996522	0.727180395	0.070768258	0.171132656	0.374111973	0.509223739	0.043387916	0.130050103	0.49987373	0.661720893	0.046908194	0.109157616	0.571858976	0.683560263
ENSSTOG00000025963	RPS6_ENSSTOG00000025963	RPS6	RPS6	ENSSTOG00000025963	human_blastn	10.49786948	10.43301671	10.50158148	10.46986271	10.44434102	10.52413522	10.51442297	10.4797675	10.64477158	10.5202868	10.48332785	10.48873405	10.47584398	10.60712477	10.49046901	10.5880312	10.513606	10.56764312	10.59417649	10.51691288	10.4457691	10.43437042	10.46971072	10.47498283	10.52289248	10.47649877	10.36656207	10.5972225	10.41784397	10.4249115	0.166331477	0.211190362	-0.086386722	-0.098092681	0.075229586	0.153585335	-0.034851185	-0.042293095	0.445479234	0.616156088	-0.109937859	-0.124700787	0.02466217	0.060008433
ENSSTOG00000027312	U1_ENSSTOG00000027312	U1	U1	U1	reference	7.823899648	10.7809362	7.592676903	7.665502363	7.469053487	7.60130775	7.703911244	7.563906965	7.554930724	7.436259661	7.554413573	7.541384207	7.7410274	7.204124805	7.300877157	7.440850211	7.475043677	7.294246935	7.196297913	7.636499161	7.990269001	7.896568275	7.850422955	7.697847246	7.491136419	7.474824908	7.510119831	7.594151971	7.086887517	7.633310041	6.94E-08	3.58E-07	0.984469806	2.875544632	2.22E-06	3.06E-05	0.60583996	2.478578487	4.47E-05	5.01E-04	1.646642707	2.706821498	8.44E-06	7.24E-05
ENSSTOG00000027501	RPL10A	RPL10A	RPL10A	RPL10A	reference	8.987920448	8.806604548	8.930663149	8.823052662	8.9122125	8.852418012	8.889130712	8.852042415	9.030753016	9.058800936	9.005512101	8.975535012	9.002022226	8.90626469	8.924269186	8.943290034	9.052489516	8.990372103	9.086486314	8.93530228	8.899928625	8.881732992	8.884755406	8.805758169	8.920427442	8.909912051	8.841838858	8.880929518	8.78687615	8.809442148	0.00188883	0.00394675	-0.08221419	-0.102724418	0.173045754	0.287207393	0.03374917	0.046320402	0.544252033	0.696404827	-0.152531097	-0.186936163	0.013836343	0.037587961
ENSSTOG00000027710	ATP6V1D_like	ATP6V1D_like	ATP6V1D	ENSSTOG00000027710	human_blastn	8.589994361	8.580639466	8.736912102	8.578597033	8.486260767	8.508485097	8.634626255	8.547330193	8.661910597	8.663116832	8.671236982	8.657615229	8.695419601	8.686889214	8.634626348	8.683509641	8.655163576	8.63613848	8.723736904	8.675189731	8.64482535	8.675959305	8.573765581	8.627891159	8.512009557	8.734346129	8.531200218	8.552522958	8.57287337	8.605644121	2.65E-04	6.74E-04	-0.039947178	-0.048248421	0.478442741	0.607072531	0.134332656	0.171464308	0.013962846	0.050243154	-0.049619114	-0.060331982	0.382731195	0.509527631
ENSSTOG00000028171	U6_ENSSTOG00000028171	U6	U6	U6	reference	7.82849569	8.020092854	7.988625357	7.986110905	7.825122185	7.881129897	7.820980031	7.802563586	7.908561288	7.74403996	8.070330521	7.906718374	7.926413376	7.935735803	7.919163247	7.948103986	7.961124707	7.85016474	7.973108133	7.955006291	7.895841092	7.896610368	7.894384845	7.89822074	8.047662511	7.828186248	7.900925026	7.990202748	7.819757612	7.82418003	0.736313773	0.765007846	-0.048564793	-0.076930908	0.511108993	0.636418188	0.032434019	0.059212224	0.61626918	0.754292151	-0.046651477	-0.073532746	0.534037161	0.649307332
ENSSTOG00000028849	MAGEH1	MAGEH1	MAGEH1	MAGEH1	reference	7.587340113	7.725996686	7.722131458	7.562131001	7.512839705	7.523298817	7.600556278	7.533071535	7.453973482	7.597519222	7.651883262	7.648085914	7.60806913	7.652920565	7.628304384	7.476561834	7.606303763	7.629375048	7.543392396	7.753529291	7.466789005	7.438275625	7.556466759	7.499370218	7.644240363	7.423724008	7.616833821	7.550418559	7.494322049	7.594653704	0.601152546	0.642100695	-0.128550168	-0.227794369	0.107213977	0.200321284	-0.015994754	-0.034823516	0.807531099	0.885825012	-0.089789073	-0.158676374	0.266973654	0.387839156
ENSSTOG00000028898	RPS3A_ENSSTOG00000028898	RPS3A	RPS3A	RPS3A	reference	10.83816249	10.98911177	10.97249968	10.59594848	10.79313388	10.92016277	10.90212948	10.90175211	10.91879377	10.87570009	11.08457483	10.86859061	11.03412665	11.29358074	10.81112068	11.03506097	10.75127223	11.09608154	10.99816014	10.98009166	10.88392065	10.86186764	10.96530373	11.00318504	10.83230652	10.95813264	10.74956286	10.96285371	10.8102445	10.69186367	0.008277039	0.014767527	-0.047230458	-0.065785655	0.487877355	0.616244836	0.070689306	0.10873631	0.252662016	0.424260474	-0.136881082	-0.184627348	0.051781192	0.108123743
ENSSTOG00000029313	RP9	RP9	RP9	ENSSTOG00000029313	human_blastn	8.248758956	8.323538689	8.154830996	8.362789456	8.259093151	8.195481843	8.312323459	8.206075784	8.19244554	8.161917748	8.201773974	8.162472267	8.230409788	8.283533541	8.16445504	8.130995729	8.211522991	8.283919596	8.07824207	8.153159487	8.339865617	8.215784309	8.264205429	8.087979174	8.32464201	8.29590707	8.23100496	8.300158118	8.130419158	8.280834916	0.020123755	0.032570115	0.169967823	0.22637238	0.013502211	0.040017256	0.029225293	0.044331114	0.62783031	0.763269258	0.114309765	0.153995889	0.096803223	0.176825406
ENSSTOG00000029359	ENSSTOG00000029359	ENSSTOG00000029359	ENSSTOG00000029359	ENSSTOG00000029359	reference	7.845366405	8.057900167	8.094973187	8.056712061	7.965207081	7.879567933	8.056884653	8.197603988	7.828401721	8.101643065	7.721155657	7.783416478	8.047913491	7.863039081	7.725133883	8.035936095	7.753714219	8.042513278	8.116771159	8.303795747	8.080872166	8.263634303	7.963172439	8.196187988	7.951896171	7.921121746	7.850897252	8.02693398	7.94993492	8.04907527	0.309932101	0.362574432	0.109228632	0.263879662	0.180554988	0.2964401	0.018717428	0.057976695	0.768141261	0.861472121	0.148231144	0.323591568	0.101992127	0.184017782
ENSSTOG00000029362	ENSSTOG00000029362	ENSSTOG00000029362	ENSSTOG00000029362	ENSSTOG00000029362	reference	7.311751519	7.353084955	7.208673568	7.328065144	7.255220535	7.409545929	7.270053027	7.279808151	7.188767015	7.106015442	7.335279955	7.267810294	7.269776528	7.222987646	7.189551936	7.161415697	7.286792664	7.21265698	7.244358285	7.307371096	7.390567187	7.267483571	7.139235449	7.179208948	7.250620334	7.305233812	7.367122061	7.381294427	7.460409709	7.240089305	0.006051643	0.011178475	0.204655728	0.325102788	0.012741104	0.038163597	0.017106842	0.033899762	0.793467652	0.877836182	0.169922284	0.268309545	0.041965473	0.091554222
ENSSTOG00000029624	ENSSTOG00000029624	ENSSTOG00000029624	ENSSTOG00000029624	ENSSTOG00000029624	reference	7.629230355	7.727122506	7.529430935	7.672001292	7.592855053	7.615278413	7.659991113	7.584096727	7.516077799	7.536998255	7.59035161	7.537395732	7.58686549	7.645900878	7.532088438	7.595116999	7.478054045	7.653020532	7.578262468	7.580978867	7.678250152	7.671423059	7.626334929	7.619269685	7.526081263	7.669837113	7.642413744	7.615213129	7.652346437	7.676582567	0.022812724	0.036538744	0.211099329	0.278359438	0.002830151	0.011567446	0.089484051	0.134754425	0.146972432	0.287572203	0.200008414	0.260859839	0.006070405	0.019376949
ENSSTOG00000029664	ZNF146_ENSSTOG00000029664	ZNF146	ZNF146	ZNF146	reference	7.228765576	7.262046344	7.006187779	7.239742005	7.097504492	7.155626286	7.067644026	7.084099041	6.962637872	7.078930062	6.986138954	7.058423128	7.018726849	7.16254063	7.040985123	7.156403802	6.995103919	7.108439574	7.007564726	7.108955952	7.225679094	7.24451036	7.075605899	7.07343848	7.133635651	7.146602602	7.177523834	7.163138865	7.301801866	7.311012604	9.00E-08	4.57E-07	0.34186328	0.470742747	1.57E-04	0.001091463	0.171225138	0.301031816	0.015299211	0.053874447	0.486260549	0.586976192	4.38E-06	4.05E-05
ENSSTOG00000029690	ENSSTOG00000029690	ENSSTOG00000029690	ENSSTOG00000029690	ENSSTOG00000029690	reference	7.615953351	7.858203413	7.643034694	7.61043306	7.709666907	7.822216484	7.90874447	7.702880693	7.791833858	7.744162659	7.656812025	7.628893916	7.767849862	7.550916713	7.606546165	7.860143776	7.560061181	7.847325863	7.62177686	7.538371417	7.664957625	7.728432154	7.712528178	7.772809707	7.725298725	7.753527609	7.889332052	7.690833618	7.869301035	7.987456742	0.107015094	0.142939906	0.01079558	0.022407808	0.890216836	0.927122141	-0.024699021	-0.060984461	0.705916476	0.81835265	0.031126705	0.062817267	0.701136988	0.787246575
ENSSTOG00000029792	ENSSTOG00000029792	ENSSTOG00000029792	ENSSTOG00000029792	ENSSTOG00000029792	reference	6.85372616	7.066222983	7.036425497	7.480074303	7.072465667	7.087519128	7.142347342	7.095335919	7.286399111	7.149878437	7.113836255	7.143063412	7.159040465	7.140262721	7.335883761	7.207217421	7.022481367	7.106267547	7.179367859	7.170068817	7.073188213	7.070601519	7.026555771	6.991515778	7.076789825	7.000295488	6.771253689	7.293268637	6.956152185	6.96063861	0.065029522	0.092334192	-0.182279217	-0.498853378	0.037122018	0.089298059	-0.177492391	-0.560039331	0.019507194	0.065205941	-0.214767248	-0.510774903	0.033498706	0.076771481
ENSSTOG00000029825	ENSSTOG00000029825	ENSSTOG00000029825	ENSSTOG00000029825	ENSSTOG00000029825	reference	8.800158386	8.85522771	8.797919367	8.972976762	8.964783009	8.867705905	8.967910613	8.960794744	8.797693314	8.897461517	8.966455817	8.957690256	8.945771996	8.801796208	9.00679942	8.926306452	8.88677763	8.786013389	9.001571696	8.894429619	8.776839097	8.791906409	8.999042301	9.006090386	9.002688338	8.781965952	9.029855148	8.961685479	8.934440882	8.890193354	9.09E-04	0.002045651	-0.146044336	-0.182291072	0.018218286	0.0508526	-0.204645216	-0.266355323	5.74E-04	0.003986879	-0.127684697	-0.159438672	0.041315508	0.090434164
ENSSTOG00000029854	ENSSTOG00000029854	ENSSTOG00000029854	ENSSTOG00000029854	ENSSTOG00000029854	reference	7.291024798	7.122441681	7.1154539	7.467002766	7.362064218	7.308491772	7.109338071	7.224152751	7.356686825	7.470631962	7.216808038	7.210104119	7.356401833	7.360750058	7.257725744	7.117396862	7.321931048	7.268132407	7.436043686	7.155291841	7.373604638	7.211275581	7.285028392	7.327542554	7.327764235	7.053138663	7.330249001	7.208631199	7.171565235	7.346955402	0.129187081	0.168542177	0.024262923	0.057559302	0.757229788	0.831778556	-0.087339017	-0.242942533	0.190848513	0.34841149	-0.204312798	-0.396626836	0.033241251	0.076302073
ENSSTOG00000029945	EIF4B	EIF4B	EIF4B	EIF4B	reference	7.329684283	7.351545841	7.458731212	7.364326947	7.371647844	7.392086103	7.318529353	7.336751239	7.263004341	7.324815223	7.522343141	7.426404438	7.487875273	7.455678507	7.49808309	7.375430382	7.370498162	7.432185841	7.485953035	7.526234065	7.304819002	7.349793659	7.433887766	7.41906688	7.383969948	7.2933117	7.384336925	7.419115464	7.271306328	7.323562947	0.008148073	0.014574688	-0.22498178	-0.326765558	0.004581363	0.017122494	-0.057988461	-0.104764013	0.373009329	0.548352517	-0.189229255	-0.274731671	0.019089506	0.048779255
ENSSTOG00000030034	ENSSTOG00000030034	ENSSTOG00000030034	ENSSTOG00000030034	ENSSTOG00000030034	reference	7.982844469	7.993293136	8.170862015	8.182396641	7.975370469	8.014353512	7.92564916	8.051427573	8.122309056	7.954153038	8.145618449	8.15670052	8.07029487	8.056169645	8.165422681	8.053187144	8.13517888	8.014508556	8.068729431	8.044941108	7.983043021	8.045753936	8.193984651	8.164695347	8.160399715	7.988821318	8.056248626	8.086475911	8.025576482	7.893224715	0.077026976	0.107073209	-0.180455066	-0.259062641	0.015786192	0.045247805	-0.048950338	-0.083336753	0.443462814	0.614203811	-0.11637568	-0.16996395	0.118325271	0.206899411
ENSSTOG00000030110	TMA7_ENSSTOG00000030110	TMA7	TMA7	TMA7	reference	8.400831142	8.406678926	8.591150633	8.418619426	8.50681808	8.554927067	8.462187317	8.460984811	8.517865531	8.346346927	8.491576578	8.548899204	8.547988964	8.506120801	8.567086547	8.503228668	8.513473507	8.465892808	8.521003594	8.510119318	8.492354606	8.509601932	8.450714258	8.494911443	8.469768644	8.477497143	8.497103872	8.49228729	8.542672305	8.498711793	0.323130781	0.375993261	-0.134915477	-0.163146348	0.020088378	0.055026259	-0.044335611	-0.058806018	0.410006902	0.583930345	-0.056784621	-0.069919404	0.330718038	0.454588061
ENSSTOG00000030227	PANTR1_containing	PANTR1_containing	NA	ENSSTOG00000030227	human_blastn	8.60805122	8.621020307	9.078923067	8.994303347	9.106633644	9.251768813	9.365286994	9.48202411	8.857035139	8.440129323	8.079995897	8.559455101	8.743942769	8.624731517	8.566446357	8.76768682	8.640805575	9.064869325	8.627329047	8.322369832	8.908479257	8.853302408	8.602958658	8.324614487	9.179526726	8.750819194	8.836079573	9.07591165	9.401266843	9.162003695	9.40E-09	5.73E-08	-0.02976629	-0.095140517	0.695841307	0.786833456	-0.358221896	-0.800571875	9.78E-04	0.006070565	0.130718444	0.354787144	0.146290153	0.244263711
ENSSTOG00000030432	ENSSTOG00000030432	ENSSTOG00000030432	ENSSTOG00000030432	ENSSTOG00000030432	reference	10.13807425	10.39847832	10.33358029	10.64829355	10.5443659	10.44445089	10.2040259	10.35997249	10.0742753	11.00902828	10.8321912	10.6593932	10.71212488	10.66473496	10.71555713	10.65116504	10.19125914	10.51202355	10.64744166	10.48057643	10.66755722	10.47596758	10.08874812	10.48527882	10.53426752	10.32343282	10.69895084	10.70280811	10.45941038	10.08629453	0.242318668	0.293363538	-0.100640374	-0.251009088	0.213992129	0.336553518	-0.024742031	-0.079062846	0.695514773	0.810899098	-0.20170894	-0.41961614	0.037881993	0.084657778
ENSSTOG00000030677	LINC00672	LINC00672	LINC00672	LINC00672	reference	9.18337691	9.159882954	9.426986779	9.379370771	9.365498636	9.342619065	9.370453322	9.316859958	9.308638123	9.305962089	9.442397951	9.364349941	9.341820727	9.358089033	9.394331517	9.263933132	9.311703548	9.313897385	9.340742122	9.359436098	9.29015206	9.301070845	9.279307488	9.332852795	9.413232397	9.312156875	9.439649911	9.423461765	9.339732868	9.30069506	0.001210354	0.0026509	-0.163330325	-0.1848872	9.86E-04	0.004942084	-0.157271206	-0.185358077	0.001048374	0.006415567	-0.163123091	-0.184159519	0.001239421	0.005161006
ENSSTOG00000030683	ENSSTOG00000030683	ENSSTOG00000030683	ENSSTOG00000030683	ENSSTOG00000030683	reference	7.086108137	6.977906097	7.05495091	6.988837052	7.037480061	7.131767643	7.112017756	7.064963144	7.178352277	6.884730804	7.045159836	7.149193608	7.080697793	7.202461239	7.092801028	7.030577544	7.084852541	7.078749627	7.036153065	7.140156296	6.945990688	6.918151901	7.089747607	7.226574751	7.086127784	7.031342402	7.19991561	7.072422671	7.065413255	7.193506275	0.083626961	0.115171421	-0.164074651	-0.307405644	0.049609053	0.111396369	-0.115442633	-0.264485627	0.094805552	0.210326083	-0.177022623	-0.313710118	0.047507842	0.101177337
ENSSTOG00000030810	ENSSTOG00000030810	ENSSTOG00000030810	ENSSTOG00000030810	ENSSTOG00000030810	reference	10.45817336	10.46775667	10.3404183	10.49022865	10.43289491	10.52380844	10.44220658	10.42318902	10.40415992	10.40493076	10.47836425	10.44392592	10.37245667	10.35711332	10.47330674	10.28306098	10.46829834	10.36979764	10.35492801	10.40312586	10.42986061	10.53282566	10.51802422	10.39220363	10.48421435	10.54791346	10.57898373	10.48585768	10.40247324	10.40892937	0.053861636	0.078246116	0.11768788	0.131863442	0.011862079	0.036067797	0.01881737	0.02260947	0.666029248	0.79084888	0.09217744	0.103696634	0.049743498	0.104748494
ENSSTOG00000031003	PHYH_containing_ENSSTOG00000031003	PHYH_containing	NA	ENSSTOG00000031003	human_blastn	8.479031991	8.469060515	8.565388053	8.345783921	8.552896262	8.387753652	8.470109106	8.521977267	8.637547434	8.580827366	8.518876157	8.520480098	8.644937909	8.623168306	8.554381603	8.567337852	8.568447022	8.602059464	8.619584584	8.49951678	8.388766149	8.42641415	8.494429738	8.631646734	8.472466873	8.548902525	8.488960337	8.528891489	8.547627842	8.5026442	9.92E-04	0.002213902	-0.140470174	-0.174615414	0.021799958	0.058581978	0.014216542	0.019715625	0.799216441	0.881149108	-0.208129297	-0.250232741	0.001128233	0.004768086
ENSSTOG00000031142	ENSSTOG00000031142	ENSSTOG00000031142	ENSSTOG00000031142	ENSSTOG00000031142	reference	7.246253931	7.240104628	7.182630102	7.598255767	7.358400874	7.272914104	7.39050215	7.470034654	7.261322788	7.341509841	7.131890212	7.332713163	7.309252668	7.138914973	7.31030578	7.210956369	7.189117232	7.198300026	7.348877029	7.151799226	7.257252817	7.213457948	7.32491422	7.040412698	7.394953223	7.14284739	7.341831302	7.556802355	7.35253812	7.347448532	2.41E-04	6.22E-04	-0.038878194	-0.085752813	0.621517107	0.729042499	-0.296048024	-0.553586617	0.001292791	0.007605682	-0.023890039	-0.05127659	0.769941464	0.839009641
ENSSTOG00000031280	ABCF1_containing	ABCF1_containing	NA	ENSSTOG00000031280	human_blastn	10.20477639	10.01249927	10.36217841	10.52098648	10.39909359	10.61979888	10.32272475	10.36707013	10.12155556	9.98715277	9.599427844	10.27898252	10.29603088	10.12655702	10.34226865	10.18452527	10.16646068	10.57134089	9.788907355	10.17629629	10.02474104	10.19798135	10.14723611	10.12110532	10.70905178	10.05987008	10.56722769	10.74998234	10.58503637	10.30520804	1.25E-08	7.42E-08	-0.190652369	-0.338068663	0.02441545	0.064180764	-0.26563062	-0.473162614	0.001631982	0.009188573	0.054353598	0.101782943	0.499654207	0.618929123
ENSSTOG00000031411	ENSSTOG00000031411	ENSSTOG00000031411	ENSSTOG00000031411	ENSSTOG00000031411	reference	9.254064087	9.21637147	9.547171578	9.472464032	9.505935312	9.518264361	9.528510408	9.466437739	8.745652653	9.056860387	8.684591612	9.362309253	9.392277923	8.886088224	9.456459555	9.35894895	9.070413342	9.557172231	8.907512346	9.113025209	9.25295171	9.468594914	9.308652291	9.201885479	9.544584745	9.306587316	9.566571459	9.635604743	9.528890452	9.435029496	7.33E-13	8.57E-12	-0.116892887	-0.208470272	0.140464186	0.245153365	-0.135295111	-0.273920569	0.052869629	0.13844048	0.463934495	0.593488982	3.46E-05	2.51E-04
ENSSTOG00000031532	FKBP1A_ENSSTOG00000031532	FKBP1A	FKBP1A	FKBP1A	reference	7.704214049	7.672891513	7.828738968	7.73008727	7.606697356	7.641778209	7.674317998	7.67900321	7.734471884	7.893235177	7.764786653	7.737740374	7.829839036	7.731415424	7.751184628	7.758175988	7.69644134	7.685485951	7.83060321	7.818112453	7.815005347	7.785424395	7.796882407	7.769939396	7.681543134	7.699027825	7.795424921	7.695992929	7.664025181	7.761667908	0.018305762	0.02991942	-0.03478385	-0.049007645	0.612202306	0.721938918	0.107543725	0.167480727	0.090449964	0.203562156	-0.10252341	-0.142152055	0.144919395	0.242374456
ENSSTOG00000031635	ENSSTOG00000031635	ENSSTOG00000031635	ENSSTOG00000031635	ENSSTOG00000031635	reference	7.182800273	7.542468501	7.544763435	8.182619033	7.901573193	7.856278676	8.010354144	7.657664811	7.422926852	7.582558163	7.648748967	7.680433733	7.660887334	7.767776314	7.8085848	7.728976317	7.616112715	7.48547268	7.710282459	7.755045776	7.583384767	7.755164057	7.617867627	7.662971619	7.847587149	7.446389583	7.418748262	7.750757514	7.716627995	7.484017986	0.002143422	0.004426348	-0.128343416	-0.400977132	0.11430547	0.210472698	-0.632483895	-1.042404453	3.88E-05	4.42E-04	-0.114264409	-0.330937966	0.194564726	0.304271163
ENSSTOG00000031674	MAP4_like	MAP4_like	MAP4	ENSSTOG00000031674	human_blastn	8.029055925	7.950003181	8.028513574	8.075790747	7.916559584	7.991845999	8.042539088	8.04623301	8.060875235	8.105354768	8.112364807	8.076495588	8.120491132	8.085500773	8.008961551	8.098770418	8.029982023	8.015678436	8.097749389	8.110671904	8.038965005	8.084423624	8.086998395	8.128604055	8.033490756	8.019095683	8.098819001	8.031857118	8.018599481	8.00999298	0.072726666	0.101897619	-0.043101416	-0.05456329	0.480440962	0.609315361	0.010945536	0.015284761	0.845722454	0.910228	-0.134324915	-0.167289869	0.032095943	0.074185858
ENSSTOG00000031812	ENSSTOG00000031812	ENSSTOG00000031812	ENSSTOG00000031812	ENSSTOG00000031812	reference	9.511230931	10.2285438	10.28225409	10.56393191	10.33895723	10.59105688	10.59562377	10.64384664	10.80762821	10.27708866	10.67018783	10.40956469	10.4694508	10.37641679	10.8419559	10.2328187	10.68187953	10.41411205	10.8159861	10.37593488	10.29620276	10.11176162	10.30656301	10.0402967	10.56943985	10.44815331	10.63573232	10.80449872	10.54437265	10.7210895	0.001628753	0.003453659	-0.245968961	-0.486578524	0.008636335	0.027977958	-0.350074184	-0.634285815	6.17E-04	0.004222935	-0.373895103	-0.593813002	0.001358186	0.005571766
ENSSTOG00000032022	ENSSTOG00000032022	ENSSTOG00000032022	ENSSTOG00000032022	ENSSTOG00000032022	reference	7.927660983	7.916778503	8.034239929	7.939832492	7.941857372	7.927480414	7.893574197	7.852285838	7.969209193	8.003300537	8.131448017	8.084583646	8.034524491	7.948939476	8.130984117	8.061666738	8.180141045	7.947167504	8.062386197	7.958066865	7.898022975	7.985453406	8.052346942	8.02181045	7.920795215	7.961984307	7.852532352	7.975350465	7.869999076	7.78698863	6.51E-06	2.36E-05	-0.193805505	-0.260998365	0.006488742	0.022530304	0.033707879	0.053537546	0.585927385	0.730550476	-0.140494355	-0.191586341	0.049463758	0.104321694
ENSSTOG00000032137	ENSSTOG00000032137	ENSSTOG00000032137	ENSSTOG00000032137	ENSSTOG00000032137	reference	7.84181873	7.681167341	7.698580287	7.658059488	7.639176267	7.520880792	7.468904997	7.507574703	7.631886213	7.721517786	7.751011771	7.780106539	7.74090634	7.719592601	7.812849903	7.7047708	7.836173637	7.697335988	7.680816162	7.633958729	7.693286479	7.672307761	7.684904681	7.607750318	7.649150745	7.711853336	7.551807829	7.601349478	7.600662266	7.539857254	1.43E-05	4.83E-05	-0.019415882	-0.029255764	0.786675319	0.853504193	0.296448571	0.42389389	1.49E-04	0.001333375	0.021075727	0.031843366	0.771713653	0.840264446
ENSSTOG00000032206	MC1R_ENSSTOG00000032206	MC1R	MC1R	ENSSTOG00000032206	human_blastn	7.226955083	7.114519636	7.457504232	7.342279078	7.40882977	7.348873564	7.253823657	7.816303922	7.368534204	7.403388039	7.514273269	7.754554989	7.417606568	7.263668923	7.306897408	7.563956971	7.341403062	7.504864033	7.193630824	7.420681907	7.156382824	7.262288186	7.574799574	7.511533619	7.425293684	7.45156112	7.298696603	7.545066415	7.473836771	7.486619036	0.050211038	0.073486041	-0.354582701	-0.758022077	0.001175272	0.005680095	-0.18619912	-0.563608448	0.016267048	0.056595578	-0.170801903	-0.424244845	0.071649727	0.139587507
ENSSTOG00000032385	SETSIP_ENSSTOG00000032385	SETSIP	SETSIP	ENSSTOG00000032385	human_blastn	9.095926422	9.06028173	9.0754924	9.032287803	9.035523191	9.067527583	9.094306276	8.943378809	9.125951592	9.020698229	9.068191283	9.080383185	9.080807054	9.084848967	9.020727271	9.096759579	9.067935843	9.051874892	9.031649637	9.088115545	9.07807552	9.024060928	8.989866582	9.07691859	9.050453525	9.017836177	9.04586779	9.01496781	9.043251539	9.048825467	0.823112025	0.843110291	-0.018692723	-0.021253983	0.6987862	0.788699496	0.021821351	0.026629888	0.632377718	0.766045945	-0.035820493	-0.041023052	0.462906703	0.585858032
ENSSTOG00000032387	PPP1R2_like	PPP1R2_like	PPP1R2	ENSSTOG00000032387	human_blastn	8.983896698	9.05918183	9.040465612	8.799727715	8.898534891	8.859577493	8.847997692	8.887994728	9.034694229	9.019593348	8.841531929	8.811845152	8.953007405	9.005089895	8.844008925	8.932198048	8.9809353	8.980327222	8.894071257	8.963347011	8.981695529	8.936796763	8.981881134	8.969679367	8.881782954	8.984631876	8.944277914	8.867037345	8.886543081	8.884538759	0.003289461	0.006496805	0.109895862	0.13094425	0.04834255	0.109257213	0.19448264	0.240583231	3.52E-04	0.002687164	0.041314082	0.04976443	0.457624529	0.580862305
ENSSTOG00000032433	NCL_like	NCL_like	NCL	ENSSTOG00000032433	human_blastn	9.643609607	9.772686902	9.859024965	9.783199278	9.780655684	9.849494078	9.883405579	9.784465656	9.939787362	9.719013207	9.689112959	9.865131736	9.836759919	9.791308969	9.810794698	9.844504832	9.767373389	9.774418301	9.879527892	9.846040593	9.823281185	9.809029751	9.866522523	9.827684322	9.806032657	9.761531955	9.809292266	9.824127282	9.748452196	9.743009289	0.220080856	0.269602367	-0.102787195	-0.117143701	0.037291652	0.089653017	-0.079641287	-0.095538627	0.091492423	0.205134799	-0.059796623	-0.068702498	0.228321125	0.34318586
ENSSTOG00000032437	ENSSTOG00000032437	ENSSTOG00000032437	ENSSTOG00000032437	ENSSTOG00000032437	reference	8.156509823	8.1917867	8.30208389	8.155946448	8.4007828	8.478664318	8.283832618	8.358541561	8.075278754	8.090445185	8.088317756	8.11506244	8.159188956	8.133972292	8.076484725	8.144866137	7.974342897	8.121548881	8.106944109	8.194097037	8.068224788	8.16572978	8.260870834	8.087314646	8.212427069	8.204355692	8.277338336	8.205637321	8.321288334	8.131643152	1.36E-04	3.74E-04	0.006522549	0.010202258	0.928916624	0.953810901	-0.23740332	-0.367025807	0.00124139	0.007352988	0.068984632	0.106752659	0.357578012	0.483963237
ENSSTOG00000032450	COX6B1_ENSSTOG00000032450	COX6B1	COX6B1	ENSSTOG00000032450	human_blastn	7.982534775	7.943078398	8.072543805	7.930223067	7.897296435	7.916285986	7.877899297	7.908837703	7.963870543	8.004819762	7.95222187	7.972050637	7.983871793	8.153146786	8.028402882	8.066737259	8.039160579	7.964467488	8.008483507	8.060995564	7.906510873	8.020250366	8.029374899	8.031601432	7.967855498	7.96519269	7.975613695	7.980515348	7.948231988	7.862484864	0.00270321	0.00546382	-0.09243323	-0.11979126	0.14732391	0.254717542	0.099562598	0.141825566	0.095959226	0.212228574	-0.076198376	-0.099454613	0.237543452	0.354272606
ENSSTOG00000032576	MEF2D_containing	MEF2D_containing	NA	ENSSTOG00000032576	human_blastn	8.425529111	8.464696001	8.280598916	8.478938413	8.459171482	8.469784452	8.370641398	8.434131016	8.302959645	8.247042396	8.328924283	8.244419228	8.322901521	8.279854596	8.357033035	8.16269778	8.42597988	8.284272793	8.323161959	8.311027992	8.435715868	8.496884474	8.382189403	8.292998183	8.435966577	8.46155428	8.454528898	8.352829314	8.489000103	8.345620309	8.62E-08	4.39E-07	0.318749606	0.371956586	1.37E-06	2.06E-05	0.019258546	0.026404054	0.727561613	0.834630515	0.266061912	0.312534625	6.31E-05	4.16E-04
ENSSTOG00000032645	ENSSTOG00000032645	ENSSTOG00000032645	ENSSTOG00000032645	ENSSTOG00000032645	reference	9.033065969	9.493765981	9.364832248	9.940013182	8.938455502	9.181756608	9.54071711	9.940362471	9.042020894	9.33996938	9.6817708	9.073549928	9.461023148	9.406162897	8.910454621	9.287615489	8.54417487	9.239309632	8.952800988	8.914863755	9.299556261	9.463101682	10.07303526	8.666696684	9.05081896	9.109041624	8.653829974	9.052252662	9.05100135	8.74576622	0.075263696	0.104933387	0.048124708	0.254133636	0.478520056	0.607072531	-0.051600603	-0.348372083	0.330953403	0.506638556	-0.023822934	-0.111042537	0.756781052	0.829789447
ENSSTOG00000032651	ENSSTOG00000032651	ENSSTOG00000032651	ENSSTOG00000032651	ENSSTOG00000032651	reference	8.024834402	8.169604123	8.222287172	8.109435177	7.859756332	8.167388217	7.978012015	8.264333412	8.072157771	8.13940191	8.353227092	8.076736044	8.288112127	8.475698647	8.206287969	7.920089593	8.329391859	8.040563989	8.230556252	7.928490995	8.093807333	8.083016867	8.133830437	8.035740335	8.428936752	7.998651349	8.067231413	8.358871397	7.755464969	8.103745759	0.447700199	0.498380925	-0.017696077	-0.052884692	0.817701591	0.87621353	-0.006511558	-0.0245803	0.914807472	0.950700634	-0.171532864	-0.414887815	0.070242142	0.137438615
ENSSTOG00000032815	LINC01578_containing	LINC01578_containing	NA	ENSSTOG00000032815	human_blastn	9.399556613	9.440083872	9.441153933	9.487035816	9.462453613	9.38254204	9.420630569	9.45748672	9.644819259	9.501346648	9.612111737	9.473732654	9.553560906	9.574421983	9.475734057	9.407917939	9.532706968	9.327310547	9.544537345	9.42919258	9.401703076	9.454794882	9.438471335	9.542355574	9.518321937	9.443786567	9.330014749	9.391951192	9.225302195	9.263588076	1.58E-06	6.38E-06	-0.008677736	-0.010395138	0.875309281	0.917399422	-0.02671282	-0.034573323	0.603332166	0.743877668	-0.21246768	-0.24471966	2.22E-04	0.001213232
ENSSTOG00000032929	ENSSTOG00000032929	ENSSTOG00000032929	ENSSTOG00000032929	ENSSTOG00000032929	reference	7.266044984	7.304715352	7.222285843	7.164174763	7.16762113	7.168992751	7.183777604	7.088160681	7.398202478	7.305066893	7.33139297	7.20319584	7.273033059	7.255142118	7.243920413	7.206505387	7.196894947	7.246071983	7.236287582	7.240838381	7.19125099	7.172403992	7.29918583	7.355754777	7.123275405	7.168605797	7.168345176	7.304692188	7.06946851	7.103300005	4.52E-04	0.001089784	-0.003205717	-0.005233872	0.965662694	0.976725408	0.110495192	0.203838781	0.100712428	0.219395713	-0.169378319	-0.254746381	0.036076159	0.081458845
ENSSTOG00000032958	Metazoa_SRP_ENSSTOG00000032958	Metazoa_SRP	Metazoa_SRP	Metazoa_SRP	reference	10.66409674	13.05657336	9.57102619	9.696309034	9.466512194	9.783847078	9.737912016	9.735412213	9.746684787	10.20153399	9.561216819	9.682965771	10.63949442	9.204235489	9.325515939	9.625234695	9.720416006	9.219644552	9.430528654	9.497249404	9.763295446	9.622900768	10.74707992	10.62306788	10.19162943	9.514338652	9.467786004	10.89204275	9.346306601	9.849974034	0.001253327	0.002733086	0.341824033	2.268264316	1.20E-04	8.67E-04	0.262138703	1.966014713	8.56E-04	0.00546371	0.296004964	1.696371604	0.004015445	0.013765947
ENSSTOG00000033106	SMIM26	SMIM26	SMIM26	SMIM26	reference	7.209727985	7.04875368	7.126277468	7.116258073	7.180892238	7.184153273	7.155843871	7.158931251	7.21020817	7.236469971	7.195902285	7.164614786	7.176544988	7.155905102	7.097256685	7.139143926	7.188902997	7.135324846	7.173767663	7.095692452	7.198502813	7.143018882	7.084230537	7.168494917	7.145136107	7.122707379	7.096784689	7.09103772	7.163068525	7.171724347	0.459722762	0.510179627	0.026909558	0.039673472	0.704063421	0.791905207	-0.025769041	-0.042870679	0.682385099	0.80231931	-0.100536729	-0.144926354	0.167072443	0.269903294
ENSSTOG00000033366	ENSSTOG00000033366	ENSSTOG00000033366	ENSSTOG00000033366	ENSSTOG00000033366	reference	7.415473752	7.335487979	7.536645209	7.350416504	7.302237727	7.536492964	7.292172882	7.52087926	7.398936864	7.365847295	7.640949571	7.463793402	7.461661981	7.612184946	7.563883987	7.281359956	7.495263621	7.27312423	7.360440351	7.344723632	7.374492365	7.466598659	7.334182789	7.306431255	7.521161612	7.440827721	7.591364004	7.530798809	7.028225255	7.516082151	0.628115774	0.666692446	-0.032940769	-0.090099735	0.672221723	0.768180522	-0.009914074	-0.034023319	0.87331166	0.926953558	-0.117868669	-0.283634649	0.181510014	0.288333509
ENSSTOG00000033635	ENSSTOG00000033635	ENSSTOG00000033635	ENSSTOG00000033635	ENSSTOG00000033635	reference	7.093057766	7.072896852	7.229430516	7.325851669	7.232700725	7.089909093	7.151575879	7.284689282	7.18627699	7.095751252	7.252467207	7.154587474	7.114436136	7.103313178	7.263297428	7.10460653	7.143912044	7.182444881	7.272294445	7.16275343	7.154768945	7.153810257	7.241792923	7.155088968	7.263581207	7.245692803	7.28580759	7.352753583	7.220748293	7.265330815	0.032592081	0.050063277	-0.084557717	-0.1479384	0.275212252	0.408128782	-0.122323174	-0.241818261	0.075293328	0.178581644	-0.019832978	-0.034963548	0.79979546	0.861296437
ENSSTOG00000033733	NEAT1_1_ENSSTOG00000033733	NEAT1_1	NEAT1_1	NEAT1_1	reference	7.17641862	7.108249128	7.027706903	7.149933171	7.143623425	7.043164758	6.94631686	7.038272098	6.905522518	6.915697112	6.959202921	7.067027281	7.12809059	7.04616811	7.206128776	7.112841307	7.043633269	7.110716505	6.924593048	7.039766879	7.07594661	7.133579206	7.018264525	7.030644097	7.049191165	6.981059735	6.782426705	7.198611368	6.907446116	6.937414489	0.064453789	0.091676975	0.004166871	0.009346535	0.95761451	0.971407476	0.051433391	0.139416234	0.431746535	0.60346447	0.19664678	0.37480055	0.037089021	0.083152612
ENSSTOG00000033833	ENSSTOG00000033833	ENSSTOG00000033833	ENSSTOG00000033833	ENSSTOG00000033833	reference	7.385302364	7.624579369	7.36683113	7.86358552	7.385747002	7.249449766	7.870434725	7.898611146	7.724051415	7.561252649	7.62787316	7.670799538	7.400830112	7.4644214	7.128072972	7.618737183	7.423709628	7.429981287	7.327225321	7.720467235	7.584838581	7.024340783	7.839969756	7.841265422	7.184941558	7.241564248	7.152694346	7.078866055	7.166533154	7.594768221	0.033320653	0.051047258	-0.024677227	-0.148143648	0.7028996	0.791435979	-0.103060434	-0.696617865	0.072509492	0.173909419	-0.08969925	-0.436342994	0.261209663	0.381466923
ENSSTOG00000033869	SP2-AS1_containing	SP2-AS1_containing	NA	ENSSTOG00000033869	human_blastn	7.543094692	7.599650797	7.491061035	7.685811613	7.64906812	7.675948668	7.67770063	7.650774077	7.645938501	7.463700709	7.530379272	7.639052988	7.552470685	7.589252056	7.537522326	7.663631218	7.596172572	7.607731282	7.567444475	7.606224964	7.641575396	7.578163168	7.590482161	7.563449341	7.56779327	7.564804667	7.717377776	7.662157353	7.639097424	7.729290336	0.0095057	0.01667878	-0.010543099	-0.014938681	0.87819264	0.919022485	-0.138873997	-0.210128738	0.029930158	0.090331692	0.047304257	0.067617326	0.500171567	0.619318127
ENSSTOG00000033872	ENSSTOG00000033872	ENSSTOG00000033872	ENSSTOG00000033872	ENSSTOG00000033872	reference	9.514660078	9.587182744	9.556837817	9.562220487	9.555532002	9.629409313	9.592846849	9.533649722	9.553546043	9.573312021	9.62553425	9.582425435	9.586762756	9.579474317	9.721424995	9.634747461	9.5416378	9.625685485	9.623170596	9.698928743	9.641137727	9.530482123	9.687961282	9.673838358	9.628927588	9.573697514	9.741671213	9.781356486	9.595832567	9.532842621	0.073542901	0.102840205	-0.082791608	-0.097137611	0.120012177	0.218080292	-0.015793174	-0.020076253	0.750059844	0.849297443	-0.029633873	-0.035122586	0.579632939	0.689381399
ENSSTOG00000033928	TRAK1_like_ENSSTOG00000033928	TRAK1_like	TRAK1	ENSSTOG00000033928	human_blastn	7.982128869	8.03139485	8.034811659	7.908243376	7.867738315	7.797453734	8.012902859	7.993343273	8.063561733	8.03794993	8.003560127	8.006885288	8.02333797	7.963483987	7.889126739	8.08032764	7.996861186	7.98802775	7.979099911	7.973616805	7.892376529	7.968366615	7.789823051	8.102717794	7.871825284	8.04631381	7.833693443	7.981830704	7.840999662	7.829298633	0.028035689	0.043781957	-0.014351826	-0.022006372	0.842894584	0.894831341	0.092866127	0.159744953	0.155678407	0.300361949	-0.040875175	-0.062347503	0.577770819	0.687949591
ENSSTOG00000034050	ENSSTOG00000034050	ENSSTOG00000034050	ENSSTOG00000034050	ENSSTOG00000034050	reference	8.015110859	8.295812252	8.694115672	9.066501461	9.017169148	8.59204835	9.051489829	9.061875553	8.631773614	8.612664217	8.350051625	8.463261885	8.71983341	8.562893749	8.718611251	8.732480749	8.346544622	8.857834191	8.794659169	8.197357101	8.477754233	8.635483649	8.454965626	8.673286735	8.746746985	8.574186194	8.419197286	8.949952628	8.800191475	9.092608491	0.001198099	0.002626892	-0.168064061	-0.500391753	0.048887923	0.1102648	-0.520766576	-0.964150418	1.45E-04	0.001304174	-0.096034862	-0.283532618	0.265570693	0.386343736
ENSSTOG00000034539	SPATA13_like	SPATA13_like	SPATA13	ENSSTOG00000034539	human_blastn	8.042661719	7.97320147	7.833280323	7.98581367	8.043800174	7.971317437	7.970225659	7.935604151	7.903232135	7.931182187	7.803941664	7.833693737	7.869991153	7.765567197	7.961005424	7.956040639	7.781597262	7.951421318	7.895344698	7.916613522	7.956921651	7.930320102	7.889728986	7.915232567	7.992474594	7.977450546	7.814104957	7.858753924	7.889979298	7.988909122	0.011260498	0.01938645	0.115098195	0.158795898	0.095097411	0.182899267	-0.002998226	-0.004674023	0.960799077	0.978793976	0.217062669	0.283097197	0.003702199	0.012847506
ENSSTOG00000034585	ENSSTOG00000034585	ENSSTOG00000034585	ENSSTOG00000034585	ENSSTOG00000034585	reference	9.351962873	9.575293805	9.677897608	9.617233902	9.38803361	9.433774739	9.247011151	9.473613254	9.576912892	9.242029355	9.692839474	9.533947968	9.514525426	9.52917496	9.470542198	9.391445252	9.398139649	9.34268268	9.348681974	9.420832554	9.305471767	9.412856264	9.667820179	9.457774192	9.51264661	9.551669045	9.69356353	9.672047894	9.494318769	9.409970798	0.603906863	0.644364762	-0.042125302	-0.069810299	0.575223464	0.690494846	0.005482668	0.010527156	0.932819507	0.962686166	-0.072809732	-0.117976226	0.3448221	0.469892906
ENSSTOG00000034702	ENSSTOG00000034702	ENSSTOG00000034702	ENSSTOG00000034702	ENSSTOG00000034702	reference	7.147293696	7.112213462	6.827545012	7.075784718	7.179406674	7.18444833	7.127599784	7.142044608	6.579819957	6.641184757	6.618222561	6.772827872	6.612075179	6.569211366	6.813271403	6.769246993	6.645715031	6.918724451	6.594915489	6.7066392	6.995641399	7.125564193	6.711685151	6.603630658	7.060644334	7.048982387	7.235871697	7.118492223	7.247326199	7.065953049	7.96E-82	8.82E-79	0.710427831	0.849550925	2.13E-10	1.08E-08	-0.064147747	-0.123649146	0.331020406	0.506677466	1.858818062	1.912496059	7.57E-36	5.12E-33
ENSSTOG00000034710	FAM89B_like	FAM89B_like	FAM89B	ENSSTOG00000034710	human_blastn	8.700717778	8.731994325	8.66743539	8.862672429	8.710081201	8.851959631	8.709653936	8.679412373	8.773672851	8.674530127	8.644916712	8.714940757	8.777423218	8.6926551	8.758208032	8.736008644	8.830425044	8.663472232	8.732901261	8.709439988	8.819659452	8.847001707	8.75713678	8.804613944	8.772435289	8.805947559	8.688894089	8.69291351	8.72354445	8.781439399	0.398714568	0.450560035	0.101966726	0.126603833	0.089691896	0.175213413	0.020535043	0.027956512	0.708204902	0.820615172	0.093438754	0.116401979	0.12383739	0.214811326
ENSSTOG00000034807	LINC00634	LINC00634	LINC00634	ENSSTOG00000034807	human_blastn	8.736924319	8.589689545	8.73202556	8.75738385	8.62831365	8.447236849	8.59251166	8.510716254	8.731090741	8.541811985	8.711112312	8.885323344	8.613192341	8.697928073	8.945994623	8.664329218	8.888418902	8.701836535	8.546137559	8.670820547	8.756319646	8.677471684	8.694945261	8.638969431	8.681981711	8.515597877	8.749705851	8.770006011	8.710986697	8.609321879	0.060045261	0.085998761	-0.158737923	-0.243661575	0.038869224	0.092334299	0.065755222	0.119139762	0.314274143	0.490156085	-0.005456662	-0.00866006	0.941740141	0.964296317
ENSSTOG00000034809	ENSSTOG00000034809	ENSSTOG00000034809	ENSSTOG00000034809	ENSSTOG00000034809	reference	6.913470997	6.927546388	7.03640968	7.028235869	7.148124365	7.065404518	7.092102156	7.089753333	7.068327971	7.119600677	7.029904642	7.109962831	6.937666725	7.042775206	7.099833859	6.959793336	7.031848575	7.020729825	7.044294946	7.055466174	6.987735891	6.95609899	7.056594841	6.93889772	7.033895189	6.946460715	7.099508028	7.045649904	7.041430032	7.053494167	0.001472963	0.003157387	-0.255866371	-0.364251825	0.0016712	0.007580754	-0.359185612	-0.485445431	2.80E-05	3.36E-04	-0.243887296	-0.340212885	0.004001635	0.013722467
G10018	G10018	G10018	NA	G10018	reference	7.485454213	7.702237149	7.794227394	8.083112221	7.911634697	7.626026502	7.880371687	7.901842675	7.917296717	7.534898252	7.789690014	7.894025225	7.594236983	7.75469868	7.907130537	7.692659144	7.67899414	7.605568268	7.513017668	7.818014726	7.845137267	7.786005329	7.610874573	7.618662449	8.11896151	7.360678347	7.662628319	7.656119118	7.767444371	7.827913017	0.034467474	0.052610352	-0.137145954	-0.363370979	0.099835309	0.189764961	-0.25673701	-0.632467904	0.00412315	0.019299446	-0.088376433	-0.228585748	0.303029428	0.425898091
G10026	G10026	G10026	NA	G10026	reference	6.974265664	6.899460901	6.987750161	7.029781104	7.128969165	7.034128295	7.03116259	6.871098693	6.906508633	6.987331338	6.888206901	6.873155512	7.053713512	7.014937748	6.982854059	6.935489718	6.975871908	6.973493709	6.986235849	7.034809098	6.999334912	6.959487941	6.950807395	6.926597473	7.051259107	7.020395053	7.133364688	7.080176065	7.03553834	7.034749173	0.050286545	0.073578871	0.035734013	0.063358269	0.640974324	0.744270577	-0.082481972	-0.166355288	0.217878169	0.382235798	-0.004273071	-0.007520066	0.956329283	0.973240214
G10028	G10028	G10028	NA	G10028	reference	7.486156104	7.528591194	7.624337588	7.394950894	7.652106283	7.539888348	7.421784958	7.319342303	7.517206295	7.630830623	7.504891811	7.350391462	7.619821296	7.519627824	7.563202557	7.521685645	7.467186291	7.448227625	7.465772402	7.64081441	7.521141361	7.510613788	7.351868533	7.492477889	7.512698103	7.541506799	7.775342663	7.647414155	7.674119199	7.539466977	0.079766798	0.110478421	0.01328448	0.026658072	0.864777835	0.909606455	0.049766156	0.118719098	0.451311819	0.621542128	-0.058755607	-0.113477482	0.469951961	0.592361431
G1006	HMGN2_G1006	HMGN2	HMGN2	G1006	human_blastn	7.781207201	7.853662918	7.833925584	7.770141973	7.907914381	7.882518016	7.852487197	7.834898197	7.813856001	7.90439015	7.849886986	7.691123044	7.819884654	7.872892883	7.786578865	7.798430297	7.794000166	7.820627718	7.802655294	7.84184442	7.875363766	7.786752399	7.821457662	7.792886602	7.845974243	7.860105351	7.750391333	7.803248583	7.821801986	7.725742676	0.253644649	0.305315787	0.081844891	0.107793933	0.20698015	0.328259645	-0.029669034	-0.043156854	0.612514001	0.751245278	-0.032106352	-0.04262487	0.620444525	0.722705171
G10161	G10161	G10161	NA	G10161	reference	8.433261316	8.503483866	8.547658371	8.668020695	8.522708092	8.580899253	8.486049175	8.50659885	8.801880186	8.635527937	8.602365198	8.699903293	8.57550358	8.693473398	8.69144074	8.580536416	8.718398615	8.628462062	8.858267515	8.554160467	8.57922009	8.534274057	8.591222596	8.526887503	8.574087906	8.595549734	8.607838172	8.632936041	8.609420149	8.630456539	0.027612705	0.043226674	-0.153446881	-0.210228191	0.02851122	0.072491799	-0.04382021	-0.068813178	0.477813181	0.642852892	-0.207932173	-0.271650714	0.004910234	0.016341517
G10180	SDAD1_like_G10180	SDAD1_like	SDAD1	G10180	human_blastn	7.375479471	7.450994963	7.63425966	7.597144627	7.60131252	7.597152794	7.548602751	7.552404009	7.507471459	7.654121492	7.541990126	7.543278869	7.505062544	7.59172642	7.485093042	7.592510655	7.51296212	7.553868275	7.593257013	7.528614834	7.407192169	7.485873233	7.539447698	7.522298835	7.500058059	7.577448796	7.603357352	7.584430772	7.545288428	7.640766389	0.045681558	0.067686258	-0.187202317	-0.26410341	0.011557698	0.035311595	-0.200604125	-0.306778763	0.003507285	0.017038582	-0.185841294	-0.257227177	0.01550678	0.041252099
G10182	G10182	G10182	NA	G10182	reference	7.289633251	7.284901334	7.41470098	7.414377846	7.438978156	7.35744395	7.344958835	7.388941367	7.312072085	7.46896266	7.389681381	7.353024174	7.255714609	7.480488545	7.321346989	7.368653258	7.306645026	7.355172515	7.271789794	7.384434632	7.286255124	7.318069727	7.434893893	7.481163697	7.348212163	7.348674277	7.4403503	7.48826345	7.486627374	7.515371253	0.03376459	0.051649436	-0.088734	-0.137975626	0.231390966	0.35673384	-0.120665799	-0.208940204	0.070792356	0.1709681	-0.124626321	-0.188622649	0.106026798	0.189723968
G10245	G10245	G10245	NA	G10245	reference	8.807554952	8.839807748	8.7815748	8.741752003	8.743832285	8.739816275	8.770816629	8.911663419	8.900512648	8.889077395	8.658448723	8.637758365	8.726019144	8.797674016	8.634646255	8.852350283	8.932213478	8.767102164	8.788986901	8.738468139	8.821109533	8.772779114	8.661174341	8.765081441	8.72170401	8.83185401	8.681837822	8.819953642	8.787927192	8.83701228	0.575168112	0.618303183	0.124957764	0.165249307	0.059379696	0.128322494	0.054202676	0.079738341	0.363552938	0.539024917	0.04374578	0.058623212	0.505843739	0.624121531
G10649	ZNF518B_containing	ZNF518B_containing	NA	G10649	human_blastn	7.925760335	7.810454031	7.777401399	7.836394847	7.783042898	7.666887867	7.77978544	7.803946558	7.608960182	7.871188978	7.721362364	7.773643428	7.715388902	7.585200591	7.499584426	7.709626023	7.677401214	7.73698749	7.784776365	7.650529181	7.845452596	7.845522947	7.692098182	7.720454573	7.942867124	7.849650471	7.867423422	7.956191815	7.794661967	7.824499934	1.44E-04	3.93E-04	0.259601964	0.381847118	0.002029572	0.008856842	0.11409156	0.208733974	0.090420442	0.203562156	0.275911047	0.38499533	0.002087955	0.007962328
G1065	G1065	G1065	NA	G1065	reference	7.895967031	7.868450825	7.936838955	7.911704253	7.911008463	7.970618504	7.852598658	7.93173848	7.907365104	7.744260899	7.840965102	7.901531282	7.895353026	7.87359815	7.913098303	7.939909769	7.979584794	7.824766158	7.913804638	7.942523951	7.821901428	7.837536402	7.89726208	7.823686	7.881593381	7.820304198	7.808843813	7.963057509	7.993396928	7.802876687	0.430668454	0.482092055	-0.090034154	-0.124551696	0.188211556	0.306082435	-0.098048128	-0.149465231	0.11639065	0.243447336	-0.006482349	-0.009134379	0.924869746	0.953270704
G1075	RPL21_G1075	RPL21	RPL21	G1075	human_blastn	8.589786721	8.624079133	8.691613315	8.692210165	8.590772926	8.753334992	8.649061152	8.571492659	8.637556209	8.717422858	8.671344029	8.641369463	8.560338007	8.694329833	8.759167662	8.625638518	8.560104707	8.716282459	8.689130831	8.628447815	8.723982364	8.520050537	8.549624148	8.717153351	8.509249755	8.611104904	8.618209189	8.651018849	8.592550205	8.615658798	0.370719415	0.423119202	-0.108760804	-0.14029188	0.088122213	0.172933673	-0.054025519	-0.076978762	0.353483297	0.528900956	-0.064002534	-0.083425409	0.317422159	0.440737502
G10765	G10765	G10765	NA	G10765	reference	8.05220269	8.074430993	8.260010976	8.33142586	8.242326553	8.155961044	8.246393105	8.21954879	8.320818805	8.187468188	8.329915176	8.270354396	8.277898853	8.306576901	8.230546199	8.182567479	8.283372958	8.241188275	8.205486791	8.25917661	8.13037958	8.087371642	8.242196756	8.311887516	8.321034916	8.001022564	8.216987395	8.288760415	8.219232625	8.165484275	1.86E-07	8.97E-07	-0.310267387	-0.369862624	6.08E-06	7.16E-05	-0.299618924	-0.374847168	5.37E-06	8.64E-05	-0.425019033	-0.469774027	1.25E-08	2.23E-07
G10810	G10810	G10810	NA	G10810	reference	9.214065319	9.115659351	8.729621752	9.046094479	9.216178056	9.122817415	8.951023273	8.894196832	9.055006466	8.793804198	9.341861905	8.862873402	9.07576333	8.975343131	9.020728981	8.937038779	9.143215125	9.061975557	8.97705844	8.958824337	9.009843345	9.146013192	8.726060375	9.011823278	9.228144539	9.250306734	9.141991622	9.294831835	9.143746215	9.007553202	0.024558974	0.038926714	0.221866694	0.360998753	0.009065496	0.029104896	0.07266336	0.150587276	0.276123846	0.450917161	0.079973072	0.138655617	0.315958321	0.439551161
G10872	AUTS2_G10872	AUTS2	AUTS2	G10872	human_blastn	7.295461908	7.263933953	7.511738251	7.374649095	7.50887509	7.272471941	7.31762325	7.337967487	7.555937023	7.466262194	7.367381459	7.457294965	7.254905329	7.436834375	7.335767432	7.338971345	7.43025821	7.425119987	7.360905724	7.313408882	7.293209854	7.348965715	7.298367962	7.316756598	7.328946232	7.220819798	7.446849604	7.432092602	7.390380477	7.464401772	0.045746179	0.067765525	-0.224344386	-0.36286882	0.008340123	0.027279478	-0.111198153	-0.226175986	0.103749766	0.223771845	-0.248223384	-0.375874541	0.006792268	0.021257896
G10887	G10887	G10887	NA	G10887	reference	8.799434556	8.76909536	8.590067137	8.786272241	8.73219575	8.775790443	8.808936579	8.791943172	8.802954043	8.745285833	8.820180657	8.759601044	8.692998568	8.715433048	8.721767735	8.705140513	8.727959515	8.763496947	8.729506973	8.691663825	8.77756692	8.707959709	8.755337692	8.761778236	8.763219639	8.725872572	8.791481969	8.825924539	8.771552819	8.831800271	0.149205418	0.191460643	0.068808073	0.081555467	0.205801262	0.3267504	-0.035692596	-0.045464537	0.47892928	0.643785784	-0.001311752	-0.001569969	0.980817864	0.988607284
G10915	G10915	G10915	NA	G10915	reference	7.229899825	7.243179821	6.884300361	7.064534487	7.211429549	7.112600563	7.123826895	7.1713283	6.584404764	6.77523782	6.786167677	6.804973708	6.963466427	6.771791482	6.948328165	6.819929875	6.610080102	6.877922938	6.756042195	6.80564854	7.232487149	7.254132454	6.777800446	6.799003057	7.077085672	7.095333816	7.1191314	7.019269815	7.080743979	7.136453426	2.39E-23	1.02E-21	0.781340433	1.056615172	1.82E-08	5.30E-07	0.08029881	0.222492257	0.226630011	0.392113044	1.284848037	1.420818835	1.52E-13	7.70E-12
G11148	HNRNPC	HNRNPC	HNRNPC	G11148	human_blastn	8.680783119	8.628853413	8.741092052	8.59327684	8.640958615	8.757807383	8.733762811	8.677545524	8.725297044	8.496853691	8.573228414	8.676410912	8.738543783	8.677118667	8.65108526	8.671515496	8.812016662	8.680401104	8.751346988	8.649170575	8.604955118	8.713741044	8.751155443	8.669553319	8.689842173	8.630713028	8.673354352	8.683957459	8.760587712	8.845395196	0.296806873	0.349603146	-0.042803849	-0.056169165	0.503932016	0.630683085	-0.037551101	-0.054285931	0.520665093	0.678261894	0.009562695	0.01266396	0.882008066	0.922092527
G11250	MIR4453HG_containing	MIR4453HG_containing	NA	G11250	human_blastn	8.434913468	8.385224807	8.325964708	8.328151956	8.259700516	8.381110667	8.354861307	8.363504698	8.240030909	8.328248501	8.258576087	8.232795871	8.187685931	8.145424615	8.273905093	8.370343031	8.187638548	8.338478167	8.228439973	8.293709494	8.355052885	8.310562961	8.299967831	8.233947925	8.440442274	8.289706578	8.302972998	8.41584121	8.500781567	8.321349124	3.02E-04	7.61E-04	0.078556642	0.10315944	0.223770139	0.347712711	0.02953847	0.042934581	0.613858199	0.752515172	0.209506029	0.262467437	0.00254837	0.009386137
G11440	PGRMC2_like_G11440	PGRMC2_like	PGRMC2	G11440	human_blastn	10.57301909	10.52538018	10.492393	10.60156898	10.60198989	10.64266345	10.6586962	10.70530638	10.49369551	10.5678225	10.49722199	10.45974157	10.47389716	10.43146274	10.47696922	10.37737951	10.53576501	10.52540029	10.45500098	10.50111045	10.67185271	10.64636607	10.56717676	10.51498501	10.63757585	10.57603496	10.6464578	10.56458265	10.63566978	10.63655204	1.45E-09	1.02E-08	0.1642482	0.178894066	9.75E-05	7.33E-04	-0.053578544	-0.061299579	0.17961595	0.334481772	0.131375903	0.14346547	0.001971907	0.007610298
G11483	KCNA6_G11483	KCNA6	KCNA6	G11483	human_blastn	7.802273078	7.913641173	7.991133339	7.858169363	7.917120362	7.892690874	7.85703724	8.008573702	7.877522374	7.898153963	7.879154282	7.805117627	7.916789468	7.798408639	7.924589282	7.918414412	7.786490605	7.992380157	7.816586276	7.804990881	7.839815776	8.018146201	7.910447128	7.885855196	7.83649939	7.975426547	7.831213437	7.818375129	7.860851566	7.939177054	0.255617445	0.307386789	-0.010698634	-0.015272387	0.877112209	0.91834108	0.016980215	0.027303805	0.78422496	0.872602458	0.071771822	0.102263434	0.310197204	0.433947908
G11535	G11535	G11535	NA	G11535	reference	7.653303729	7.649707549	7.619738918	7.414060379	7.371896999	7.443263385	7.417158873	7.349299692	7.611896397	7.527758677	7.537710882	7.533145568	7.551040021	7.645223369	7.55443029	7.595159428	7.739128954	7.564908216	7.607615861	7.610520927	7.456298563	7.544151288	7.522130817	7.483130712	7.528861573	7.421208402	7.444019101	7.60149773	7.359359601	7.489586514	2.85E-04	7.22E-04	-0.030847582	-0.051769167	0.68229978	0.776347786	0.250846752	0.414382858	0.001431076	0.008263619	-0.035117165	-0.05844574	0.647319522	0.744823973
G11890	ZNF415_containing	ZNF415_containing	NA	G11890	human_blastn	8.776213113	8.742423649	8.744168457	8.715938325	8.829926895	8.821102029	8.76917101	8.816371665	8.720737188	8.800580117	8.531179204	8.688932227	8.72815258	8.664040412	8.644727918	8.636623304	8.721887852	8.674218549	8.642572591	8.712972446	8.792099616	8.84690786	8.613945724	8.64788398	8.725056679	8.744041157	8.81128042	8.799646845	8.747787876	8.809676664	6.32E-04	0.001474335	0.156483844	0.190576451	0.008614472	0.027934894	-0.009668615	-0.012977467	0.857329953	0.917175182	0.138326071	0.168557532	0.021998077	0.054866851
G11891	ZNF83_containing_G11891	ZNF83_containing	NA	G11891	human_blastn	10.52726242	10.66348001	10.69494678	10.68885059	10.69481233	10.70957516	10.8520525	10.77738114	10.65254846	10.7349268	10.53868872	10.59533982	10.61708296	10.51220836	10.60606696	10.59147817	10.51160413	10.54624211	10.63692039	10.58062708	10.67382395	10.69358523	10.62007518	10.67226345	10.64358681	10.70639496	10.72156476	10.8537084	10.68540191	10.7564109	0.00140394	0.003021658	0.051900075	0.061204542	0.332836957	0.46827777	-0.101634367	-0.125769234	0.04630709	0.12537705	0.045928458	0.054407969	0.391903329	0.518171477
G11897	G11897	G11897	NA	G11897	reference	7.588391596	7.480630391	7.533141372	7.623907604	7.521868795	7.428323243	7.543768046	7.643246176	7.498934901	7.601444403	7.531283643	7.406973788	7.584791284	7.579142402	7.505254918	7.521092392	7.511696868	7.604597089	7.527156001	7.556431794	7.525104388	7.508130327	7.590182226	7.552482659	7.53373307	7.467045548	7.526303795	7.630741377	7.583225946	7.588928582	0.606874098	0.647020827	0.023798316	0.032992193	0.724837328	0.807333212	-0.044148642	-0.067883747	0.469657717	0.635953503	-0.059158123	-0.081875946	0.387339704	0.513586566
G11969	FXYD7	FXYD7	FXYD7	G11969	human_blastn	7.5935527	7.592097881	7.560753513	7.551079674	7.597243363	7.608619413	7.607721915	7.5018066	7.580776371	7.424262649	7.609847701	7.536295369	7.641690332	7.512784193	7.731071561	7.566027089	7.620872928	7.533112908	7.545239548	7.678362493	7.55948184	7.541795517	7.711533605	7.610566176	7.628808479	7.509880334	7.487179841	7.525119429	7.475433947	7.433229733	0.126820036	0.165969422	-0.056302305	-0.087884986	0.443803978	0.575490387	-0.029438481	-0.052839022	0.647798895	0.777843869	-0.008401401	-0.013198376	0.909929445	0.941922898
G12041	MORF4L1_G12041	MORF4L1	MORF4L1	G12041	human_blastn	10.18525791	10.16523606	10.20463781	10.1448893	10.18699417	10.20015273	10.27259708	10.14567138	10.25255833	10.11220352	10.15246283	10.21044645	10.17196882	10.20323645	10.1670455	10.02381087	10.2486316	10.21467918	10.09673051	10.13534502	10.18193069	10.15070204	10.22393679	10.16562139	10.18850592	10.16168743	10.29254074	10.11552309	10.0993656	10.1170387	0.980089243	0.98250842	-0.003157598	-0.003632023	0.949669806	0.966567281	-0.03270904	-0.04020105	0.485711764	0.649820152	-0.019845388	-0.022954606	0.692188113	0.780890738
G1232	G1232	G1232	NA	G1232	reference	8.212975995	8.554665223	8.638286367	8.877573937	8.223736288	8.458529976	8.730576779	8.816586078	8.206095351	8.776260533	8.291427758	8.196111572	8.797804415	8.75955095	7.908444591	8.600690749	7.889398603	8.478718867	8.127030909	8.182610557	8.48862466	8.726349587	8.776397367	8.19763021	8.03812673	8.747877246	7.878881725	8.407758407	8.232694562	8.2543446	0.005432634	0.010161377	0.131395721	0.515494074	0.093053927	0.179877685	-0.001959033	-0.01096089	0.97146715	0.985232211	0.038112652	0.145697707	0.634847781	0.734845654
G12354	G12354	G12354	NA	G12354	reference	7.13514714	7.153380576	7.222318472	7.137083219	7.220973316	7.103783863	7.198137989	7.270318011	7.142614666	7.010034995	7.108966742	7.117140527	7.112970003	7.111552428	7.122595912	7.053856569	7.131430602	7.176197115	7.10342409	7.119713042	7.259097644	7.085463118	7.141743302	7.269203399	7.139025329	7.140681404	7.35958606	7.27549498	7.279236615	7.231910792	0.008067847	0.014449309	0.034078793	0.059033396	0.654440267	0.754870796	-0.041835696	-0.083853054	0.524537822	0.68101037	0.11532468	0.192517072	0.153496215	0.253175054
G12596	G12596	G12596	NA	G12596	reference	7.366489416	7.389020391	7.27059753	7.230559415	7.395475052	7.458194806	7.441269125	7.398271244	7.151186953	7.300050564	7.295413324	7.288187883	7.26535158	7.284524777	7.197722768	7.229682585	7.298425905	7.300838246	7.258439931	7.176038788	7.273384478	7.433893317	7.2537835	7.251430833	7.299984701	7.367616636	7.281637587	7.248520787	7.441599382	7.425765923	8.92E-04	0.002012989	0.21008412	0.323467661	0.009682668	0.030547289	-0.021540801	-0.041030484	0.740592573	0.843075185	0.216505802	0.320819138	0.011409311	0.03208194
G12628	G12628	G12628	NA	G12628	reference	10.21463749	10.02441488	10.29373695	10.1361577	10.16590646	10.21465538	10.09337671	10.08806013	10.37347883	10.13067431	10.21631642	10.23776887	10.30546719	10.28800742	10.21185768	10.34068181	10.4384228	10.21904318	10.18237476	10.2230324	10.11230858	10.21055364	10.12306971	10.16222075	10.20808159	10.0386947	10.03423257	10.1197377	10.15439273	10.05564142	0.003901135	0.00755907	-0.15797921	-0.195788833	0.010285649	0.032109846	-0.018022109	-0.024858926	0.745948374	0.846556911	-0.165333825	-0.202271568	0.008309697	0.024827205
G1274	G1274	G1274	NA	G1274	reference	9.381837683	9.393675277	9.082477907	9.21119825	9.343741169	9.220602511	9.319294911	9.303332835	9.087436184	9.270895813	9.177189153	9.192283561	9.100932575	9.048602016	9.133673942	9.194653243	9.134928652	9.206150317	9.173132529	9.067239746	9.354703104	9.288955464	9.199536059	9.16305314	9.358059355	9.273288684	9.13995218	9.14268667	9.214482718	9.197050516	3.43E-06	1.31E-05	0.244488809	0.290552503	6.87E-05	5.51E-04	0.073414684	0.097311667	0.181161763	0.336372282	0.289162478	0.331233372	7.56E-06	6.55E-05
G12912	RBM39_G12912	RBM39	RBM39	G12912	human_blastn	8.275602694	8.208694885	8.20276585	8.129400749	8.242887861	8.172918814	8.177969124	8.188666088	8.267360831	8.144294737	8.131166113	8.125899857	8.133264876	8.272201397	8.132679078	8.235869664	8.113437828	8.131933247	8.157197831	8.112432044	8.205789361	8.216217931	8.095359819	8.171259123	8.252057944	8.288147641	8.212297145	8.201955696	8.165175931	8.233269	0.061017362	0.087247452	0.123376803	0.154320928	0.04429006	0.102222028	0.088273967	0.119793302	0.120809876	0.250033554	0.085969035	0.108465512	0.163750427	0.266266543
G12941	G12941	G12941	NA	G12941	reference	8.257457682	8.28707707	8.425329419	8.453061685	8.294690566	8.165040553	8.35955181	8.46888396	8.39870188	8.380215195	8.479781314	8.448268289	8.347035875	8.47935338	8.389698155	8.489271744	8.392938039	8.362686621	8.329759722	8.353755581	8.324595227	8.294263297	8.438401025	8.504763651	8.307488583	8.318722321	8.414369372	8.374946345	8.352782833	8.349897209	0.061951407	0.088406646	-0.184242989	-0.24345666	0.007575715	0.025385728	-0.067367599	-0.101773355	0.269975512	0.443971068	-0.178040638	-0.232284016	0.01185837	0.033107787
G12968	G12968	G12968	NA	G12968	reference	8.306093239	8.295591931	8.23721359	8.343212867	8.226604119	8.291838751	8.279636208	8.346335638	8.33974478	8.198629629	8.247516066	8.264344702	8.200795366	8.216708267	8.223153983	8.225494222	8.340550673	8.323463347	8.278868219	8.265449756	8.131490437	8.262685513	8.25565394	8.328166193	8.312704644	8.103628329	8.244076197	8.242291528	8.299500231	8.279631356	0.371590279	0.423958794	-0.047747045	-0.061969126	0.45019818	0.581184003	-0.107120866	-0.149251529	0.069570193	0.168853234	-0.025349828	-0.033237048	0.690886554	0.779800724
G13237	G13237	G13237	NA	G13237	reference	7.100160493	7.306111337	7.096666914	7.048787275	7.172092634	7.213643365	7.149930946	7.216553854	7.039598305	7.090957236	7.065574703	7.099490714	7.08582988	7.143782688	7.118533625	7.07402093	7.042164654	7.163142129	7.111803998	7.126340551	7.140814158	7.189306876	7.063704837	7.195537688	7.04959356	7.143991016	7.224932417	7.158470557	7.064605894	7.202470865	0.201408116	0.24943652	0.126902377	0.208783638	0.102258987	0.193256321	0.026892593	0.052492255	0.680609982	0.801135351	0.188122274	0.290509954	0.025967205	0.062625579
G13329	G13329	G13329	NA	G13329	reference	7.276851103	7.057419697	7.06086803	7.230708183	7.369814789	7.334102032	7.318861737	7.363818777	6.983706466	7.102121505	7.052278277	7.148640236	7.1632862	7.037856275	7.049865405	7.107277706	7.03501715	7.148257813	7.085666969	7.086356934	7.161542373	7.202626307	7.109660627	7.085430811	7.408152889	7.111325936	7.307808429	7.182970976	7.414781822	7.301932992	7.80E-14	1.05E-12	0.111459561	0.192350914	0.154382052	0.263407216	-0.272100227	-0.439795289	8.22E-04	0.005290378	0.194575429	0.309081181	0.025054394	0.060845671
G13454	RPS12	RPS12	RPS12	G13454	human_blastn	10.08844142	10.07607653	9.999841246	9.98937961	9.90226259	9.938353303	9.896954982	9.932129814	10.10250745	10.20566702	10.1063776	9.901373974	10.09104488	10.1865361	10.13705243	10.02011738	10.05924833	9.976151325	10.02308253	10.17377661	9.98461065	9.995319585	9.880388047	10.0020336	10.06692063	10.01717483	9.81482004	10.01753475	9.871359312	9.959471638	4.63E-04	0.001114662	0.027918794	0.034445473	0.633468708	0.738511409	0.113062376	0.147852987	0.041922895	0.116429691	-0.123914124	-0.150776442	0.037092453	0.083152612
G13506	GOT2_G13506	GOT2	GOT2	G13506	human_blastn	7.240734374	7.240072623	7.336521941	7.213626358	7.250429185	7.279784348	7.390607087	7.301294892	7.417161477	7.254785721	7.341842479	7.346567556	7.405993281	7.371000084	7.321420486	7.182543008	7.307564854	7.399203478	7.294878826	7.261483532	7.321061807	7.359916378	7.318892999	7.286928943	7.268273293	7.281224048	7.2937992	7.246822823	7.267480355	7.2276373	0.142994999	0.18440422	-0.069005315	-0.104354372	0.341422047	0.477324868	-0.013105793	-0.022843939	0.837257386	0.904899266	-0.155214614	-0.223561218	0.042973053	0.093247315
G13577	MIR138-2_containing	MIR138-2_containing	NA	G13577	human_blastn	8.249166311	8.170994291	8.327541262	8.360596924	8.380308988	8.315470651	8.220397084	8.402407219	7.982004426	8.100173276	7.870010455	8.388180532	7.931989913	7.963755004	8.309251129	8.17896926	8.002565353	8.33600578	8.048439502	8.027103068	8.236011841	8.257799798	7.923897278	7.983945056	8.43245043	8.367057962	8.395492553	8.499480019	8.490672803	8.166301744	2.39E-23	1.02E-21	-0.064921856	-0.099647305	0.374157381	0.509223739	-0.09176869	-0.158369313	0.160745312	0.307556671	0.53091965	0.605845144	8.64E-08	1.24E-06
G136	G136	G136	NA	G136	reference	7.33230384	7.311440627	7.39982905	7.3406122	7.666837403	7.579206269	7.410042034	7.376919868	7.455821422	7.260938037	7.210517608	7.381487746	7.393443071	7.350079819	7.30748459	7.407732021	7.471561671	7.404365421	7.305354434	7.460361483	7.492416104	7.245554753	7.251142836	7.369192243	7.41131235	7.347850675	7.380711132	7.349198591	7.475540281	7.407568549	0.146253543	0.18804909	-0.046396936	-0.09326375	0.554272725	0.672836394	-0.167689211	-0.359423138	0.022470833	0.072699053	0.015449654	0.030633247	0.847928167	0.897814964
G1366	G1366	G1366	NA	G1366	reference	7.107114206	7.118096971	7.15442578	7.168976805	7.165566271	7.200616763	7.200777085	7.207336528	7.289494646	7.188557817	7.14833055	7.126109941	7.143062731	7.194992927	7.18386558	7.173959061	7.241688664	7.101361332	7.150685437	7.191623386	7.132522744	7.085875195	7.162869185	7.205726201	7.249477255	7.158111465	7.08503498	7.149411095	7.235297143	7.124134083	0.247316665	0.298613244	-0.064572593	-0.097781974	0.373112248	0.508330496	-0.131148613	-0.216648405	0.047852716	0.128337551	-0.158404331	-0.227688228	0.039265683	0.086952576
G13788	G13788	G13788	NA	G13788	reference	9.879429245	10.14279506	9.872860164	10.27203224	9.908503687	9.954350874	9.813976217	10.20549349	10.1880669	10.39214584	10.36299126	10.16911646	10.16469397	10.4092313	9.977484128	10.09316575	10.47389445	9.957338555	10.48093572	10.1214705	9.802094532	9.874861056	10.25994586	10.376376	10.22986371	10.06054358	10.13871384	10.26416596	10.09396102	10.0241142	4.78E-07	2.14E-06	-0.049434456	-0.078830225	0.504915894	0.631546582	-0.060127611	-0.109108506	0.356495014	0.532055475	-0.391888833	-0.486409794	3.79E-05	2.70E-04
G1404	G1404	G1404	NA	G1404	reference	7.348082088	7.150376071	7.473231232	7.200134832	7.170451063	7.162662937	7.024434975	7.17416651	7.501269295	7.373499896	7.426920744	7.475545307	7.438263982	7.426608321	7.38954763	7.3789574	7.536303947	7.291570436	7.522088207	7.520666883	7.233281766	7.18489794	7.428960113	7.433567464	7.183969194	7.330906072	7.212351034	7.350883745	6.981936866	7.030669475	4.24E-13	5.12E-12	-0.241958089	-0.429976618	0.007585269	0.025410755	0.133608187	0.312953082	0.058302041	0.148702547	-0.342160424	-0.515793984	0.001461131	0.00591639
G14132	G14132	G14132	NA	G14132	reference	7.363536341	7.200609081	7.324910897	7.256588475	7.269877034	7.235450747	7.22699243	7.31350568	7.367072354	7.323393771	7.293180879	7.290527449	7.324752772	7.277966016	7.384989139	7.281194054	7.353483534	7.289349167	7.262366469	7.362459965	7.253630105	7.251778716	7.339930349	7.40971314	7.221693129	7.297953915	7.246400906	7.273228594	7.256254888	7.229043947	0.037077478	0.056132205	-0.073617747	-0.105728905	0.294331193	0.427990363	0.030825435	0.050580449	0.623043678	0.759546358	-0.07680722	-0.110347742	0.282203584	0.403491008
G14137	GOT2_G14137	GOT2	GOT2	G14137	human_blastn	7.888340972	7.655900027	7.704904403	7.718300065	7.695603428	7.712935411	7.712662331	7.644031773	7.832718395	7.627012272	7.67713946	7.87738091	7.858030597	7.748807628	7.839551305	7.745416264	7.829796685	7.804666236	7.770690281	7.731255582	7.746439769	7.770569906	7.836547276	7.757865296	7.662689063	7.665393035	7.724319322	7.691739525	7.742154727	7.800538619	0.272801378	0.324813054	-0.071764406	-0.109739144	0.325894687	0.461548398	0.072743757	0.127208742	0.263117811	0.436313251	-0.00690065	-0.010655365	0.925225271	0.953475827
G14138	GOT2_G14138	GOT2	GOT2	G14138	human_blastn	7.55586855	7.355586954	7.133680832	7.53937532	7.278719491	7.394656539	7.467539509	7.516903125	7.498929298	7.084649092	7.384296194	7.589939556	7.633407229	7.43554135	7.637958033	7.342772255	7.419861276	7.626777733	7.454966214	7.424641083	7.353175214	7.513134906	7.602928521	7.650873501	7.248535689	7.33714087	7.352630635	7.517808055	7.548367897	7.509098623	0.939423806	0.947041176	-0.039705275	-0.145955424	0.593292796	0.705856794	-0.007363669	-0.035183649	0.897797181	0.941778808	0.009368105	0.031795388	0.907790597	0.940280594
G14290	TIPARP_like	TIPARP_like	TIPARP	G14290	human_blastn	9.045714208	8.983553938	9.314027701	9.347067046	9.386801506	9.091845753	9.07898127	9.234428871	9.241129322	9.040052298	9.29940022	9.266823301	9.321869637	9.213116425	9.020902449	9.234558041	9.205837494	9.059977387	9.132557782	9.328161781	9.231533085	9.232385096	9.436106978	9.191535693	9.203566022	9.022710567	9.436118185	9.270997434	9.235249096	9.093354247	0.328917676	0.381778886	-0.079785982	-0.130883174	0.291823767	0.425767067	-0.114854199	-0.2114059	0.088883062	0.200955878	-0.127025042	-0.199672046	0.108712316	0.193365089
G1437	G1437	G1437	NA	G1437	reference	7.83135104	8.008561062	8.009139259	8.085304958	8.146304023	8.097679421	8.127403335	8.206469915	7.871279188	8.089417447	7.921662939	8.062933752	8.001470797	8.08806748	8.06301574	8.039164873	7.946458217	8.067593694	8.046571526	7.997955049	7.868315396	7.968874943	7.98509845	8.053980725	8.158382787	7.912127094	8.109098175	8.241662524	7.982830918	8.067227886	2.03E-05	6.68E-05	-0.209330483	-0.288889635	0.004850568	0.017854778	-0.369119613	-0.468103246	4.65E-06	7.69E-05	-0.122070939	-0.173851154	0.095942973	0.175547256
G14390	G14390	G14390	NA	G14390	reference	7.368621445	7.49226345	7.420549442	7.357130622	7.423771946	7.408308335	7.427848682	7.527568835	7.398440893	7.56006767	7.341859947	7.460861681	7.45142616	7.419124703	7.509064334	7.462259288	7.465990799	7.439998242	7.4018652	7.391595728	7.405113073	7.397366417	7.351603312	7.53689838	7.53132127	7.505568382	7.420820921	7.515429891	7.463234596	7.484105137	0.771563832	0.797363264	-0.033874075	-0.052249413	0.64160213	0.744573803	0.013880088	0.024595504	0.828539297	0.89932497	0.008900259	0.013805896	0.903921544	0.938027433
G14484	HSPH1	HSPH1	HSPH1	G14484	human_blastn	8.247452527	8.211635128	8.157805636	8.01740878	8.152840366	8.409363203	8.389033388	8.431636182	8.131473517	8.06865539	7.9893491	8.089094245	8.079699483	8.007840757	7.925176067	8.171884089	8.000874387	8.271714163	7.96687395	7.964309432	8.151661096	8.285660666	8.077242451	8.164537234	7.935052437	8.197052483	8.229368637	7.971456227	8.189164176	8.443750584	0.005973952	0.011051721	0.105053535	0.213151492	0.19272208	0.311529269	-0.051365785	-0.126939354	0.436241012	0.607238717	0.208233297	0.367467323	0.025912301	0.062517916
G14485	G14485	G14485	NA	G14485	reference	7.617704329	7.676406524	7.421159246	7.52718449	7.472118903	7.400074673	7.427387634	7.525770848	7.27882482	7.434713853	7.349903903	7.366256556	7.295541927	7.357661435	7.424541131	7.341439109	7.269465421	7.507220768	7.315749394	7.43222895	7.645808371	7.582640328	7.418425052	7.393696921	7.51659995	7.710671578	7.555596269	7.535041797	7.415397232	7.491403317	3.83E-14	5.45E-13	0.515470157	0.603868244	2.39E-08	6.66E-07	0.333942112	0.449696628	3.07E-05	3.66E-04	0.741590539	0.81022437	4.39E-13	2.05E-11
G1466	ZNF717_containing_G1466	ZNF717_containing	NA	G1466	human_blastn	7.609100892	7.792892518	7.535695977	7.768991633	7.683342585	7.598418168	7.691995624	7.782545967	7.544643976	7.619175119	7.490111331	7.532928911	7.463693605	7.398581551	7.448802923	7.645193801	7.462011074	7.741402465	7.401456335	7.507713886	7.558472888	7.826709177	7.690769434	7.641919775	7.590747404	7.620640893	7.63847305	7.408422174	7.5577993	7.851495775	0.010733479	0.018576237	0.144982891	0.293796594	0.081558343	0.162902762	-0.001953103	-0.005044704	0.976043365	0.986839763	0.310866649	0.500398427	0.003408047	0.011997587
G14839	G14839	G14839	NA	G14839	reference	7.45246354	7.326555526	7.304076514	7.331734716	7.219853422	7.239207973	7.321688884	7.39930285	7.439692827	7.442096519	7.389360543	7.360107637	7.305771228	7.318095764	7.389276554	7.427013004	7.470946311	7.338372506	7.39909274	7.3106857	7.381771004	7.253358881	7.294861677	7.418631256	7.33762401	7.29009476	7.269654552	7.407023327	7.385760966	7.326010788	0.517823323	0.565235564	-0.029826749	-0.04911273	0.690268797	0.782643884	0.06482837	0.123256022	0.325123037	0.500923	-0.054966228	-0.089476859	0.472666576	0.595057818
G14852	G14852	G14852	NA	G14852	reference	7.923977553	7.861548551	8.081719634	7.984690473	7.982202231	7.870183318	7.886858489	7.874919859	8.185923535	7.839645228	8.08354814	8.015638011	8.1124813	8.136005208	7.997268021	8.144865639	8.018568176	7.931463557	8.035294995	7.955322216	7.951644143	7.967920015	8.087457108	8.076032636	7.863083869	7.927010391	7.877328395	8.022596016	7.977447336	7.845577685	0.00133811	0.00289275	-0.157021151	-0.235078211	0.03765553	0.090203889	0.012637665	0.022607369	0.844015924	0.909319128	-0.237009111	-0.326383358	0.004123932	0.014098202
G14901	G14901	G14901	NA	G14901	reference	7.313345806	7.347098631	7.130747516	7.210735491	7.267376088	7.353714439	7.219063795	7.192823352	7.001775149	7.118283015	7.166402148	7.131524941	7.109602949	7.151813651	7.178095619	7.056411104	7.246152668	7.167678634	7.091424133	7.19672432	7.307083792	7.325452425	7.006022495	7.059257338	7.159660435	7.179177115	7.341806583	7.179145559	7.219310719	7.219886998	5.21E-05	1.58E-04	0.311272033	0.464389392	7.25E-04	0.003835353	0.059471038	0.121884886	0.369467947	0.545317682	0.41081807	0.539501737	1.14E-04	6.90E-04
G14950	G14950	G14950	NA	G14950	reference	9.412260723	9.35560965	8.828028073	9.289662512	9.37384515	9.345558837	9.333920361	9.210195978	8.472080617	8.669414167	8.689990351	8.913206877	8.59890667	8.477546893	8.800492694	8.827210298	8.574743173	8.924989457	8.673778951	8.742084524	9.342736721	9.275045189	8.64198934	8.7586187	9.176946752	9.166085095	9.162877473	9.179214878	9.301772783	9.264749661	1.47E-87	2.24E-84	0.698484894	0.754563224	7.50E-19	4.57E-16	0.007022249	0.010112502	0.903352415	0.944637903	1.248495851	1.276920937	3.59E-47	6.24E-44
G14983	G14983	G14983	NA	G14983	reference	8.312911373	8.211530824	8.423709557	8.354343225	8.349358116	8.365032381	8.323866132	8.221093683	8.471781681	8.337891821	8.209762264	8.466180078	8.416420316	8.463639018	8.133411776	8.389871261	8.587855988	8.374073302	8.439890192	8.470417136	8.299897751	8.318621088	8.444027648	8.41087065	8.088269573	8.322280454	8.406982791	8.377021468	8.233594824	8.251803898	0.017428421	0.02863761	-0.081838639	-0.131325087	0.275569292	0.408384956	-0.029480639	-0.054990739	0.649850923	0.779386125	-0.110816987	-0.172931581	0.153496727	0.253175054
G14984	G14984	G14984	NA	G14984	reference	8.143597366	7.939563548	8.231802059	8.158690591	8.160085334	8.046220687	8.017223294	8.046060008	8.277312632	8.265048702	8.028833638	8.294952434	8.287012278	8.272114503	8.023324351	8.233307255	8.271238801	8.111966697	8.141677825	8.250278104	8.148848214	8.085356383	8.293838114	8.268374512	7.870548131	8.135714104	8.10988273	8.18183241	8.109870087	8.01383431	0.002372148	0.004855889	-0.10234241	-0.163973339	0.1763	0.291302863	0.021966757	0.041428022	0.735284483	0.839144449	-0.17120829	-0.257532528	0.03456654	0.078633071
G15091	TTC3_G15091	TTC3	TTC3	G15091	squirrel_blastn	8.788653705	8.985186817	8.957946557	9.085202311	8.842608572	8.975107624	9.029610868	8.996524281	8.828889094	9.146586835	9.033554452	8.862070636	8.881310876	8.993622655	8.878385512	8.915668529	8.903349363	8.869089831	8.96748946	9.116715626	8.952697588	8.86485349	8.902814267	9.20354564	9.03737908	8.909139343	8.938583078	9.047975371	8.860620763	8.979260436	0.210448581	0.259367339	0.004406689	0.006483613	0.950270046	0.966997354	-0.091941414	-0.149411937	0.151559784	0.294020099	-0.096028071	-0.138234691	0.184949741	0.292387134
G15113	KBTBD8_containing	KBTBD8_containing	NA	G15113	human_blastn	7.619025386	7.632011322	7.815598996	8.001908923	8.044591266	7.839968441	7.680974269	7.827590635	7.642893951	7.893565539	7.702733177	7.998109602	7.565382502	7.91809954	7.689415233	7.770564682	7.6224282	7.7281163	7.645001741	7.792146304	7.666483433	7.937123882	7.577249974	7.642947902	8.153926681	7.80487409	7.656413538	7.777561458	7.865646679	7.68229471	0.082950288	0.114328768	-0.071305156	-0.178546479	0.369962372	0.505508784	-0.131377447	-0.372776752	0.061205246	0.154075355	-0.026394822	-0.064252438	0.749054138	0.823466175
G15119	FRMD4B_like	FRMD4B_like	FRMD4B	G15119	human_blastn	8.620093078	8.794898026	8.742881393	8.598517809	8.80526583	8.739723702	8.708497417	8.58858087	8.629259081	8.720418565	8.585345433	8.63979681	8.787948216	8.536183318	8.785764755	8.800600842	8.783418666	8.811746189	8.717362997	8.764577656	8.78479289	8.788331562	8.584932559	8.584763056	8.873584714	8.602933717	8.447079182	8.723057589	8.666968899	8.671507983	0.710848325	0.742515872	-0.040041994	-0.063974026	0.588767392	0.70177479	0.029725327	0.05460912	0.646240021	0.776591771	0.076483371	0.120281563	0.314386991	0.437850592
G15124	G15124	G15124	NA	G15124	reference	7.782098721	7.802931421	8.004925033	7.827037451	7.768987706	7.738179072	7.793160116	7.744364265	7.943559849	7.950280103	7.900284543	7.852035725	7.98463395	7.852491417	7.930172052	7.966804682	7.980026114	7.910933303	7.902539967	7.93516124	7.734343845	7.75700658	7.935251007	7.816738958	7.819785128	7.707942484	7.738326988	7.86739604	7.867881649	7.7558368	9.61E-09	5.85E-08	-0.334767914	-0.402837478	4.86E-06	5.90E-05	-0.023273441	-0.03530739	0.699055824	0.813417645	-0.332829979	-0.391905011	1.23E-05	1.00E-04
G15125	FAM19A1_containing	FAM19A1_containing	NA	G15125	human_blastn	6.988386304	7.014154517	7.127692815	7.044768228	7.06142046	7.041782044	6.983541266	7.107182942	6.967775162	6.984988917	6.995193913	7.020787639	7.09180062	7.14306745	7.218023656	7.074249031	7.246795267	7.038984835	7.115916347	7.345752507	7.05355837	7.044225835	7.121418038	7.116692044	7.117528321	7.068493372	7.094826282	7.129580977	7.090638379	7.167952713	0.00204264	0.004234012	-0.117333586	-0.208026203	0.138439479	0.242348652	-0.022274456	-0.048286583	0.734621487	0.838870673	-0.010032235	-0.018269335	0.898821328	0.934383392
G15132	G15132	G15132	NA	G15132	reference	8.990515724	8.778819608	8.860402361	8.871352777	8.922955685	8.890544195	8.789920543	8.763554638	9.007466945	8.902449098	8.895022246	9.016331012	8.972367071	8.984342076	9.099234159	9.120147805	9.096180941	8.821061003	8.968534137	8.923952759	8.979466858	8.975934708	8.961768391	8.824923279	9.015470879	8.968400565	8.886685399	8.860403288	8.92444125	8.825374398	0.155482419	0.198615831	-0.068922967	-0.096010871	0.313672031	0.449040069	0.095078818	0.146131958	0.128864903	0.261872678	-0.025651967	-0.035952613	0.708276777	0.793311661
G15140	ARL6IP5_like	ARL6IP5_like	ARL6IP5	G15140	human_blastn	7.250034593	7.198073263	7.135298936	7.113121467	7.279212337	7.151224493	7.169567117	7.143190206	7.306363505	7.221924646	7.261820761	7.192565956	7.191808593	7.166055151	7.30502385	7.305018981	7.272295859	7.138121337	7.122539806	7.146883526	7.161889182	7.109351958	7.164765505	7.125397383	7.273463465	7.181300385	7.191883371	7.242790719	7.153150455	7.141582461	0.60864588	0.64862603	-0.068202217	-0.114632872	0.369851733	0.505508784	0.008870787	0.017609242	0.891947448	0.938227377	-0.090964148	-0.149544936	0.246967509	0.365545257
G15142	G15142	G15142	NA	G15142	reference	7.148348115	7.186968926	7.25917624	7.168302074	7.200875644	7.083971694	7.238796589	7.38817936	7.228513689	7.30730809	7.130102754	7.209809282	7.360070885	7.08691739	7.026942084	7.258276206	7.162983692	7.231584916	7.066853096	7.173260771	7.326193833	7.38970861	7.272768873	7.2423569	7.265378567	7.45875878	7.0108331	7.024937932	7.232896442	7.232838654	0.244268808	0.295313669	0.150548751	0.348679738	0.075308868	0.153695686	0.098218029	0.287438708	0.143368226	0.282635763	0.119526701	0.268583878	0.17349833	0.278276032
G15145	EOGT_containing	EOGT_containing	NA	G15145	human_blastn	9.133514115	9.116563292	9.141741824	9.194096944	9.123217633	9.011342489	9.044403505	9.019940898	9.104383313	9.17238046	9.169290806	9.161958468	9.24969745	9.118327767	9.066742954	9.10071505	8.959601005	9.159916191	9.150789786	9.112456963	9.12245039	9.130552917	9.195619191	9.183974749	9.143632096	9.076143742	9.097819805	9.255269002	9.131860468	8.965012703	0.646319853	0.683513679	-0.007113668	-0.009046276	0.907640307	0.939326382	0.049644813	0.068826704	0.381176052	0.557131599	-0.057191272	-0.072806302	0.354203133	0.480312852
G15164	PPP4R2_G15164	PPP4R2	PPP4R2	G15164	human_blastn	8.732892905	8.737408891	8.58148075	8.757471456	8.881846149	8.727524519	8.640819234	8.642233924	8.449416563	8.616505229	8.344346653	8.504871006	8.472825697	8.488559578	8.448886988	8.51541141	8.427337326	8.64058766	8.411190115	8.513607814	8.794253693	8.608963095	8.942022238	8.470012583	8.639301193	8.693715306	8.680839974	8.559184214	8.696059151	8.716727395	1.24E-04	3.44E-04	0.238398059	0.359132633	0.004100847	0.015667831	0.00211972	0.004059094	0.973988408	0.986128865	0.378086176	0.48688803	1.17E-04	7.06E-04
G15167	RYBP_like	RYBP_like	RYBP	G15167	human_blastn	10.08191267	10.20812802	9.813441141	10.03661677	10.11757289	10.15693878	10.05970721	9.979416479	9.706802615	9.660280254	9.851554457	9.835776738	9.796992706	9.706583859	9.902415906	9.820154377	9.792492381	9.82313095	9.694447553	9.84271237	10.17843809	10.05558676	9.804937495	9.796621914	10.0258027	10.03555683	10.01742166	9.892702477	10.10653934	10.10965622	2.89E-24	1.34E-22	0.354989229	0.394155946	3.04E-09	1.13E-07	0.044694394	0.057382184	0.384885402	0.560725155	0.507152405	0.53328744	2.59E-15	1.75E-13
G15199	GPR27_containing	GPR27_containing	NA	G15199	human_blastn	8.907327554	8.987360564	8.915167543	8.885674522	8.998909798	8.98263591	8.962058031	9.024732776	8.964451739	8.9248405	8.956318009	8.924446785	8.916018147	9.032556037	8.981872785	8.795682723	8.891559064	8.983783747	8.903124909	8.905351793	8.912622548	8.90429221	8.902522925	8.985400054	8.974149155	9.000671439	9.105456679	9.008724585	8.945952966	9.017650888	0.136852434	0.177572955	0.026691959	0.032228874	0.635149307	0.739621443	-0.041921207	-0.054531179	0.423106527	0.595968778	-0.026506055	-0.032225364	0.639036016	0.738152578
G15202	PDZRN3_like	PDZRN3_like	PDZRN3	G15202	human_blastn	7.532399703	7.38470282	7.539785412	7.4519236	7.505617185	7.477099066	7.355800348	7.484894263	7.563788917	7.60638961	7.674063879	7.505634193	7.622904126	7.529047413	7.593189102	7.557373778	7.642682658	7.537229533	7.601490114	7.677525823	7.4083027	7.555258083	7.701218381	7.660112744	7.581993892	7.446171695	7.488915197	7.537820743	7.54450203	7.45119875	2.00E-07	9.56E-07	-0.149760682	-0.213585207	0.038784642	0.092187296	0.019541769	0.032843531	0.756917635	0.853362124	-0.272062581	-0.350702656	7.52E-04	0.003411574
G15208	SHQ1_like	SHQ1_like	SHQ1	G15208	human_blastn	8.117494978	8.159590275	8.19718316	8.224962317	8.171116314	7.911750188	8.111230051	8.184406353	8.123907592	8.236168356	8.230793837	8.132667074	8.252547611	8.164075477	8.191441707	8.15326431	8.289082674	8.144049255	8.213906859	8.139270176	8.110734346	8.164164774	8.230744431	8.198947926	8.189173629	8.178670517	8.134601517	8.243242568	8.189473196	8.142595395	0.257069638	0.308858739	-0.013034441	-0.017387659	0.841243497	0.893844141	0.047936895	0.070740183	0.421308519	0.594673655	-0.073080242	-0.09718079	0.267771656	0.388654211
G15228	CNTN3_like	CNTN3_like	CNTN3	G15228	human_blastn	7.78763966	7.844391892	7.837854978	8.002788481	7.86217115	7.787226285	7.784731169	7.868580078	7.783157806	7.808695111	7.845286398	7.914190994	7.822952772	7.82944148	7.862408355	7.870979026	7.920692286	7.878242254	7.873306425	7.923703033	7.890608501	7.843910139	7.845951418	7.84191644	7.900622718	7.861123219	8.044980756	7.923557764	7.846648569	7.908939827	0.118870308	0.156879964	-0.049301804	-0.067502971	0.462246526	0.591631641	-0.027516449	-0.042125808	0.649735856	0.779324835	0.04328754	0.059950032	0.524882767	0.641230786
G15301	EIF4E3	EIF4E3	EIF4E3	G15301	human_blastn	9.534223691	9.575500094	9.587922473	9.457213323	9.530931154	9.610561605	9.502167462	9.47728834	9.57182866	9.599564259	9.590705093	9.585607711	9.583197175	9.53176008	9.592023318	9.567254685	9.576974801	9.491387789	9.553102749	9.499624188	9.571171053	9.58192712	9.649546134	9.556802951	9.52559325	9.547053809	9.469407872	9.574569133	9.532783182	9.530033324	0.347388753	0.399958823	-0.006386248	-0.007158312	0.889493921	0.926765344	0.059280851	0.069958056	0.180178306	0.335005719	-0.019197043	-0.021654884	0.678173768	0.770933868
G15302	EIF4E3_containing	EIF4E3_containing	NA	G15302	human_blastn	9.497318404	9.553307112	9.554625946	9.526762814	9.450793564	9.472860773	9.463045231	9.491038464	9.645338663	9.534038667	9.505958452	9.597271679	9.642017247	9.424889297	9.548070822	9.552059018	9.59621207	9.473725206	9.462525683	9.416825944	9.47453673	9.514420515	9.569224155	9.404126797	9.57386995	9.467927791	9.512615102	9.459088047	9.479899124	9.479618747	0.376746579	0.429158594	-0.058418706	-0.069378861	0.283998968	0.417450045	0.024909857	0.032030892	0.624033752	0.760246699	-0.069047723	-0.082283811	0.208189628	0.320454899
G15316	G15316	G15316	NA	G15316	reference	7.624833201	7.687802039	7.585278605	7.888364505	7.687203332	7.526606766	7.557335931	7.543625615	7.557213405	7.810540388	7.767622152	7.705889034	7.863112486	7.679534254	7.767751313	7.70555632	7.742847363	7.651214789	7.753456413	7.562137875	7.678861455	7.601860224	7.870452781	7.641962964	7.770765433	7.882732464	7.640054399	7.793468802	7.519337531	7.614853862	0.819428926	0.840185309	0.022453533	0.049300576	0.774843522	0.844956007	0.054578339	0.143863209	0.406201577	0.580768444	-0.038067457	-0.080400239	0.641946396	0.740215593
G15443	G15443	G15443	NA	G15443	reference	7.304164555	7.127873102	7.19390917	7.103029422	7.132609599	7.076871343	7.115100361	7.104089512	7.300543281	7.209642675	7.30609144	7.330914025	7.306893907	7.307034223	7.158730235	7.212743287	7.157477359	7.153094239	7.16724961	7.259737709	7.283048416	7.354993223	7.216421506	7.151135669	7.126489827	7.24933475	7.058802684	7.163640911	7.037350608	7.13186055	2.73E-07	1.28E-06	0.09284864	0.143071995	0.209066848	0.330997537	0.332378722	0.467065509	7.22E-05	7.40E-04	-0.046792221	-0.072082366	0.527353707	0.643624056
G15624	G15624	G15624	NA	G15624	reference	7.676511075	7.67681537	7.682652906	7.84655883	7.86442741	7.752903281	7.733854075	7.930554861	7.726567753	7.765827023	7.862291119	7.914064365	7.76579905	7.783991873	7.686355958	7.845892959	7.784267755	7.734650654	7.787666262	7.715761366	7.668396462	7.610171589	7.77515419	7.83035097	7.850080229	7.752347045	7.776442063	7.904037145	7.82472221	7.857097734	0.0091993	0.016185455	-0.163782238	-0.239015344	0.02814364	0.071706841	-0.234162448	-0.354332969	0.001140598	0.006869525	-0.176515303	-0.250424323	0.02310475	0.056997019
G15675	G15675	G15675	NA	G15675	reference	7.510638092	7.450280235	7.575626692	7.58700204	7.652817293	7.728910216	7.547301179	7.667736607	7.594029746	7.559788283	7.555122807	7.611448769	7.523084976	7.596976173	7.552674115	7.561688923	7.40389694	7.513630142	7.45779415	7.556077492	7.64481778	7.577876981	7.632221057	7.564437088	7.54758684	7.647227595	7.764700858	7.593043901	7.721868222	7.735226222	0.015177592	0.025283535	-6.27E-04	-0.00102727	0.993290064	0.995975399	-0.103136249	-0.188030938	0.122614709	0.252695808	-0.00327794	-0.005351585	0.965469935	0.979049995
G15748	G15748	G15748	NA	G15748	reference	7.063198952	7.221343499	7.120898046	7.501629243	7.170921795	7.201672465	7.355047513	7.209785856	7.191839328	7.198806966	7.152318772	7.236148947	7.277720507	6.940332686	7.066911185	7.232406827	7.207161934	7.138126996	7.024028019	6.991824661	7.395664506	7.220087214	7.218056391	7.26341274	7.139095131	7.12629032	7.099038626	7.313052604	7.141492993	7.209067457	0.237191997	0.287814689	0.069664475	0.176974347	0.380314146	0.515605603	-0.065904679	-0.20531743	0.308507435	0.484825821	0.078464413	0.187992147	0.355010466	0.481212938
G16073	COPG2IT1_containing	COPG2IT1_containing	NA	G16073	human_blastn	13.38391061	13.68585008	13.48724653	13.68734534	13.42946741	13.29565893	13.49571023	13.69034749	13.55476798	13.77338156	13.51840919	13.61888971	13.38698058	13.73706793	13.5913263	13.64214957	13.52677051	13.65409486	13.7538115	13.47139856	13.5144316	13.47847844	13.68069604	13.63904214	13.49894897	13.56587074	13.74679958	13.8440526	13.66618669	13.71155682	0.224293189	0.27421114	-0.050823218	-0.068498527	0.441605657	0.573738892	0.014637379	0.021888277	0.80582975	0.88460489	-0.051347293	-0.069069771	0.437975327	0.562662524
G161	G161	G161	NA	G161	reference	7.292530792	7.309738599	7.308169916	7.279402315	7.176511988	7.229828627	7.287293846	7.303585718	7.297345814	7.298630209	7.276451077	7.282060243	7.182838447	7.293274905	7.277386442	7.348251638	7.17762277	7.358479781	7.256805798	7.202597531	7.264070419	7.263069353	7.280022534	7.365042054	7.182610811	7.220113459	7.197906645	7.350354432	7.268274575	7.216277086	0.524623435	0.571480727	-0.068789245	-0.103673347	0.341945634	0.477971639	0.033089425	0.057539732	0.605019871	0.74527976	0.016214316	0.024793772	0.82458031	0.880593084
G16149	CDK14_like	CDK14_like	CDK14	G16149	human_blastn	10.57471704	10.60261412	10.79426508	10.69503623	10.69929675	10.63933999	10.66259337	10.75607264	10.62740193	10.73896595	10.76078968	10.63019319	10.66731356	10.76148554	10.7210595	10.72033214	10.71591935	10.78138543	10.76804337	10.73371893	10.71015772	10.63224514	10.83056906	10.83287856	10.6116571	10.70256001	10.7855587	10.85665708	10.67841476	10.76827735	0.056248688	0.081277753	-0.091546738	-0.104294924	0.062471818	0.133232388	-0.042044964	-0.051097275	0.363567528	0.539024917	-0.069708834	-0.079792241	0.157076161	0.257647542
G16213	G16213	G16213	NA	G16213	reference	6.844791157	6.876369965	6.857380745	6.989655569	6.995569773	6.990040985	7.143956093	7.031753313	6.788435149	6.898990972	6.91762616	6.89296368	6.805052148	6.826255625	6.925788888	6.908133371	6.790003951	6.949312941	7.028565461	6.803887596	6.839199655	6.91326404	6.837451871	6.880555856	7.058694886	6.752305636	7.074529234	6.973974108	6.842925516	6.850863244	5.47E-05	1.64E-04	-0.133282107	-0.252848226	0.101794931	0.192618333	-0.458378155	-0.636975026	3.09E-05	3.67E-04	-0.023083604	-0.045331555	0.774366205	0.841948763
G16214	G16214	G16214	NA	G16214	reference	7.021408136	7.176168473	7.114648413	7.148996933	7.405687505	7.469631744	7.368963798	7.200351273	6.860889339	7.011919206	7.047045048	7.023639123	6.868464469	6.953259795	7.203118831	7.033519487	6.903819654	7.114621808	7.13404005	7.139659513	7.014515742	7.053193425	7.023032281	7.03633757	7.257084594	6.836627365	7.197755673	7.153624019	7.169070982	7.088736561	1.92E-09	1.32E-08	-0.118742729	-0.265001482	0.148014071	0.2556931	-0.690434411	-0.878954496	1.27E-06	2.60E-05	0.111261373	0.241093557	0.198929377	0.309672516
G16291	NORAD_like_G16291	NORAD_like	NORAD	G16291	human_blastn	8.038385175	7.952597562	8.146465328	8.037485479	8.150593353	8.086567883	8.263362964	8.198217619	8.100919334	8.084342837	8.137635808	8.135402816	8.064114182	8.140984571	8.126656488	7.991468083	8.048613693	8.109525672	8.036545846	8.143184308	8.002222489	8.0028002	8.120674188	8.183321898	8.181915002	8.02966628	8.116604283	8.219853813	8.066629961	8.10233987	0.008891312	0.015716197	-0.170474234	-0.227409277	0.013436256	0.039879987	-0.239051673	-0.329570803	3.47E-04	0.002652484	-0.177945078	-0.233131718	0.012386607	0.03433085
G16309	G16309	G16309	NA	G16309	reference	7.533579843	7.658281653	7.659468869	7.658461779	7.646291833	7.619032973	7.787511374	7.672747731	7.745499675	7.681635992	7.722211947	7.741437188	7.660897708	7.759281355	7.733937113	7.748730473	7.637236896	7.719253408	7.736453808	7.624834587	7.543268894	7.556277067	7.677623394	7.779995009	7.774590892	7.586594805	7.986907344	7.844732103	7.809985247	7.906415929	4.33E-10	3.33E-09	-0.293440104	-0.385740584	2.08E-04	0.001371291	-0.182829903	-0.284151625	0.00701252	0.029250443	-0.28790892	-0.369002488	4.76E-04	0.002308406
G16353	G16353	G16353	NA	G16353	reference	8.198622746	8.256450662	8.126006286	8.210153435	8.289945602	8.217189266	8.347910355	8.426839851	7.926012181	8.124394377	7.881590101	8.040134015	8.004090738	8.059533227	8.138655089	8.187011837	8.072511179	8.146292131	8.094953155	8.131057623	8.23211349	8.161600817	8.015265147	8.130903123	8.406262156	8.199973491	8.266684102	8.315145889	8.403467868	8.510158528	9.37E-19	2.49E-17	0.140119123	0.193925463	0.045700253	0.104768191	-0.103043448	-0.157577815	0.100553506	0.219204131	0.421048425	0.48719139	1.11E-06	1.22E-05
G16444	G16444	G16444	NA	G16444	reference	8.371816856	8.459149594	8.003430069	8.381028375	8.466925587	8.492886446	8.389592435	8.225738484	7.597286239	7.962551112	7.895688606	8.166269546	7.977499986	7.810359577	8.014753258	8.089418616	7.841686832	8.082568441	7.876667187	7.896245205	8.331974615	8.226378007	7.959716885	8.017957193	8.350969706	8.305450441	8.356061251	8.389642165	8.39695853	8.314096628	1.56E-31	1.39E-29	0.432005165	0.563202648	1.08E-05	1.17E-04	-0.042650072	-0.082226563	0.514817963	0.674326354	1.007420161	1.09178195	1.36E-16	1.10E-14
G16448	G16448	G16448	NA	G16448	reference	7.354492293	7.304319528	6.950898199	7.239306899	7.315578716	7.273477635	7.251479972	7.253232695	6.715561772	6.907336587	6.810068607	7.079291456	6.972373257	6.760147076	7.026539244	7.007219441	6.891751236	7.074576847	6.937097413	6.962092575	7.22561925	7.159275029	6.940618773	6.93756223	7.264623146	7.185053168	7.190833287	7.244643295	7.258580194	7.206349426	1.85E-34	2.00E-32	0.510344413	0.660434355	2.13E-06	2.95E-05	-0.011106676	-0.022992472	0.865392255	0.921431376	1.34860973	1.425213907	2.23E-21	3.72E-19
G16473	MAGI2_G16473	MAGI2	MAGI2	G16473	human_blastn	8.30818624	8.335219464	8.352159033	8.359004917	8.332405509	8.352980504	8.395899332	8.401269942	8.420709048	8.314782958	8.307324449	8.257807548	8.400014876	8.3643388	8.41048843	8.287927501	8.445960136	8.430021663	8.366299381	8.278172564	8.224544457	8.141343143	8.372520706	8.35643175	8.556526545	8.178094513	8.396367231	8.432340089	8.335250872	8.413157706	0.002312514	0.004744976	-0.168602576	-0.222454513	0.013108654	0.039098126	-0.185042358	-0.261840089	0.003637519	0.017571148	-0.194043488	-0.2491321	0.006015543	0.019232057
G16510	G16510	G16510	NA	G16510	reference	8.384623256	8.322157954	8.4820022	8.407858848	8.482967098	8.338460016	8.489761656	8.504402356	8.504428864	8.433152529	8.48680649	8.383293456	8.363861469	8.421721096	8.459210344	8.428316555	8.382158242	8.46851108	8.383429193	8.426481276	8.398926698	8.35554097	8.39531045	8.4517461	8.430473682	8.360905962	8.415595761	8.524095156	8.423529159	8.531101083	0.122008773	0.160382518	-0.125215012	-0.154916211	0.037788832	0.090437856	-0.12098101	-0.16029169	0.032932589	0.097249313	-0.119493232	-0.147945579	0.050936647	0.106817918
G16511	PNPLA8_containing	PNPLA8_containing	NA	G16511	human_blastn	9.492828812	9.508845623	9.430564105	9.352522311	9.488894289	9.572465483	9.561182554	9.550541887	9.532889485	9.489649379	9.364485636	9.399252952	9.421983452	9.4640148	9.354172991	9.428234232	9.387411591	9.513480017	9.405778067	9.478464836	9.493482417	9.44080968	9.424001348	9.494689748	9.460361555	9.595306049	9.498102121	9.450175861	9.453773675	9.583773775	0.204790584	0.253188074	0.107395233	0.128293032	0.0548194	0.120477175	-0.001574983	-0.002047926	0.975535459	0.986636716	0.068666424	0.082616555	0.220376161	0.334103951
G1656	G1656	G1656	NA	G1656	reference	9.170077995	9.194158108	9.000823354	9.008036453	9.024673847	8.948499933	8.97870241	9.044105718	9.107059523	9.111879098	9.256058265	9.115995135	9.124821072	9.114805603	9.124892048	9.066414434	9.14128699	8.935467783	9.24177002	8.999805681	8.774490712	8.730213742	9.190463476	9.143396394	9.068376331	8.729722381	8.860386375	9.074163811	8.798848709	8.851955888	0.008051314	0.01442394	-0.113243388	-0.187438471	0.142335001	0.247708849	-0.051240979	-0.09987145	0.435781558	0.606807143	-0.232825111	-0.341586887	0.007563003	0.023141043
G16591	G16591	G16591	NA	G16591	reference	8.226537984	8.645098626	8.673084621	8.759408388	8.222469352	8.355225099	8.471966347	8.78895496	8.09457624	8.554803144	8.273073657	8.269586854	8.770358259	8.690858748	7.953816726	8.474629579	7.942199648	8.491896846	8.096490333	8.236825811	8.524408152	8.696203369	8.519091828	8.068185623	8.105465832	8.521727953	7.950417822	8.349022622	8.190147505	8.101065532	0.001468428	0.003149527	0.12707749	0.40407401	0.116554799	0.213613669	0.024605482	0.1073202	0.676480733	0.798280025	0.068950868	0.211594371	0.411498181	0.537408345
G16600	SCRN1_G16600	SCRN1	SCRN1	G16600	human_blastn	8.469821073	8.537624665	8.895108772	8.62815783	8.751089021	8.826710411	8.76355851	8.964755458	8.869396394	8.669293443	8.985114224	9.10969281	8.853250009	8.622801099	8.647570071	8.636008599	8.693565232	8.611743786	8.662720773	8.885596618	8.505991009	8.737147405	9.068367644	8.540119167	8.783707566	8.865975144	8.905246596	9.128804223	8.642978135	8.72771449	0.351078237	0.403807915	-0.143176939	-0.339768873	0.08851685	0.173502141	-0.117017439	-0.340219247	0.088378801	0.200224491	-0.166067253	-0.3578889	0.073268142	0.141810809
G16606	SCRN1_containing	SCRN1_containing	NA	G16606	human_blastn	8.932532767	8.871972028	9.39792704	9.040964832	9.292756527	9.212674846	9.091104431	9.481828782	9.403208113	9.238667603	9.461716251	9.526103783	9.380460288	9.127415249	9.195124135	9.045921212	8.992919322	9.033541126	9.052145383	9.375663804	8.88555453	9.231487293	9.524296825	8.912736098	9.375080073	9.296090755	9.400919358	9.528296462	8.995491103	9.259255407	0.218552201	0.268026171	-0.148909824	-0.371076776	0.0781695	0.15785292	-0.113695632	-0.35268458	0.094339925	0.209636631	-0.238212557	-0.4891321	0.020318871	0.051255892
G1669	HMGN2_G1669	HMGN2	HMGN2	G1669	human_blastn	7.831259191	7.708518366	7.763879299	7.785043283	7.790684946	7.762674115	7.752458979	7.692284039	7.865556296	7.763477516	7.791830591	7.778257754	7.801198768	7.757910368	7.74250995	7.825632259	7.869744661	7.722231854	7.760372215	7.759933976	7.622678816	7.781129113	7.80827117	7.742297151	7.860207711	7.703892419	7.737208913	7.742833813	7.817944656	7.705118644	0.653392717	0.690095082	-0.061159878	-0.085251723	0.370661945	0.506237545	-0.038699745	-0.060520406	0.529166962	0.684919772	-0.112490495	-0.154436557	0.108934929	0.193674322
G16715	G16715	G16715	NA	G16715	reference	7.149829809	7.37202773	7.166126718	7.673652925	7.41183285	7.409361523	7.502623086	7.205257977	7.410458636	7.453520903	7.151815948	7.341255627	7.194029561	7.277080132	7.413653504	7.230751334	7.237236195	7.292721843	7.456683616	7.298712945	7.357210097	7.345067626	7.254168632	7.189927401	7.5481633	7.229718673	7.358691521	7.607067986	7.090381781	7.075654336	0.290925754	0.343439529	-0.010976536	-0.034073489	0.885567994	0.923939068	-0.141077169	-0.471887796	0.045291477	0.123369406	-0.03009708	-0.086694402	0.715065791	0.798273923
G16730	G16730	G16730	NA	G16730	reference	11.21229481	11.28073978	11.6569407	11.39096791	11.60643486	11.55445042	11.52176655	11.7632241	11.67539867	11.52155427	11.81089102	11.83528211	11.58601377	11.46797698	11.5255092	11.39841288	11.35668059	11.3739763	11.47634006	11.64920635	11.36679572	11.50344956	11.78828435	11.34126416	11.57623429	11.618705	11.63323261	11.83860293	11.42825192	11.61552984	0.184744165	0.231385989	-0.145964975	-0.241568598	0.064536843	0.136537054	-0.133697274	-0.253232242	0.052728787	0.138190481	-0.197563508	-0.302966053	0.020496108	0.051617316
G16735	G16735	G16735	NA	G16735	reference	8.099760448	8.469885121	8.628598465	8.128455914	8.435291374	7.940964597	8.138965161	8.628271218	8.645765839	8.173051473	8.552676306	8.51569563	8.457901101	8.301925423	8.322198825	8.299501662	8.126847507	8.331594737	8.26349303	8.372718345	8.009653483	7.960573842	8.16899894	8.451601949	8.527419568	8.078981254	8.288149292	7.987918742	8.338965408	8.422104344	0.205817034	0.254328067	-0.194352626	-0.579911424	0.027270332	0.069949838	-0.066893904	-0.290166837	0.270452123	0.444634823	-0.248039279	-0.612156251	0.019961455	0.050586035
G16982	G16982	G16982	NA	G16982	reference	7.802859682	8.77441791	7.917724563	8.281120578	7.814004232	7.804882322	8.854463688	8.94826882	8.736396609	7.621912854	7.591431163	8.367467393	7.746452377	7.478218642	7.258992838	7.911631773	7.662639213	7.414014515	7.280848706	8.01224826	8.140788107	7.337936568	8.291758404	8.172301077	7.41068356	7.349106793	7.231019775	7.806926994	7.508979899	7.85892276	0.120643725	0.158876259	0.027709041	0.363254877	0.565420747	0.682425595	-0.047262526	-0.767247369	0.224321655	0.389335477	0.009167764	0.095809017	0.87947048	0.920732922
G17052	G17052	G17052	NA	G17052	reference	7.247996957	7.17669636	7.159758361	7.365096834	7.185128845	7.329477959	7.222375677	7.070306183	7.323378189	7.341388245	7.210252517	7.266827501	7.340230382	7.232938572	7.221528667	7.231262866	7.309225406	7.277041042	7.313381736	7.14596531	7.212005006	7.183896894	7.263898577	7.306132871	7.30522399	7.130250198	7.210300203	7.27187305	7.341314534	7.292410186	0.266283558	0.318171901	-0.06835308	-0.120182943	0.375385037	0.510456618	-0.068040616	-0.139304201	0.306328307	0.482334465	-0.180826038	-0.288612469	0.034145169	0.077980269
G17058	MTMR3_like	MTMR3_like	MTMR3	G17058	human_blastn	8.849613709	8.829634475	8.864068471	8.77422013	8.932942321	8.850976088	8.93015527	8.804832494	9.00775159	8.915706396	8.996107747	8.930393235	8.840983793	8.862368025	8.882070344	8.917922711	8.903098765	8.913401189	8.849205694	8.879702777	8.780827465	8.782169541	8.913576668	8.910149434	8.873787349	8.756396308	8.790765433	8.858738322	8.869582445	8.822929733	0.01249266	0.021214017	-0.155576585	-0.184220124	0.005524266	0.019831365	-0.091343015	-0.116225314	0.083694435	0.192846497	-0.193148878	-0.224863727	8.26E-04	0.00369411
G17128	G17128	G17128	NA	G17128	reference	7.601052294	7.592417004	7.373961621	7.505085455	7.47721044	7.493851663	7.540230501	7.472915793	7.295161227	7.502218045	7.39316154	7.514175359	7.478626926	7.457481532	7.407880088	7.487776565	7.420066884	7.466667822	7.426486403	7.511456922	7.561530509	7.478556896	7.406706052	7.389431326	7.572639817	7.515524982	7.474070336	7.517967258	7.512670707	7.548886786	0.003252487	0.006432123	0.191828377	0.267238589	0.009157028	0.029337162	0.087934489	0.141494209	0.167513714	0.317416343	0.253715148	0.33272971	0.001534806	0.006167572
G1720	G1720	G1720	NA	G1720	reference	7.109695414	7.295109638	7.131255469	7.017187518	7.186059728	7.167111545	7.175592228	7.121413542	6.901718696	7.085343318	6.76322208	6.969879035	6.905219147	7.088130948	6.905951516	7.036944666	6.740094545	6.994990659	6.934567597	6.875375537	7.047105665	7.109357947	7.064925392	6.928741291	7.005029626	7.004032606	7.145667597	6.965201954	7.018052098	7.028246473	4.61E-04	0.001109085	0.164545356	0.369171133	0.055127557	0.120956989	-0.006678489	-0.020038736	0.91655791	0.951902587	0.324595229	0.562293455	0.003843489	0.013273545
G17242	EPS15_like	EPS15_like	EPS15	G17242	human_blastn	8.037619337	8.014641441	8.237711622	8.161390807	8.316284706	8.198851523	8.366157683	8.311325669	8.014545058	8.21589822	8.003722019	7.934182057	8.051388203	8.168842987	8.270439624	8.183169339	8.193950441	8.204429047	7.935944213	8.045214165	8.147886474	7.752228574	8.164993505	8.111710039	8.222082186	7.965796662	8.172506502	8.218074083	8.149429965	8.102038196	4.05E-04	9.89E-04	-0.236705077	-0.372682808	0.005478338	0.019695504	-0.443312335	-0.585118914	1.28E-05	1.75E-04	-0.122757695	-0.204615796	0.131240062	0.224362133
G17358	G17358	G17358	NA	G17358	reference	7.5675356	7.631621818	7.555715433	7.561477238	7.51828125	7.510817073	7.661534436	7.686620712	7.378454292	7.561376341	7.715469629	7.559020915	7.608824966	7.678907206	7.588703726	7.646296075	7.759739435	7.471977534	7.559167956	7.711686045	7.557333121	7.512736575	7.522864611	7.619471648	7.594657232	7.672006025	7.574769188	7.575016101	7.528702764	7.656493219	0.871326805	0.886090125	0.035475139	0.064015045	0.644745275	0.747082875	0.001664141	0.003562714	0.979754892	0.989812341	-0.003951005	-0.007061869	0.959821109	0.975432513
G17383	AACSP1_containing	AACSP1_containing	NA	G17383	human_blastn	7.584032773	7.786115563	7.22730609	7.293019456	7.423911671	7.388547967	7.273358514	7.219468721	7.230172616	7.121302748	7.204999589	7.129947131	7.096911011	7.105993779	7.206246137	7.208537793	7.260456378	7.320668663	7.223526911	7.194627424	7.604849412	7.505692914	7.16892992	7.091023591	7.240573418	7.625254482	7.269222432	7.187059621	7.404217282	7.369525987	1.51E-22	5.98E-21	0.889595115	1.045154885	7.89E-14	1.23E-11	0.643742915	0.750177398	6.42E-08	2.20E-06	1.18652215	1.26865473	1.01E-18	1.11E-16
G17390	G17390	G17390	NA	G17390	reference	8.050330143	7.956742016	8.269542208	8.170906908	8.06347608	7.864851531	8.047883742	7.924100193	8.492056075	8.61417707	8.408131528	8.355123309	8.398253133	8.551125915	8.35967843	8.318991633	8.341647229	8.379861854	8.514824904	8.422478603	8.066214373	8.028596006	8.537976193	8.370493173	8.416807146	7.981484075	8.127131945	8.304341258	8.083988215	8.132029253	2.31E-23	9.96E-22	-0.57513747	-0.695324804	3.60E-08	9.39E-07	-0.012031916	-0.023735295	0.853761219	0.914883614	-0.913909433	-0.996587386	2.40E-15	1.63E-13
G17416	SRSF3_G17416	SRSF3	SRSF3	G17416	human_blastn	7.875791461	7.82101215	7.384363405	7.947300181	7.741822082	7.866083601	7.815231716	7.794374705	7.652515619	7.656727783	7.526555539	7.524321348	7.557230172	7.590466311	7.639344695	7.438193564	7.659814417	7.639559582	7.440214802	7.479706014	8.004407501	7.976199509	7.537226476	7.49992673	7.792808657	7.898620264	7.651845167	7.704292472	7.803568711	7.716273273	4.20E-19	1.17E-17	0.792096982	0.924448456	7.20E-13	7.97E-11	0.094790318	0.178059607	0.156013963	0.300866433	0.655882563	0.74844472	7.03E-09	1.31E-07
G17509	PTMA_G17509	PTMA	PTMA	G17509	human_blastn	6.99790319	7.104412811	7.145097014	7.090368436	7.079432766	7.028010297	7.037513393	7.178382155	7.054360242	7.026180071	7.164229455	7.096886275	7.187576373	7.202621959	7.228151248	7.10065741	7.034862492	7.14963546	7.12121861	7.076367873	7.083699819	7.073802977	7.081666055	7.121696197	7.10483386	6.958441866	7.04200695	7.129680991	7.035229471	7.052647034	0.124277574	0.163027343	-0.198627738	-0.30723151	0.013423512	0.039851869	-0.063321177	-0.121543109	0.336841824	0.512648654	-0.174891275	-0.267897001	0.033955318	0.077604876
G17612	G17612	G17612	NA	G17612	reference	9.409043771	9.350999099	9.43317827	9.542131105	9.39257775	9.332491468	9.427466261	9.351871747	9.546618191	9.508292701	9.450909694	9.503982292	9.43601834	9.414550173	9.502033995	9.414740704	9.463053143	9.511329111	9.506975067	9.450463276	9.477086949	9.461350957	9.427858386	9.397651968	9.432466367	9.451510445	9.417071516	9.501013094	9.312646832	9.378769228	0.353293383	0.406049107	-0.065479061	-0.076508396	0.21237592	0.334702911	0.016616036	0.02100404	0.734938272	0.838985093	-0.062959877	-0.073969684	0.233760069	0.349889352
G17766	G17766	G17766	NA	G17766	reference	8.094503162	8.087150362	8.393590697	8.141381503	8.123906889	8.244973218	8.105077195	8.096937485	8.099217558	8.157161002	8.144442076	8.297490508	8.408002128	8.164401235	8.400355055	8.155091395	8.318713091	8.257605703	8.317261566	8.305591666	8.280586508	8.287245195	8.23532368	8.335973595	8.312832295	8.255251234	8.280744757	8.438750287	8.378182267	8.277426076	0.001725686	0.003634529	-0.140955674	-0.214766967	0.061750986	0.132157741	0.066022056	0.118252681	0.311147671	0.487173547	-0.005489095	-0.008626471	0.941083035	0.963947516
G17788	G17788	G17788	NA	G17788	reference	8.166106968	8.360960163	8.182419047	8.245106634	8.282385273	8.247445357	8.225839122	8.170935488	8.133698599	8.174366946	8.209349091	8.237575905	8.173202781	8.209933722	8.39902086	8.177193245	8.13732305	8.239947644	8.270285731	8.135676823	8.230405655	8.229883334	8.04829031	8.204345282	8.362592662	8.136532221	8.31406639	8.361916903	8.211862027	8.248394531	0.038617548	0.058160222	-0.042105409	-0.058936805	0.537675558	0.65912456	-0.018556354	-0.029143687	0.762223996	0.857123873	0.059285697	0.083284826	0.393078635	0.519556313
G17848	HRK_containing	HRK_containing	NA	G17848	human_blastn	8.047006448	8.025265175	7.904203425	8.173327765	8.11430184	8.214804525	8.198097208	8.124744868	7.923243616	7.873819043	8.017822832	8.071830485	7.975266764	7.967841387	8.122157577	7.896355745	7.972875197	7.906489398	7.997197259	7.983891713	8.039076726	8.001477734	7.98658246	8.046092282	8.260340971	7.983308737	8.12020569	8.169546995	8.142368468	8.079622503	4.31E-10	3.31E-09	0.039688826	0.053554952	0.547698556	0.667115786	-0.248441109	-0.332230811	1.51E-04	0.001344356	0.091415839	0.123146253	0.176741371	0.282304256
G17952	G17952	G17952	NA	G17952	reference	8.311960928	8.331724772	8.297806619	8.286238759	8.28226161	8.217121557	8.229252131	8.196440839	8.513561528	8.406732633	8.34681845	8.301020137	8.269995661	8.416070022	8.245406233	8.2634708	8.304128367	8.209242416	8.329536541	8.330230631	8.345478549	8.261402846	8.250510018	8.241013523	8.263979289	8.26810394	8.13792005	8.316510641	8.190583131	8.225545784	0.001084894	0.002402139	0.058611231	0.076480181	0.358120308	0.494421463	0.086219518	0.122504538	0.14520893	0.285403343	-0.13575095	-0.173035218	0.03732716	0.083571135
G18040	G18040	G18040	NA	G18040	reference	7.356910924	7.32502652	7.296460898	7.380404829	7.306435336	7.451444006	7.298134707	7.341851191	7.445237052	7.334370911	7.427463847	7.424034064	7.313448043	7.43720749	7.361489841	7.329564292	7.479917166	7.365131584	7.362720564	7.385780484	7.374291958	7.331794903	7.368936723	7.470318046	7.400497676	7.354402139	7.29450138	7.370979299	7.327165623	7.290184221	0.286238042	0.338759039	-0.022603681	-0.033702952	0.751282566	0.828307555	-0.020100821	-0.034056387	0.750871584	0.849769587	-0.090133667	-0.132209759	0.218414617	0.332190767
G18161	PRICKLE2_containing	PRICKLE2_containing	NA	G18161	human_blastn	7.829998144	7.941954845	7.986274023	7.870811121	7.970677744	7.909416427	7.858765876	7.936289615	7.784573638	7.857660556	7.9573267	8.040766697	7.837830035	7.911734873	7.971086172	7.943581353	7.793961966	7.984298594	7.910279996	7.929684281	7.950379231	7.948392555	7.957695398	7.918074825	7.892260929	7.975840663	7.924400489	7.897328242	7.9863044	7.905545535	0.086053956	0.118165378	-0.094359766	-0.12498002	0.149969817	0.258156576	0.028075586	0.041776171	0.63714957	0.769378629	0.0978356	0.130761981	0.146324806	0.244263711
G18429	G18429	G18429	NA	G18429	reference	8.160997982	8.517497449	8.141761679	8.677339845	8.394873845	8.326123131	8.427000515	8.501210287	8.283223097	8.211072653	8.433182388	8.340353733	8.344356048	8.306133083	8.498970575	8.336015278	8.25265844	8.1929214	8.343790363	8.473380634	8.330358585	8.383591328	8.383123105	8.366430343	8.445183301	8.212905384	8.447357557	8.347884281	8.262572991	8.331623562	0.134812369	0.175205749	0.011922066	0.021094817	0.875959326	0.917649201	-0.160110605	-0.303858668	0.02435502	0.077457991	5.06E-04	8.84E-04	0.99481293	0.997199291
G18435	GPD1L_like	GPD1L_like	GPD1L	G18435	human_blastn	7.657446659	7.712661045	7.815385957	7.735918699	7.682320627	7.629402591	7.731857076	7.73620798	7.620979169	7.710186911	7.557209059	7.622738892	7.678262243	7.648083092	7.66841733	7.731076662	7.512771175	7.644582269	7.464902101	7.710245726	7.693793732	7.808375468	7.763893604	7.724018888	7.704600353	7.798567543	7.750332285	7.726924734	7.667988492	7.628901812	0.319978832	0.372788496	0.065892449	0.108296432	0.382075325	0.517302563	0.049766086	0.0945617	0.447336794	0.617743567	0.158520667	0.245617152	0.051331636	0.107424365
G18437	G18437	G18437	NA	G18437	reference	7.933843666	8.336195083	8.340777259	8.59020714	7.893646675	8.079864492	8.370994113	8.518712316	8.008078075	8.087517043	7.82310551	8.035583773	8.535723226	8.387193488	7.71686331	8.296636446	7.68110499	8.187371614	7.933559127	8.004351323	8.087804615	8.410247542	8.371946199	7.941146508	7.838688074	8.252205249	7.600419227	8.074587118	8.041863102	8.060900467	0.047461802	0.069958214	0.080565147	0.329349227	0.277295357	0.410368837	-0.013621955	-0.074745351	0.804984178	0.884154622	0.057848586	0.215288304	0.477965981	0.599948361
G18447	DYNC1LI1_like	DYNC1LI1_like	DYNC1LI1	G18447	human_blastn	8.756666444	8.803277696	8.753835561	8.832581416	8.682440069	8.751537271	8.755106934	8.689255993	8.765590244	8.943510547	8.829901664	8.765240754	8.780546356	8.790316364	8.728685576	8.823525749	8.725061924	8.801863269	8.79733022	8.903739093	8.793555899	8.703813615	8.776628744	8.828682076	8.726271666	8.741119828	8.754839013	8.833410165	8.680006798	8.828905259	0.367820227	0.420208312	-0.018708009	-0.023239407	0.751936025	0.828803015	0.024894035	0.033768428	0.649182345	0.778814267	-0.087280317	-0.108097593	0.14490891	0.242374456
G18565	G18565	G18565	NA	G18565	reference	7.674258164	8.005651283	8.148388326	8.449083465	7.816584917	8.116147671	8.237631688	8.392385541	7.787312532	8.272097236	7.881955986	7.785006155	8.377257645	8.257774062	7.573145918	8.225227353	7.591846007	7.928187812	7.693396259	7.787201703	7.983617687	8.159865107	8.25147098	7.722050203	7.696853263	8.201129394	7.481147827	7.794892465	7.755302338	7.687193263	7.26E-04	0.001672905	0.072969768	0.301430406	0.321455674	0.457281487	-0.0552104	-0.293571289	0.333052178	0.508637219	-0.019931931	-0.075920165	0.802669279	0.863457242
G18650	G18650	G18650	NA	G18650	reference	7.475444495	7.580408823	7.215898581	7.522436784	7.550536977	7.606759633	7.509949889	7.502169094	6.969001463	7.018021524	6.970811533	7.284707187	7.087295438	7.005433406	7.28589865	7.182070465	7.036030743	7.345134498	7.096141012	7.175975294	7.595290413	7.567342527	7.122530044	7.132230859	7.548858863	7.70109695	7.641233156	7.539948089	7.66138946	7.487104799	2.20E-73	2.24E-70	0.716909855	0.823138009	1.75E-12	1.72E-10	0.060115485	0.104900729	0.352106022	0.527810162	1.705670023	1.751224068	2.79E-41	2.83E-38
G18683	G18683	G18683	NA	G18683	reference	9.526241	9.288769367	9.573597267	9.774315567	9.587652632	9.756986185	9.722028384	9.656847771	9.433560738	9.24878241	9.107563282	9.666675705	9.518558953	9.279099616	9.453119443	9.429310894	9.302517771	9.766359815	9.227754869	9.437877795	9.477683619	9.515988439	9.514060823	9.435893534	9.667549472	9.339770888	9.743211227	9.776137565	9.712600335	9.561334221	1.60E-09	1.12E-08	-0.153761251	-0.229910641	0.041106523	0.096482736	-0.277324825	-0.407028563	2.96E-04	0.002350688	0.117734274	0.176203721	0.121347528	0.211123559
G18884	G18884	G18884	NA	G18884	reference	7.276822993	7.273524771	7.051190614	7.111677194	7.198806525	7.197212622	7.15707625	7.142154187	7.08046755	7.073266489	7.034613945	7.024801384	7.100697991	7.074731128	7.008555834	7.069696546	7.110776257	7.104398627	7.036667111	7.162356611	7.124472497	7.138899529	7.078389419	7.151435026	7.084381539	7.184880262	7.149324413	7.195887607	7.227299963	7.224435541	2.59E-06	1.01E-05	0.395401596	0.486406197	3.54E-06	4.50E-05	0.085677293	0.138148844	0.178515517	0.333032163	0.340328719	0.421802065	7.77E-05	4.94E-04
G19039	CACNA1A_G19039	CACNA1A	CACNA1A	G19039	human_blastn	7.444197475	7.473517561	7.468253205	7.503913707	7.439182523	7.368769824	7.45177104	7.516859934	7.279499737	7.315581276	7.487644918	7.510056586	7.417197712	7.490329141	7.444637573	7.379907361	7.354156881	7.420072029	7.443156272	7.386479619	7.389244332	7.403319537	7.469311597	7.534636859	7.398316043	7.499352368	7.485472022	7.519954307	7.603624185	7.507488551	0.351901686	0.404716834	0.005134553	0.008269805	0.944733847	0.963717113	-0.009888416	-0.018325301	0.878508322	0.930625584	0.082635576	0.131206239	0.281488092	0.402777559
G19270	ZNF699_like_G19270	ZNF699_like	ZNF699	G19270	human_blastn	7.71276481	7.89413036	7.693286822	7.842311091	7.777851621	7.723526223	7.760123509	7.848923843	7.479809969	7.743404237	7.601230547	7.673132109	7.400499905	7.672553142	7.541781569	7.737634297	7.696664465	7.760610192	7.60696489	7.617944808	7.802661047	7.79098736	7.589183659	7.614079043	7.630968859	7.807683753	7.838279962	7.389137106	7.743666578	7.763406688	0.002197508	0.004529595	0.160612415	0.304779478	0.054478374	0.11992132	0.020623486	0.049730657	0.752916794	0.851236142	0.388515155	0.558061281	5.23E-04	0.002500143
G19271	G19271	G19271	NA	G19271	reference	9.645925284	9.681411036	9.64134611	9.73563589	9.620375593	9.594558708	9.584513	9.798475103	9.715789301	9.448555868	9.488009275	9.520169348	9.358236647	9.654983139	9.512024346	9.542628319	9.480429494	9.56979045	9.506660047	9.511732992	9.643596684	9.619030823	9.644056536	9.567927916	9.757892026	9.658686775	9.571480486	9.692854626	9.557458427	9.638209342	0.03091181	0.047709177	0.11318345	0.147157772	0.079562594	0.159965454	-0.014691918	-0.021231256	0.800217897	0.881382648	0.138616901	0.177837185	0.035772228	0.080922544
G19290	G19290	G19290	NA	G19290	reference	7.418701016	7.477318201	7.492080797	7.203554684	7.387235434	7.211645514	7.483699119	7.30791084	7.188071778	7.213602041	7.134095045	7.206221228	7.231736514	7.28075908	7.186472849	7.143675874	7.143626848	7.320495822	7.312950551	7.123671008	7.333450166	7.226408258	7.097564694	7.293249834	7.328358103	7.368012595	7.57579743	7.345326324	7.395992456	7.361189583	0.003119289	0.006200917	0.122477423	0.268778576	0.136516695	0.239878774	0.047805724	0.132416993	0.463068256	0.630554645	0.265386602	0.471784247	0.009939548	0.028636428
G19793	G19793	G19793	NA	G19793	reference	6.842001571	6.941525974	6.940934858	7.233570544	7.091937968	7.10940948	6.896879999	7.259939762	6.861525384	6.999170676	7.007124762	6.938791961	6.918870299	6.975766951	7.073146525	6.787419179	6.938005777	6.90699247	7.041920111	6.868226353	6.959408307	6.89878551	6.945962379	6.891432386	7.261282009	6.933848675	7.13764365	7.041236261	7.072157455	6.924694181	1.50E-04	4.10E-04	-0.035950426	-0.087303429	0.647427946	0.749692273	-0.412235739	-0.692383889	2.45E-04	0.002009033	-0.069782915	-0.159767858	0.406162161	0.53228781
G19878	G19878	G19878	NA	G19878	reference	6.997115989	6.94934687	7.034479853	7.110096776	7.065008164	7.24195385	7.170539503	7.181972924	7.183846982	7.108865803	7.063969654	7.291066089	6.97125427	7.027299286	7.003297944	7.144636269	6.976914336	7.036441814	7.184266397	7.068419211	7.040666782	7.015878923	6.978643479	7.031425426	6.995282864	6.973676831	7.141658647	7.115469744	7.050642962	7.197254153	0.01084611	0.018747199	-0.232166444	-0.39758068	0.008479763	0.027616643	-0.336040078	-0.540340318	3.45E-04	0.002641068	-0.167292748	-0.293412938	0.056586554	0.116163116
G20077	G20077	G20077	NA	G20077	reference	7.109509989	7.506462178	7.06385999	7.764543661	6.916317509	7.066742309	7.400704622	7.497054331	7.33710235	7.059575326	7.169745459	7.227883051	7.070769702	7.402152227	7.067479116	7.420166081	6.963932534	7.584627619	7.132441838	6.891285263	7.426838756	7.024160825	7.455532557	7.513939508	7.474903849	6.946791889	6.88721438	7.113118009	6.937091336	7.427648301	0.927934876	0.937164997	-0.013771096	-0.108037462	0.814974329	0.874165615	-0.031043379	-0.314321919	0.495658845	0.658500421	0.008627949	0.056790479	0.902274217	0.936876517
G20184	G20184	G20184	NA	G20184	reference	7.790995438	7.728572754	7.807820208	7.646888264	8.139015783	8.021661862	7.798741388	7.613085822	7.844265847	7.884624634	7.980297873	8.030419168	7.846298498	7.822552781	7.975251099	7.924861763	8.288370815	7.692866871	7.671273243	8.039793689	7.831120046	7.778590881	7.702189674	7.607930719	7.693231344	7.93068008	7.711190441	8.158266613	8.05814525	7.903583819	0.965341197	0.969798577	-0.050608395	-0.18790059	0.496960219	0.624055774	-0.025227118	-0.121675557	0.66047844	0.787095981	-0.046375572	-0.156893752	0.57140853	0.683088847
G20265	G20265	G20265	NA	G20265	reference	7.211732402	7.133163676	7.053396062	6.867125036	7.261099874	7.269651388	7.07046994	7.038180889	6.936708064	7.057950606	6.877731331	7.208066673	7.065209245	6.997754166	6.757376585	7.119592422	6.789481097	7.019112726	7.011624975	7.078164317	7.048882962	7.25562701	6.872335284	6.919531586	7.277228693	7.332603962	7.228369781	7.290141089	7.244788342	7.138728318	3.07E-04	7.72E-04	0.161168435	0.448471748	0.058573855	0.126941275	0.064351776	0.244395182	0.301975419	0.478013317	0.297416894	0.628318083	0.008633915	0.025576374
G20363	G20363	G20363	NA	G20363	reference	8.724748645	8.703589251	8.751108205	8.84201255	8.803784252	8.938104433	8.872524676	8.930865836	8.929590861	9.060906492	9.02316931	8.852817216	9.132859325	8.985332426	8.90451817	8.776634361	9.051991171	8.810664252	9.041146432	9.041218924	8.739560574	8.764498142	9.068475553	8.978361003	8.977946917	8.829800804	9.009540668	8.84154047	8.775552579	8.842428503	7.77E-15	1.23E-13	-0.11539913	-0.143803062	0.057519885	0.125155065	-0.189156502	-0.245755238	0.001185884	0.007082747	-0.476471559	-0.510674235	1.15E-11	4.10E-10
G20370	POLR2L_containing	POLR2L_containing	NA	G20370	human_blastn	7.670589583	7.597453588	7.656140851	7.541737366	7.497791358	7.405740655	7.478136074	7.45722014	7.719308697	7.547088438	7.593844112	7.527757974	7.625470959	7.572898407	7.648566853	7.743306724	7.747230731	7.580559809	7.581707064	7.638899665	7.574486425	7.574696094	7.555707984	7.547510537	7.582436761	7.536417714	7.558375363	7.536588483	7.605116552	7.572181807	0.002498233	0.005091749	-0.061972086	-0.092531594	0.38839189	0.523701504	0.200607282	0.317209516	0.004223801	0.019651056	-0.02941145	-0.044216055	0.685046683	0.775753637
G20666	MALAT1_G20666	MALAT1	MALAT1	G20666	human_blastn	12.193648	12.32586128	11.38091687	12.34415919	12.20809898	11.75189526	11.90949538	12.26352201	12.80266876	12.78126436	13.09155365	12.19367482	12.59960293	12.48822515	12.25336046	12.37911684	12.32668393	12.15492663	12.53005319	12.47396128	11.97706453	12.06279738	12.40555697	12.64864138	12.67215802	12.25154189	11.63517267	12.43512051	11.89533272	11.8763889	2.61E-04	6.66E-04	0.020883774	0.06061536	0.786547482	0.853441493	0.016274231	0.059298543	0.791092183	0.877039778	-0.43916075	-0.74585832	8.59E-04	0.003816768
G20677	G20677	G20677	NA	G20677	reference	7.054860005	7.243854779	7.074806664	7.150913107	7.323022062	7.252354967	7.02073829	7.07923323	7.095153164	7.308162726	7.300593927	7.484153754	7.139177507	7.376007575	7.172542913	7.116616574	7.21817241	7.072934113	7.204360152	7.180321629	7.119546995	7.1784228	7.164016107	7.162309111	7.074179678	7.039842866	7.253158436	7.142394676	7.169451344	7.240534464	0.611695852	0.651363596	-0.083144859	-0.205959095	0.299187313	0.433396531	-0.044427971	-0.138388736	0.487127969	0.651071432	-0.172209786	-0.36679327	0.065067747	0.129515468
G20797	G20797	G20797	NA	G20797	reference	9.165278858	9.129582268	9.307697908	9.470268111	9.21099885	9.204787522	9.463889368	9.512080971	9.48253248	9.480241915	9.357121502	9.224947383	9.382162266	9.405393307	9.442247309	9.519480676	9.359329368	9.486711826	9.483204893	9.316310246	9.55111521	9.126039197	9.225370174	9.515711612	9.43073198	9.294711372	8.799968796	9.232059499	9.147544731	9.205133604	0.053156315	0.077295208	-0.120677302	-0.219588307	0.131066483	0.232650646	-0.086298839	-0.186520264	0.200308313	0.359738548	-0.147798737	-0.25394817	0.081399558	0.154169471
G21219	G21219	G21219	NA	G21219	reference	7.3752344	7.432359538	7.452816957	7.43631254	7.425327802	7.482724644	7.493815061	7.432446523	7.364656532	7.375596556	7.279957709	7.448019312	7.331048651	7.323968576	7.492723496	7.347837305	7.343143521	7.405718274	7.300602755	7.41218873	7.43734211	7.444267616	7.481163405	7.490989232	7.364781677	7.371728325	7.528953285	7.471896693	7.573350574	7.493302235	0.005021396	0.0094795	-0.031810643	-0.048547295	0.660159677	0.758953152	-0.065379738	-0.112368765	0.310555794	0.486576331	0.153130195	0.225182043	0.049132071	0.103837841
G21237	CCDC34_like	CCDC34_like	CCDC34	G21237	human_blastn	7.701724074	7.687668043	7.652765878	7.48060219	7.586777273	7.664467454	7.618630047	7.761501472	7.637940895	7.781885222	7.578926776	7.451637263	7.67104174	7.716156335	7.554725453	7.682951823	7.547310803	7.67709574	7.571075064	7.65566547	7.585453734	7.593752173	7.62582867	7.640922367	7.522328138	7.68045639	7.704913158	7.546515322	7.531637381	7.697054631	0.577526522	0.62072893	0.083115957	0.138252853	0.275307802	0.408220794	0.04224814	0.082082049	0.519145678	0.677151369	-0.024488885	-0.040705511	0.748943138	0.823466175
G21380	G21380	G21380	NA	G21380	reference	7.234842583	7.265013843	7.307531319	7.287736241	7.323919539	7.33212587	7.149650421	7.322357065	7.271731064	7.406775049	7.329934275	7.340280931	7.417022137	7.37473344	7.275152703	7.250999884	7.298563316	7.29384496	7.449740661	7.340497976	7.191675671	7.319493019	7.29923953	7.40434863	7.311353546	7.239611687	7.339354357	7.374103054	7.204366196	7.194976726	0.055969183	0.080912259	-0.078976161	-0.129857897	0.297041561	0.430833405	-0.053169343	-0.101727603	0.417910826	0.59120616	-0.217357328	-0.319149769	0.010606961	0.030181041
G21460	G21460	G21460	NA	G21460	reference	8.650894284	8.656898644	8.881857429	8.739736147	8.788912188	8.678626416	8.776827457	8.791352468	8.882396087	8.932557172	8.939781184	8.932900553	8.881194331	8.994313572	8.748167404	8.880676085	8.951080153	8.992047058	8.944484865	8.887815622	8.611858891	8.66026292	8.839065058	8.999358487	8.845759788	8.650060609	8.808141261	8.942705835	8.898507913	8.913833539	6.02E-15	9.64E-14	-0.383736938	-0.426265933	1.60E-09	6.47E-08	-0.150706719	-0.194246406	0.007093388	0.02948681	-0.460898125	-0.492329867	5.22E-12	2.02E-10
G21554	G21554	G21554	NA	G21554	reference	7.896415717	7.952050609	7.987562844	7.92385457	8.027291522	7.970908534	8.028808862	8.08701183	7.919933782	7.984812104	7.900926838	8.051596036	7.92968037	8.01557146	7.946623723	7.974241234	8.020663922	8.034497047	7.981221387	8.009631002	7.975594486	7.872700763	7.902406129	7.975264445	8.030350776	7.93200601	8.110183115	8.090336471	8.030725079	8.074026427	0.002641694	0.005351911	-0.127517535	-0.16445008	0.047334335	0.107697767	-0.136276074	-0.189449777	0.023340968	0.07492496	-0.041090722	-0.054233032	0.524176746	0.640578684
G21559	G21559	G21559	NA	G21559	reference	8.674287585	8.705287779	8.872861815	8.783009069	8.910707058	8.831040741	8.806587811	8.865110049	8.868208063	8.742683804	8.851899028	8.885019578	8.828483462	8.843869138	9.017430753	8.772264046	8.844161173	8.832624638	8.814871533	8.854921503	8.807933914	8.950019641	8.870849712	8.814761951	8.902850255	8.778556483	8.969000911	8.933574981	8.780533296	8.922436131	0.074405019	0.103906189	-0.147492109	-0.184780996	0.017875998	0.050069233	-0.086963156	-0.119209524	0.129830144	0.263154737	-0.076625866	-0.09753772	0.218492531	0.332224261
G21563	HCG11_G21563	HCG11	HCG11	G21563	human_blastn	9.350856025	9.451117347	9.477582013	9.461395018	9.44047695	9.636568852	9.503535861	9.575572799	9.432310016	9.557328267	9.537511802	9.386980984	9.407127214	9.557696268	9.507154317	9.506863414	9.386602836	9.51546259	9.413543783	9.477556818	9.368319878	9.441258273	9.549057221	9.620540054	9.525607467	9.354889391	9.540289947	9.568058831	9.372962937	9.518678849	0.115659929	0.153069296	-0.107664416	-0.134164209	0.075494158	0.153919146	-0.156280248	-0.205422871	0.006656175	0.028100774	-0.133178051	-0.164410824	0.030689302	0.071440286
G21728	G21728	G21728	NA	G21728	reference	7.203164468	7.26814595	7.321357465	7.323731509	7.313913441	7.213030836	7.344807763	7.463401512	6.922163763	7.276295614	7.173144544	7.162009469	7.198296166	7.105300351	7.169661195	7.228509695	7.088122755	7.145912438	7.210857113	7.187613204	7.208664883	7.254121484	7.123828874	7.170273898	7.409562645	7.352745385	7.172006082	7.326151725	7.267084361	7.373907198	6.91E-04	0.001600293	0.086195299	0.17494683	0.279872233	0.413039892	-0.074369717	-0.178636307	0.26595229	0.439669294	0.226592809	0.39178617	0.017597552	0.045725863
G21808	G21808	G21808	NA	G21808	reference	7.286580953	7.322795832	7.180562605	7.190604723	7.363354766	7.385383523	7.314205753	7.26127823	7.131640696	7.237320635	7.080695264	7.181526173	7.135697599	7.125165111	7.091363528	7.114434383	7.112084462	7.144379814	7.20148123	7.118900115	7.43381706	7.281505224	7.09657581	7.092172692	7.298489734	7.344389595	7.323776705	7.270643717	7.287062265	7.238339135	7.35E-12	7.50E-11	0.441015199	0.53910527	1.19E-06	1.86E-05	0.039575131	0.067228111	0.534034325	0.688646486	0.464897659	0.545548469	1.50E-06	1.58E-05
G21821	AMOTL1_like	AMOTL1_like	AMOTL1	G21821	human_blastn	9.19497424	9.334764361	9.199805555	9.184511876	9.237244512	9.210969979	9.237311901	9.319643685	9.09465562	9.228724614	9.209210752	9.205643831	9.088906938	9.186779269	9.184121096	9.184176187	9.248139585	9.247699432	9.244982054	9.202726269	9.163950501	9.258703634	9.234968653	9.350422327	9.185991252	9.216516273	9.296348123	9.129003115	9.23401726	9.207429504	0.180393377	0.226542249	0.047027316	0.055652474	0.383790644	0.51899059	-0.001085339	-0.001390062	0.982706634	0.991431382	0.107051225	0.12657756	0.051829197	0.108205437
G22095	BTF3	BTF3	BTF3	G22095	human_blastn	8.620857517	8.593210872	8.686227448	8.440703034	8.444804002	8.49574766	8.518021543	8.49396801	8.688576961	8.559991245	8.58407344	8.646992663	8.699907444	8.620071837	8.582611285	8.593725726	8.655978568	8.574990313	8.576956624	8.602443115	8.659569547	8.652932958	8.537276938	8.605492798	8.498023209	8.476475931	8.436803078	8.562023161	8.503824857	8.452312723	2.12E-05	6.93E-05	-0.022805829	-0.028268381	0.699042031	0.788869974	0.179405368	0.232877883	0.001894706	0.010338152	-0.045984979	-0.05730355	0.438958203	0.563568677
G22272	PCNP_G22272	PCNP	PCNP	G22272	human_blastn	8.171206323	8.182591006	8.139811649	8.194389668	8.066629032	8.019817406	8.057323052	8.119366245	8.223441645	8.13189754	8.126689548	8.153032114	8.138715206	8.139323579	8.107590649	8.077086045	8.131866127	8.05070272	8.122385484	8.173316082	8.157076491	8.1507866	8.18913589	8.079937766	8.122002675	8.146193686	8.050487227	8.07676363	7.977429921	8.077579417	0.045339653	0.067253267	0.090272117	0.113897267	0.141523577	0.246684302	0.109933574	0.149276057	0.057017318	0.146314029	0.015794768	0.020157412	0.796780493	0.858874674
G22318	OPCML_like_G22318	OPCML_like	OPCML	G22318	human_blastn	7.130472671	7.131054364	7.094939615	7.123868219	7.241723998	7.16758206	7.11968283	7.104609177	7.111006336	7.123329449	7.248847876	7.201493948	7.122143129	7.225613352	7.123288562	7.155566938	7.244737354	7.138946336	7.175578017	7.222615411	7.188010858	7.252514233	7.209064504	7.092165204	7.217739012	7.110093246	7.163535497	7.107239497	7.104422452	7.147103506	0.844434651	0.862341111	0.026539317	0.041828912	0.717959778	0.802092603	0.006975642	0.012644027	0.913735717	0.950460594	-0.022082496	-0.034722008	0.766683321	0.836356844
G22451	G22451	G22451	NA	G22451	reference	11.8994489	11.86363016	11.98189587	12.15887707	12.09671932	12.18071203	12.10889569	12.14563133	11.96871743	11.94638104	11.79135038	11.91524574	11.97819257	11.91030733	11.87596132	11.85769079	11.9369856	11.93565571	11.86848304	11.93833417	11.85125208	11.83510829	11.84694195	11.92270891	12.11887255	11.93668428	11.99031407	12.14005775	12.13337763	12.12230502	3.56E-22	1.36E-20	-0.035804586	-0.038875171	0.369911983	0.505508784	-0.297905646	-0.320831491	1.17E-13	2.13E-11	-0.043190762	-0.047055649	0.280051301	0.401291794
G22494	G22494	G22494	NA	G22494	reference	7.854129415	7.847557487	7.844436659	7.875101786	7.863003005	7.845487701	7.862869674	7.880845198	7.91323326	7.977901962	7.831604226	7.858171806	7.872865229	7.947929681	7.891413501	7.836511073	7.834121497	7.965010852	7.846660054	7.929290576	7.866161645	7.823078169	7.910254907	7.923906537	7.941214377	7.800179034	7.907735761	7.934200253	7.887641344	7.880687535	0.34709646	0.399680868	-0.070847788	-0.091227445	0.259793711	0.390058728	-0.042218452	-0.060009255	0.464905049	0.6321173	-0.121759886	-0.155304534	0.058810745	0.119724329
G22579	G22579	G22579	NA	G22579	reference	8.907596388	8.960782609	9.086736387	9.072413374	9.004556045	8.883327564	9.008315027	8.91719699	9.072872933	9.104099069	9.049852514	9.103621183	9.015961808	9.063742901	9.041947657	9.108514982	9.126420948	9.118734032	9.081182219	9.108400153	8.924009968	8.945916097	9.114090662	9.029822192	9.043130125	8.962192817	9.053831325	9.069470644	8.920515043	8.947507592	2.20E-05	7.19E-05	-0.224861331	-0.258067557	3.79E-05	3.34E-04	-0.053775306	-0.067956721	0.287577677	0.46299702	-0.178898547	-0.206462934	0.00121479	0.005074048
G22714	G22714	G22714	NA	G22714	reference	7.452191862	7.563202574	7.531393611	7.712438538	7.634195699	7.557648563	7.65735543	7.778951792	7.451001162	7.45925533	7.467935856	7.475393779	7.462609714	7.429751108	7.423126157	7.497865261	7.437946251	7.448484553	7.423152627	7.666814231	7.530774433	7.47028931	7.588395461	7.577584672	7.666294154	7.53094978	7.690560237	7.593958857	7.651942798	7.779823645	5.87E-09	3.69E-08	0.061165804	0.09679793	0.40908983	0.543253459	-0.255125167	-0.389616704	7.23E-04	0.004789774	0.105564963	0.1639359	0.170732657	0.274868748
G23069	KIAA1958_containing	KIAA1958_containing	NA	G23069	human_blastn	8.063531343	7.96842645	7.866114105	8.048354209	8.178427597	8.226221307	8.307250304	8.050350559	7.715659979	7.792138473	7.845186455	7.771689203	7.666065305	7.797682413	7.985871533	7.894934127	7.555536785	7.86773108	7.672091066	7.608370103	7.896344005	7.88581759	7.795182671	7.805668792	8.161074706	7.700138517	7.961266733	7.998436328	8.009225187	8.08090547	1.20E-15	2.15E-14	0.037002496	0.068050786	0.632024848	0.737647926	-0.364779102	-0.540695484	1.21E-04	0.001136055	0.219018541	0.350185682	0.015590606	0.041417944
G23342	MIR219A2_containing	MIR219A2_containing	NA	G23342	human_blastn	7.364920899	7.577633253	7.464497296	7.48199639	7.581478432	7.593070182	7.884929602	7.812761874	7.038448397	7.071410901	6.993572385	7.323285607	7.215939345	7.00877758	7.723917591	7.464375035	6.980728352	7.598399646	7.050917812	7.257663853	7.680188959	7.705371486	6.996205636	7.033755656	7.683099202	7.427641951	7.207028432	7.636121601	7.569384903	7.680053671	1.87E-20	6.16E-19	0.024480188	0.07453763	0.749428556	0.826787172	-0.077662786	-0.284422957	0.221754818	0.386995609	1.279167588	1.498187437	5.46E-10	1.29E-08
G23389	G23389	G23389	NA	G23389	reference	7.849873776	7.751587849	7.821577549	7.662627583	7.662992166	7.724331435	7.620321045	7.602602644	7.595009991	7.720004309	7.686834296	7.836626025	7.800407093	7.687130853	7.66516084	7.902702318	7.866396774	7.88490093	7.723024971	7.813684434	7.60136658	7.7504475	7.804892197	7.801781531	7.714286115	7.54658204	7.6475614	7.609015718	7.729983472	7.686097548	6.88E-04	0.001595049	-0.169243998	-0.250659405	0.025511766	0.06630447	0.082419535	0.144996608	0.207769661	0.369559164	0.024904014	0.038758797	0.736568584	0.814813113
G23523	BRD3OS_containing	BRD3OS_containing	NA	G23523	human_blastn	10.09073099	10.05587817	10.1000358	9.965303881	10.06537557	10.03069483	10.00485019	9.972925152	10.09801799	10.07794527	10.04016397	10.0774292	10.18866374	10.15026151	9.963779637	10.09843685	10.15479531	9.990205408	10.12572131	10.04796297	9.996922868	10.06249202	10.05156173	10.09968582	9.987932249	10.05875263	10.0632296	10.00123105	10.0212995	9.859918429	0.006950312	0.012677037	0.010932731	0.012439067	0.821281094	0.878995858	0.056754637	0.068267849	0.218630166	0.383334285	-0.071681603	-0.08169139	0.140403173	0.236777838
G23600	G23600	G23600	NA	G23600	reference	10.19414726	10.11604632	10.26586201	10.33487379	10.34530996	10.51053338	10.35389878	10.25043765	10.35104276	10.15263621	10.41466192	10.32427371	10.43051584	10.33135774	10.42375053	10.27960732	10.39656006	10.29101374	10.33480634	10.33140309	10.27457682	10.33557176	10.41062551	10.29094326	10.40313365	10.39922111	10.33275214	10.31018358	10.26303558	10.11132907	0.159655358	0.203519657	-0.082018443	-0.099310572	0.150680379	0.258904047	-0.124807957	-0.159193281	0.021424658	0.069929244	-0.110087094	-0.132658051	0.056040466	0.11520112
G2367	G2367	G2367	NA	G2367	reference	7.13486733	7.299747149	7.249524843	7.227312699	7.280397174	7.311078122	7.381498011	7.409240668	7.272722923	7.377631186	7.347200333	7.378096824	7.260093278	7.406590606	7.43457188	7.281496915	7.164466388	7.373485537	7.493943288	7.354208477	7.273106853	7.160568758	7.197391533	7.363826491	7.250239242	7.130977527	7.354411198	7.438392718	7.284329789	7.376736025	0.044724006	0.066445225	-0.262124324	-0.444395079	0.004235817	0.016061055	-0.187623289	-0.38879717	0.012968978	0.047408948	-0.261561632	-0.420434422	0.007323398	0.022553333
G23717	UBE4A_G23717	UBE4A	UBE4A	G23717	human_blastn	7.377201559	7.396111284	7.410900908	7.378443756	7.266982664	7.35927691	7.337628796	7.347626549	7.183859644	7.435855372	7.29709441	7.298882568	7.302620561	7.419353134	7.194414891	7.323675745	7.361814767	7.371441859	7.300673128	7.25266682	7.283142397	7.350971871	7.390584543	7.336760493	7.310696476	7.296160825	7.339795658	7.385901337	7.28158151	7.267231339	0.956380341	0.962303912	0.061228185	0.094473312	0.402789915	0.53722921	0.022459079	0.039706405	0.726157332	0.833490432	0.047123024	0.072799442	0.525204223	0.641384009
G23728	G23728	G23728	NA	G23728	reference	7.928071989	7.865158072	7.920254943	7.90878945	7.984870536	7.921582625	7.999854791	7.870613666	7.986567713	7.971085797	7.955261891	7.963924331	7.947357788	7.963188432	8.007501252	7.917037237	8.037651516	7.973685092	7.880274252	7.852065431	8.001028471	7.962548533	7.894874669	7.895026366	8.034484557	7.95536411	7.964119773	7.966298592	7.969276773	8.034168247	0.347541496	0.400042096	-0.028788983	-0.037581758	0.650508988	0.751688307	8.62E-04	0.001247372	0.988147581	0.994091595	-0.041744113	-0.054870646	0.515526727	0.633055598
G23864	G23864	G23864	NA	G23864	reference	8.496849502	8.511989773	8.194178076	8.40507919	8.311755909	8.271914066	8.808883963	8.557646557	8.615841556	8.213074381	8.506070906	8.644509119	8.271969841	8.306641489	8.65167236	8.430103115	8.348964643	8.595959447	8.272947697	8.408255263	8.638685174	8.388695716	8.309493157	8.627911115	8.7084293	8.547167922	8.567929065	8.484159677	8.480219866	8.794178643	0.137800375	0.178697705	-0.009563098	-0.021159881	0.902927124	0.93595917	0.009881586	0.026515302	0.878779181	0.930688032	0.109000598	0.222515628	0.202583137	0.313829999
G23874	G23874	G23874	NA	G23874	reference	7.23032911	7.417910568	7.251063393	7.289967044	7.224285143	7.431561847	7.480474219	7.482717945	7.394783895	7.197448085	7.337893	7.512618838	7.256239443	7.374698333	7.493986027	7.263459884	7.309350626	7.435755054	7.299169245	7.327773399	7.474862195	7.313669449	7.26195287	7.41175999	7.466245145	7.337219475	7.424832005	7.478057515	7.388269265	7.454033152	0.117542608	0.155228607	-0.073768771	-0.137544335	0.346221859	0.482264449	-0.0521406	-0.115517659	0.431254935	0.60300224	0.046139614	0.085721159	0.564381079	0.677613231
G239	MOSMO_G239	MOSMO	MOSMO	G239	human_blastn	9.573654266	9.662310933	9.435287622	9.447718443	9.656285647	9.637505614	9.664236606	9.682563119	9.350673022	9.532288664	9.290730068	9.320453228	9.360899523	9.339287441	9.354135396	9.405006012	9.247324139	9.576684505	9.391845517	9.453789653	9.65793386	9.569549345	9.444289453	9.416163562	9.580800872	9.629569959	9.661188524	9.447003999	9.612276707	9.732388651	3.48E-09	2.29E-08	0.249771877	0.313305072	2.92E-04	0.001835413	0.002471663	0.003626451	0.966402364	0.982202736	0.328593858	0.384953501	1.03E-05	8.66E-05
G23915	G23915	G23915	NA	G23915	reference	7.842547313	7.814374196	7.75418986	7.832056679	7.74768956	7.714113565	7.745241418	7.910584621	7.731319002	7.786936412	7.776253225	7.796931694	7.766794099	7.834823755	7.662831803	7.830814529	7.745230039	7.738624082	7.733702233	7.754367627	7.843767599	7.765007493	7.719169359	7.753213396	7.778829918	7.684111848	7.707608611	7.856342538	7.672153794	7.666664424	0.579083789	0.622073434	0.067916893	0.096582903	0.328904339	0.464568799	0.011955741	0.01916433	0.846812258	0.910721207	0.032672531	0.046781854	0.640491995	0.73907585
G23925	G23925	G23925	NA	G23925	reference	8.481381938	8.521121048	8.306978851	8.383703103	8.346501646	8.468319584	8.485924823	8.307165379	8.167027478	8.404229635	8.528277099	8.364800666	8.485522578	8.345556298	8.336180664	8.294310448	8.398614596	8.393495233	8.415941217	8.275467046	8.436142572	8.613813342	8.501327565	8.483949637	8.210377726	8.342464323	8.423768787	8.580437921	8.440525864	8.578181343	0.261824989	0.313767647	0.188023273	0.29678159	0.019250167	0.053157796	0.091869523	0.174350938	0.169105113	0.319042535	0.12076436	0.193021971	0.128538015	0.220858437
G24004	G24004	G24004	NA	G24004	reference	8.46541393	8.535103635	8.624135909	8.823720251	8.689895616	8.573260624	8.526846702	8.471582083	8.767743842	8.710511827	8.842331143	8.665818298	8.745369386	8.717544865	8.771995426	8.659943471	8.769809304	8.693154065	8.819761383	8.721261147	8.689640938	8.678407922	8.796559634	8.69994988	8.687810623	8.571048202	8.561502405	8.750172995	8.346197433	8.276260597	0.002969626	0.005934382	-0.118507569	-0.196469297	0.12614154	0.226215562	-0.046287122	-0.09094967	0.481117234	0.64549783	-0.221753054	-0.329828263	0.010410723	0.02974434
G24015	G24015	G24015	NA	G24015	reference	7.796720781	7.781418528	7.676444145	7.826381632	7.81730917	7.830415478	7.64858615	7.725276549	7.72879587	7.807500583	7.860495845	7.757124316	7.670625706	7.773250264	7.752442084	7.726220235	7.797744298	7.773592439	7.810507459	7.703489842	7.816923608	7.659082241	7.784924589	7.788154713	7.757630549	7.85553426	7.822351886	7.686539248	7.754813246	7.767129517	0.918786109	0.92923466	0.074514452	0.108339918	0.292915893	0.426594219	0.017416394	0.02870245	0.781047377	0.870657021	0.022845572	0.033452876	0.747888877	0.822987383
G24079	G24079	G24079	NA	G24079	reference	7.310209854	7.446315888	7.590837972	7.483921047	7.511112271	7.451975723	7.431854253	7.508884259	7.562084938	7.565489298	7.564198938	7.612954444	7.561085351	7.495891346	7.578518304	7.532065485	7.571250471	7.506103514	7.616839348	7.500573488	7.187466361	7.423688201	7.481440774	7.481758506	7.468668222	7.322212444	7.576838011	7.497289526	7.475034377	7.378359232	5.73E-07	2.53E-06	-0.526007165	-0.628872693	6.84E-08	1.63E-06	-0.265862187	-0.40746432	5.93E-04	0.004096075	-0.512609712	-0.596064116	4.56E-07	5.49E-06
G24090	G24090	G24090	NA	G24090	reference	7.561413421	7.858693051	7.553788455	7.647719639	7.449034634	7.677061436	7.519920599	7.600288555	7.575380164	7.734618014	7.903395342	7.422509754	7.660884312	7.813862619	7.637529449	7.421791613	7.56757961	7.499270333	7.78821467	7.626804975	7.689028439	7.721550944	7.678188682	7.626488135	7.515134518	7.793882225	7.664501292	7.493146733	7.475099242	7.559661746	7.98E-05	2.30E-04	0.349741859	0.529205613	3.92E-04	0.002328357	0.167490281	0.342313805	0.021604739	0.070414466	-0.029555411	-0.054840604	0.710358755	0.795058889
G24433	G24433	G24433	NA	G24433	reference	10.50878219	10.66806974	11.203232	10.48863338	11.04527993	11.21383662	11.11280635	11.05796067	10.55512915	10.05055749	10.82229085	10.66332679	11.18686847	10.90805081	10.94524828	10.69455263	10.79815935	10.49715031	11.07419838	10.74945817	10.68416777	11.3027888	11.20763748	10.78662483	10.97459943	10.47055045	11.15168906	11.23393575	10.86840352	10.96195508	0.484671058	0.534071826	-0.031593357	-0.105480732	0.675988846	0.771208178	-0.084559879	-0.339050157	0.179085186	0.333686176	-0.005660318	-0.01750943	0.944712047	0.966364837
G24527	G24527	G24527	NA	G24527	reference	7.048900855	6.997512632	7.057638701	7.175247049	7.095288268	6.988380871	7.124575469	7.203253329	6.971843318	7.048134281	7.174990957	7.126720188	7.030732617	7.011821816	7.125572904	7.020587003	7.01947425	7.065330237	7.063449599	7.077064095	6.94849938	6.919161406	7.028032115	7.080317468	7.104397958	7.06726754	7.025912474	7.057438622	7.035813905	6.969233316	0.077247178	0.107318086	-0.166041224	-0.272872808	0.038268293	0.091352053	-0.228576163	-0.393148779	0.002910309	0.014719472	-0.108005918	-0.181009302	0.179137716	0.285682451
G24616	SH3BP5_like	SH3BP5_like	SH3BP5	G24616	human_blastn	8.719393886	8.660878959	8.876456505	8.873511161	8.999932481	8.699473961	8.574111956	8.805924082	8.785739084	8.820793649	8.81987456	8.613871595	8.838433426	8.847953921	8.448531187	8.651786023	8.656279406	8.663534409	8.684855115	8.79687921	8.644664248	8.784569312	8.775358692	8.864647082	8.841984081	8.730072169	8.844546809	8.877397236	8.732029427	8.660109725	0.097547141	0.131837423	0.078008419	0.121126631	0.290460759	0.424400836	-0.074253328	-0.130251309	0.254071773	0.426046103	-0.118539906	-0.177930735	0.119871232	0.209032645
G24722	G24722	G24722	NA	G24722	reference	7.20126319	7.380608063	7.228337001	7.306668754	7.239550337	7.187042563	7.144137106	7.215798753	7.203473576	7.379630754	7.263296678	7.377263824	7.30411427	7.301969987	7.307105218	7.210309212	7.309184923	7.29162992	7.442583198	7.293458592	7.200216644	7.237259121	7.30162139	7.37986378	7.382151331	7.253268473	7.171678507	7.38474049	7.197579623	7.174301925	0.179786526	0.225919867	-0.042315347	-0.077183387	0.5837149	0.697318194	0.054153793	0.116762756	0.413881866	0.587502424	-0.053444535	-0.095714847	0.501124851	0.62011958
G25075	SLC11A2	SLC11A2	SLC11A2	G25075	human_blastn	7.075097764	7.189660751	7.25424237	7.322564979	7.212656758	7.229968891	7.181116509	7.167338247	7.306585219	7.296092604	7.15346143	7.277537861	7.202366261	7.27937053	7.272552496	7.215119673	7.215754223	7.235970334	7.256174373	7.237557296	7.087570003	7.112244357	7.263985559	7.260499641	7.250728511	7.149853555	7.163767185	7.257017901	7.232319654	7.19681234	0.003460099	0.006798557	-0.292840373	-0.392561886	2.99E-04	0.001869255	-0.195604014	-0.309403941	0.004969341	0.022317158	-0.29076868	-0.37862494	6.05E-04	0.002838266
G25155	COX14_like_G25155	COX14_like	COX14	G25155	human_blastn	8.615857715	8.661666826	8.593014784	8.452496158	8.682317448	8.571238907	8.508787836	8.541106012	8.767358592	8.626293122	8.70976087	8.786676624	8.682610371	8.740774729	8.60407938	8.683136662	8.662554109	8.648746145	8.689217049	8.660589935	8.653370389	8.667513761	8.628589373	8.699673675	8.542705024	8.724628024	8.579565836	8.536187841	8.533247725	8.59361869	1.31E-04	3.62E-04	-0.005759593	-0.007170596	0.922722004	0.949931973	0.150857326	0.198335595	0.008560718	0.034086206	-0.066694863	-0.083117987	0.26542409	0.386232786
G25245	LINC00938_containing	LINC00938_containing	NA	G25245	human_blastn	8.385296766	8.464359887	8.398156288	8.31830441	8.290505608	8.375901488	8.385327472	8.309579764	8.482493056	8.432777587	8.395239996	8.295524284	8.345640729	8.340547769	8.364605819	8.308633603	8.464795788	8.259395596	8.273305097	8.341411032	8.371899646	8.282311235	8.403714736	8.322040732	8.461808532	8.260103262	8.021091003	8.34079477	8.141855832	8.369898954	0.433266845	0.484393764	0.038573048	0.061978453	0.603301641	0.714324932	0.022427741	0.04130589	0.728887671	0.835388721	-0.053690691	-0.085375084	0.477524667	0.599563122
G25309	G25309	G25309	NA	G25309	reference	9.25515612	9.352729242	9.157028787	9.232708696	9.203050698	9.336006062	9.286507747	9.365674332	9.06478961	9.255925583	8.949198354	9.029680404	9.048231872	9.06741784	9.09243037	9.099810758	9.078688573	9.242417036	9.178211488	9.192022663	9.407051041	9.244313774	9.19972049	9.259475507	9.152014294	9.416028548	9.308675552	9.237749935	9.393283369	9.502145944	3.75E-07	1.71E-06	0.286886184	0.361442785	9.48E-05	7.18E-04	0.064604694	0.097674311	0.289662265	0.464924917	0.380525157	0.441600156	2.36E-06	2.34E-05
G25348	G25348	G25348	NA	G25348	reference	7.608350338	7.559827851	8.079966737	7.696846049	8.093526593	7.908353796	7.796773023	7.94226905	8.259911815	7.920630914	8.059417287	8.408420682	7.927819401	7.76774985	7.759754662	7.800104873	7.698262162	7.535011163	7.740013748	8.071064424	7.73320198	7.884933802	8.193918523	7.606117491	7.889874902	8.058192969	8.055929772	8.010591353	7.732424059	7.986447541	0.496221827	0.545266498	-0.126907805	-0.490109933	0.104395032	0.196490675	-0.078934716	-0.402664577	0.182702881	0.338254354	-0.189867641	-0.589196653	0.051073155	0.107048911
G25356	G25356	G25356	NA	G25356	reference	7.110251558	7.102314126	7.091751776	7.085636616	7.10915328	7.041606684	7.11950343	7.100102924	7.10220541	7.208345429	7.074780149	7.076986608	7.18448191	7.142483907	7.046552197	7.14150242	7.085457929	7.183166605	7.101777629	7.155246638	7.158471985	7.072685327	7.124444254	7.190680884	7.157050526	7.113290589	7.137051749	7.253743151	7.128176362	7.103586256	0.457245237	0.507707643	0.022026794	0.033106804	0.758535244	0.83262342	0.04719298	0.080684207	0.460319325	0.627844022	-0.050147792	-0.075056839	0.490633302	0.611282427
G25484	H2AFJ_containing	H2AFJ_containing	NA	G25484	human_blastn	7.352482309	7.500783703	7.417678998	7.622827557	7.461388877	7.430300617	7.513066927	7.488420008	7.529199459	7.521135746	7.352875651	7.601651698	7.61124154	7.479335644	7.460067991	7.506438164	7.553423436	7.478669764	7.603990607	7.391803097	7.551741249	7.455708681	7.674270545	7.623697281	7.45922866	7.515880822	7.502648545	7.592713437	7.489628569	7.470978782	0.579752281	0.622462266	-0.019734859	-0.035155426	0.796554503	0.860086854	-0.028345154	-0.059068188	0.666151176	0.790916579	-0.02871892	-0.050520175	0.713744825	0.797383729
G25490	GRIN2B_containing	GRIN2B_containing	NA	G25490	human_blastn	9.553715795	9.722088858	9.572169256	9.701114687	9.580963983	9.621889636	9.668993955	9.812044795	9.765499301	9.746877898	9.704912848	9.58886381	9.68262096	9.806581747	9.834925793	9.632047367	9.81148642	9.618250112	9.721779229	9.755243419	9.679411875	9.790945709	9.654225022	9.794135424	9.620412658	9.702458749	9.803866302	9.811456889	9.642272781	9.690237497	0.410130789	0.462388594	0.040717916	0.052290218	0.513427235	0.63826114	0.009009459	0.012715527	0.87401167	0.927367255	-0.06322565	-0.08109218	0.312288898	0.435845124
G25491	GRIN2B_like	GRIN2B_like	GRIN2B	G25491	human_blastn	7.611391688	7.677279941	7.494506352	7.672988055	7.571858965	7.692515029	7.669931418	7.695519347	7.558090908	7.641684756	7.756197712	7.711603743	7.606412945	7.868679652	7.728138983	7.680505591	7.781288243	7.609828342	7.829350604	7.721232564	7.616421462	7.669071243	7.66734829	7.803617325	7.566300123	7.735496468	7.774343384	7.738475379	7.693397328	7.585794946	0.288872715	0.341346636	0.013400791	0.023370079	0.860219916	0.906497099	-0.005119051	-0.010419528	0.9376384	0.965369805	-0.051814102	-0.08853772	0.506892965	0.62503632
G2560	RPN1_containing	RPN1_containing	NA	G2560	human_blastn	8.984809874	8.844623011	8.851380049	8.828339274	8.784905937	8.835169506	8.756823829	8.845393113	8.736217646	8.819642724	8.880054612	8.727980768	9.009633664	8.80708062	8.708483887	8.868072756	8.871807176	8.764149511	8.863426847	8.912599761	8.723727892	8.718609507	8.928809892	8.843168522	8.765150323	8.856498718	8.820709056	8.816287386	8.83643401	8.738544756	0.191867906	0.239324177	0.076713579	0.098085029	0.218628392	0.341579705	0.037814785	0.05307832	0.507168263	0.668103144	-0.021419382	-0.027600599	0.730741133	0.810146457
G2570	HMGN2_G2570	HMGN2	HMGN2	G2570	human_blastn	7.046534148	7.064618709	7.106608831	7.059396305	7.056416963	7.03706476	7.049307733	6.96553712	7.060381194	7.000952947	7.139817504	7.1040215	7.078437581	7.057065009	7.061852472	7.013557639	7.11507545	6.973891522	7.042413402	7.03446646	7.048620289	7.018656521	7.048911456	7.018134295	6.987591872	6.981874039	6.959182158	7.007259583	7.031158502	6.93401661	0.186628692	0.233506263	-0.049636034	-0.075403774	0.492836475	0.620841613	-0.007189792	-0.012575143	0.910326447	0.94838969	-0.082830812	-0.124515428	0.264260266	0.384860995
G2571	STMN1_G2571	STMN1	STMN1	G2571	human_blastn	9.349873013	9.511056025	9.490793965	9.479009632	9.505253354	9.477672647	9.52738645	9.553170817	9.537597243	9.403115643	9.431514799	9.425962777	9.5313605	9.556621311	9.503002869	9.380826659	9.477964473	9.535899115	9.439231574	9.640964263	9.480458184	9.395686889	9.487432863	9.57095687	9.539531537	9.495744699	9.482856451	9.495163648	9.416808584	9.497597774	0.475671247	0.525294886	-0.02998323	-0.03586579	0.586985469	0.70019884	-0.078227421	-0.099356382	0.133327099	0.268460978	-0.063911543	-0.076644726	0.249674288	0.368264616
G25776	G25776	G25776	NA	G25776	reference	7.004765954	7.057143437	7.337186317	7.041017909	7.446398178	7.38417771	7.338245713	7.651967725	7.289715284	6.968979455	7.231852655	7.482799821	7.125867389	6.831847238	6.926688509	6.959174166	7.052868228	6.992641149	6.790304841	7.228194107	6.787662204	6.956738145	7.278625973	6.982792489	7.386889943	7.284449612	7.345398566	7.492401688	7.275898413	7.250513056	0.025848123	0.040778652	-0.0793407	-0.473242929	0.233584848	0.359479321	-0.209800552	-1.085533029	0.006142661	0.026352881	-0.050383107	-0.264821644	0.506417111	0.624575978
G25794	KCNA1_like	KCNA1_like	KCNA1	G25794	human_blastn	8.55013884	8.767045432	8.55032963	8.567006975	8.57685575	8.56784084	8.593041114	8.624357914	8.437525156	8.472230775	8.379095079	8.392997255	8.44716011	8.486834988	8.444762083	8.679768931	8.59023629	8.586961293	8.448043083	8.631121972	8.695316616	8.756624778	8.517440036	8.571143033	8.676371958	8.797211756	8.521848726	8.680436598	8.771076798	8.596881596	3.58E-07	1.64E-06	0.283408765	0.358739197	1.19E-04	8.63E-04	0.178994786	0.259233477	0.005466376	0.024052846	0.480640184	0.535745827	1.76E-08	2.98E-07
G2581	TUG1_G2581	TUG1	TUG1	G2581	human_blastn	10.68775831	10.51065103	10.21910834	10.46626996	10.35072193	10.49518448	10.34267117	10.32564982	10.2138136	10.23477051	10.29650602	10.41049146	10.2101323	10.33901194	10.31320327	10.27485563	10.42119566	10.54379435	10.39270841	10.29882349	10.48930023	10.46181976	10.38024052	10.17530202	10.35601278	10.46780315	10.2835645	10.228208	10.5809611	10.56267273	0.00158	0.003362572	0.184034626	0.242881274	0.007540714	0.025331145	0.127050978	0.185914834	0.040741617	0.113669764	0.318415421	0.380073928	3.12E-05	2.29E-04
G25897	GPD1L_G25897	GPD1L	GPD1L	G25897	human_blastn	7.140581867	7.083996699	7.131327323	7.152142225	7.052926146	7.053534516	7.091888769	7.071631264	7.048552213	7.075803754	6.981396212	6.976136082	7.02269691	7.099941252	7.047740057	7.160216642	6.92737133	7.034523277	7.055298063	7.088652322	7.110483374	7.128997484	7.153959723	7.061649523	7.102365578	7.12017232	7.180010428	7.063482352	7.120645857	7.12201074	0.296225293	0.349053092	0.093837534	0.151443291	0.214650898	0.337254503	0.059735647	0.112170953	0.36261623	0.538138386	0.154730638	0.239593956	0.055898157	0.114966769
G25997	G3BP2_G25997	G3BP2	G3BP2	G25997	human_blastn	7.051320883	7.01438218	7.067043038	6.986775175	7.145064047	7.066524007	7.096604273	7.09611278	7.018657284	7.017400115	6.999939384	7.059818499	7.021607907	7.087938423	7.033522016	6.949745766	7.052694457	7.080768229	7.107702482	7.054032267	7.072755684	7.04526213	7.042895258	7.016221558	7.112261993	7.070753918	7.156592997	7.147244832	7.025777	7.102434944	0.18546059	0.232211678	0.018942727	0.02895309	0.793354923	0.858000744	-0.059702144	-0.102552622	0.353210617	0.528579159	0.038570633	0.05918447	0.600506441	0.707530266
G26032	G26032	G26032	NA	G26032	reference	8.836748597	8.867449385	8.823620956	8.934567307	8.941913547	8.950603989	9.011746169	8.898982126	8.773570093	8.894586024	8.859650496	8.782215313	8.811605447	8.859597519	8.860862657	8.792207312	8.789966498	8.924847363	8.852353394	8.913198732	8.853210817	8.807677441	8.839356191	8.838560312	8.877060873	8.892295271	9.100889472	8.999611119	9.070087412	9.089135844	5.19E-08	2.74E-07	0.020338128	0.024773556	0.7221235	0.805414933	-0.132961675	-0.169381721	0.01460963	0.052063099	0.016866946	0.020719647	0.769535872	0.838642671
G2612	G2612	G2612	NA	G2612	reference	7.721264616	7.788781819	7.703317203	7.728888745	7.828185233	7.863941493	7.812486824	7.897701055	7.755069235	7.719900363	7.615375917	7.7077177	7.664714907	7.679011736	7.659448719	7.736201992	7.666025131	7.750741507	7.626980883	7.646154928	7.728881158	7.675842094	7.663197795	7.691071391	7.744112704	7.620148007	7.829068155	7.762138049	7.814526466	7.892041307	1.46E-06	5.95E-06	0.001465047	0.001999289	0.982443288	0.987613219	-0.195201157	-0.274172782	0.00226591	0.011982571	0.049159783	0.067674166	0.468441625	0.591074899
G26129	CTSB_containing	CTSB_containing	NA	G26129	human_blastn	7.437715243	7.365223137	7.407054033	7.35558246	7.321206166	7.331428055	7.3335417	7.339326512	7.551105895	7.380873759	7.473406561	7.362705325	7.375873346	7.449749228	7.477816688	7.34628369	7.455834889	7.326491006	7.420924304	7.395107143	7.34718706	7.276332622	7.416496995	7.417720359	7.469861591	7.339800981	7.360717892	7.458093232	7.401998326	7.374710859	0.025902845	0.04084849	-0.067297164	-0.098956495	0.344902414	0.480760263	0.026080922	0.0440245	0.680320755	0.801104482	-0.188844197	-0.259615431	0.013625188	0.037138543
G26158	DACH1	DACH1	DACH1	G26158	human_blastn	7.065023945	7.232599813	7.186635037	7.170444404	7.158216337	7.125681582	7.183536368	7.301480599	7.239119259	7.172848891	7.35945117	7.290273272	7.22435954	7.211224097	7.145705243	7.126219175	7.207437109	7.160876611	7.112144955	7.162309018	7.156693456	7.143924538	7.148283869	7.220460752	7.177303758	7.103088418	7.066021918	7.15128272	7.093398301	7.202730849	0.143557358	0.185070665	-0.076912846	-0.127877606	0.311491451	0.446810906	-0.077121871	-0.147401161	0.244901289	0.414682546	-0.200932675	-0.302149017	0.017399611	0.045308156
G2633	G2633	G2633	NA	G2633	reference	8.225276954	8.211083207	8.332607971	8.5819593	8.191986211	8.292715841	8.253937558	8.302092947	8.219141007	8.412806221	8.520881022	8.452608607	8.342978671	8.343293878	8.569899887	8.416352901	8.384034337	8.40063405	8.408835967	8.413970152	8.212242925	8.185086086	8.293544531	8.458658785	8.420916497	8.176018126	8.437776686	8.836694761	8.564481691	8.489285632	1.79E-05	5.94E-05	-0.327527078	-0.477447255	4.22E-04	0.002473115	-0.138018711	-0.26938334	0.047682156	0.128021021	-0.228780638	-0.349211182	0.010387158	0.029694307
G2638	NR2F1	NR2F1	NR2F1	G2638	human_blastn	7.395587403	7.339405772	7.606589516	7.563609619	7.483494172	7.489404583	7.697525268	7.724444	7.590259157	7.624508248	7.571621214	7.60939741	7.675271398	7.66062916	7.724393649	7.633639242	7.602862783	7.647135654	7.725125191	7.776779227	7.458953416	7.366189207	7.530847979	7.776730406	7.62901107	7.304846384	7.64361693	7.506641939	7.516310584	7.676949749	2.00E-09	1.37E-08	-0.636405113	-0.773779137	8.32E-09	2.75E-07	-0.535999025	-0.656200978	1.30E-06	2.64E-05	-0.628606631	-0.732171361	7.11E-08	1.05E-06
G26487	HMGB1_G26487	HMGB1	HMGB1	G26487	human_blastn	8.56518713	8.678114019	8.681289705	8.705926539	8.598769581	8.622978241	8.630772268	8.758624618	8.719678005	8.709188531	8.622232714	8.559735987	8.643854134	8.685003989	8.635932885	8.650988626	8.555058748	8.597426506	8.630208211	8.65566885	8.615811497	8.573380803	8.574269342	8.636539145	8.714989497	8.592092298	8.614387359	8.700428302	8.585836698	8.689363693	0.315086033	0.36771646	-0.029300892	-0.035857456	0.611702093	0.721488703	-0.079957071	-0.104481918	0.140384919	0.278178555	-0.102583598	-0.124942616	0.079933591	0.151804676
G26562	G26562	G26562	NA	G26562	reference	7.425472465	7.564135187	7.520110596	7.703318519	7.502228159	7.44177285	7.602827813	7.656601287	7.580643536	7.559362441	7.445244026	7.516079157	7.343548374	7.410816808	7.411222347	7.607402661	7.499687528	7.52243998	7.461141752	7.418217562	7.627154582	7.43957126	7.539572308	7.590054989	7.391317758	7.472999601	7.43884312	7.593181782	7.539017242	7.451866026	0.340565371	0.39305186	0.004406461	0.007926593	0.954157298	0.969329706	-0.079118023	-0.16263972	0.237066076	0.405542523	0.072959596	0.127994907	0.360161058	0.486604827
G26565	PGK1_G26565	PGK1	PGK1	G26565	human_blastn	8.630334776	8.748655883	8.713637638	8.542804947	8.512812536	8.498751924	8.504833825	8.590185511	8.558540487	8.721457698	8.575744053	8.487843525	8.545727892	8.723120195	8.527669635	8.611954101	8.563678329	8.675868719	8.629832433	8.595268464	8.59742516	8.517474694	8.681716802	8.713449468	8.597000908	8.621794498	8.574692018	8.7174227	8.500983079	8.595267552	0.120905709	0.159169655	0.051641315	0.066742855	0.411899306	0.545616563	0.149809115	0.205781342	0.012587571	0.046208786	0.022615375	0.029440489	0.720155342	0.802265035
G26630	ZIC2	ZIC2	ZIC2	G26630	human_blastn	7.954469858	7.942130256	7.966546808	7.863583958	7.956306573	8.065372754	7.980868434	7.89818527	7.919858015	8.047157767	8.21845836	7.905568692	8.025009239	8.030622579	8.153797244	7.900685274	8.151563898	7.954054202	8.150019796	8.252057978	7.986844785	7.903001956	7.889566447	7.977870943	8.019975769	7.819733921	7.930544106	7.99351889	8.103446471	7.957318064	0.029049607	0.045162742	-0.092727278	-0.156595612	0.228032488	0.353164845	-0.049627976	-0.098523096	0.45101944	0.621209683	-0.21000005	-0.317809042	0.014710569	0.039548449
G26683	G26683	G26683	NA	G26683	reference	7.300039709	7.359888231	7.495654699	7.398722452	7.435363255	7.568746042	7.57241582	7.454483254	7.223264651	7.410234878	7.324573159	7.324655831	7.271035974	7.303144253	7.271527243	7.32504747	7.285446973	7.275327742	7.273424115	7.334621186	7.317240336	7.344697385	7.402938508	7.302051663	7.465679306	7.407602632	7.42637006	7.385981566	7.397459185	7.452799044	9.57E-05	2.72E-04	0.004385314	0.007209109	0.953162343	0.96863541	-0.235957411	-0.380424288	0.001725766	0.009613678	0.067769768	0.11037975	0.379092633	0.505512164
G26730	SOX1	SOX1	SOX1	G26730	human_blastn	7.638748864	7.700272572	7.537893759	7.590462644	7.709167826	7.623458858	7.728810853	7.668560656	7.642716538	7.604599365	7.699237275	7.577131201	7.572691541	7.514157457	7.593782102	7.524422352	7.501418685	7.590980186	7.579979586	7.543314081	7.62236252	7.460860717	7.518949082	7.444234974	7.695048475	7.512293363	7.650241917	7.595389905	7.546550233	7.630358011	0.011733392	0.020087065	0.032149477	0.048456724	0.654537151	0.75491108	-0.123945797	-0.202755216	0.059062795	0.150234049	-0.040519908	-0.060850908	0.577165595	0.687609818
G26731	G26731	G26731	NA	G26731	reference	7.938366346	7.948386787	7.782643892	7.898251588	8.148351782	8.068210171	8.066497063	8.060357333	7.840229633	7.870647895	7.864584401	7.874901372	7.859588834	7.740662085	7.781056344	7.883301873	7.813807765	7.947142058	7.973513726	7.785282193	8.007458872	7.806732798	7.842726004	7.888276575	8.097939182	7.930036034	8.142028615	8.069178391	7.946316729	8.094521569	6.49E-09	4.05E-08	0.10583299	0.158797372	0.148303141	0.25597471	-0.173494293	-0.276431282	0.010695484	0.040545667	0.142360405	0.207794673	0.062496777	0.125363967
G26902	G26902	G26902	NA	G26902	reference	8.283856201	8.25171322	8.303410601	8.415223682	8.463967101	8.441603445	8.351704812	8.342336511	8.516479009	8.35376681	8.437784188	8.368644752	8.386864342	8.286970432	8.366589651	8.326581458	8.433667141	8.439226245	8.312451916	8.372644686	8.236501433	8.395536517	8.333912556	8.317987647	8.357841042	8.177024824	8.385678803	8.38187779	8.389450979	8.43280876	0.016863727	0.027807029	-0.147134126	-0.191440953	0.025293878	0.065900618	-0.201413347	-0.275287598	0.001321546	0.007748659	-0.212724945	-0.265296574	0.002116255	0.008051085
G2696	G2696	G2696	NA	G2696	reference	7.4801464	7.541342208	7.432941094	7.382588197	7.423287967	7.507156363	7.513580172	7.393930028	7.062889659	7.509570179	7.335383386	7.447321095	7.445123992	7.426635122	7.345181175	7.474600715	7.396221269	7.398905415	7.36894085	7.389825678	7.501571665	7.542719329	7.506888326	7.48322878	7.522803854	7.368915955	7.334988416	7.567163561	7.480024159	7.512813617	0.183373471	0.229905574	0.112153827	0.217232183	0.163531748	0.275127149	0.059700467	0.140409773	0.368516072	0.544270982	0.233014768	0.388888447	0.014038196	0.038034552
G27130	TUNAR_like	TUNAR_like	TUNAR	G27130	human_blastn	9.622302331	9.725390192	9.693811715	9.643890793	9.630800106	9.71007974	9.63884862	9.6394035	9.613306859	9.665025601	9.614272368	9.699006977	9.679166267	9.796292524	9.638439085	9.697332762	9.705316914	9.680034732	9.685172408	9.743976774	9.723076783	9.695810861	9.669573199	9.70582972	9.534523965	9.797430859	9.777214851	9.660868077	9.772251102	9.710865606	0.708351169	0.740311429	0.044511764	0.052149568	0.398284135	0.533346333	0.07721268	0.095761804	0.123578745	0.254209595	0.052646074	0.062010475	0.320679411	0.444500334
G27318	G27318	G27318	NA	G27318	reference	7.842527546	7.866203417	7.76252553	7.972765186	7.716970195	7.853281255	7.8264907	8.003512214	7.379683954	7.561122954	7.286419222	7.690288821	7.641368488	7.374547601	7.383657828	7.493325908	7.143022325	7.560762518	7.504078678	7.296852455	7.60202645	7.621691356	7.479958379	7.597941	7.615630756	7.639018928	7.871830353	7.883293388	7.852307481	7.823935834	8.62E-11	7.51E-10	0.153733089	0.363871545	0.070420596	0.146018472	-0.105870685	-0.313736852	0.117358598	0.244971245	0.496798351	0.751714693	2.34E-04	0.001267521
G27324	G27324	G27324	NA	G27324	reference	7.473858437	7.678024244	7.447488188	7.61863414	7.476671193	7.662740498	7.566993018	7.636017969	7.099542635	7.25846463	7.063251432	7.599640846	7.395760718	7.301754149	7.285679439	7.340108287	7.096358845	7.314929084	7.233732606	7.083651846	7.326330837	7.45259722	7.297839363	7.30019916	7.362905758	7.469401578	7.57421646	7.599932138	7.499899062	7.560660994	8.79E-11	7.65E-10	0.104417692	0.240851608	0.198904328	0.318917006	-0.081343678	-0.228203238	0.220416209	0.38541204	0.581901497	0.799168557	3.18E-05	2.33E-04
G2733	ANKRD34B_containing	ANKRD34B_containing	NA	G2733	human_blastn	7.777182718	7.920021078	7.855193708	7.839903995	7.875785652	7.882215154	7.966236974	8.019071396	7.835324931	7.834492141	7.824381457	7.717694265	7.771202533	7.801588568	7.656544564	7.650491519	7.555287107	7.73348985	7.767180799	7.804223841	7.97185895	7.862197943	7.741001635	7.727019744	7.949438205	8.04575719	8.005105232	7.965822445	7.728862219	7.909590281	6.58E-06	2.38E-05	0.301382682	0.427199572	5.34E-04	0.002994875	-0.011618152	-0.021812093	0.857802811	0.917278343	0.140446434	0.217771192	0.077893295	0.148647511
G27357	KCNK13_containing	KCNK13_containing	NA	G27357	human_blastn	8.98695239	9.127517542	9.134059722	9.186968762	9.040639027	8.879375736	9.014598458	9.29002893	9.000566808	9.157726061	9.129232333	9.075373917	9.139930044	9.118457873	9.123842186	9.231544553	9.157816857	9.325777981	9.124887056	9.122885898	9.266624794	9.01475855	8.958932305	9.093437162	9.159128763	9.024778535	8.657095419	9.086909689	9.059127107	9.018498454	0.328332648	0.381172461	-0.074707893	-0.121070549	0.320358144	0.456156609	0.015917615	0.030002292	0.806288003	0.884914179	-0.004302026	-0.006983177	0.954569799	0.972442686
G27518	HMGB1_G27518	HMGB1	HMGB1	G27518	human_blastn	8.148567726	8.085874812	8.063657544	8.178881493	8.05083984	8.165937434	8.153743944	8.057390226	8.376088824	8.106680806	8.215083522	8.087434704	8.103432797	8.120897154	8.108949984	8.092793465	8.164427536	8.169910827	8.129591463	8.160909333	8.119527794	8.158780131	8.174890632	8.118904731	8.18981713	8.044644724	8.077442202	8.141483504	8.001402445	8.089256554	0.265080036	0.316963433	-0.003196127	-0.004380136	0.961863319	0.973877544	-0.02655257	-0.040462497	0.660278525	0.787036425	-0.132572878	-0.176584696	0.054833978	0.113217622
G27537	G27537	G27537	NA	G27537	reference	8.586997777	8.723504184	8.786120562	8.599457148	8.559041554	8.484316008	8.537931904	8.711696852	8.547135855	8.79216016	8.527921351	8.587556389	8.740867346	8.676952484	8.562923015	8.58725446	8.579775621	8.601641831	8.656184373	8.596204818	8.987586147	8.996591462	8.665846988	8.652336604	8.60165105	8.817428892	8.543189372	8.760894864	8.634393518	8.591714662	9.35E-04	0.002097556	0.27723726	0.389597506	8.47E-04	0.004349015	0.347619789	0.479092566	4.48E-05	5.01E-04	0.236428188	0.330635787	0.004830769	0.016133459
G27632	G27632	G27632	NA	G27632	reference	6.865060282	6.816097913	7.100591649	7.412727631	7.06943486	6.965128838	7.237851952	7.305164396	7.15478411	6.991409231	6.999048964	7.197068066	7.24773779	6.925818521	7.413263144	7.249160854	6.953642457	7.170597365	7.069724163	7.332104028	6.874810945	6.802373448	7.049018619	7.02512125	7.490848262	6.819651839	6.811670185	7.328708628	7.123836288	7.165545099	5.77E-05	1.72E-04	-0.717323015	-1.40504438	3.73E-06	4.69E-05	-0.852049486	-1.367932044	6.87E-06	1.05E-04	-0.41561433	-0.945730989	0.001990978	0.007669327
G27640	SUMO2_like_G27640	SUMO2_like	SUMO2	G27640	human_blastn	8.395314095	8.378634681	8.300686063	8.345773461	8.404678094	8.395357342	8.47362909	8.271483849	8.502719347	8.155220657	8.334881387	8.45345831	8.571289748	8.317666974	8.36291097	8.360605	8.38631063	8.392141782	8.266866418	8.331000257	8.402789104	8.45080657	8.497866003	8.36016884	8.444950689	8.286645304	8.308847295	8.28028342	8.28824833	8.33963245	0.953371911	0.959514568	0.005348713	0.008367351	0.941686052	0.961654753	-0.001200763	-0.002146861	0.985073926	0.992486621	-0.010420307	-0.016232197	0.887899408	0.926450834
G27645	JPH4	JPH4	JPH4	G27645	human_blastn	7.510744525	7.558360523	7.725972149	7.452962639	7.555399645	7.602450987	7.595548099	7.450508417	7.569719431	7.510047661	7.666734463	7.659179731	7.660874916	7.6361079	7.586000617	7.553163411	7.597296795	7.522910333	7.579320251	7.615958765	7.402627186	7.523451115	7.66136813	7.613268868	7.442409082	7.422324829	7.578053445	7.461643862	7.635677372	7.557900236	0.016606587	0.027412906	-0.225370745	-0.335504832	0.005353274	0.019365881	-0.07462892	-0.13845885	0.257585657	0.429685603	-0.235217552	-0.335609244	0.005873015	0.018860521
G28024	EIF3A	EIF3A	EIF3A	G28024	human_blastn	8.031015096	8.212670612	7.93432658	7.880391328	8.033854974	7.929703983	7.970973888	7.981994938	8.00376702	8.153044748	7.993940696	7.907025398	7.946052359	8.043956641	7.914189812	7.997767829	7.971741478	8.001192795	7.924880626	7.932347098	8.127322395	8.023861839	7.91395687	8.084893375	8.018720771	8.208862487	7.941699574	7.965763259	7.871640036	8.005641753	3.04E-04	7.64E-04	0.302766963	0.387682407	9.22E-05	7.01E-04	0.259286328	0.364722573	2.52E-04	0.002060158	0.159409412	0.217313415	0.029005941	0.068172913
G28536	MAPK6_G28536	MAPK6	MAPK6	G28536	human_blastn	8.153584454	8.149488405	8.030109007	8.023299884	8.09868372	8.148241463	8.157729892	8.101506633	8.062043317	8.155002409	8.027557673	8.024762717	8.072520013	8.075565984	8.062669576	7.918277317	8.066542835	8.087288708	8.007339967	8.11614599	8.090286657	8.115022111	8.127590128	8.044974586	8.21746726	8.125662128	8.153030885	8.168042712	8.117703016	8.160019688	0.004928101	0.009324099	0.172535706	0.217075101	0.006828907	0.023483886	0.026889571	0.03778814	0.636096267	0.768533374	0.079726002	0.102335369	0.206795339	0.318976378
G28595	G28595	G28595	NA	G28595	reference	7.984053702	7.934817014	7.87113218	7.983054471	7.945854148	7.988705542	7.88317012	7.837469167	7.930883948	7.824805049	7.936240489	7.800563808	7.914912118	7.898498454	7.986902883	7.893989466	7.89807403	7.796217161	7.870909897	7.876168079	7.951734378	7.918944033	7.926746456	7.899909762	7.869938049	7.868898578	7.914696835	7.85251802	7.867406904	7.934741578	0.634186875	0.672140996	0.097922971	0.13108393	0.140335885	0.244964531	0.004147928	0.006199243	0.944388731	0.969697649	0.047560085	0.06435233	0.474814962	0.597268789
G28603	GCOM1_containing	GCOM1_containing	NA	G28603	human_blastn	10.01995648	10.03144959	10.06946912	10.01332909	10.08573737	10.04018628	10.02891988	10.08509271	10.09571898	10.13045762	10.04603917	10.02651345	10.02445918	10.09957734	9.914425237	9.972666018	10.01668288	10.02379834	10.02240633	10.01086758	10.07990169	10.07016898	10.00109302	10.11929605	10.00267977	10.06650659	10.16536523	10.10684127	9.984234024	10.12333442	0.259552124	0.311373986	0.0692494	0.077875776	0.13894741	0.243028316	0.006011283	0.007253249	0.890638446	0.937578955	-0.028126637	-0.0318228	0.547958569	0.662923393
G28808	UBE2D3_G28808	UBE2D3	UBE2D3	G28808	human_blastn	9.007475254	9.039310896	8.981205968	8.840334775	8.908297542	8.995483344	8.965889742	8.930469188	9.049208321	9.062944361	8.957286454	8.914561468	8.91782279	8.886273104	8.947077267	8.926332367	8.947921876	8.896649989	8.88728735	8.865477206	8.988611627	8.917509778	8.89370302	8.814979622	8.773847183	9.047980124	8.86711979	8.822849128	8.887835255	8.885198376	9.96E-04	0.002220903	0.094749707	0.113401459	0.090223946	0.175886169	0.093923956	0.119581785	0.07615217	0.179639505	0.036316564	0.043890794	0.516223072	0.633719084
G28914	RPL41_G28914	RPL41	RPL41	G28914	human_blastn	11.76892956	11.51246376	11.68531144	11.74481908	11.75451322	11.81484069	11.81572678	11.60521169	12.0217561	11.56913492	11.84124385	11.81392909	11.95519084	11.6412948	11.72796212	11.7915517	11.89818395	11.73536763	11.76676516	11.81386979	11.69618338	11.939603	11.88561599	11.57096234	11.69520325	11.46130224	11.68109787	11.65589953	11.70758633	11.62647291	0.27595118	0.328306726	-0.071973809	-0.100100981	0.292447902	0.426215021	-0.061998622	-0.095682315	0.314529964	0.490431671	-0.13415532	-0.181377328	0.056618557	0.116193447
G28968	MORF4L1_like_G28968	MORF4L1_like	MORF4L1	G28968	human_blastn	8.136618102	8.045361327	8.096897707	8.13793066	8.166329489	8.198248251	8.092458937	8.066346776	8.159438947	8.213953571	8.242804809	8.038392924	8.13146396	8.152966697	8.16706148	8.062625102	8.109586945	8.168340837	8.0180415	8.200738058	8.156901843	8.150076407	8.161241905	8.226806237	8.20925862	8.103795418	8.127939418	8.159833799	8.087213812	8.03668987	0.570607519	0.614484887	0.011992261	0.016290978	0.856459844	0.903880191	-0.02480586	-0.037387765	0.679173327	0.800062633	-0.102611435	-0.137231839	0.129219673	0.221779476
G28974	G28974	G28974	NA	G28974	reference	7.770276526	7.529047295	7.258959415	7.658294627	7.489234496	7.628112841	7.677646595	7.725295695	7.497140118	7.401639745	7.352151083	7.729835399	7.378004408	7.461075251	7.485770535	7.662966382	7.686844365	7.590579203	7.600089843	7.751477424	7.467445766	7.609629507	7.515229895	7.673196047	7.467916436	7.128928084	7.374450883	7.326999818	7.773852417	7.716338207	0.252309015	0.303828132	-0.023987762	-0.085797505	0.747304221	0.824966442	-0.063736788	-0.281577987	0.290189422	0.465341921	0.093095881	0.290788329	0.277377752	0.398393319
G28987	G28987	G28987	NA	G28987	reference	8.441026563	8.627971341	8.700323693	8.655755382	8.503927752	8.64022614	8.681424326	8.662815278	8.621648653	8.693354798	8.771711421	8.717608176	8.72676181	8.749298416	8.722790426	8.752801819	8.665788915	8.774372303	8.763488324	8.693397654	8.583250855	8.688199368	8.789133854	8.758775057	8.626588142	8.657283287	8.751515988	8.840466433	8.546451053	8.549631143	0.028426507	0.044335454	-0.187487379	-0.251179287	0.007693547	0.025611524	-0.040468631	-0.062881753	0.509343759	0.669671346	-0.163806693	-0.218212669	0.021835201	0.054549945
G29091	CTXND1_containing	CTXND1_containing	NA	G29091	human_blastn	8.376592604	8.394150519	8.474129222	8.43255446	8.503857242	8.5964537	8.556985997	8.615303299	8.452963911	8.36604178	8.29474758	8.371581681	8.462360318	8.390360817	8.306681038	8.360503609	8.46441646	8.432246531	8.402527757	8.452692654	8.361402042	8.350462387	8.331382499	8.27869981	8.465007914	8.459785136	8.369036573	8.359934371	8.509518623	8.516769584	0.002596229	0.005268563	-2.43E-04	-3.32E-04	0.997092628	0.998075631	-0.210107836	-0.293155698	0.001171962	0.007023968	-0.007379614	-0.010136776	0.912412911	0.943624388
G29246	G29246	G29246	NA	G29246	reference	7.493632988	7.555421264	7.219357558	7.445881175	7.469766941	7.40922564	7.481064962	7.412568581	6.772831849	6.768617009	6.735916262	7.32573488	6.692207927	6.743610822	7.193157673	7.21809182	6.669212972	7.349975556	6.739735052	6.705122984	7.505751651	7.355279612	6.589577626	6.765888233	7.42016274	7.400150761	7.442821126	7.427779791	7.337499664	7.306480985	6.15E-153	1.87E-149	0.374035424	0.498139139	4.81E-05	4.07E-04	0.027952762	0.052018569	0.666650485	0.791278082	2.577568556	2.591573997	8.88E-64	2.71E-60
G29420	G29420	G29420	NA	G29420	reference	7.958371313	7.988279169	8.158185217	8.084148978	8.158128575	8.046514385	8.135697103	8.198905478	8.084432818	8.126443532	8.03264877	8.260504377	8.058214357	8.106570437	8.085571674	8.15088327	8.072509553	8.077573614	8.190828485	8.06571393	7.91717217	7.886156961	8.058811983	8.195119383	8.154497417	7.947530048	8.20581715	8.311785618	8.159384372	8.090457404	3.70E-07	1.69E-06	-0.388806562	-0.464470543	1.05E-06	1.66E-05	-0.321069873	-0.416951589	1.37E-05	1.85E-04	-0.25215273	-0.320791408	9.59E-04	0.004160372
G29730	ZCCHC3	ZCCHC3	ZCCHC3	G29730	human_blastn	7.825148894	7.817743647	7.556604	7.719273396	7.84639162	7.879115394	7.742971198	7.765623718	7.459642348	7.551385164	7.554677337	7.609748822	7.460782573	7.487183565	7.613234772	7.575942794	7.476669086	7.612385528	7.527666896	7.556126391	7.80852195	7.695124031	7.459766131	7.590564196	7.768701941	7.765610664	7.743054193	7.744286237	7.814121114	7.876553647	2.74E-26	1.56E-24	0.385194559	0.461505716	1.31E-06	2.00E-05	-0.010477849	-0.016093712	0.862559718	0.919781867	0.664120593	0.71835443	5.73E-13	2.60E-11
G29854	RNA45SN5	RNA45SN5	RNA45SN5	G29854	human_blastn	13.95541746	16.4046757	11.00478348	11.69514045	10.85508942	11.421587	11.53519397	12.85888393	11.33207668	12.72392075	11.74575078	11.33711151	13.74852315	11.29649693	10.64532734	11.91916286	11.60171422	11.13469401	11.48273817	11.33425013	11.47409757	11.10053409	13.35867891	13.65780583	12.67271219	11.29987555	10.97482212	14.32208838	10.85757422	11.74353265	0.002977903	0.005948971	0.277188446	3.242977341	6.50E-05	5.27E-04	0.159252858	2.578139465	0.001496572	0.008544625	0.17263191	2.005214922	0.013520384	0.036910679
G29865	SCAND1	SCAND1	SCAND1	G29865	human_blastn	8.468634363	8.47380926	8.426269708	8.332647925	8.559610857	8.429161147	8.232045547	8.34313426	8.419809663	8.533527064	8.470234486	8.465180612	8.547754252	8.502597192	8.571160583	8.556744961	8.398495645	8.441636968	8.418772643	8.531030466	8.46478261	8.370929458	8.609749697	8.479895057	8.421082672	8.492257897	8.313531088	8.373407588	8.365553893	8.366259349	0.013365188	0.022529254	-0.045946812	-0.063758625	0.498288871	0.624989871	0.098410804	0.15033909	0.115549908	0.242233325	-0.048190174	-0.066981421	0.481286898	0.60254825
G2995	G2995	G2995	NA	G2995	reference	7.677741346	7.561308766	7.500601695	7.570582577	7.794790528	7.56570859	7.6596676	7.533183352	7.311232085	7.46712589	7.421021418	7.364068127	7.452161995	7.205585295	7.404808018	7.632156945	7.492537656	7.501573671	7.497011111	7.306797629	7.399426563	7.772694351	7.397839434	7.391187482	7.490012344	7.396360395	7.580163774	7.515012705	7.836892419	7.593364729	2.07E-04	5.44E-04	0.123046142	0.268154645	0.134716	0.237777741	-0.036806989	-0.10107978	0.570929466	0.718467735	0.360264879	0.573624545	0.001639272	0.006524956
G30065	G30065	G30065	NA	G30065	reference	6.985486162	6.861938677	7.275502374	7.242798332	7.237974742	7.208108699	7.147447703	7.57596241	7.075495369	6.81981131	7.007400458	7.201452689	6.664680046	7.103950931	7.100019949	7.211901157	7.057042187	7.590234651	6.966833262	6.896712745	6.925402537	6.927805637	6.896666719	7.539555309	6.843691505	6.782648231	7.16805637	6.801756634	7.067317677	7.455039998	0.010729947	0.018572763	-0.261988405	-1.144634507	0.00315414	0.012616561	-0.266137341	-1.169047664	0.00259093	0.013370562	-0.035870692	-0.185644775	0.634656826	0.734764231
G30132	TSHZ2_G30132	TSHZ2	TSHZ2	G30132	human_blastn	7.190581237	7.237869785	7.337179993	7.418213116	7.51717919	7.438287188	7.403160042	7.516065197	7.22766809	7.237981572	7.170950368	7.230884931	7.200674988	7.262076786	7.10361073	7.215463541	7.25166483	7.241498742	7.269304558	7.186267314	7.224359385	7.213373722	7.243020137	7.355941365	7.397676217	7.261288701	7.615358624	7.43653989	7.567524746	7.598635832	5.18E-21	1.79E-19	0.006760213	0.011085425	0.927791133	0.953056839	-0.53317509	-0.623041539	1.58E-07	4.44E-06	0.027692104	0.045386433	0.715899214	0.798838357
G30154	G30154	G30154	NA	G30154	reference	9.697929488	9.707519526	9.880469886	9.806573576	9.570396896	9.576600313	9.587921504	9.622835265	9.752098726	9.703538499	9.924375233	9.685080074	9.776333572	9.707229976	9.864927562	9.895127227	9.811481191	9.78969715	9.831536767	9.858235319	9.792025374	9.514294157	9.888652395	9.831231217	9.692996686	9.577343768	9.679810511	9.881985147	9.517599918	9.615555003	5.99E-04	0.001405976	-0.181796747	-0.239976018	0.008190711	0.02689184	0.029160881	0.044243072	0.628628387	0.763809809	-0.126329439	-0.168167439	0.065490978	0.130191234
G30586	G30586	G30586	NA	G30586	reference	7.570934315	7.49676467	7.58526087	7.550923085	7.386985049	7.448982717	7.412506334	7.317306408	7.551312253	7.528426643	7.654889628	7.62352166	7.608556684	7.602149705	7.439762344	7.530607741	7.587053823	7.482142703	7.555535534	7.477445837	7.504292902	7.510398049	7.517566961	7.561740319	7.482029955	7.551510552	7.481396896	7.460889631	7.44841098	7.366787213	3.19E-04	7.99E-04	-0.013342379	-0.02000859	0.85200246	0.901192579	0.169640529	0.274387921	0.012827205	0.046989378	-0.112446214	-0.163757373	0.12907283	0.221589877
G30723	G30723	G30723	NA	G30723	reference	7.950238528	8.543953094	8.55122628	8.809728867	8.059830438	8.267892398	8.5260846	8.628472102	8.10204226	8.497072602	8.229491661	8.092333261	8.626932206	8.539336122	7.855715495	8.398014175	7.74393487	8.20057066	8.054687643	8.040359871	8.350280266	8.552572094	8.59900187	8.13630332	8.052987918	8.48499929	7.794464832	8.324577114	8.236391646	8.094881517	0.04479676	0.066512761	0.113379483	0.463985023	0.13650251	0.239878774	-0.007903489	-0.04515017	0.88460847	0.934622754	0.032344619	0.126297645	0.685151419	0.775753637
G3079	BASP1	BASP1	BASP1	G3079	human_blastn	10.33041325	9.906066757	10.23383497	10.24618213	10.2398885	10.39889541	10.19077466	10.33825689	10.40704948	10.41001388	10.31439076	10.44569435	10.31871045	10.23611588	10.34819464	10.39579152	10.37853484	10.08862522	10.36441815	10.31168469	10.1271271	10.30252188	10.1322107	10.33282638	10.21714283	10.39911915	10.28193147	10.42464286	10.35605816	10.41764649	0.535958783	0.582059168	-0.090721014	-0.130099877	0.198279457	0.318455792	-0.060873804	-0.098058474	0.333009035	0.508635086	-0.123779946	-0.173426445	0.087039784	0.162818408
G3089	G3089	G3089	NA	G3089	reference	7.0923729	7.205474701	7.123699906	7.170508546	7.148863002	7.136557126	7.150748053	7.219706326	7.219709833	7.082196996	7.191347688	7.156213359	7.209744657	7.166449229	7.178680675	7.169318524	7.136305789	7.053962205	7.096336141	7.093217319	7.207926423	7.127328037	7.205221848	7.157322834	7.262024026	7.099998951	7.138527325	7.178842024	7.092807674	7.152504329	0.868764643	0.883927216	0.012994307	0.020348254	0.859053588	0.905816436	-0.033978005	-0.060630464	0.597883068	0.739854489	-0.060420289	-0.093501558	0.418361993	0.543642251
G30983	G30983	G30983	NA	G30983	reference	8.669577719	8.77740988	8.796889006	8.757958811	8.736830765	8.662238276	8.618033527	8.614280113	8.730512525	8.71170687	8.776711239	8.836350513	8.831089636	8.770509511	8.685655239	8.832536604	8.820823806	8.788612728	8.899912088	8.816463182	8.721779539	8.783514963	8.840788023	8.885074972	8.683828331	8.704263151	8.816999062	8.828341692	8.763200862	8.691324916	5.68E-04	0.001340169	-0.078233252	-0.095806594	0.179257723	0.294866491	0.078839599	0.104304376	0.151723618	0.294269431	-0.045846917	-0.056722183	0.434554983	0.559211862
G31277	MIR124-2HG_containing	MIR124-2HG_containing	NA	G31277	human_blastn	9.84945542	9.938377864	10.12514269	10.18108741	10.16033362	10.17166983	10.09783226	10.14299633	9.617644824	9.85365932	9.817189956	10.16892049	9.814999676	9.756196508	10.2644242	10.11187661	9.862345894	10.22248556	10.02048952	10.04087085	10.05118714	10.07380869	9.889741151	10.05360408	10.24739419	10.07396029	10.44683	10.40683199	10.33173339	10.29899082	4.33E-33	4.29E-31	-0.225121716	-0.267464839	1.73E-04	0.00118492	-0.179116375	-0.227921497	0.001430746	0.008263619	0.280933569	0.321897622	1.01E-05	8.48E-05
G31341	G31341	G31341	NA	G31341	reference	8.71039585	8.83051467	8.782365798	8.802740469	8.762594563	8.84359434	8.796539361	8.808372653	8.839687745	8.709792809	8.809240374	8.783957173	8.819239489	8.849527586	8.899779114	8.852052424	8.813256235	8.841070344	8.825811033	8.865472874	8.819310975	8.769542116	8.741711212	8.888965063	8.886327027	8.811971605	8.809724813	8.874408583	8.700061606	8.775574757	0.810452324	0.83273327	-0.074711413	-0.089816975	0.183373085	0.300056093	-0.028182806	-0.03684199	0.589503532	0.733656404	-0.038120651	-0.046312516	0.500363976	0.619466077
G31355	G31355	G31355	NA	G31355	reference	10.01815529	10.07496431	10.07508037	10.27840211	10.05179689	10.24916468	10.18506213	10.19015523	10.1717815	10.23808874	10.18149729	10.09044609	10.18728005	10.21968944	10.07379404	10.07800956	10.14998832	10.18194112	10.09070194	10.1693818	10.212603	10.14258282	10.21534244	10.20273012	10.14893842	10.12470055	10.15316994	10.13706515	10.10676328	10.0418038	0.030888394	0.047686795	0.016642073	0.019031586	0.735082314	0.815315696	-0.094551109	-0.11264108	0.045140577	0.123068424	-0.108104337	-0.123144255	0.029208869	0.068570493
G31386	G31386	G31386	NA	G31386	reference	6.97815271	7.053519404	6.919283559	7.178948654	7.105033381	6.918433568	7.101921887	7.254853451	7.085944661	6.982630142	6.94654846	7.083656847	6.972797571	7.085548575	6.868314529	6.96943304	6.867007635	7.017407414	6.99177062	6.873237453	7.204774833	6.934037885	7.387913328	7.144524079	6.966110465	6.822136986	7.001111768	6.971211145	6.923740963	7.094871232	0.445055662	0.495799414	0.046257705	0.137735466	0.54987623	0.668648895	-0.079933223	-0.286572404	0.211355378	0.374178814	0.001765461	0.004974214	0.982844923	0.989667979
G31430	G31430	G31430	NA	G31430	reference	7.941624051	7.996290741	8.039334028	7.961416678	8.089409916	8.075608085	8.018957587	8.062451967	8.031592408	7.995251508	8.009431245	7.869818339	8.036092154	8.001310225	8.043840504	7.840519351	8.132418442	7.961918118	8.007907804	7.993519673	7.984815117	7.966522024	7.965703771	8.020853129	8.198367775	7.935252988	8.034005806	8.085911048	7.955738069	7.96487716	0.144334648	0.185954674	0.009214077	0.013321327	0.895024773	0.930459201	-0.11525284	-0.18084422	0.072094086	0.173287501	-0.085212975	-0.121349713	0.231686827	0.347174062
G31432	G31432	G31432	NA	G31432	reference	10.21174422	10.20359433	10.29222785	10.26355958	10.26941976	10.34103244	10.34765745	10.27002611	10.15750363	10.1538651	10.31991619	10.12486439	10.31945268	10.27451286	10.32176459	10.34763352	10.30031447	10.32878081	10.20081744	10.40973185	10.17810548	10.16113397	10.42532875	10.35639877	10.32826432	10.2096753	10.433875	10.42764017	10.28723158	10.28284036	0.007318276	0.013272682	-0.107901245	-0.128490772	0.052081405	0.115610637	-0.11807207	-0.14826011	0.025361111	0.079618596	-0.06384462	-0.076593978	0.250556898	0.369318322
G31474	TMED2_containing	TMED2_containing	NA	G31474	human_blastn	7.462825548	7.523962986	7.385487232	7.247132908	7.341092392	7.365089785	7.367856172	7.380274436	7.40385769	7.432784412	7.435519716	7.395436407	7.413812547	7.443099763	7.419015299	7.425349847	7.404525732	7.375514744	7.419189499	7.430252128	7.461157507	7.46346678	7.494835097	7.447946392	7.328294679	7.445614071	7.336785345	7.479924637	7.396340536	7.380646706	0.003133781	0.006224647	0.147177924	0.197736522	0.031288884	0.078293936	0.264835823	0.36115048	1.31E-04	0.001213439	0.097005881	0.131897633	0.157561428	0.258305764
G31492	G31492	G31492	NA	G31492	reference	7.114670522	7.156233486	7.062592255	7.137951023	7.186073634	7.19186682	7.094374805	7.141648163	7.16324166	7.167332383	7.216960584	7.076904165	7.100492329	7.092575259	7.150298522	7.104482608	7.168968184	7.081186943	7.126285651	7.132678585	7.20767791	7.055613229	7.181374134	7.09708732	7.162542308	7.06895258	7.119517433	7.17740669	7.084705797	7.22476856	0.554782596	0.599243897	0.047895016	0.073964212	0.511716624	0.636910623	-0.053394942	-0.093047655	0.407135688	0.581417556	-0.05617564	-0.086001978	0.447931143	0.571415799
G31643	ATL2	ATL2	ATL2	G31643	human_blastn	7.643916421	7.757985167	7.706653595	7.749064732	7.797246775	7.731844737	7.810430502	7.739509615	7.82574819	7.710134589	7.709601739	7.716711111	7.605353631	7.676630405	7.669109475	7.646489232	7.727757664	7.730801814	7.712541799	7.740280328	7.816056599	7.695355136	7.625628965	7.74253094	7.789985328	7.623635548	7.665445756	7.823363242	7.821723669	7.801171818	0.171149398	0.21642805	0.019517143	0.028586796	0.781891231	0.850054676	-0.090088359	-0.145031306	0.157942215	0.303623848	0.002136845	0.003141092	0.976038915	0.985194969
G31763	G31763	G31763	NA	G31763	reference	7.423084774	7.795664148	7.730203846	7.726341466	7.707315242	7.72004281	7.784126055	7.78114818	7.876640813	7.770625502	7.81085376	7.93038965	7.732924818	7.883270767	7.916166418	7.668140665	7.897748343	7.766123292	8.05761006	7.517306814	7.85043986	7.644812262	7.806158118	7.821862016	7.627761931	7.599843327	7.896815988	7.940761873	7.682890137	7.764671274	0.248483525	0.299932957	-0.161520435	-0.351162668	0.058336862	0.126540204	-0.073845515	-0.208116709	0.262998322	0.436206311	-0.192610687	-0.378031547	0.041569632	0.090865517
G3182	G3182	G3182	NA	G3182	reference	8.582674231	8.638629282	8.342364901	8.457520601	8.471857823	8.495351892	8.678190672	8.548404459	8.046080995	8.30730848	8.112532704	8.339680096	8.170014193	8.142339529	8.350290208	8.340652503	8.092741338	8.30978627	8.141241008	8.222461084	8.634570996	8.527746724	8.226686403	8.164517414	8.46301245	8.527903051	8.487146503	8.55059313	8.472825018	8.515306211	8.66E-37	1.16E-34	0.415557049	0.47491076	2.64E-08	7.18E-07	0.067769268	0.097004902	0.249761452	0.42060726	0.814981545	0.858646005	4.90E-22	8.91E-20
G31885	G31885	G31885	NA	G31885	reference	7.686254155	7.517495297	7.742669623	7.890663524	8.088604766	7.745884166	7.935818292	7.210845975	7.798824766	7.806362383	7.993066761	7.666674578	7.906679268	7.280185624	7.949980633	7.968604101	7.904416445	7.655716594	7.657539527	7.772264939	7.785598831	7.777035248	7.925607223	7.731877363	7.68431993	7.929494327	7.552093895	7.871366162	8.11836504	7.426824358	0.997029088	0.997602234	-0.027540168	-0.156453474	0.676024495	0.771208178	-0.022711664	-0.168976012	0.651904366	0.780926437	-0.019648662	-0.097123341	0.79557621	0.857804786
G32161	G32161	G32161	NA	G32161	reference	7.107223419	7.235891549	7.057957745	7.20722886	7.132652217	7.215345627	7.154416934	7.19930352	7.206483266	7.218884642	7.196909071	7.20200661	7.11131762	7.176895903	7.185814035	7.097673645	7.16405625	7.140662005	7.188092297	7.178559369	7.090286983	7.104341733	7.147491778	7.154650747	7.23856183	7.097007345	7.146292868	7.28711924	7.192989349	7.1120067	0.354935859	0.407667657	-0.028453063	-0.044691768	0.698190146	0.788245806	-0.10050691	-0.17540613	0.127727273	0.260195468	-0.115077466	-0.174623919	0.132776948	0.226447299
G32196	NRP2_containing	NRP2_containing	NA	G32196	human_blastn	8.515167152	8.623158093	8.5904389	8.478157874	8.594978281	8.604312558	8.527870296	8.682990722	8.519820067	8.646128418	8.584654711	8.465968902	8.517884118	8.580864561	8.577235953	8.631929417	8.734475419	8.483055566	8.426373927	8.749386327	8.598201938	8.504880233	8.707930591	8.762432225	8.500787295	8.539016932	8.595807636	8.50655715	8.626845144	8.569665848	0.104402247	0.139815012	0.018254653	0.025487544	0.788345337	0.854783268	-0.017527363	-0.027320194	0.77414022	0.86580911	-0.005492994	-0.007695383	0.935969679	0.960589622
G32348	G32348	G32348	NA	G32348	reference	7.748508975	7.881325589	7.268156689	8.143493781	7.908970461	7.69046139	8.009985491	7.694181838	7.638770584	7.36302707	7.53765787	7.966376974	7.316481086	7.574265778	7.649453588	7.598681428	7.457742148	7.656452183	7.483855813	7.435492295	7.93378314	7.655289614	7.285610737	7.696105612	7.748915092	7.718708793	7.662673325	7.724482881	7.783747574	8.0063494	1.08E-04	3.04E-04	0.097793245	0.333729126	0.209936385	0.331984031	-0.057468658	-0.254396253	0.337292669	0.513119476	0.339593362	0.751579249	0.005069735	0.01675791
G32449	G32449	G32449	NA	G32449	reference	7.875797173	7.973588238	8.02884456	8.324730063	8.113689182	8.045778377	8.252050527	8.20220309	8.111013336	8.158266736	8.161713855	8.048000819	8.126860739	8.047624472	8.201902095	7.973668841	7.976316582	8.01047718	8.098664354	8.044565291	8.090911457	8.030739288	8.180656157	8.158017999	8.136505486	8.04678508	8.092546744	8.272682912	8.138835083	8.191468972	0.003470953	0.006812193	-0.07962189	-0.124241244	0.282068433	0.415263628	-0.278566202	-0.413197328	3.29E-04	0.002541251	-0.184276271	-0.267139402	0.02136744	0.053480052
G32569	NCL_containing	NCL_containing	NA	G32569	human_blastn	10.74604166	10.84014986	10.80279235	10.84285743	10.84783823	10.84321403	10.89108177	10.88081732	10.84948108	10.98944563	10.79019761	10.77042798	10.73548121	10.73852403	10.76149268	10.82692439	10.80093685	10.77445865	10.8232792	10.82204285	10.81608839	10.76278727	10.79435742	10.83020015	10.89099335	10.89275768	10.82803518	10.84923431	10.75533749	10.79527471	0.516309029	0.56388573	0.02727306	0.030425845	0.546089181	0.666021079	-0.058420105	-0.0683243	0.175533037	0.328474047	-0.014653228	-0.016430166	0.745946882	0.821707132
G32587	POLE3_containing	POLE3_containing	NA	G32587	human_blastn	7.439021967	7.394090105	7.253537776	7.166852034	7.261151109	7.270388094	7.26054162	7.243061022	7.268965005	7.354665771	7.319694696	7.174713292	7.347849709	7.447650625	7.248182645	7.253839442	7.214357639	7.271053937	7.341330744	7.259037307	7.294718491	7.241335914	7.183824094	7.214244763	7.371481142	7.343707723	7.161992132	7.245893748	7.217791241	7.17835896	0.005178532	0.009741837	0.194935237	0.2983892	0.014194126	0.04162137	0.169258462	0.295710808	0.016020516	0.055961574	-0.005040542	-0.00815872	0.946709948	0.967226782
G32610	G32610	G32610	NA	G32610	reference	8.383698645	8.385529093	8.185276317	8.43724704	8.366140121	8.269032792	8.488300674	8.347372779	7.862096391	8.081725249	8.084552193	8.209929338	8.020636107	7.909154711	8.256741177	8.259811679	8.016981705	8.167450717	7.981590966	8.140072138	8.227695807	8.33081149	8.068225302	8.00849703	8.315786308	8.213728634	8.012064622	8.16410607	8.268511377	8.245415305	3.80E-15	6.27E-14	0.131866532	0.198987975	0.076919587	0.156119981	-0.074373134	-0.128106128	0.250966607	0.422020294	0.624965489	0.70168623	2.43E-09	4.97E-08
G32712	G32712	G32712	NA	G32712	reference	9.478488353	9.577973402	9.482426938	9.349719044	9.429338352	9.322748641	9.258761962	9.286613715	9.495971912	9.401800336	9.470919558	9.452087765	9.451771501	9.324467168	9.441104605	9.395710092	9.564675712	9.377052785	9.370877912	9.367233697	9.3831767	9.499449818	9.336346303	9.329643252	9.490995999	9.466760112	9.416494109	9.362183481	9.377355686	9.328077223	0.034964441	0.053297479	0.065522206	0.080626768	0.263408173	0.394319349	0.187136658	0.239335792	0.001024077	0.006288989	0.064866012	0.080124496	0.270864756	0.391630547
G32880	G32880	G32880	NA	G32880	reference	7.605816057	7.601748044	7.537610758	7.484547645	7.424928905	7.408849693	7.470226738	7.464871677	7.693695133	7.638143051	7.653427563	7.638122256	7.658591881	7.621722473	7.692061122	7.647515317	7.719357279	7.524292631	7.737971409	7.602198755	7.534684503	7.477437875	7.599373632	7.551989277	7.583023182	7.575465965	7.415735385	7.534465421	7.397188376	7.31783472	7.00E-08	3.61E-07	-0.087647249	-0.136469831	0.23727598	0.36346122	0.164184192	0.281484339	0.017973827	0.061154179	-0.167443405	-0.245896238	0.034346918	0.078257874
G32912	G32912	G32912	NA	G32912	reference	7.690087977	7.722332208	7.546510429	7.609518857	7.55934232	7.661514803	7.575833098	7.544991815	7.519679451	7.51849307	7.589881383	7.520420492	7.547477014	7.53697373	7.615282231	7.589921109	7.555886444	7.541034416	7.529082443	7.559747349	7.686395317	7.54594317	7.523108826	7.529785513	7.641103431	7.620512737	7.608435935	7.658329276	7.521423554	7.542503295	0.024617744	0.039014386	0.166183432	0.222922002	0.01627403	0.046403646	0.103054499	0.154749177	0.097055484	0.213464282	0.213922099	0.276766884	0.003640607	0.012669853
G32971	CYCS_G32971	CYCS	CYCS	G32971	human_blastn	8.391856647	8.276946044	8.385462536	8.247015738	8.376860961	8.216854081	8.210432901	8.292193795	8.403297267	8.285555607	8.312432696	8.43521716	8.33279434	8.453802728	8.435120329	8.333438882	8.356166897	8.318483126	8.405547403	8.323910644	8.356373567	8.357450945	8.337685395	8.381869909	8.241505077	8.258690438	8.348965853	8.345051278	8.390375403	8.358403356	0.096922865	0.131139166	-0.079299292	-0.10236051	0.209644812	0.331728881	0.088691594	0.125291368	0.132829758	0.267857955	-0.041157581	-0.053719636	0.517569107	0.63454035
G33128	G33128	G33128	NA	G33128	reference	9.346608566	9.347701062	9.272840541	9.286996998	9.277187946	9.238681196	9.288662438	9.249571617	9.255653276	9.366973099	9.301983098	9.151029457	9.330373392	9.157176073	9.262563523	9.336673026	9.266024692	9.384883028	9.189794089	9.187170037	9.333056307	9.279435015	9.271947784	9.348144122	9.382608515	9.23123898	9.104578024	9.341122671	9.214702768	9.239215514	0.753563365	0.780732657	0.047357317	0.058807663	0.424662661	0.55745464	0.059887035	0.080406554	0.277779943	0.45254945	0.043993039	0.054932947	0.46032536	0.583378841
G33143	UNK_containing	UNK_containing	NA	G33143	human_blastn	7.132208889	7.095988577	7.131373953	7.156543778	7.133720693	7.119521554	7.027808259	7.200187546	7.116923316	7.125662499	7.159105023	7.097904708	7.12939283	7.083337036	7.110425665	7.043243414	7.017604777	7.068728628	7.064076868	7.057363071	7.106632723	7.184157088	6.981121473	7.024116099	7.182358162	7.068968113	7.161272312	7.083008873	7.0789328	7.139626388	0.028493275	0.044417788	0.049338673	0.074101465	0.492570062	0.62062809	-0.021261373	-0.036220239	0.737502216	0.840599913	-0.017251805	-0.026001398	0.811870445	0.870989654
G33871	DGKE_like_G33871	DGKE_like	DGKE	G33871	human_blastn	7.658465518	7.701443095	7.542440286	7.685928875	7.601856902	7.662004183	7.665614043	7.733977015	7.70104744	7.737471265	7.61749682	7.518071763	7.625526901	7.737222235	7.634304161	7.504357529	7.555711743	7.636046943	7.663605504	7.548083872	7.643708445	7.556393236	7.61187444	7.642509171	7.705122793	7.59581597	7.69437173	7.729314811	7.60658925	7.656062753	0.017964221	0.029414873	0.116511841	0.165880295	0.100392723	0.190586622	-0.056905128	-0.090960288	0.36307016	0.538633595	-0.086127197	-0.122069089	0.225034201	0.339543865
G33873	AKAP1_like	AKAP1_like	AKAP1	G33873	human_blastn	7.699352548	7.620379326	7.550303062	7.588466649	7.638273086	7.569504508	7.674358239	7.581968519	7.502444522	7.566206506	7.571306009	7.658876607	7.607860609	7.424464559	7.585413386	7.529659255	7.520051208	7.587208568	7.573585629	7.397109075	7.663829109	7.613099479	7.565118342	7.617676654	7.607996851	7.583761781	7.616469112	7.584821913	7.580564377	7.65050757	0.074459343	0.103942785	0.094147577	0.136951184	0.187033964	0.304411143	0.039012794	0.064452377	0.535846871	0.690289519	0.184684388	0.255949759	0.016132621	0.042609984
G33894	G33894	G33894	NA	G33894	reference	8.761924141	8.817341981	8.815487523	8.803034423	8.807772422	8.823665625	8.753902932	8.757384163	8.933020965	8.848023239	8.870139085	8.865686531	8.845748503	8.770928454	8.8646057	8.91726139	8.959002155	8.847652481	8.802502577	8.945912087	8.71804269	8.734922096	8.871922907	8.904750668	8.953362384	8.84045696	8.826593479	8.850567027	8.857989243	8.918766629	0.003739428	0.007286293	-0.132417382	-0.157734335	0.018351607	0.051119336	-0.021050083	-0.027511538	0.685767046	0.804795385	-0.11991604	-0.14323229	0.035190824	0.079802049
G33898	G33898	G33898	NA	G33898	reference	8.586873692	8.632231803	8.69376123	8.845300383	8.662252153	8.477559489	8.836779269	8.727191446	8.670868648	8.686434408	8.554152109	8.593524735	8.611613681	8.395445172	8.473349484	8.733672787	8.530651099	8.50436911	8.530369739	8.420763357	8.679936992	8.518235403	8.712519641	8.620029509	8.555188763	8.647989203	8.43475704	8.592793925	8.671824077	8.387122548	0.112809326	0.149691661	0.02640667	0.044186581	0.725628471	0.807845147	-0.086067513	-0.162549114	0.195761435	0.353985948	0.042794956	0.07070325	0.576870749	0.687594717
G33909	G33909	G33909	NA	G33909	reference	7.067561068	7.086558361	6.911070003	7.199455351	7.029848118	6.938789128	7.138685932	7.039157811	7.016853326	7.110693529	7.263181554	7.169231329	7.056767419	7.150814557	7.084324552	7.084339438	7.129961706	7.023009034	7.111996108	6.988448994	6.967580704	6.974597732	7.153445659	7.102193907	7.035025993	6.929468154	7.037427652	7.166902097	6.903534749	7.093591915	0.395954157	0.447939225	-0.075595307	-0.165421551	0.343351635	0.479142861	-0.079317309	-0.20821306	0.234371014	0.402647552	-0.193271869	-0.36207707	0.03839222	0.085515687
G33929	G33929	G33929	NA	G33929	reference	7.331731816	7.54949619	7.73537695	7.486263773	7.650364625	7.814541531	7.808106914	7.696049185	7.392192827	7.180925306	7.407469541	7.426148483	7.63376429	7.598998252	7.630725226	7.501055253	7.433111407	7.366336361	7.701992857	7.444806752	7.392297353	7.803863178	7.76979063	7.486094237	7.580367578	7.405867077	7.811780644	7.751144049	7.602649296	7.663005579	0.127712342	0.166906096	-0.028813541	-0.105203301	0.697823274	0.787977644	-0.117014295	-0.481427922	0.074934657	0.177973463	0.040549926	0.135009463	0.620235116	0.722530324
G33948	VMP1_containing	VMP1_containing	NA	G33948	human_blastn	7.687319993	7.610299486	7.55475468	7.709022119	7.594224845	7.670294417	7.710515109	7.687431371	7.602191827	7.585069885	7.598452008	7.570448874	7.523271276	7.618938023	7.605631867	7.611128717	7.64615572	7.578604548	7.576347986	7.593373075	7.731997428	7.665536043	7.647141679	7.539295565	7.655742835	7.726551741	7.651803528	7.675164775	7.599185988	7.808530888	0.004025202	0.007787086	0.186112045	0.250082259	0.008288627	0.02715478	0.016153686	0.024971092	0.79044615	0.876562837	0.191666458	0.253015232	0.008849534	0.026048527
G3398	HCCS_like_G3398	HCCS_like	HCCS	G3398	human_blastn	7.934306944	8.03417411	7.928181714	7.9295038	7.889813474	7.991722837	7.897516841	7.882116778	7.895505096	7.942222227	7.774971345	7.801217818	7.813672168	7.820414981	7.743553208	7.779266446	7.86395904	7.807927936	7.859543069	7.856502421	7.970804271	7.959227392	7.796771951	7.844353067	7.881856346	8.019099677	7.940480234	7.902175968	8.038833105	7.916305906	3.93E-05	1.22E-04	0.3224761	0.395134408	1.43E-05	1.47E-04	0.103277591	0.151989973	0.092266966	0.206423195	0.252102025	0.314564399	6.45E-04	0.00299938
G3402	FRMPD4_G3402	FRMPD4	FRMPD4	G3402	human_blastn	8.957214992	8.810076201	8.775451002	8.975519494	8.869621136	8.893430268	8.860402794	8.916148961	8.68916482	8.766491188	8.802222939	8.748179909	8.783951782	8.852015752	8.805353185	8.842026809	8.750899665	8.922554168	8.810788703	8.733216531	8.734131385	8.926866016	8.780946482	8.820526886	8.778999163	8.867289247	8.941328322	8.973304592	8.883774441	8.915848745	0.001632862	0.003460566	0.075703247	0.093451376	0.199788248	0.320123621	-0.040428077	-0.054291289	0.458217019	0.626168254	0.133230236	0.162818777	0.027530557	0.065530723
G34078	G34078	G34078	NA	G34078	reference	7.459841426	7.452354162	7.469951793	7.498083497	7.436187768	7.42990549	7.486770107	7.464842399	7.45844772	7.36990735	7.461455879	7.44380214	7.425571089	7.463071179	7.531173916	7.445063814	7.419762389	7.371493862	7.450295716	7.372434923	7.572707458	7.47804709	7.482030731	7.496325273	7.50337201	7.443638939	7.553072051	7.501915258	7.488129989	7.49038052	0.376475055	0.4289295	0.044579663	0.061946203	0.511572026	0.636864572	0.025879782	0.040286356	0.672057977	0.794937189	0.080642008	0.112232096	0.246333701	0.364947691
G3409	TRAPPC2B	TRAPPC2B	TRAPPC2B	G3409	squirrel_blastn	8.3790103	8.472401779	8.482713903	8.466599686	8.523766961	8.103470362	8.183251792	8.482370786	8.148715954	8.540662958	8.108346401	8.225965309	8.353918934	8.480724396	8.135858647	8.535288934	8.428671774	8.484169327	8.193119177	8.054600137	8.178970254	8.106872219	8.47276702	8.464671414	8.159153738	8.228196181	8.093336479	8.48826503	8.473981956	8.477974474	0.779020458	0.804371632	-0.05524545	-0.070111401	0.36841386	0.503958063	-0.022823399	-0.031868435	0.68574159	0.804795385	0.022896495	0.029442576	0.712218886	0.796190009
G3410	TCEANC_containing	TCEANC_containing	NA	G3410	human_blastn	8.017886621	7.917422222	8.087261863	7.980884582	8.164288618	7.990959462	8.128867558	8.082808953	7.838917766	7.994530814	7.905271099	7.909103508	8.009648306	8.035422387	7.871808173	8.081927856	7.869008348	8.001394522	7.836927068	7.854163734	8.032346339	7.964905185	8.037247632	8.012050289	7.946368654	7.976503363	7.931798619	8.066678405	8.102480236	8.161224415	0.009106429	0.016040585	0.021804059	0.031205931	0.753273433	0.829888541	-0.095504343	-0.149539349	0.130832404	0.264618527	0.076280447	0.108751182	0.282218514	0.403491008
G3412	GLRA2_G3412	GLRA2	GLRA2	G3412	human_blastn	7.710046082	7.677022108	7.842469492	7.756429391	7.733386407	7.63385557	7.772099193	7.773761532	7.704808229	7.631776484	7.730725637	7.80346823	7.665335744	7.825506307	7.830572478	7.626083694	7.752002945	7.753566018	7.803299844	7.786706015	7.718117454	7.723795347	7.80404034	7.869199185	7.830724014	7.690182414	7.920902651	7.831775963	7.837765775	7.871811441	6.81E-04	0.001582945	-0.126999987	-0.179143753	0.072729065	0.149615427	-0.05289835	-0.085330761	0.398943766	0.574011672	-0.020944367	-0.030389661	0.766580142	0.836356844
G3414	GLRA2_like	GLRA2_like	GLRA2	G3414	human_blastn	8.396322732	8.398464274	8.613439244	8.580800989	8.571471655	8.529868065	8.601246665	8.552775399	8.613641869	8.508206173	8.607122631	8.535111878	8.510801662	8.604184242	8.612090132	8.543400908	8.558634239	8.574918568	8.462907251	8.597161978	8.525532565	8.45499718	8.650609153	8.622437379	8.700495525	8.519912141	8.789844215	8.747819491	8.637667332	8.774889634	2.49E-09	1.68E-08	-0.189766415	-0.232823707	0.002182667	0.009403682	-0.163969331	-0.216146077	0.004788235	0.021701934	-0.179043571	-0.218361625	0.004679133	0.015719695
G3415	OFD1_like	OFD1_like	OFD1	G3415	human_blastn	7.781806022	7.714585837	7.799976317	7.760027068	7.715817834	7.607641156	7.571914311	7.716840048	7.601650413	7.825446786	7.678048203	7.642612718	7.847762348	7.866364032	7.588530129	7.787088251	7.806931573	7.766999272	7.498638668	7.609353516	7.673139255	7.595111747	7.773507506	7.757790552	7.607409162	7.56588019	7.612366306	7.803873336	7.715066458	7.646827279	0.115042539	0.152317134	-0.033148291	-0.044446452	0.612963848	0.722408603	0.039751636	0.05940135	0.507052515	0.668103144	-0.118941111	-0.156818667	0.077285446	0.147848308
G3417	TMSB4X_G3417	TMSB4X	TMSB4X	G3417	human_blastn	12.93436282	12.83251049	13.01451449	12.98380713	12.96079175	12.93602834	13.00471884	12.95949629	13.11425725	13.0415752	13.05509869	12.99153795	12.97377319	13.04472228	13.11790764	13.11066443	13.05613444	13.04404599	13.03271654	13.05956721	12.98720125	12.89392183	12.90073972	13.01289995	12.94969252	12.81100576	12.7499033	12.93562002	12.90484077	12.90764705	1.42E-06	5.83E-06	-0.185679547	-0.203573266	2.64E-05	2.47E-04	-0.084032625	-0.09629357	0.047161298	0.127014424	-0.174721359	-0.190854737	8.39E-05	5.26E-04
G3419	G3419	G3419	NA	G3419	reference	7.344904616	7.418755377	7.287163565	7.550430213	7.374227506	7.427563265	7.352731691	7.486363155	7.560970581	7.411938649	7.446511103	7.421707803	7.517922229	7.525578657	7.558171781	7.422915822	7.455573277	7.474643633	7.516920681	7.395740639	7.47475087	7.232698507	7.431944149	7.502572848	7.510069816	7.418779283	7.402364049	7.530714844	7.431492738	7.491524259	0.275755297	0.328137761	-0.092663243	-0.161021979	0.232623749	0.358226461	-0.083811594	-0.169998617	0.211135895	0.373961295	-0.200683449	-0.313653719	0.020720944	0.052118907
G3421	ARHGAP6_G3421	ARHGAP6	ARHGAP6	G3421	human_blastn	7.238085678	7.280505215	7.262455594	7.38725889	7.397208509	7.406180632	7.470186176	7.409125155	7.199888809	7.288615499	7.310792054	7.299811858	7.266536902	7.282737852	7.379930275	7.300508915	7.255866075	7.305156048	7.172869357	7.281403034	7.307042254	7.22221154	7.252126619	7.220336065	7.288237645	7.22429391	7.369230219	7.266215313	7.284845465	7.300657332	9.18E-07	3.89E-06	-0.124949204	-0.17488781	0.075166461	0.153497542	-0.362834402	-0.454142505	2.89E-06	5.15E-05	-0.043088175	-0.062003197	0.540816073	0.655978401
G34234	MIR22HG_containing	MIR22HG_containing	NA	G34234	human_blastn	7.952610722	7.974214031	7.9941429	8.021931558	7.769822702	7.911845441	7.845803371	7.792652563	8.236114264	7.82825492	7.794912614	7.970651173	7.820768487	7.763568202	7.876358751	7.908734925	7.901668472	7.750872448	7.903068145	7.856117077	8.042577577	7.933701053	7.795193137	7.683896127	7.829083155	8.038960742	7.834413251	7.948754311	7.898943074	7.772029185	0.319672334	0.372502651	0.087525575	0.165013177	0.267688043	0.399254636	0.10805213	0.235933615	0.114820342	0.241243498	0.09497196	0.173321472	0.247369995	0.365949007
G3426	GEMIN8_like	GEMIN8_like	GEMIN8	G3426	human_blastn	8.057171235	7.917870397	8.032475155	7.901016317	7.974885024	7.955893607	7.946717737	8.036534639	8.04102939	8.041748229	8.068452267	7.978825561	8.139507286	7.997869471	8.011342772	8.106642551	8.064488062	7.955599963	7.961085403	7.953562305	8.053003136	7.977604347	8.052500354	7.910538972	7.967062185	7.967067217	7.889751332	7.93794375	8.014848421	7.912008458	0.056322285	0.081364799	-0.028555109	-0.038275386	0.662758517	0.760728417	0.055036677	0.081714191	0.359398524	0.535188415	-0.097750745	-0.129768865	0.143377911	0.240390322
G34277	HMGB1_G34277	HMGB1	HMGB1	G34277	human_blastn	8.559601426	8.563573522	8.615575761	8.765155366	8.634725372	8.63767154	8.674489064	8.675311501	8.586312401	8.82479033	8.628585112	8.575892287	8.638446272	8.616465664	8.522985717	8.613147058	8.560385335	8.604209565	8.592273099	8.451730215	8.662698614	8.410135852	8.571756139	8.425273709	8.512463978	8.702607024	8.46668781	8.574732603	8.662508516	8.553093091	0.010367855	0.018017678	0.007207081	0.009944123	0.914673581	0.944977184	-0.106707674	-0.159420958	0.085549847	0.195854817	-0.093277987	-0.126842355	0.173089499	0.277745616
G3436	ZRSR2_containing	ZRSR2_containing	NA	G3436	human_blastn	7.805116237	7.766030254	7.906883098	7.775686096	7.90459767	7.857698984	7.840024805	7.755459464	7.965504136	8.061722455	8.034927417	7.913123068	7.93970867	7.964425129	7.984933561	7.888801151	7.991220444	7.946133841	8.01548283	7.869633852	7.814520216	7.761677486	7.909813059	7.920735344	7.892285444	7.845719224	7.78258004	7.980351682	7.751598249	7.792342354	3.07E-06	1.18E-05	-0.234245461	-0.312311898	0.00148704	0.00687594	-0.051695173	-0.082984562	0.408554314	0.582542512	-0.39068151	-0.457763968	3.60E-06	3.40E-05
G34396	RPL37A_containing_G34396	RPL37A_containing	NA	G34396	human_blastn	11.64434739	11.67777999	11.76908562	11.66377518	11.66993184	11.71017625	11.70320314	11.6264262	11.8276026	11.77196985	11.70224826	11.65852768	11.70551123	11.81063373	11.84804115	11.71277767	11.69164245	11.84085798	11.77587117	11.85623734	11.7469034	11.72899644	11.7161273	11.67733607	11.70078867	11.79573651	11.68595703	11.85983172	11.55826394	11.65708946	0.195671304	0.243519833	-0.063353201	-0.072623757	0.203187689	0.324036493	0.037664535	0.04610195	0.420566892	0.593970907	-0.05920805	-0.068093925	0.234236092	0.350347722
G3441	G3441	G3441	NA	G3441	reference	7.698934906	7.593064894	7.813579742	7.82798525	7.976151421	7.733374215	7.818599678	7.821799563	7.745503292	7.76171774	7.681801059	7.809992081	7.688618756	7.863213771	7.754489578	7.775873575	7.724636008	7.884861627	7.678110797	7.727645743	7.744256209	7.808544859	7.768335199	7.833493896	7.598492799	7.735232374	8.026203947	7.788394843	7.869682404	7.978518544	0.10052073	0.135271104	-0.113630669	-0.19897589	0.14888044	0.256680244	-0.134798935	-0.267257339	0.052910111	0.13848696	-0.03263069	-0.057963465	0.678130642	0.770933868
G3446	PIGA	PIGA	PIGA	G3446	human_blastn	8.762665198	8.673236058	8.723131633	8.810468809	8.809987435	8.744863773	8.84143856	8.821430843	8.706472914	8.847854716	8.603734346	8.741543168	8.712761624	8.649958243	8.823626378	8.993113144	8.625549775	8.9511609	8.749998925	8.795227862	8.758820715	8.68013857	8.48851932	8.680354757	8.891809681	8.603073884	8.485904939	8.82868681	8.838732995	8.927673862	0.045339227	0.067253267	-0.168075177	-0.26004694	0.030853648	0.077480852	-0.101343437	-0.183860676	0.128389656	0.261151849	-0.002363115	-0.003819328	0.974981914	0.984693489
G3450	REPS2_like	REPS2_like	REPS2	G3450	human_blastn	9.016933785	9.061074189	9.284995075	9.142846542	9.16002221	9.175115062	9.163097027	9.199966402	9.217574094	9.119304693	9.095520589	9.115426435	9.184728067	9.233587245	9.270735901	9.083862793	9.212407128	9.204871374	9.216378379	9.173536759	9.167165447	9.167378757	9.207338291	9.339273648	9.085235782	9.130126235	9.314132754	9.215376727	9.294478642	9.306704976	0.055797321	0.080721273	-0.111173874	-0.139773607	0.070746467	0.146444946	-0.07029664	-0.096366782	0.215751174	0.380311386	-0.079729644	-0.100903116	0.197135195	0.3072263
G3451	GPM6B_like	GPM6B_like	GPM6B	G3451	human_blastn	13.71568235	13.81230904	13.95966777	14.15799397	14.03135892	14.01346254	14.05590921	14.16656697	13.9701772	13.94182462	13.90209296	13.76736095	13.99210013	13.94449254	14.00139557	13.92085034	13.89657903	14.00817248	13.91020902	14.06045126	13.87684269	13.76089648	13.85817091	14.036386	14.22027225	13.7794749	13.86867389	14.15488247	14.01677045	14.04922038	3.69E-07	1.69E-06	-0.144746839	-0.170829102	0.008846608	0.028522644	-0.305630151	-0.354794721	5.39E-08	1.92E-06	-0.163225734	-0.190405129	0.003539993	0.012372712
G34539	EIF4G2_G34539	EIF4G2	EIF4G2	G34539	human_blastn	9.50976541	9.421353912	9.451500806	9.437942837	9.48786882	9.481301137	9.501245502	9.521335386	9.42967984	9.415350683	9.381420379	9.336177181	9.423199796	9.479822583	9.458309658	9.420230616	9.410882266	9.442820167	9.427628402	9.416343941	9.427772598	9.510201979	9.34920372	9.467050113	9.532112902	9.457661134	9.465738165	9.374174973	9.52120588	9.647198865	0.060941955	0.087149856	0.062100098	0.072430497	0.23448741	0.360549547	-0.022255497	-0.027934163	0.646808264	0.777113883	0.057726076	0.067723142	0.27221624	0.392878781
G3460	NHS_G3460	NHS	NHS	G3460	human_blastn	7.096684275	7.033676673	7.040535145	6.985631928	7.042062344	7.019786471	7.053219751	7.018321537	7.057725269	7.001825242	7.046030882	6.982064957	7.049691654	7.05611941	7.040146647	6.913084058	6.982906794	7.026117656	7.06206007	7.084314199	7.060394959	6.993524462	7.011379782	7.093640834	6.976913376	6.98054982	7.034092692	7.07353598	6.904707213	7.014710734	0.684659301	0.71844707	0.062171562	0.096950415	0.39824028	0.533346333	0.012660782	0.022696129	0.843809911	0.90925569	-0.022778949	-0.035564945	0.7586508	0.831153243
G3466	PIR_like	PIR_like	PIR	G3466	human_blastn	7.583109834	7.556119303	7.877538338	7.589422978	7.681984368	7.635340859	7.657047885	7.670031367	7.847676737	7.760270633	7.97175942	7.909690389	7.902914579	7.893545114	7.609555725	7.778501749	7.85900718	7.689626261	7.853165141	7.857383511	7.58600736	7.453042634	7.716080309	7.831428012	7.747515625	7.632188136	7.625706342	7.71541121	7.626187925	7.669650603	1.61E-11	1.55E-10	-0.446952237	-0.565947244	3.79E-06	4.76E-05	-0.134435601	-0.245020046	0.049680808	0.132279493	-0.712457177	-0.795031601	9.14E-11	2.63E-09
G3469	CDKL5_containing	CDKL5_containing	NA	G3469	human_blastn	9.879709099	9.889955791	9.697211407	9.769871118	9.756157628	9.85863222	9.760388628	9.824922933	9.609013089	9.64057967	9.574708853	9.758197247	9.701916879	9.721960632	9.702633881	9.736932561	9.686987439	9.731911856	9.702124088	9.647721796	9.894094627	9.851217533	9.677601558	9.760090131	9.839985477	9.857786611	9.821066571	9.890531231	9.881276333	9.867582894	1.33E-17	3.05E-16	0.21184287	0.229242204	4.90E-07	8.74E-06	0.112328558	0.126086983	0.005732789	0.025011243	0.325059333	0.342114068	3.00E-13	1.44E-11
G34698	G34698	G34698	NA	G34698	reference	8.666988063	8.708411721	8.665053825	8.943978549	8.927715217	9.084436792	8.91677942	8.800917028	8.879604447	8.818698722	8.763277407	8.754189854	8.847577319	8.630901028	8.887299234	8.715599965	8.80956005	8.727313905	8.845837974	8.795255082	8.864156636	8.981502602	8.713452873	8.782362051	8.912231862	8.792052169	8.826178899	8.926083555	8.799447412	8.678106588	0.005918968	0.010969989	0.044742842	0.061268396	0.504391558	0.631085104	-0.18479614	-0.263202546	0.003866013	0.018455973	-0.00859261	-0.011814543	0.898196449	0.934075242
G3470	RAI2	RAI2	RAI2	G3470	human_blastn	7.655468386	7.798329456	7.771754896	7.772128329	7.726574108	7.775837605	7.600423267	7.737268304	7.74187664	7.723227966	7.784200984	7.701575858	7.706195314	7.724583701	7.647617361	7.699594273	7.798514956	7.67343633	7.739938021	7.760004698	7.719988098	7.749551434	7.720419485	7.781993721	7.70232646	7.824007408	7.689462038	7.645637568	7.675271883	7.777963456	0.472709984	0.522261375	0.093590567	0.129011685	0.170496926	0.284254864	0.047952431	0.073949938	0.433671324	0.605044247	0.029585713	0.041224832	0.664597772	0.760182056
G3473	RBBP7	RBBP7	RBBP7	G3473	human_blastn	10.54858355	10.46940523	10.48554962	10.39734046	10.3558783	10.3828114	10.38403583	10.36956814	10.58409283	10.61241093	10.53451812	10.43264741	10.53235836	10.48512848	10.4395159	10.47446484	10.48934633	10.47800998	10.48701956	10.37414229	10.57050257	10.59401958	10.52438211	10.43423801	10.34926263	10.48243133	10.34865937	10.27300778	10.26132443	10.32548696	4.60E-16	8.77E-15	0.090286073	0.098004123	0.024787929	0.064935741	0.194044241	0.21451724	1.21E-06	2.51E-05	-0.020564705	-0.02245079	0.609298242	0.714365837
G34734	G34734	G34734	NA	G34734	reference	7.643295692	7.285417033	7.450176932	7.523679642	7.288664008	7.461683788	7.497989409	7.393074883	7.72954996	7.152489287	7.530545909	7.50073927	7.133062584	6.968838924	7.470699461	7.453546014	7.313169156	7.366162402	7.028418572	7.090205237	7.500111036	7.194347824	7.412844144	7.414467308	7.447445023	7.265089263	7.373745048	7.241952793	7.494845409	7.441295206	0.68339236	0.717426548	-0.033602746	-0.158492318	0.630070853	0.735746911	-0.020904662	-0.129003083	0.695326111	0.810899098	0.034550089	0.144728907	0.661407712	0.757321131
G34738	BAG4	BAG4	BAG4	G34738	human_blastn	8.761452281	8.810649296	8.663412086	8.778952243	8.674618416	8.705855051	8.639543037	8.66611085	8.71111668	8.819399262	8.672276827	8.746953212	8.564741537	8.744092395	8.692070756	8.683594209	8.654505063	8.784622151	8.731459945	8.742340578	8.744738991	8.720986955	8.66462197	8.76783049	8.666292082	8.830633418	8.750061293	8.823477396	8.669244453	8.671670741	0.486132483	0.535440081	0.087766466	0.111187074	0.155093817	0.264177697	0.110253746	0.150112372	0.056992539	0.146312073	0.105671577	0.133600756	0.092177822	0.170346516
G34748	CBLN4	CBLN4	CBLN4	G34748	human_blastn	7.045347283	7.025306507	7.170467787	7.117053313	7.167644538	7.083108885	7.066936732	7.076477219	7.188381532	7.01026043	7.196161234	7.259010892	7.161547911	7.215800065	7.026792988	7.033999818	7.081425285	7.17671015	7.157642679	7.133847004	7.029991199	7.093477928	7.213492233	7.267245879	7.312763158	7.013636213	7.259523634	7.177650613	7.365683427	7.346228509	5.38E-06	1.97E-05	-0.182882075	-0.317855899	0.028304949	0.072072622	-0.097699722	-0.210767943	0.150291297	0.292375725	-0.241035025	-0.379029528	0.009513539	0.027611472
G3475	AP1S2	AP1S2	AP1S2	G3475	human_blastn	10.92756551	10.96836398	11.09415013	10.95168387	10.81897695	10.92737539	11.03509853	11.02717606	11.01780078	11.05951997	11.02107249	10.93198658	11.00356402	11.08266139	11.0459971	10.98428129	10.92909782	11.06208848	11.05480822	11.01782529	11.06131901	11.01614052	11.04741427	11.07486626	10.9331427	11.01043952	11.10472911	11.0248467	10.94515817	10.98093	0.362060964	0.414483772	-0.036173702	-0.041036147	0.451135845	0.581865412	0.043788562	0.052752461	0.335274919	0.51126278	-0.049992071	-0.056917449	0.2983308	0.420652987
G3480	G3480	G3480	NA	G3480	reference	10.220741	10.21450182	10.11616173	10.14690057	10.16832846	10.06888546	10.09267579	10.23024575	10.0562172	10.26807717	9.984133246	10.10185455	10.01647797	10.05356647	10.07308877	10.21509656	10.11637305	10.14509889	10.05530973	9.995327159	10.12825699	9.992651324	10.02004871	10.05544314	10.01633426	10.06395274	10.03101889	10.18374282	10.14075589	10.16903388	0.077457258	0.107573148	0.01773124	0.020217537	0.716005063	0.800569486	0.003517545	0.004308809	0.938444354	0.965954719	0.086192299	0.098438255	0.08049459	0.152692835
G3486	CTPS2_like	CTPS2_like	CTPS2	G3486	human_blastn	8.590682155	8.589310379	8.64582713	8.576157164	8.540524558	8.477434897	8.606360041	8.493589045	8.689557891	8.65205176	8.621338455	8.582520104	8.653640468	8.695131358	8.619560155	8.659334948	8.598559789	8.62585991	8.570352943	8.637553272	8.596020575	8.548521511	8.633387759	8.642366642	8.507945037	8.603138661	8.512195945	8.509148271	8.46461672	8.506578683	3.39E-06	1.29E-05	-0.061556741	-0.071868094	0.239765637	0.36612414	0.071129211	0.088673201	0.157203241	0.302585688	-0.117371851	-0.136649883	0.027651845	0.065764216
G3492	PDHA1_containing	PDHA1_containing	NA	G3492	human_blastn	11.54358199	11.50687994	11.67383147	11.63318948	11.53096459	11.58349854	11.55499593	11.59952327	11.6582436	11.65424472	11.62161575	11.61777045	11.64601624	11.72552612	11.62965504	11.6534519	11.66028739	11.69518646	11.65960186	11.70282695	11.66021409	11.60937418	11.65139193	11.67897431	11.52506877	11.59945809	11.61681327	11.68154946	11.60852718	11.64340817	0.004592008	0.008748839	-0.079359784	-0.084645467	0.027461521	0.070351382	0.008049856	0.009169443	0.812385628	0.8885992	-0.088033436	-0.094063824	0.014965166	0.040100195
G34984	G34984	G34984	NA	G34984	reference	7.588492583	7.696634789	7.623978421	7.680032253	8.035105259	7.782925763	7.650406023	7.846503444	7.46128409	7.606795559	7.321761213	7.653862563	7.349787709	7.335804489	7.484637217	7.469056637	7.308788832	7.527405236	7.39957187	7.382066776	7.536021145	7.508731485	7.43797976	7.408201039	7.685133383	7.57192418	7.807978397	7.639081277	7.626588518	7.707921818	4.24E-14	5.94E-13	0.041983875	0.082381038	0.591146018	0.704024957	-0.293909507	-0.503757738	8.71E-04	0.005542354	0.297326456	0.459391313	0.003316258	0.01172527
G3506	TERF1_like	TERF1_like	TERF1	G3506	human_blastn	7.593452537	7.700490055	7.664273507	7.713762113	7.74214262	7.713926257	7.644130291	7.766791874	7.589246253	7.703664185	7.553873662	7.5114899	7.571213899	7.64510671	7.583490272	7.596074799	7.461862177	7.587192924	7.523031293	7.570796157	7.540016768	7.635009998	7.566014216	7.714843398	7.622170599	7.61211769	7.635482796	7.687919568	7.641498429	7.691629415	0.002281033	0.004688278	0.068230772	0.096903495	0.326220798	0.461880723	-0.141237744	-0.214033157	0.02767595	0.085357234	0.029759261	0.042478455	0.669548823	0.764051968
G35091	G35091	G35091	NA	G35091	reference	8.131458181	8.086802917	8.253554074	8.564082766	8.007643294	8.307693159	8.233583369	8.261204449	8.253298674	8.333092505	8.201141003	8.216218557	8.230110504	8.306758136	8.160080511	7.889684821	8.195273148	7.895254774	8.312632806	7.879202204	8.331307848	8.246302599	8.262829604	8.401427433	8.370930224	8.175167027	8.006543334	8.490148711	7.979707955	8.200208637	0.571989097	0.615483101	0.074375724	0.212848238	0.345119326	0.480997297	-0.052177246	-0.188169693	0.403494886	0.578142123	-0.053257172	-0.144372419	0.523749589	0.640313565
G35163	NORAD_containing	NORAD_containing	NA	G35163	human_blastn	8.17989345	8.306993457	8.253657277	8.315686177	8.136444615	8.126830057	8.314611517	8.318976607	8.265190704	8.360435078	8.268192694	8.21607916	8.162584563	8.345547093	8.210039206	8.135940188	8.281757903	8.257863043	8.224316724	8.216446444	8.165942985	8.152890452	8.293906289	8.157496588	8.261893439	8.200577485	8.211791429	8.264906438	7.998678797	8.208422508	0.569812043	0.613736734	-0.015767974	-0.023736329	0.82590201	0.882623462	-0.050495216	-0.08525481	0.428225363	0.600126547	-0.108600758	-0.158820803	0.142722282	0.239488815
G35207	SERP1	SERP1	SERP1	G35207	human_blastn	9.407573872	9.366406924	9.173147478	9.277351812	9.286567904	9.324395201	9.325124493	9.225191676	9.362272675	9.299383388	9.178837121	9.167140293	9.163512755	9.172952199	9.10741923	9.241120139	9.140590206	9.183504684	9.186821842	9.23984504	9.409309793	9.356645292	9.19939336	9.207843794	9.31511424	9.399597408	9.232728403	9.229561476	9.314883438	9.259070014	6.11E-08	3.18E-07	0.306157042	0.338960489	1.24E-08	3.82E-07	0.128418629	0.154413802	0.00919404	0.036077353	0.214580297	0.241511014	5.86E-05	3.91E-04
G3522	PHKA2_like	PHKA2_like	PHKA2	G3522	human_blastn	9.123826564	9.066676483	9.126555078	9.159805905	9.207773419	9.140793521	9.254723942	9.295747842	9.163475026	9.137968821	9.150469753	9.174495333	9.14995372	9.23655808	9.134285298	9.250768358	9.183224897	9.2017723	9.223256072	9.195867908	8.964448101	9.074091006	9.208769011	9.303748358	9.21485799	9.020747202	9.274905455	9.238494962	9.317062827	9.38244356	1.28E-07	6.30E-07	-0.174290251	-0.202365537	0.001243713	0.005947172	-0.218047367	-0.26150061	3.22E-05	3.80E-04	-0.159105082	-0.184603875	0.003744253	0.012963904
G35224	PFN2_containing	PFN2_containing	NA	G35224	human_blastn	8.627391099	8.640732671	8.806174233	8.779936781	8.687687698	8.738469502	8.766466416	8.728814469	8.857499858	8.815939404	8.838101025	8.786666734	8.818182391	8.758603033	8.799204063	8.84237765	8.815967644	8.723163712	8.826011562	8.808658758	8.757974591	8.786829876	8.889478889	8.834405528	8.803701477	8.813958836	8.790247224	8.920968959	8.719563728	8.731645218	0.02717783	0.042622562	-0.105644854	-0.128569076	0.068762112	0.14333577	-0.025519869	-0.034054295	0.634320392	0.767178843	-0.144390844	-0.173968285	0.014961776	0.040099929
G35232	FTH1_like	FTH1_like	FTH1	G35232	human_blastn	8.020247115	8.023541142	8.168135356	7.951643409	7.975874555	8.115046205	8.077087071	8.025750697	7.952908035	7.980326133	8.016646404	7.905763185	8.156868485	8.029725767	8.088902181	8.118298116	7.994525703	8.059954375	7.872430164	8.028753549	8.04121068	7.962476047	8.015974741	8.194287594	8.069638343	7.961157634	7.802499668	7.974089774	8.100283178	7.944485487	0.736185642	0.764939951	-0.0784768	-0.12674853	0.296516071	0.43034566	-0.025447589	-0.047867314	0.695340145	0.810899098	-0.024510171	-0.039781007	0.746063419	0.821735373
G35246	PCNP_like_G35246	PCNP_like	PCNP	G35246	human_blastn	9.495496428	9.565988185	9.581045052	9.56996139	9.433680653	9.462452439	9.487002211	9.567851066	9.530852161	9.691665668	9.585354277	9.505719792	9.51249968	9.735634733	9.442152969	9.639149885	9.50256315	9.555021068	9.65984873	9.50310559	9.514038076	9.471274049	9.580757259	9.625492393	9.435388433	9.584878532	9.462204153	9.524949899	9.399680024	9.461285548	0.008973254	0.01583806	-0.011927977	-0.014408537	0.832087636	0.887055364	0.037147317	0.048497863	0.478618238	0.643509667	-0.097233699	-0.116911178	0.087104937	0.162823956
G35407	G35407	G35407	NA	G35407	reference	9.049656222	8.906731686	9.395305499	9.090472337	9.036033094	9.121812652	9.357958355	9.084048637	9.140274	9.046003798	8.848976305	8.923348489	9.092607552	9.256786129	9.294247314	9.066598338	9.046295139	9.046194005	8.981292517	9.105200633	9.06521007	8.996315382	9.340949065	9.126673855	9.061024989	8.952705057	9.416754984	9.283233451	9.132414559	9.435096695	0.047480282	0.069976987	-0.151216602	-0.265069128	0.061985434	0.13245011	-0.118283442	-0.244212591	0.085901853	0.196255049	-0.079550578	-0.141322856	0.32264012	0.446159609
G35463	G35463	G35463	NA	G35463	reference	7.333022413	7.28858687	7.450799996	7.598939204	7.734386461	7.617839866	7.751871428	7.697495717	7.306865407	7.326984219	7.256838741	7.468509395	7.439819525	7.193053175	7.3365234	7.675915841	7.393607572	7.618282719	7.290259201	7.445659596	7.543471682	7.569193868	7.234805086	7.465454425	7.579591197	7.413824199	7.298169984	7.429771371	7.674324183	7.62304418	1.49E-06	6.08E-06	-0.082641303	-0.19386056	0.302586179	0.436917517	-0.295123662	-0.589180812	0.001635516	0.009204217	0.198066402	0.397119998	0.03874301	0.086123852
G35505	HSF2	HSF2	HSF2	G35505	human_blastn	8.996998167	8.837580579	8.98127303	9.026321525	9.012955663	8.988192476	9.012196318	9.20258949	8.846436696	9.22100647	8.987638676	9.069480844	8.893766654	9.090661192	8.923464435	8.961646689	8.923414492	8.903629639	9.084953229	9.025939147	8.857673865	8.895182233	8.789510698	8.933217521	9.050238877	8.897730236	8.940185769	9.20496889	8.951546582	8.792991209	0.326233583	0.37922892	-0.077500718	-0.121939573	0.296693358	0.430551676	-0.151779126	-0.260096017	0.026580876	0.082596631	-0.131432702	-0.199051602	0.090603419	0.167818798
G35781	NAA50_G35781	NAA50	NAA50	G35781	human_blastn	7.524042077	7.525439949	7.381661943	7.398563364	7.430711791	7.416592192	7.402846637	7.467105465	7.298940715	7.311663485	7.271654425	7.215558759	7.310021159	7.339133816	7.254462384	7.29937488	7.181444921	7.361956345	7.326086686	7.317497199	7.550511626	7.406390115	7.274293064	7.244682271	7.288913614	7.495831773	7.440474566	7.339300959	7.352304131	7.428998923	4.67E-10	3.57E-09	0.457066261	0.543962456	2.36E-07	4.69E-06	0.134876381	0.213842157	0.038989892	0.11019551	0.468303887	0.540106886	4.85E-07	5.81E-06
G35863	G35863	G35863	NA	G35863	reference	8.381839097	8.378258211	8.305027741	8.1717431	8.206191016	8.143962428	8.156135954	8.350375103	8.292290219	8.273551494	8.172991522	8.262495543	8.285757675	8.315908507	8.332917904	8.354108495	8.299037024	8.257121538	8.156073802	8.202084201	8.218201557	8.246592064	8.253002988	8.374365952	8.177823502	8.258737598	8.101978262	8.342794355	8.28103265	8.266009749	0.047238863	0.069663314	0.019144577	0.024563973	0.75789511	0.832359296	0.165116053	0.223172909	0.005768178	0.025119773	0.079836794	0.102210344	0.204460963	0.316055871
G3591	G3591	G3591	NA	G3591	reference	7.553830058	7.555004783	7.94221396	7.505898653	7.559408369	7.784931883	7.500180542	7.947932718	8.264547968	8.084187703	7.949050528	7.994831413	8.078661805	7.827886181	7.558078078	8.019745742	7.909957509	7.903136632	8.152502542	7.817471416	7.557914042	7.879621837	7.76223547	7.830185964	7.508242906	7.550626146	7.860539311	7.579384514	8.0152798	8.204019254	0.010920674	0.018862701	-0.185056923	-0.663279341	0.028742859	0.072974159	-0.024681235	-0.135965948	0.655403017	0.783366175	-0.470078236	-0.996054021	0.00101673	0.00437578
G36065	G36065	G36065	NA	G36065	reference	7.580910895	7.621911725	7.48540984	7.567761553	7.619262183	7.575910378	7.552552668	7.557342067	7.421809983	7.605629189	7.488546741	7.449075044	7.492507803	7.525987134	7.581750532	7.540330304	7.415047264	7.445076058	7.42280371	7.480416359	7.736512683	7.546845917	7.588525404	7.444095154	7.592482892	7.710076819	7.536708033	7.660260781	7.495193115	7.548623235	0.001056082	0.002342376	0.257199906	0.359470205	0.001334441	0.006301871	0.101781913	0.173264903	0.120560709	0.249832688	0.256841478	0.347937611	0.002206352	0.008325236
G36144	CAPZA1_G36144	CAPZA1	CAPZA1	G36144	human_blastn	7.176968591	7.246528733	7.164461964	7.195429035	7.189618059	7.250294838	7.200160653	7.281249712	7.255898581	7.238976639	7.153165834	7.182372512	7.112583504	7.18187074	7.236084564	7.251542435	7.16691714	7.247837636	7.183282196	7.188294456	7.247511004	7.260793471	7.173139111	7.160226077	7.152200712	7.213919073	7.27100252	7.305827031	7.270269726	7.226776388	0.287672138	0.34022494	0.025368707	0.037187913	0.719229171	0.803216152	0.009572554	0.015894327	0.878821882	0.930688032	0.088139563	0.128610764	0.226255042	0.340879366
G36147	ID4	ID4	ID4	G36147	human_blastn	10.21646917	10.06124036	10.52724935	10.29118624	10.46452584	10.38329709	10.44825556	10.5649988	10.47973086	10.47394069	10.66242039	10.61516995	10.51792613	10.55406322	10.42070741	10.63469666	10.5583736	10.62779628	10.64949597	10.60476599	10.10524972	9.912581559	10.30372287	10.72183124	10.48676414	10.0749992	10.50014451	10.4667844	10.53730115	10.73056791	3.11E-15	5.21E-14	-0.622165596	-0.6865162	1.61E-13	2.20E-11	-0.433308438	-0.503816894	7.04E-08	2.34E-06	-0.601717088	-0.649236937	3.07E-12	1.25E-10
G36203	G36203	G36203	NA	G36203	reference	7.846908695	7.788528894	7.677720834	7.776900084	7.761997742	7.864441961	7.712566771	7.74265417	7.70901086	7.668240482	7.615814652	7.687062739	7.707840031	7.556140259	7.751994204	7.684688289	7.722940886	7.692696836	7.596085686	7.707896776	7.841321967	7.798119022	7.685186934	7.623115591	7.777539057	7.745066309	7.67266684	7.741699262	7.773764143	7.772249911	1.72E-04	4.62E-04	0.189771218	0.251324831	0.006353615	0.022168513	0.051180513	0.077408042	0.398738618	0.573852034	0.302155024	0.368738308	1.01E-04	6.16E-04
G36248	YWHAQ_G36248	YWHAQ	YWHAQ	G36248	human_blastn	7.460659802	7.52288934	7.518939393	7.437610557	7.406828268	7.272472135	7.431644224	7.467440079	7.394070964	7.513780943	7.464747676	7.403531562	7.381068238	7.537170319	7.492335793	7.53393016	7.406056942	7.471252474	7.469282682	7.431101551	7.462842476	7.439656451	7.50835416	7.491406406	7.464468513	7.480439728	7.493358815	7.559636343	7.374512023	7.436658934	0.38630218	0.438526578	-0.005936434	-0.008873099	0.933697322	0.956704076	0.124986355	0.20671061	0.058215422	0.148574926	0.041378179	0.062014743	0.568698822	0.681454213
G36384	FOXC1	FOXC1	FOXC1	G36384	human_blastn	7.269210346	7.095535533	7.207688618	7.23141735	7.22291133	7.161570467	7.229266453	7.247918068	7.346822703	7.311517536	7.272416355	7.178424319	7.293241231	7.211734945	7.167243374	7.218284273	7.350863157	7.17740639	7.315357382	7.377518217	7.231677283	7.197253628	7.382258981	7.373753162	7.204135574	6.830654738	7.107199657	7.165196091	7.209136654	7.200226893	4.11E-04	0.001000704	-0.082681428	-0.16709105	0.298850073	0.43299513	-0.107323719	-0.252018336	0.117621815	0.245352541	-0.282411635	-0.450687011	0.005021256	0.016651872
G36492	NORAD_G36492	NORAD	NORAD	G36492	human_blastn	9.018292844	8.963393012	9.122750221	9.065019665	9.137457426	9.115091898	9.114013354	9.050092955	9.034776184	9.12074285	9.099194637	9.025971829	9.042046642	8.980597229	9.079204472	9.067480742	9.006053426	9.139093132	9.074427335	9.065655779	9.009943148	9.000685907	9.065669676	9.037364186	9.089667262	9.029976028	9.145230201	9.176486252	9.012310913	9.058698661	0.052648289	0.07661134	-0.124497401	-0.143488045	0.015545454	0.044734486	-0.134055689	-0.161395945	0.006871256	0.028868751	-0.079171014	-0.092170183	0.127883003	0.220012215
G36502	HCG11_G36502	HCG11	HCG11	G36502	human_blastn	11.46977978	11.55888659	11.6597397	11.75662132	11.63446261	11.64154611	11.64461441	11.68771977	11.62802483	11.6463393	11.64390185	11.6453217	11.5569652	11.61183304	11.66227784	11.62411252	11.60887453	11.67480113	11.65490437	11.62168155	11.65783488	11.56869434	11.63640969	11.6840961	11.66899499	11.49938415	11.71114918	11.73763189	11.68208852	11.70618076	2.46E-05	7.93E-05	-0.122307948	-0.13038004	7.44E-04	0.003918702	-0.143382849	-0.155705807	5.88E-05	6.25E-04	-0.07858529	-0.084108625	0.030966035	0.071992127
G36559	G36559	G36559	NA	G36559	reference	7.469825427	7.534930285	7.453014513	7.580470205	7.62838693	7.327258085	7.658383625	7.479484893	7.574153935	7.539342727	7.553558499	7.788624766	7.580959533	7.496711627	7.372775072	7.64008497	7.428209893	7.580854414	7.473714264	7.538858528	7.510154787	7.533153234	7.590248342	7.667740681	7.538564621	7.650197712	7.35554875	7.372636343	7.431350499	7.467832968	0.30311159	0.355826831	-0.043118833	-0.090373335	0.583581129	0.697318194	-9.81E-04	-0.002496202	0.987982835	0.994057266	-0.011584441	-0.023767622	0.88628753	0.925253272
G37047	DGKE_containing	DGKE_containing	NA	G37047	human_blastn	8.046338775	8.052726529	8.041769685	8.023245654	8.0088481	8.030120277	8.041044997	7.96619593	7.942052777	8.088902331	7.987207997	7.90780533	7.982615624	7.95250935	7.924548755	7.92215197	7.922373088	8.028526952	8.055954182	7.937789541	8.014625903	7.944340742	7.981736967	7.931547923	8.029574764	8.058381909	8.056847466	8.042441125	7.996617388	8.025023969	0.323485151	0.37636966	0.103028863	0.133750234	0.108357813	0.202086575	0.017334307	0.024957686	0.76468394	0.85901799	0.059138592	0.077583969	0.35865791	0.48505805
G37103	PTCHD4_containing	PTCHD4_containing	NA	G37103	human_blastn	8.09121394	8.037455427	8.091712963	8.049526416	8.37527675	8.297555524	8.173634146	8.300963327	7.897554949	8.070423658	7.777193795	7.894570841	8.027507004	8.102363502	8.096620626	7.974922749	8.183381452	7.938927114	8.040536037	7.96011941	8.263967348	8.081490007	8.165655646	7.938523337	8.22532884	8.196111085	8.204105902	8.137922669	8.192888301	8.264634645	2.40E-05	7.77E-05	0.185209289	0.310048866	0.024586414	0.064568565	-0.099052266	-0.200288251	0.143280795	0.282591536	0.243390895	0.371282229	0.007772188	0.023632728
G37194	HSPD1_like	HSPD1_like	HSPD1	G37194	human_blastn	8.991871008	8.911693328	8.841386072	8.733146363	8.785850971	8.877323905	8.92227162	8.914520157	8.871471056	8.994828373	8.741855332	8.823844852	8.784696335	8.887594125	8.702356007	8.918493885	8.791274992	8.883111632	8.906813362	8.855967836	8.900618805	8.941873373	8.871130826	8.82971991	8.708218381	8.996220697	8.822268318	8.775479092	8.885405209	9.026422989	0.21367629	0.262628055	0.157598862	0.211334579	0.021776995	0.058564524	0.124458144	0.184204551	0.046243459	0.125321579	0.128732367	0.17246842	0.063122109	0.126347918
G37307	NPM1_G37307	NPM1	NPM1	G37307	human_blastn	9.883457218	9.805284338	9.902671184	9.778073981	9.7531444	9.703501642	9.784162252	9.72971284	9.904776318	9.975445342	9.880681885	9.867710009	9.843594277	9.923788705	9.92016819	9.930986649	9.925074279	9.873787952	9.912776179	9.83135634	9.829670482	9.892812279	9.88308126	9.912168167	9.728928982	9.937415304	9.667080854	9.773594203	9.729655049	9.683026462	2.93E-13	3.59E-12	-0.033691898	-0.037084777	0.430296307	0.562766231	0.16292232	0.183960056	1.30E-04	0.001204973	-0.03940572	-0.043617933	0.360477373	0.486870226
G37440	G37440	G37440	NA	G37440	reference	8.675514854	8.588583739	8.703154744	8.671394242	8.696067337	8.564038896	8.639838209	8.62124852	8.718389798	8.786613548	8.609825218	8.72710473	8.729427005	8.638531168	8.332162798	8.609711821	8.586911114	8.666447328	8.730390168	8.521651416	8.493257148	8.529298424	8.716654407	8.670678151	8.58850367	8.549297758	8.473304063	8.762422478	8.542777203	8.681902988	0.434353713	0.485341676	-0.039757623	-0.058681048	0.575563582	0.690770689	-0.063362182	-0.104716384	0.319050018	0.495513757	-0.149838978	-0.211103755	0.044853817	0.09645233
G37446	G37446	G37446	NA	G37446	reference	8.964532337	9.373798937	9.259004369	9.846986683	9.513780604	9.267725083	9.31848474	9.439078921	9.417148121	9.74332152	9.416823418	9.599516629	9.496024564	9.69563107	9.370765903	9.437773868	9.438112295	9.412767726	9.685661926	9.549054242	9.199674341	9.182704073	9.356965357	9.582288002	9.544156337	9.133656462	9.420563336	9.813229221	9.193382392	9.100954	0.038999919	0.05867807	-0.17422228	-0.389814163	0.044545539	0.10261729	-0.207297438	-0.501037172	0.009824345	0.038047193	-0.365394138	-0.604005231	0.001857361	0.007245522
G3758	NUDT11	NUDT11	NUDT11	G3758	human_blastn	9.628078158	9.699870119	9.461576964	9.502315065	9.489840851	9.617585495	9.552658091	9.598504408	9.509114149	9.490228802	9.440570509	9.498837835	9.537898302	9.478297714	9.526755368	9.400762013	9.366816649	9.499348477	9.467543655	9.508811341	9.768859447	9.593178166	9.65616257	9.474144938	9.622161262	9.721396596	9.621897204	9.564704061	9.496784451	9.456398695	5.67E-05	1.70E-04	0.263157831	0.304934465	8.11E-06	9.09E-05	0.149916041	0.188980849	0.005699241	0.02488873	0.246200825	0.282602955	4.18E-05	2.93E-04
G37636	G37636	G37636	NA	G37636	reference	7.691307473	7.672608923	7.595967157	7.608612343	7.801086914	7.850940093	7.666080101	7.718254397	7.490517144	7.772313087	7.758572212	7.636849535	7.70804899	7.722289838	7.560359381	7.629701245	7.336844554	7.678304923	7.632735649	7.704514934	7.801814449	7.812337142	7.585276904	7.67431781	7.727817779	7.800897701	7.684637871	7.639362902	7.77413332	7.605711985	0.059002765	0.084744746	0.1781646	0.313368874	0.032458965	0.080611503	0.019346862	0.042861276	0.768356633	0.861555054	0.069348971	0.127047527	0.390086535	0.51644185
G37655	G37655	G37655	NA	G37655	reference	7.872250247	7.99981345	8.007097873	8.140822779	8.102454615	8.008705874	8.000966069	8.048638009	8.001656338	8.062152675	7.896051927	7.90249471	7.898969699	7.981883344	7.891025167	7.875288498	7.822424618	7.868648144	8.013976556	7.932746244	7.899396787	7.9329709	7.959700672	7.936972306	8.120059418	7.96732213	8.034340425	8.182794023	7.874936429	7.928321345	0.013511383	0.022744224	0.034998829	0.054493611	0.632243034	0.737717787	-0.167943655	-0.276475803	0.014329864	0.051327957	-0.049524417	-0.076412961	0.504372169	0.622810429
G37703	G37703	G37703	NA	G37703	reference	9.167048083	9.097876478	9.285264317	9.414649937	9.263044295	9.169037749	9.268424415	9.233811198	9.13795833	9.366014211	9.337902533	9.349395809	9.398535974	9.370931631	9.423926195	9.239044904	9.257745313	9.302969719	9.404626123	9.338246219	9.259971105	9.117758633	9.252148839	9.341175343	9.524434288	9.183832121	9.154099493	9.39829714	9.162594431	9.280456064	0.058232782	0.083796883	-0.190559882	-0.260469366	0.008240899	0.027034763	-0.117442635	-0.182210287	0.065752092	0.162400869	-0.203809976	-0.269929673	0.006455955	0.02040892
G37704	G37704	G37704	NA	G37704	reference	7.852737426	7.834626548	7.96028853	7.976721981	7.766632037	7.688523555	7.758861474	7.711516792	7.765722501	7.994465013	7.85547219	7.856051878	7.892345762	7.951942363	7.951573285	7.763211937	7.831843177	7.959474702	7.940574588	7.795460883	7.835325014	7.804254946	7.738273072	7.803230367	7.993556547	7.720252229	7.714093318	8.016867956	7.679476104	7.744287668	0.384455039	0.436811185	-0.106086205	-0.196120897	0.181848103	0.298121271	0.032225779	0.072669152	0.624495747	0.760581385	-0.101186421	-0.182128405	0.218171118	0.331984126
G37705	G37705	G37705	NA	G37705	reference	7.882120065	7.938388889	7.946704826	8.075171605	7.996098374	7.837777295	7.907118444	8.028822043	7.996365923	8.203833492	8.040559251	8.010066587	8.053251651	8.142649686	8.005090806	7.988343873	7.847058208	8.051698811	8.078085722	8.036886414	7.979344268	7.862906974	7.964969079	8.000315948	8.163938131	7.888296881	7.935757738	8.229973061	7.889701888	7.926765468	0.064339344	0.091524876	-0.119764844	-0.199878256	0.123435494	0.222673684	-0.067862391	-0.133654022	0.305854372	0.481828508	-0.273657744	-0.39010201	0.002687925	0.009805292
G37760	G37760	G37760	NA	G37760	reference	9.615940346	9.590151707	9.591828798	9.590268193	9.645077333	9.581998228	9.663758052	9.51647914	9.543774896	9.642968492	9.439893812	9.484617573	9.473383418	9.620292105	9.476031522	9.566024445	9.419039122	9.569739456	9.480938826	9.563807292	9.639005238	9.655179186	9.353185168	9.604612366	9.483156021	9.705465771	9.559295502	9.600588037	9.537976756	9.646315174	0.017443674	0.028654945	0.135707896	0.165092685	0.020893001	0.056619289	0.051382288	0.068072602	0.341293533	0.517011679	0.127581611	0.15491654	0.031656626	0.073272098
G37787	ARHGAP18_G37787	ARHGAP18	ARHGAP18	G37787	human_blastn	7.671570669	7.747375872	7.73664542	7.480922493	7.515864304	7.655963373	7.578158023	7.560809744	7.793363636	7.590951127	7.75995042	7.649265197	7.568757571	7.615719805	7.567403611	7.657457415	7.632322586	7.621124539	7.55470588	7.555726622	7.497512099	7.662515308	7.551920967	7.595319335	7.649578656	7.769574988	7.650556075	7.582677111	7.568323045	7.551150933	0.079265464	0.109858994	0.030639032	0.049119871	0.679130114	0.77382599	0.157910674	0.275291922	0.022670492	0.073228335	9.03E-04	0.001444384	0.9903828	0.994380843
G3786	G3786	G3786	NA	G3786	reference	7.343345052	7.415828041	7.356796149	7.283476675	7.373503045	7.439251206	7.337783504	7.473312788	7.496855163	7.460320199	7.444716135	7.441535942	7.42560965	7.443808132	7.282909736	7.450656885	7.43626444	7.413743114	7.397597032	7.480790616	7.306520397	7.392296601	7.442120469	7.501123166	7.393946419	7.528404736	7.38446896	7.455967875	7.451223619	7.331570515	0.390213293	0.442348229	0.019156275	0.030467991	0.794997451	0.859167016	0.02543707	0.046591717	0.694073529	0.810567189	-0.091734659	-0.141857455	0.227646983	0.34238376
G3802	SMIM14_like	SMIM14_like	SMIM14	G3802	human_blastn	8.251605319	8.17345538	8.253116428	8.322873744	8.234626788	8.24001771	8.13880242	8.18343893	8.351822895	8.274479959	8.380700888	8.201222833	8.172900731	8.3146841	8.292623927	8.274224618	8.170591598	8.22906096	8.227642723	8.245805968	8.249206451	8.163212464	8.259221251	8.180112711	8.344377409	8.220149751	8.202717964	8.168494292	8.183294992	8.178725463	0.221677005	0.271312167	-0.069896519	-0.092088882	0.279846615	0.413039892	-0.025701853	-0.037639994	0.662088342	0.788180511	-0.147636878	-0.189814737	0.027206218	0.064919812
G38032	G38032	G38032	NA	G38032	reference	9.484765825	9.598614025	9.365423042	9.513441584	9.299558033	9.306536439	9.417372944	9.458797119	9.001185936	9.326613454	9.32217311	9.546364187	9.276102576	9.13658737	9.447402574	9.335399043	9.335462883	9.307073744	9.223467894	9.181979694	9.44874932	9.294036642	9.312232648	9.206132602	9.556488364	9.328529303	9.366980865	9.606819635	9.374547211	9.253876747	0.001288496	0.002798402	0.038101358	0.058009802	0.59828879	0.710067356	0.036564102	0.063120165	0.567188144	0.71486711	0.270314968	0.3587356	0.001255511	0.005219089
G38079	G38079	G38079	NA	G38079	reference	7.389746112	7.356711924	7.023437588	7.398834751	7.330105927	7.362842716	7.401215509	7.496791091	7.274450362	7.259313165	7.266565299	7.170531097	7.457715594	7.230578675	7.025180047	7.162851106	7.206579914	7.059860087	7.282426567	7.090729693	7.597242567	7.377744762	7.418955147	7.018690708	7.356221157	7.416392449	7.284359211	7.520351686	7.558542708	7.259197959	1.01E-07	5.09E-07	0.737523182	1.022542883	8.87E-08	2.05E-06	0.035838026	0.104336794	0.577955099	0.724465528	0.184189251	0.370849257	0.049860739	0.10492284
G38115	G38115	G38115	NA	G38115	reference	7.090087509	7.180008312	6.904745196	7.034505557	7.117407493	7.050132862	7.066709168	7.108451075	6.707600821	6.806374163	6.814019607	6.986783737	6.82045996	6.823048094	6.877193339	6.838513255	6.739679658	6.934502737	6.754697075	6.730334324	7.123354066	7.123229867	6.874233253	6.750710828	7.147083625	7.147012357	6.984707113	7.132783539	7.016878008	7.063922736	3.28E-34	3.47E-32	0.58825304	0.703420246	1.29E-08	3.97E-07	0.10308494	0.185602853	0.121757338	0.25143922	1.077203718	1.156387306	2.81E-18	2.92E-16
G3814	G3814	G3814	NA	G3814	reference	9.868469002	10.04828202	9.884515756	9.838414134	9.642403104	9.839390053	9.830234683	9.891820441	9.912335046	9.987543403	9.862623487	9.824708724	9.826106632	9.881202862	9.871254647	9.899721089	9.909383393	9.891122821	9.911355782	9.861805584	9.816899087	9.705245323	9.895412283	9.890661628	9.759236416	9.872579947	9.879521364	9.835992569	9.660722393	9.733906809	0.097000685	0.131173134	-0.004855223	-0.00604387	0.93481176	0.957336158	0.064554438	0.086672022	0.243550625	0.413207178	-0.028459214	-0.035572331	0.632238402	0.732834255
G38187	PRR18_containing	PRR18_containing	NA	G38187	human_blastn	11.86210273	12.03353076	12.23455116	12.56939251	12.56752297	12.31092742	12.54893195	12.7123022	12.139393	12.28072655	12.15231075	11.91331832	12.32914397	11.98218673	12.50159136	12.20656952	11.84813885	12.44924782	12.09617194	12.15863264	12.22195185	12.20706106	11.86004618	12.06060744	12.84235523	11.98116806	11.80936903	12.69313286	12.64723874	12.52530434	1.09E-05	3.78E-05	-0.127722057	-0.258150768	0.119165411	0.216962249	-0.357577662	-0.592020077	3.51E-04	0.002683265	-0.068996784	-0.138619611	0.402918905	0.529293829
G38276	RSL24D1_G38276	RSL24D1	RSL24D1	G38276	human_blastn	8.795261456	8.791596215	8.647955339	8.745469887	8.644311503	8.714477841	8.617453645	8.698630874	8.755627319	8.7801405	8.739187731	8.655453566	8.678722747	8.834504247	8.560958244	8.691249201	8.757782987	8.632137019	8.672577521	8.628467177	8.755257858	8.750942665	8.699615184	8.688021995	8.75696753	8.765142611	8.726217501	8.659900215	8.711776176	8.70968537	9.73E-04	0.002176207	0.217437151	0.251743067	9.15E-05	6.97E-04	0.136636003	0.169010668	0.00883647	0.034955698	0.031958052	0.038062565	0.554966829	0.669476816
G38373	G38373	G38373	NA	G38373	reference	7.132043473	6.958275533	7.27166291	7.15014249	7.189772582	7.187258777	7.243099279	7.056310325	7.316594011	7.183080856	7.306411651	7.313273582	7.363923547	7.339729105	7.302802882	7.324574987	7.434341273	7.249352166	7.392353807	7.401281339	7.013292665	7.248931419	7.114521427	7.220852048	7.140396734	7.00979594	7.076085399	7.418567232	7.030371173	7.175525413	2.41E-04	6.22E-04	-0.398609638	-0.683716034	3.51E-04	0.002128167	-0.112667102	-0.319819925	0.099633623	0.217941842	-0.490511757	-0.716638092	1.86E-04	0.001042851
G3842	G3842	G3842	NA	G3842	reference	7.005107095	7.118230717	7.121128282	7.156928656	7.101698437	7.001485396	7.059490634	7.067181837	7.204077655	7.192265717	7.205639415	7.218997252	7.106457815	7.105072979	7.192979901	7.130993552	7.091908066	7.063012089	7.237080128	7.161090675	7.128003592	7.04923397	7.193695865	7.130096557	7.099996469	7.167566164	7.006387987	7.082354455	7.059819319	7.047670747	0.009254129	0.016267827	-0.115083441	-0.179196901	0.125618503	0.225755723	0.017245337	0.0319125	0.789876484	0.876380852	-0.151630289	-0.22765866	0.05474249	0.113067045
G3851	ZXDB	ZXDB	ZXDB	G3851	human_blastn	8.293476261	8.354474669	8.2981259	8.284108911	8.347514492	8.328527582	8.315127078	8.271511036	8.354531113	8.417781334	8.394055712	8.29915602	8.32993234	8.428562597	8.292426037	8.213686981	8.317078805	8.36574331	8.297985395	8.296899172	8.316268773	8.266372128	8.265443286	8.33907905	8.298804988	8.32260608	8.304473735	8.29804769	8.248442206	8.282693016	0.054447171	0.078993133	0.027577779	0.033427816	0.626619326	0.733179125	-1.95E-04	-2.58E-04	0.997031448	0.998791881	-0.121551838	-0.145822845	0.034754883	0.078928891
G38522	TOMM20_like_G38522	TOMM20_like	TOMM20	G38522	human_blastn	10.73948065	10.65482918	10.71941539	10.64704278	10.67356205	10.67697435	10.66742774	10.66943085	10.85883846	10.96104277	10.76957686	10.78649604	10.72581892	10.83405526	10.65752848	10.71920658	10.78671979	10.82021452	10.80963761	10.71656085	10.75409226	10.73249113	10.67631807	10.80191808	10.6893905	10.80722553	10.67715464	10.71953727	10.61375429	10.72291828	5.40E-04	0.001280682	-0.003588632	-0.004053864	0.939462103	0.95998897	0.081674014	0.096327951	0.072927916	0.174328769	-0.110531569	-0.124385329	0.020219369	0.051089338
G3859	G3859	G3859	NA	G3859	reference	7.192278957	7.385260687	7.063899783	7.334805012	7.570093726	7.438085427	7.474796176	7.533559843	6.806849258	6.98888168	6.947059998	7.256725473	6.993810106	6.923324842	7.036299903	7.040521135	6.838180916	7.185507142	6.938575433	6.98972684	7.325978008	7.434405936	6.978969348	6.984692541	7.456262164	7.262716689	7.638435892	7.407383394	7.476744367	7.283712973	1.55E-34	1.72E-32	0.332883834	0.570736403	0.001108678	0.005412863	-0.158909203	-0.372049881	0.029789447	0.090018508	1.140523029	1.281457591	2.42E-12	9.96E-11
G3860	G3860	G3860	NA	G3860	reference	7.515585605	7.594425821	7.472406357	7.540082345	7.828304114	7.84970698	7.670882619	7.763815126	7.197386202	7.314617976	7.267745479	7.453168498	7.329367028	7.248785355	7.482742144	7.413576031	7.207975879	7.47055	7.371452085	7.40665717	7.580337325	7.698012639	7.372061906	7.446069533	7.74216986	7.633451093	7.786803766	7.600437218	7.810117644	7.660855574	1.83E-28	1.23E-26	0.230124213	0.363090127	0.006501611	0.022562128	-0.170160262	-0.311493761	0.017146679	0.059082334	0.836326442	0.94114813	1.65E-11	5.57E-10
G3868	G3868	G3868	NA	G3868	reference	8.685977388	8.759227669	8.548208367	8.782519032	8.916939489	8.870994967	8.868853978	8.867873008	8.43021017	8.883462433	8.613289468	8.659946693	8.611872835	8.646909212	8.570648685	8.666044399	8.589799185	8.557744948	8.565731024	8.728301326	8.725953963	8.666714049	8.695443947	8.669159511	9.012561259	8.825852229	8.882096823	8.826559618	8.888606303	8.79904997	1.32E-08	7.81E-08	0.172869488	0.243039398	0.017750187	0.049808447	-0.143248822	-0.22324737	0.028112295	0.086342374	0.118326856	0.16797068	0.1043721	0.18736845
G38749	G38749	G38749	NA	G38749	reference	7.185603665	7.216116866	7.255246583	7.260360292	7.263957772	7.143008067	7.219467642	7.249962645	7.262013849	7.206377886	7.23007062	7.292163404	7.174360418	7.192202683	7.282686048	7.235726762	7.273396008	7.2309243	7.315823638	7.298422451	7.23390548	7.284575197	7.269713277	7.228624315	7.18856646	7.271531653	7.094335032	7.156275337	7.110594857	7.123506915	2.81E-04	7.11E-04	-0.050922793	-0.071358442	0.457118528	0.587434537	0.012078374	0.01919341	0.844637756	0.909506533	0.046030193	0.065398821	0.509402944	0.627242594
G38760	G38760	G38760	NA	G38760	reference	9.060758797	9.059699198	8.918228098	8.926257364	8.871275533	8.929387209	8.91247444	8.922309467	8.759578846	8.897404225	8.828761401	8.930395496	8.900268167	8.841462347	8.902598492	8.880510231	8.820169009	8.929348641	8.813502126	8.950617976	8.995114991	8.86845687	8.940598634	8.910493271	9.00547809	8.862298282	8.879382469	8.971824602	8.847931246	8.986018868	0.043740813	0.065071802	0.092421163	0.112924786	0.112487241	0.207752697	0.085673816	0.112280953	0.117024813	0.244358238	0.19207026	0.228610928	0.001654945	0.006573228
G3884	G3884	G3884	NA	G3884	reference	7.310516177	7.342672222	7.510794847	7.441778145	7.287199001	7.168391376	7.23766091	7.335535618	7.288416918	7.537499553	7.393197403	7.426150451	7.491336093	7.603252198	7.425975376	7.4640306	7.467417713	7.487030518	7.381856976	7.476326459	7.232975591	7.294610869	7.432789777	7.395813516	7.324680477	7.246363567	7.22188606	7.633902684	7.364652272	7.212072288	7.54E-04	0.001730727	-0.270971414	-0.438770543	0.002880406	0.011736289	0.010580107	0.024277829	0.871846024	0.925714332	-0.292449222	-0.440357849	0.003022203	0.010814249
G39025	PROX1	PROX1	PROX1	G39025	human_blastn	7.281897177	7.075268084	7.207104623	7.247027678	7.204257482	7.108882566	7.13172903	7.15696803	7.169543858	7.190228564	7.0709537	7.044278615	7.114267307	7.101256483	7.095751766	7.104520314	7.101445413	7.229573293	7.120523554	7.129196695	7.22436432	7.125210921	7.095779112	7.163005703	7.233374727	7.080595569	7.146563775	7.226949943	7.167168194	7.196040846	0.401934099	0.454071865	0.06021505	0.096863953	0.419654178	0.552704194	-0.001070592	-0.00198898	0.986797209	0.993276899	0.077331344	0.123357453	0.313099738	0.436476797
G39105	PLXNA2	PLXNA2	PLXNA2	G39105	human_blastn	7.195092374	7.256748413	7.202993054	7.29039057	7.202918099	7.282508388	7.164714545	7.247320779	7.113770582	7.211616221	7.118587349	7.171893105	7.130970254	7.237342881	7.145957276	7.153003878	7.261257892	7.178849053	7.239979407	7.206867369	7.172969488	7.240347322	7.347367155	7.185965384	7.167715443	7.188472025	7.280652646	7.113466964	7.249992592	7.221968726	0.11124099	0.147819851	0.088107282	0.134602259	0.230163399	0.355380922	-0.035320008	-0.061521449	0.581290913	0.727225432	0.109659271	0.165546801	0.148628815	0.247215371
G39119	MIR29B2CHG_containing_G39119	MIR29B2CHG_containing	NA	G39119	human_blastn	6.724939208	6.957617307	6.41555459	6.8657226	7.202845075	7.141200034	6.958234209	7.040229215	6.177568855	6.204004751	6.132278951	6.392781212	6.22945623	6.105364271	6.330877129	6.30321605	6.126337276	6.523857253	6.132947329	6.128765659	6.934135752	7.078984209	6.087141989	6.278812163	6.940667702	7.088854714	7.05153183	7.126697214	6.919155176	6.698812627	7.68E-94	1.34E-90	1.905805329	2.007094575	1.28E-17	5.20E-15	-0.05733177	-0.202008571	0.362490787	0.538083302	3.19570337	3.222981339	1.81E-41	2.00E-38
G39191	NORAD_like_G39191	NORAD_like	NORAD	G39191	human_blastn	9.670483358	9.681712383	9.852939031	9.870684963	9.819357102	9.688353174	9.854457013	9.843552898	9.737280283	9.889163579	9.813717483	9.750745773	9.689978037	9.844680091	9.720994966	9.77152138	9.691815911	9.917642553	9.791215197	9.754456359	9.815713229	9.592450054	9.761988663	9.776719555	9.848669307	9.645488623	9.828631655	9.918085095	9.736775737	9.829095544	0.026295409	0.041366463	-0.144260698	-0.173444704	0.012306666	0.037188597	-0.152081963	-0.192894621	0.005516041	0.024217374	-0.13482152	-0.16173765	0.020621831	0.051891034
G39192	G39192	G39192	NA	G39192	reference	7.904214007	7.930205712	7.933086913	7.962500623	7.931795927	7.943675949	7.914538631	7.991375213	7.958630077	8.010287203	8.09365106	8.034769364	8.028425473	7.974849976	7.95597515	7.908311173	7.991859967	7.986994334	7.923460887	8.015068689	7.979602538	7.882550609	8.019453997	7.962753687	7.997714235	7.978122931	8.016844715	8.008545075	8.042972508	8.021522711	0.084759875	0.116638166	-0.054080128	-0.069153434	0.383591447	0.518836388	-0.023026957	-0.032503654	0.68619496	0.805172862	-0.146324041	-0.183254708	0.022312804	0.055504124
G39194	G39194	G39194	NA	G39194	reference	8.05485985	8.148214414	8.174412278	7.999431212	8.143879586	8.044019158	8.141854039	8.170764784	8.216775985	8.155944253	8.221498965	8.096543933	8.119605247	8.088671148	8.09058233	8.129951023	8.024825835	8.078642142	8.12533924	8.095543469	8.160324048	8.191253559	7.939127422	8.104694024	8.040604109	8.143950346	8.077238066	8.125095175	8.163651972	8.232007948	0.272657806	0.324731599	0.035033673	0.0483589	0.603354352	0.714324932	0.048429599	0.074353208	0.428060629	0.600062152	-0.035322809	-0.048846499	0.602526211	0.708950203
G39315	G39315	G39315	NA	G39315	reference	7.643786258	7.796549561	7.866207145	7.855491783	7.836068817	7.816221345	7.877960774	8.006453117	7.932545231	8.006522306	7.928390737	7.911041939	7.863885415	7.965916506	7.887538869	7.856122476	7.958769883	7.869492747	8.049973544	8.027734675	7.805714708	7.762821536	7.806505911	7.947786874	7.87964981	7.877281972	8.002571606	8.173179205	7.788706187	7.755288846	0.019267805	0.031330433	-0.153076183	-0.259849148	0.056452072	0.123418633	-0.135627373	-0.266412033	0.051331669	0.135814345	-0.274912641	-0.401944604	0.003261956	0.011563477
G3936	G3936	G3936	NA	G3936	reference	8.048724376	7.841800193	7.888340062	7.75205397	7.97136382	7.907313685	7.805968407	8.107945447	7.633804918	7.828285726	7.502324053	7.597483545	7.749478138	7.740010117	7.560610879	7.886124265	7.660114163	7.966249206	7.66850877	7.521374815	7.568117342	7.800360488	7.825117388	7.826028815	7.650563796	7.727665191	7.773025849	7.879328425	8.039491441	8.145894581	1.93E-04	5.13E-04	0.08561554	0.161985148	0.278133317	0.411359108	-0.072904458	-0.161924348	0.275739469	0.450582017	0.238552988	0.384933302	0.011173026	0.031526666
G39398	G39398	G39398	NA	G39398	reference	7.488391043	7.57027446	7.581619598	7.677165657	7.441782037	7.584952687	7.495028315	7.474594713	7.60636349	7.577113848	7.596066738	7.605423236	7.546784597	7.618512379	7.547301963	7.546377766	7.544619736	7.57178327	7.514841846	7.581875227	7.483051582	7.419065646	7.485838081	7.612630023	7.676393652	7.542995566	7.567713553	7.628951645	7.492587615	7.483740459	0.356304026	0.408892178	-0.125104054	-0.188467173	0.091611213	0.177918344	-0.057923481	-0.101347117	0.369863516	0.545637132	-0.162315466	-0.235476732	0.037025899	0.083092683
G3940	G3940	G3940	NA	G3940	reference	9.766605567	9.814567293	10.01924326	10.06284461	10.01790272	9.931866371	9.99864054	10.03771591	9.997500133	9.999838052	10.08102705	10.12688088	9.967499312	10.04631537	10.10407711	10.10557482	9.943929763	10.05544487	10.09431148	10.08737512	9.883633854	9.778362731	10.04480054	10.09896166	10.10773859	9.806809209	10.09892226	10.21011004	9.932430187	9.979767483	4.56E-11	4.13E-10	-0.375644227	-0.408441218	3.18E-11	2.19E-09	-0.259730793	-0.304931595	8.72E-07	1.89E-05	-0.286801048	-0.31713096	3.49E-07	4.33E-06
G39432	NUS1_G39432	NUS1	NUS1	G39432	human_blastn	7.63926183	7.69149919	7.694448417	7.617075921	7.511337378	7.649831889	7.598020772	7.651809072	7.627180424	7.683853987	7.703318048	7.680146386	7.617130633	7.633157927	7.621190743	7.605692927	7.666896272	7.695741652	7.66205177	7.714254227	7.744267597	7.556356629	7.768807047	7.651822038	7.711747699	7.759157829	7.69686508	7.567807033	7.547586192	7.718659837	0.413762135	0.465620934	0.027270051	0.040168272	0.700132169	0.789633467	0.10765896	0.17587331	0.097011946	0.213433287	0.038208884	0.05641573	0.594443834	0.70222064
G39436	G39436	G39436	NA	G39436	reference	7.926813197	8.019844116	8.003446424	7.911269104	7.783489277	7.901950303	7.90681392	7.883172555	8.052930354	7.915933464	7.948229989	7.834701826	7.860317502	7.997844377	7.878701973	7.929455462	7.984291767	7.881954668	7.84265586	7.860807423	8.00663367	7.856811896	7.954224614	7.908209812	7.871928598	7.978537928	7.817273466	7.939614126	7.832967123	7.897526371	0.166856299	0.211702295	0.090309986	0.126657095	0.192239399	0.311055091	0.126176212	0.193535582	0.048101983	0.128835911	0.01350553	0.019108091	0.844872784	0.895825428
G39527	ZBTB37_like	ZBTB37_like	ZBTB37	G39527	human_blastn	7.532268889	7.45989663	7.327538851	7.373640273	7.419586991	7.467209472	7.572404861	7.473640701	7.160036068	7.203088799	7.234796015	7.324856428	7.257815678	7.213782273	7.26524896	7.240452797	7.095767847	7.281809489	7.143203985	7.190537998	7.440744091	7.479943565	7.263791581	7.130246683	7.498465542	7.349980525	7.368586551	7.360920716	7.441289267	7.442392729	1.62E-19	4.78E-18	0.336995362	0.44774941	9.39E-05	7.12E-04	-0.012564541	-0.022099064	0.844258716	0.909419874	0.596571342	0.675755947	1.27E-08	2.24E-07
G3957	CHIC1_like	CHIC1_like	CHIC1	G3957	human_blastn	9.805094046	10.04626456	9.912132706	9.839728073	9.915828564	9.956705993	9.943260631	9.943495618	9.758122623	9.901452165	9.795322288	9.885373341	9.862815835	9.893697705	9.81479104	9.808753058	9.844535883	9.807214858	9.783969684	9.877159787	9.956114779	9.932426567	9.83929215	9.855119333	9.92947693	9.974364774	9.88966012	9.953846272	9.886670253	9.886618069	0.010055236	0.017541953	0.128995903	0.146418971	0.008708962	0.028155389	0.030503034	0.03715747	0.5058459	0.667261764	0.133886838	0.15182082	0.007209946	0.022318593
G39749	G39749	G39749	NA	G39749	reference	7.977597703	7.942431588	7.930634577	7.895326002	7.919867832	7.948247013	7.870658002	7.736763532	7.96329546	7.855427994	8.037748022	7.964570231	7.938185839	7.882579073	7.912301751	7.857766239	7.957133682	7.866332173	7.923584657	7.970055309	7.84218965	7.820573439	7.881102358	7.779440907	7.951136608	7.858547171	7.922241133	7.987270777	7.821383311	7.746577719	0.822236607	0.842496915	-0.036688931	-0.055418021	0.610259771	0.720221071	0.008818108	0.015215707	0.889722629	0.937006513	-0.083746753	-0.12457945	0.255774255	0.375238233
G40030	G40030	G40030	NA	G40030	reference	7.661677093	7.611006828	7.53423327	7.482119748	7.471773687	7.524428257	7.549101585	7.41260689	7.372399198	7.472563521	7.580048876	7.541802159	7.57036542	7.48617007	7.550067345	7.515725448	7.495030128	7.470281986	7.444223174	7.457158014	7.536795733	7.549107351	7.568437268	7.522279275	7.485280205	7.608969074	7.535626445	7.399448144	7.43553788	7.470490734	0.036194581	0.05495262	0.126200808	0.181734679	0.079340747	0.159651141	0.172262382	0.269697178	0.010431213	0.039791454	0.172398006	0.240139336	0.023143774	0.057070176
G4018	GUSBP1_containing	GUSBP1_containing	NA	G4018	human_blastn	7.823174377	7.878840336	7.811725372	7.798554712	7.90741721	7.921653733	7.829084748	7.813135652	7.741212158	7.8228011	7.755394652	7.746120576	7.780265899	7.742572336	7.697207851	7.81553337	7.701086588	7.831216082	7.720326208	7.736061722	7.838038909	7.88220309	7.820094232	7.709476102	7.80000917	7.935582662	7.861080496	7.758739002	7.730863869	7.690389363	0.002181517	0.004499678	0.160136594	0.213595586	0.019232572	0.053135976	0.025758311	0.038923675	0.668162974	0.792301477	0.186026345	0.242338607	0.009134989	0.026703623
G40490	G40490	G40490	NA	G40490	reference	8.830039386	8.829470474	8.578544432	8.738728202	8.874984664	8.811423543	8.687241444	8.69752904	8.337224822	8.376129184	8.402769073	8.568651104	8.39790525	8.382256947	8.463880265	8.468882369	8.396621467	8.582051103	8.405807441	8.302434877	8.854894317	8.842536991	8.462594023	8.334852413	8.839625842	8.802147378	8.792588731	8.597443014	8.787512723	8.732770784	2.97E-43	6.13E-41	0.492549406	0.540868673	1.84E-11	1.35E-09	0.088095839	0.121182264	0.126420204	0.258329736	0.811199441	0.849730182	2.44E-24	6.07E-22
G40848	PDAP1	PDAP1	PDAP1	G40848	human_blastn	8.809941384	8.707262211	8.800510047	8.596803939	8.658150293	8.697685631	8.746081144	8.580601875	8.967017444	8.585471674	8.791998567	8.804846351	8.882618661	8.754639986	8.760786398	8.704100465	8.86023886	8.717757133	8.767390465	8.833545445	8.794333171	8.880581129	8.854481636	8.726307059	8.711315593	8.735701135	8.68871243	8.666748065	8.697862926	8.638627883	0.002097621	0.004338382	0.023805871	0.031304694	0.710240699	0.796316617	0.154552178	0.215842803	0.011513878	0.04301904	-0.038032041	-0.0501261	0.554501242	0.669113908
G40862	G40862	G40862	NA	G40862	reference	7.70219074	7.802718406	7.683362883	7.589890166	7.749160484	7.728471075	7.841153914	7.574131161	7.566117538	7.638939552	7.539147447	7.706223069	7.837743076	7.648427553	7.678902503	7.67647302	7.607451758	7.643714807	7.806743091	7.680396181	7.634118786	7.772889578	7.589202282	7.796710975	7.682225245	7.752639535	7.853825014	7.771308695	7.729929053	7.865744397	0.270333513	0.322158012	0.074966601	0.135029398	0.335088941	0.470615481	0.036668369	0.078139821	0.57782122	0.724465528	0.116835523	0.201634388	0.154688689	0.254555239
G41041	G41041	G41041	NA	G41041	reference	7.647339934	7.630928002	7.610744676	7.683200027	7.589052345	7.668089124	7.685759354	7.682189176	7.259367454	7.553250826	7.494763222	7.600973773	7.569449087	7.517983911	7.690409381	7.599335403	7.580363103	7.588105966	7.5877089	7.531488054	7.606676933	7.685373649	7.623070736	7.729560812	7.714269273	7.635718618	7.677016525	7.71043482	7.660741783	7.556001881	0.001021654	0.002272746	0.042261613	0.068050891	0.569714304	0.685637137	-0.020518286	-0.038089231	0.751453342	0.850191059	0.321423322	0.429145967	5.28E-04	0.00252104
G41047	G41047	G41047	NA	G41047	reference	7.885330389	8.190718043	8.33049767	8.60798755	7.868175961	8.120338011	8.393075185	8.398895093	7.930667252	8.041700514	8.026925815	7.95658528	8.422156469	8.147697397	7.830730236	8.260903751	7.61622096	8.153164683	7.814010455	7.849606326	8.031366046	8.465449801	8.477807375	7.809231089	7.854391522	8.295867802	7.560409875	7.934637689	8.073709812	7.908544738	0.027518774	0.043112864	0.063230955	0.275558765	0.381152565	0.516225307	-0.021365437	-0.123219016	0.694992378	0.810780078	0.066702834	0.257426663	0.413832135	0.539496119
G41049	G41049	G41049	NA	G41049	reference	7.332910516	7.67696686	7.739743477	7.928756527	7.379373013	7.593862757	7.741300397	7.791557588	7.3286826	7.662523992	7.428053877	7.443937431	7.781386625	7.708560832	7.136801143	7.617882358	7.109887209	7.583967051	7.352697556	7.45269908	7.563317028	7.776777737	7.710421817	7.388418791	7.323384976	7.701372305	7.119266562	7.492632907	7.416926609	7.481644325	0.035400895	0.053868428	0.093768299	0.396795168	0.206782717	0.328052165	-0.013939269	-0.080390436	0.797643455	0.880138367	0.056510647	0.219635347	0.484932538	0.606115926
G41099	G41099	G41099	NA	G41099	reference	8.642358852	8.816323529	9.252026156	8.856204091	9.055610636	8.895815265	8.815534493	8.932721439	9.2369744	9.083469778	9.139342533	9.401022737	9.00203684	8.995427881	8.879111121	8.856392611	8.825188368	8.654705597	8.852182814	9.025632132	8.788439054	8.97706542	9.333602868	8.769858337	8.808737938	8.986993683	9.088064028	9.16563283	8.631816301	8.961243731	0.386285437	0.438526578	-0.135773841	-0.356197475	0.10299291	0.194383085	-0.04346117	-0.152016911	0.487125336	0.651071432	-0.203177865	-0.451187938	0.039071833	0.086602004
G4123	G4123	G4123	NA	G4123	reference	7.358053769	7.635183705	7.476060195	7.599396079	7.635954221	7.65673705	7.567214506	7.673831791	7.316796479	7.435889987	7.374182144	7.551606764	7.380235119	7.516974029	7.417961991	7.578821935	7.327151459	7.537599065	7.515356601	7.512508709	7.392483485	7.415312399	7.377326586	7.502062717	7.660205035	7.414325162	7.784156271	7.680636746	7.65628159	7.516013991	2.18E-07	1.04E-06	-0.100586459	-0.179409017	0.200207951	0.320470124	-0.277254941	-0.461412552	9.25E-04	0.005798268	0.066742806	0.119587628	0.404178956	0.530202024
G4136	TCEAL8	TCEAL8	TCEAL8	G4136	human_blastn	8.817069526	9.093636451	9.009681504	8.972161329	9.025981927	8.88703555	9.0185769	8.983557647	8.939081671	9.00917512	9.059222771	8.88998769	8.996095808	8.951516234	8.972695061	8.99421064	9.002428784	9.016705825	8.999608434	8.95720944	9.006660674	8.963252975	8.967315828	9.105819177	8.893053972	8.981921309	8.888609628	9.127882133	8.863900009	8.907642871	0.816184509	0.837704663	0.007456897	0.009681641	0.905841115	0.93786269	0.004518009	0.00646263	0.937359927	0.965164654	-0.012504076	-0.016321116	0.843342858	0.894748291
G4307	HTR2C	HTR2C	HTR2C	G4307	human_blastn	7.681326766	7.630259955	7.727486037	7.750279055	7.653913967	7.790537864	7.739328335	7.751099096	7.603614644	7.576700892	7.858128484	7.757007673	7.729796901	7.834225559	7.899253162	7.773761875	7.767521923	7.875213373	7.767284707	7.848286522	7.757353665	7.819732816	7.774653363	7.867009366	7.848891438	7.720776976	7.857854117	7.898256429	7.704418116	7.708226851	0.166323151	0.211190362	-0.144795589	-0.2284701	0.060580136	0.130177844	-0.032399432	-0.06128048	0.618856095	0.756358979	-0.02287558	-0.037371069	0.763113851	0.834137568
G4318	LDHB	LDHB	LDHB	G4318	human_blastn	7.10837217	7.260817327	7.297190502	7.095691796	7.055712897	7.148687617	7.13152054	7.186431101	7.051650151	7.193273805	7.28228929	7.214263062	7.253246821	7.353575474	7.287175035	7.187199172	7.1202221	7.259902025	7.191805576	7.311601342	7.157994034	7.287618572	7.201604205	7.239008938	7.194489618	7.205388133	7.173211419	7.290866094	7.138344916	7.161200689	0.121546483	0.159892285	-0.070729053	-0.126504473	0.361534425	0.497507955	0.121018797	0.24899563	0.079547091	0.186027209	-0.044387939	-0.078961358	0.574052439	0.685241003
G4378	G4378	G4378	NA	G4378	reference	7.41271475	7.414474739	7.439126325	7.52053688	7.38270381	7.277858103	7.388671926	7.300911128	7.475928107	7.425566386	7.346123837	7.430721731	7.53292032	7.341368001	7.554071859	7.430529233	7.482629829	7.585410736	7.498694692	7.509090436	7.505905354	7.31002554	7.516698262	7.512554833	7.38704546	7.376204909	7.296674353	7.47184062	7.392223524	7.537021007	0.070473338	0.099231151	-0.121414943	-0.204417797	0.119959884	0.218017784	0.049405211	0.100337126	0.453913999	0.623223819	-0.023186314	-0.039978298	0.7652093	0.835347201
G4398	NEFL	NEFL	NEFL	G4398	human_blastn	8.787786874	8.766499107	8.934215371	8.781061161	8.823990385	8.824563744	8.85871929	8.857343311	8.865081431	8.863765906	8.752919684	8.812622789	8.782577085	8.884138641	8.831690541	8.805709955	8.899530334	8.91365937	8.894047249	8.852930728	8.800304521	8.859136785	8.887246352	8.774760247	8.818446319	8.893522044	9.035220631	8.954062151	8.940736151	8.964853044	0.021334961	0.034371186	-0.05341366	-0.06552905	0.35831759	0.494421463	-0.009406672	-0.012614461	0.860989923	0.919314803	-0.007965934	-0.009876487	0.891687406	0.929448144
G4493	RTL8A_G4493	RTL8A	RTL8A	G4493	human_blastn	12.65801975	12.63755502	12.69769559	12.55068028	12.60036441	12.66184621	12.60605165	12.54788024	12.63107757	12.50684826	12.71661985	12.67707385	12.78190322	12.63171132	12.72686532	12.70441395	12.74611078	12.62276114	12.65597618	12.77855549	12.51710738	12.6036162	12.73336919	12.69996771	12.65164462	12.5916185	12.64486281	12.57250723	12.63932739	12.5172608	0.002639167	0.005347682	-0.097214619	-0.107683333	0.028552114	0.072580629	0.005374567	0.006382531	0.896958952	0.941466908	-0.065154454	-0.072463965	0.14166942	0.238225944
G4513	RTL8C_G4513	RTL8C	RTL8C	G4513	human_blastn	10.7685037	10.65925364	10.76354422	10.73394601	10.74996655	10.7582177	10.60311944	10.63443498	10.71276428	10.68172051	10.80329082	10.68946201	10.81807516	10.68645865	10.89800568	10.54741047	10.88987734	10.68047542	10.88456015	10.77444534	10.71719491	10.61563243	10.8234909	10.7837233	10.6847274	10.80095796	10.79759148	10.77568288	10.83216576	10.75474957	0.08208276	0.113299688	-0.011030023	-0.013334254	0.84479283	0.896052567	0.01440754	0.018882301	0.782165409	0.871309036	-0.034680593	-0.042073008	0.538312526	0.653266914
G4540	G4540	G4540	NA	G4540	reference	6.906740748	7.068240228	6.834638834	6.947878481	7.048423887	7.045251424	7.13270201	7.044499648	7.093111236	6.993898704	6.983569593	7.061025754	6.998006362	7.095582804	6.976967648	6.993382193	7.059896257	7.020435128	7.070157914	7.0804575	6.914200465	6.928736343	7.014937073	7.058549117	7.098639333	7.013585266	7.058153696	7.116598425	6.997399169	6.966682519	0.101787563	0.13674477	-0.035718438	-0.06400812	0.641967893	0.744785451	-0.141493074	-0.276900081	0.043222981	0.119039061	-0.145200627	-0.240939904	0.080956911	0.153498132
G4773	G4773	G4773	NA	G4773	reference	7.183099477	7.293620163	7.233320651	7.232157241	7.275307665	7.293491339	7.392386401	7.286058143	7.178642582	7.250272554	7.297425498	7.286269421	7.230042226	7.189811973	7.2110191	7.175630079	7.229027428	7.164012102	7.242451561	7.314961873	7.253667683	7.255487708	7.228296113	7.240017661	7.212492144	7.24958908	7.322400412	7.239585317	7.329817037	7.28652747	0.164020484	0.208560382	0.050535387	0.074078384	0.475527384	0.604152831	-0.102241669	-0.163981253	0.111076455	0.23536618	0.018779396	0.027708244	0.792629612	0.85562144
G4810	HCG11_like_G4810	HCG11_like	HCG11	G4810	human_blastn	8.416033248	8.389685454	8.62784313	8.552275009	8.631041769	8.57266857	8.557407642	8.648994829	8.483506572	8.478748495	8.477070241	8.439525379	8.613892907	8.520709726	8.664520172	8.527076318	8.432976013	8.542336545	8.565006218	8.45676849	8.391489669	8.468724791	8.520079452	8.624376397	8.619056959	8.426740628	8.636667651	8.758265419	8.585984159	8.582499645	5.08E-05	1.54E-04	-0.214336361	-0.27202966	0.001434784	0.006689645	-0.248425249	-0.328945239	1.24E-04	0.001157942	-0.143992751	-0.186244607	0.032071521	0.074161969
G4867	G4867	G4867	NA	G4867	reference	7.660754597	7.630283265	7.653984005	7.743052457	7.692556003	7.676835719	7.624929739	7.724299201	7.711241347	7.751515088	7.58988666	7.717939823	7.643916154	7.638638398	7.646423026	7.663263291	7.722951028	7.678143104	7.705296897	7.597471603	7.699857579	7.691838234	7.627317079	7.609268258	7.774109143	7.645266187	7.584433123	7.714756633	7.756517858	7.62099785	0.919226637	0.929448742	-0.007176204	-0.01023128	0.917304021	0.94619304	-0.036480962	-0.05820631	0.556634751	0.706535868	0.002660536	0.003820153	0.969617553	0.981856409
G489	G489	G489	NA	G489	reference	7.255172652	7.328762606	7.396869101	7.291676906	7.35677527	7.296845528	7.302872978	7.349519094	7.238628258	7.396973002	7.40303295	7.322802318	7.298676408	7.354943795	7.346435883	7.346480099	7.379904391	7.315282456	7.385399039	7.292238461	7.326592464	7.319887427	7.322411845	7.454927805	7.342965712	7.237164882	7.484585397	7.404463674	7.315066028	7.422495141	0.14047066	0.181590931	-0.097531675	-0.146510261	0.181464592	0.297572624	-0.041731877	-0.07237552	0.514879732	0.674326354	-0.084624858	-0.127203338	0.254581384	0.373713203
G4936	ATF6_containing	ATF6_containing	NA	G4936	human_blastn	9.859170326	9.822294645	9.843268128	9.713458354	9.696085862	9.59215262	9.613785564	9.651433726	9.948292564	9.931774082	9.913776336	9.902124504	9.836518807	9.966549653	9.769133112	9.873895723	9.880382756	9.83828271	9.867538631	9.838040578	9.752804414	9.696026405	9.817759825	9.813329468	9.596147941	9.835763338	9.575706475	9.662496515	9.643841382	9.639541891	3.46E-23	1.46E-21	-0.058756192	-0.065693821	0.198797503	0.318829641	0.194353119	0.222864267	2.10E-05	2.64E-04	-0.155130741	-0.171880689	8.48E-04	0.003785913
G5064	RPL27A_containing_G5064	RPL27A_containing	NA	G5064	human_blastn	10.26604923	10.33104621	10.32561209	10.4351003	10.50907186	10.46570044	10.46255976	10.49571465	10.35318338	10.3620545	10.34563383	10.30659492	10.32540387	10.39587447	10.26539593	10.30677734	10.29869925	10.33914148	10.34228665	10.4012358	10.37815081	10.32089817	10.3082243	10.36534997	10.29278211	10.35740122	10.4339768	10.41124909	10.39497534	10.44131314	9.54E-08	4.83E-07	0.029988559	0.032411221	0.440813833	0.572979154	-0.179911284	-0.197235149	2.36E-06	4.33E-05	-0.030758997	-0.033396598	0.432004405	0.556753899
G5122	G5122	G5122	NA	G5122	reference	7.507479832	7.502958029	7.571975005	7.527860096	7.567476522	7.637314762	7.596043675	7.604351081	7.625814909	7.473015002	7.610311915	7.51253074	7.581720762	7.546442856	7.616188135	7.566228482	7.562849797	7.56177708	7.599974794	7.509671146	7.497100494	7.511027139	7.484884202	7.526519336	7.609453407	7.677547702	7.587456918	7.657155789	7.610769246	7.556129381	0.370749233	0.423119202	-0.058073025	-0.081666966	0.39849642	0.53337749	-0.08664436	-0.134464616	0.166426234	0.315846921	-0.064072548	-0.090291517	0.358416648	0.484785573
G5128	G5128	G5128	NA	G5128	reference	7.544896699	7.705471574	7.549197339	7.8452579	7.821300705	7.632971889	7.393480334	7.638390876	7.353694223	7.700538323	7.597670601	7.567333713	7.504925498	7.401905229	7.545320865	7.424877779	7.498498288	7.591472752	7.506678759	7.681158608	7.727705746	7.517087535	7.592282709	7.591493928	7.655979978	7.580709508	7.587893397	7.671103157	7.512507724	7.767555648	0.149813962	0.192059482	0.105939648	0.228685392	0.191756107	0.310396759	-0.04209428	-0.112407682	0.519059467	0.677111407	0.143275055	0.285452107	0.105455581	0.188969352
G5245	G5245	G5245	NA	G5245	reference	7.317071405	7.245560785	7.270687369	7.11495282	7.258693118	7.290429246	7.272173399	7.227274727	7.362840017	7.225486322	7.314584287	7.263688283	7.249209205	7.236725573	7.231692847	7.311572115	7.319760045	7.25768242	7.251341184	7.225962732	7.252655333	7.254888006	7.249974879	7.302932956	7.307787659	7.289585797	7.118183568	7.197969037	7.251203204	7.183017718	0.461292173	0.511501987	0.005623314	0.008580661	0.93792002	0.959658845	0.057695658	0.100105909	0.370617375	0.546220165	-0.015119563	-0.02310285	0.836155507	0.889834807
G5304	G5304	G5304	NA	G5304	reference	8.337036168	8.42383902	8.486524413	8.477612179	8.446028418	8.415013359	8.491072411	8.534698993	8.514385788	8.403234127	8.52960158	8.386851175	8.411240405	8.588764122	8.42080234	8.489377713	8.521567529	8.550189087	8.429137001	8.522987418	8.397815186	8.286990673	8.417027094	8.4383357	8.375765154	8.354902797	8.461396111	8.495642247	8.425482898	8.554401806	0.051698409	0.075364132	-0.157721504	-0.201182246	0.01438627	0.042024051	-0.156961808	-0.214866524	0.009096444	0.035763496	-0.20003141	-0.247707566	0.002858261	0.010315477
G5439	TPM3_G5439	TPM3	TPM3	G5439	human_blastn	7.571971723	7.584875713	7.469251588	7.614409246	7.506488781	7.552825924	7.51411426	7.529624559	7.569498436	7.567693179	7.572795426	7.489477154	7.584620112	7.53146868	7.589645155	7.524418171	7.554591612	7.540389411	7.54738491	7.417760483	7.467820848	7.482615027	7.634252836	7.530280764	7.681015545	7.588733097	7.511786274	7.510169659	7.505030663	7.531651389	0.949506192	0.956176828	0.031803269	0.047271669	0.655328972	0.755466761	-0.002062226	-0.003475601	0.97392907	0.986128865	-0.041346397	-0.061264726	0.565892494	0.678759022
G5443	GATAD2B	GATAD2B	GATAD2B	G5443	human_blastn	7.036517026	7.168142054	7.123902442	7.153060592	7.097699352	7.059297398	7.097658143	7.106987529	6.996157751	6.999910293	6.972751186	7.10530166	7.113835445	7.06598001	7.035203164	7.089872617	7.106810365	7.069861763	7.07477216	7.068866414	7.073697633	7.063645774	7.059610793	7.029078961	7.121423993	7.197238583	7.029207683	7.083061786	7.179429089	7.097816771	0.21163647	0.260594113	0.062868286	0.09652623	0.389275585	0.524660811	0.024280608	0.042712497	0.70467375	0.817456438	0.185457052	0.268552298	0.020636146	0.051916333
G5451	G5451	G5451	NA	G5451	reference	8.355946576	8.324917644	8.27270103	8.279739337	8.29426929	8.314807579	8.355743564	8.373505501	8.324040312	8.33208803	8.227901158	8.225273194	8.317553484	8.355655759	8.228803692	8.227606673	8.181230899	8.230259755	8.18385917	8.269337101	8.357776892	8.276367891	8.261847526	8.248408715	8.330633678	8.430045827	8.32458852	8.332719677	8.286320975	8.371222677	5.82E-04	0.001370841	0.195416649	0.234011183	9.71E-04	0.004874061	0.042626359	0.056282976	0.425071664	0.598045399	0.06825376	0.083730994	0.241333722	0.359012422
G5644	G5644	G5644	NA	G5644	reference	7.401277907	7.390011058	7.326312553	7.484609851	7.571701651	7.513068529	7.411817757	7.378627685	7.285605864	7.23803626	7.390250672	7.352647292	7.410411045	7.300658397	7.446802877	7.290562563	7.362994719	7.369690163	7.405955433	7.416238561	7.431974792	7.415719811	7.480409583	7.470305874	7.437319374	7.446016868	7.392680691	7.380868588	7.558618333	7.441459917	0.006087623	0.011238148	0.100933594	0.15928319	0.178929102	0.294484963	-0.084855123	-0.151366198	0.1967622	0.355215683	0.165835748	0.249556223	0.03931553	0.087031326
G6195	G6195	G6195	NA	G6195	reference	7.794334902	7.907301988	7.675217256	7.667247389	7.759095764	7.876919692	7.761749353	7.835699995	7.71552901	7.85089944	7.81017589	7.648705205	7.789743432	7.68957977	7.580798603	7.789752276	7.785079532	7.739497119	7.841067386	7.758119251	7.873421937	7.862930705	7.67753655	7.677616817	7.575087548	7.842600379	7.785503443	7.642559716	7.73698233	7.754238973	0.008019471	0.014383812	0.287724724	0.399382824	5.65E-04	0.003138817	0.098758522	0.172614696	0.134214959	0.269802849	0.129957581	0.195459343	0.092192605	0.170347999
G6222	G6222	G6222	NA	G6222	reference	7.804518114	7.592249789	7.561647985	7.564150687	7.852457217	7.755325975	7.846534728	7.679691327	7.498416438	7.550445066	7.459320171	7.606621788	7.728030905	7.443275161	7.551738652	7.572241576	7.516664134	7.573422796	7.531236793	7.527564274	7.71773182	7.805511873	7.602538018	7.558861629	7.727905014	7.769206363	7.740063977	7.723426543	7.969414667	7.861667334	2.48E-08	1.39E-07	0.268072516	0.42323385	0.002686874	0.011121671	1.70E-04	3.62E-04	0.997932895	0.999147159	0.378972524	0.515747574	3.07E-04	0.001595316
G6360	G6360	G6360	NA	G6360	reference	9.050033744	9.016811663	9.064400552	9.08463753	9.075756047	9.120822246	9.137270274	9.066609792	8.993386508	9.034287549	9.166685368	9.015445243	9.159564118	9.100942451	9.162712843	9.058203687	8.986399093	9.124534612	9.061588968	9.135904507	9.044074136	9.080987664	9.183455525	9.144207154	9.141287235	9.171608142	9.05618931	9.206827243	8.900932657	8.930735272	0.904498339	0.916229445	-0.023017583	-0.030275343	0.719482206	0.803425093	-0.033727931	-0.04882287	0.563828326	0.712105767	-0.033977538	-0.044842479	0.59772989	0.705213613
G6626	G6626	G6626	NA	G6626	reference	7.16695594	7.168882963	7.387987485	7.197730022	7.245341524	7.344048395	7.262315103	7.238964286	7.153267334	7.205699208	7.229346043	7.2614896	7.271000233	7.189355963	7.218112385	7.333640821	7.252813425	7.313525527	7.179804522	7.294848551	7.239954772	7.303990452	7.327156281	7.350403638	7.297434746	7.19831145	7.333903865	7.321604088	7.239711929	7.35512216	0.052085597	0.075846888	-0.162930944	-0.248676392	0.03402364	0.083626438	-0.068419392	-0.124429851	0.296020245	0.471588737	0.012100826	0.019493941	0.872284524	0.915646992
G7048	MIR101-1_containing	MIR101-1_containing	NA	G7048	human_blastn	7.725748887	7.874546615	7.48206482	7.684509802	7.867436597	7.777915266	7.809985746	7.741466658	6.85419113	7.124088966	6.895904478	7.322047783	7.100388324	6.906685476	7.3598629	7.353293844	6.942999988	7.42380643	7.070293686	7.124772313	7.785232217	7.687814166	7.075613423	7.140676861	7.739781769	7.67428738	7.777457904	7.716358559	7.739603674	7.767910423	2.84E-69	2.31E-66	0.67518714	0.900403766	1.27E-07	2.78E-06	-0.005806419	-0.0149356	0.928900496	0.959596797	2.472445612	2.498435918	1.97E-40	1.72E-37
G7107	G7107	G7107	NA	G7107	reference	7.781337269	8.122804614	8.015476389	8.212894424	8.282511685	8.047957205	8.124987104	8.141887392	8.247994004	8.212832363	8.073245784	8.283733595	8.126199207	7.933202286	8.170089132	8.196432951	7.914965645	7.85320218	7.939923688	8.265342373	7.884627975	8.557311426	8.374573884	8.066650445	7.768850952	8.131713615	8.361475665	7.984098129	8.016628562	8.545597383	0.996635673	0.997371375	0.002770409	0.01141485	0.969270648	0.979266061	-0.020180993	-0.107196	0.71759296	0.827496546	-0.00490099	-0.018212332	0.951072074	0.970670309
G7135	RPL5_G7135	RPL5	RPL5	G7135	human_blastn	9.252144694	9.25394944	9.267145008	9.10501282	9.327733585	9.336807158	9.236270602	9.165230011	9.274513334	9.159863853	9.286484981	9.331846825	9.214249166	9.359197023	9.362624458	9.324547858	9.31558629	9.299564986	9.228649397	9.375363737	9.323655924	9.281410919	9.172671341	9.313098117	9.186267375	9.221374262	9.182790745	9.232470723	9.161642621	9.164250961	0.053798801	0.078164153	-0.076809967	-0.092826512	0.176158575	0.291223349	0.025968043	0.034190935	0.622239195	0.759047092	-0.002031921	-0.002484126	0.971562904	0.983019634
G7157	MIGA1_containing	MIGA1_containing	NA	G7157	human_blastn	9.648669802	9.714465087	9.771069135	9.602335282	9.706669705	9.681978174	9.722293431	9.71369847	9.835349426	9.793301151	9.785163749	9.738866344	9.726694498	9.907169655	9.798926886	9.683508151	9.702326566	9.779068632	9.763804185	9.840229996	9.649372185	9.585661516	9.7405655	9.865005143	9.800458953	9.656954983	9.737044303	9.817489813	9.760419869	9.785845933	6.02E-05	1.79E-04	-0.139020368	-0.158210166	0.005260836	0.019110919	-0.046376992	-0.056579294	0.323125041	0.499327963	-0.215361772	-0.239838272	2.67E-05	1.99E-04
G7191	G7191	G7191	NA	G7191	reference	7.091734418	7.27415044	7.142809144	7.244115548	7.126259154	7.150624536	7.182171225	7.276138636	7.174929912	7.298989397	7.29670681	7.2798021	7.22684138	7.288465962	7.204178885	7.191870028	7.172037433	7.180596077	7.213283217	7.16207776	7.156173301	7.095877691	7.241240511	7.314437185	7.276346918	7.142771947	7.243475249	7.308077351	7.187115431	7.130679837	0.241942845	0.292966769	-0.086780799	-0.145161829	0.256390093	0.386042622	-0.067139368	-0.130786782	0.310259761	0.486378043	-0.205124925	-0.309287455	0.016065191	0.042459499
G7198	ZZZ3_containing	ZZZ3_containing	NA	G7198	human_blastn	8.723083653	8.692688631	8.831725994	8.792481241	8.741538036	8.679311828	8.684259797	8.800073111	8.848264847	8.899091757	8.806749031	8.741381579	8.763925866	8.927387779	8.852072776	8.866121678	8.703483332	8.796281468	8.744725643	8.855880831	8.703335265	8.666371986	8.837238384	8.843717679	8.793385327	8.695888206	8.719600625	8.779295434	8.778697595	8.776489165	0.001226825	0.002682634	-0.176967234	-0.209548613	0.001860372	0.008269525	-0.052023499	-0.067629478	0.32350935	0.499447279	-0.225801853	-0.260595023	1.32E-04	7.84E-04
G7375	G7375	G7375	NA	G7375	reference	7.258140751	7.376152336	7.242969241	7.248180055	7.373436167	7.294914672	7.239223097	7.255344488	7.194829222	7.25741465	7.248446187	7.267346392	7.193462755	7.228552077	7.33189513	7.251429503	7.270309735	7.159662785	7.243842499	7.296678462	7.260848465	7.327191079	7.294494269	7.28095581	7.333657216	7.315560896	7.26909006	7.345815922	7.243259384	7.245827687	0.265055269	0.316963433	0.105181101	0.152868331	0.142092425	0.247498801	0.040432083	0.066909179	0.521552423	0.678772579	0.172950873	0.242332914	0.02361744	0.057968349
G7427	RNA45SN3_containing	RNA45SN3_containing	NA	G7427	human_blastn	12.72942304	14.85247146	10.07930169	10.64394806	10.10504946	10.54333963	10.54546921	11.63668301	10.69507042	11.49555587	10.78696736	10.42182189	12.6199147	10.36645109	9.878467482	10.78136051	10.68106748	10.23225724	10.41176789	10.35858555	10.59513893	10.32304987	12.14441176	12.29705908	11.60991719	10.23945714	10.00500036	12.86442224	9.767915621	10.76169666	0.00433862	0.008307677	0.276247202	2.897428764	1.06E-04	7.85E-04	0.162646174	2.303421123	0.002051535	0.011046857	0.150996769	1.644634823	0.027725331	0.065913255
G7659	G7659	G7659	NA	G7659	reference	10.52245819	10.57455314	10.54005647	10.36203276	10.31633138	10.35541668	10.28655449	10.53926734	10.21564939	10.68764875	10.54193463	10.57151718	10.53695248	10.68936292	10.60212911	10.64887272	10.61961155	10.11694567	10.57386741	10.6952842	10.4893413	10.55486664	10.72315183	10.66614204	10.55473635	10.65569343	10.70820819	10.6671043	10.67231816	10.83799797	8.85E-04	0.001999061	0.054492992	0.081337915	0.447298537	0.578421288	0.171474767	0.271962182	0.011262374	0.042325962	0.025876813	0.038527408	0.719228364	0.801710601
G7742	G7742	G7742	NA	G7742	reference	8.160478478	7.92946054	7.910148323	8.006732691	7.846364704	7.925958271	8.315532489	8.205749106	8.239852811	8.292659267	8.009197125	8.360920062	7.510008469	8.162230859	7.46374228	8.206227783	8.183435032	8.137849771	8.076350144	7.971845092	7.683698866	8.21699242	7.985311801	8.437191406	8.165152832	8.103821066	8.201017397	7.903629799	7.928269567	7.834698783	0.968343724	0.972333932	-0.014920012	-0.072188664	0.828749075	0.884657327	-0.013981145	-0.088357917	0.791423865	0.877203873	-0.026585943	-0.11334613	0.734469053	0.813007263
G7749	G7749	G7749	NA	G7749	reference	7.135283101	7.104872298	7.047886996	7.048996806	7.138719594	6.913233433	7.078280129	7.032509181	6.978687414	6.998059301	7.027109294	7.06209822	7.03241801	7.017513443	7.043146912	7.108798348	7.036757151	7.093360852	6.987184372	7.057108702	7.033298013	7.05031042	7.079824301	7.124507259	6.991931976	7.086023795	7.064602673	6.989002388	6.959897586	7.101151635	0.254982802	0.30671443	0.039800159	0.061726665	0.585834064	0.699030676	0.080165962	0.141075449	0.219956595	0.384884554	0.171372057	0.252206178	0.031487601	0.072908576
G7754	GFPT1	GFPT1	GFPT1	G7754	human_blastn	9.876435332	9.867982177	9.816606627	9.736189887	9.823524285	9.745026027	9.824160861	9.825809291	9.743134081	9.853715583	9.716338366	9.659453214	9.686259302	9.746317722	9.64627699	9.755713033	9.612710548	9.785138317	9.653070693	9.766498996	9.784554137	9.790021184	9.791553045	9.749237658	9.759583631	9.781966073	9.717975028	9.660068004	9.748778626	9.728929646	0.023380642	0.037291496	0.124489659	0.142540196	0.013627043	0.040338167	0.043866527	0.053753772	0.353050568	0.528513099	0.104475609	0.120033513	0.039765469	0.087772188
G7768	PPP3R1_like	PPP3R1_like	PPP3R1	G7768	human_blastn	7.233887522	7.1453772	7.229809726	7.125157035	7.237975997	7.248185673	7.206920676	7.159504886	7.187546614	7.003260297	7.257823515	7.259404137	7.268823189	7.215569083	7.260255938	7.136652057	7.257332227	7.189030407	7.249786745	7.247410727	7.216401297	7.250804237	7.268439042	7.277664783	7.173436327	7.168193506	7.226196665	7.113857548	7.252606951	7.217477793	0.550578785	0.595336521	-0.033318798	-0.054091225	0.654622218	0.754937728	0.001069987	0.002016439	0.986836577	0.993276899	0.007287647	0.011866512	0.923243628	0.951765715
G8062	G8062	G8062	NA	G8062	reference	6.976642682	7.037173973	6.84620428	7.042836541	7.083039329	7.040712474	6.906690415	7.041912881	6.605325036	6.847402962	6.770902154	6.928372863	6.917179763	6.7423201	6.897869615	6.69225492	6.758264196	6.85859888	6.825639138	6.779075016	6.969251642	6.917118018	6.762981922	6.720556459	7.059510793	6.890546304	6.959078808	7.033407868	7.073178835	6.866220243	1.85E-08	1.07E-07	0.183835426	0.381495431	0.03471274	0.084927716	-0.065436467	-0.17682459	0.320866802	0.497384366	0.433144128	0.648285727	4.43E-04	0.002180194
G8196	SOX11_G8196	SOX11	SOX11	G8196	human_blastn	8.306986375	8.304558737	8.079211493	8.381210709	8.574916449	8.526667631	8.546167021	8.465925662	7.969954	8.160486417	8.063175168	8.178514443	8.071105041	8.090837018	8.121913911	8.113279642	8.017311561	8.10455197	8.039095213	8.1238955	8.225892274	8.236507917	8.119555634	8.060765564	8.433268277	8.268115966	8.400488666	8.242939071	8.33212145	8.370165039	2.96E-38	4.81E-36	0.24310113	0.304262418	3.55E-04	0.002149412	-0.383291032	-0.446693549	5.11E-08	1.85E-06	0.360269961	0.415698888	2.25E-06	2.25E-05
G8313	G8313	G8313	NA	G8313	reference	7.181799704	7.170746705	7.175433125	6.950175309	7.074815348	7.057622016	7.070217529	7.114287452	7.155055732	7.092987049	7.091213264	6.930646309	7.022276532	7.234301701	6.975754419	7.005328754	6.965687122	7.043562619	7.036631963	7.055271725	7.005621847	6.966042957	7.100813353	7.065985022	7.093892662	7.081698766	7.029990525	7.114342951	7.042402698	7.053666433	0.379467621	0.431894768	0.110177991	0.199531199	0.164591564	0.276604637	0.050787331	0.110301517	0.442993202	0.613902317	-0.04853588	-0.0875197	0.541236854	0.656292778
G8456	G8456	G8456	NA	G8456	reference	8.134292552	8.054080861	8.141611476	8.469649589	8.422675594	8.293117886	8.433556079	8.337708708	8.219267142	8.271402736	8.364677704	8.509215527	8.221077985	8.268604907	8.428090012	8.123688864	8.399093564	8.356333358	8.317736686	8.358704728	8.118888935	8.01498112	8.352097505	8.293887186	8.428783268	8.149885871	8.343058285	8.607882237	8.302783728	8.158306582	1.62E-05	5.44E-05	-0.353119309	-0.499992891	1.86E-04	0.001258301	-0.528215566	-0.646663	1.33E-06	2.68E-05	-0.276812814	-0.401290965	0.002941583	0.010566112
G8576	G8576	G8576	NA	G8576	reference	7.958184486	7.91501742	7.881607619	7.979216891	8.071724219	7.955529825	8.075409131	7.909496002	8.086592794	8.074112335	8.156114743	8.15537127	8.04437924	8.120974651	8.019831279	7.9511107	8.109983912	7.951501111	8.297870807	8.133553458	7.922976606	7.958535493	8.04199673	8.040015669	8.009433261	8.009111477	8.049043621	8.011454696	7.812125092	7.773615812	2.27E-05	7.37E-05	-0.091366536	-0.134815428	0.204322037	0.325318786	-0.090822838	-0.150481251	0.159369977	0.305789575	-0.279533871	-0.361718454	6.83E-04	0.003149239
G8579	G8579	G8579	NA	G8579	reference	7.876507898	8.016655183	8.086400718	7.995054932	7.978659902	8.071731513	7.933844853	8.039028145	8.233441507	8.164132152	8.269327741	8.261452685	8.162610009	8.347187553	8.081681951	8.069712612	8.321872814	7.999492236	8.415733882	8.140906594	7.920341395	7.992681557	8.078179838	8.105732019	7.978551727	7.975120244	8.209696134	8.272852698	8.06716469	7.874681154	6.52E-06	2.36E-05	-0.211888651	-0.349559893	0.012149219	0.036785807	-0.064573541	-0.136525211	0.331736294	0.507518208	-0.513346265	-0.630627921	5.95E-06	5.33E-05
G881	G881	G881	NA	G881	reference	7.665428806	7.667765661	7.639963591	7.67520084	7.483130849	7.436943382	7.726524776	7.663586654	7.70398075	7.602908475	7.720829956	7.780670305	7.645533534	7.786550064	7.663765167	7.678399719	7.736509428	7.654522079	7.76251837	7.652884798	7.617668573	7.534400991	7.721150848	7.785015337	7.720420541	7.68474347	7.552788565	7.672394088	7.534854519	7.772745319	0.20097479	0.248950472	-0.069445379	-0.120988453	0.366769463	0.502216131	0.041112304	0.084827257	0.532522196	0.687466481	-0.084411559	-0.1437408	0.287900947	0.409299379
G8876	POU3F3	POU3F3	POU3F3	G8876	human_blastn	8.96613236	8.845834659	8.891760932	9.096130763	9.049908286	9.018978292	9.10841679	9.146995818	8.859493043	8.852689433	8.844836352	8.927734387	8.903917618	8.844936131	8.892697483	9.02241847	8.810357982	8.985076047	8.91990831	8.806326988	9.019393545	8.966468082	8.920756601	8.879712897	9.281486798	9.047197851	8.988249369	9.069510355	9.117611888	9.249425412	2.13E-11	2.02E-10	0.036110133	0.046822351	0.566900305	0.683534222	-0.137956556	-0.189121539	0.020223568	0.066903055	0.152157991	0.192590829	0.020318939	0.051255892
G8902	POU3F3_like	POU3F3_like	POU3F3	G8902	human_blastn	7.781355017	7.749556538	7.839243658	7.907250107	7.8535729	7.919812225	7.919853838	7.922274851	7.811180981	7.751819829	7.730268794	7.745342203	7.778859588	7.632244291	7.829147263	7.863073783	7.746489902	7.821161414	7.714122084	7.770000479	7.853392773	7.817006937	7.732525126	7.691617958	7.886489296	7.756336471	7.716690139	7.812036821	7.818957714	7.867114055	2.88E-05	9.17E-05	-0.051574266	-0.069500094	0.434875429	0.567475873	-0.185409354	-0.259861912	0.003311658	0.016265242	0.085517054	0.116012064	0.208201	0.320454899
G8926	G8926	G8926	NA	G8926	reference	7.381773149	7.37585626	7.519897345	7.486591697	7.453111862	7.387456322	7.392906862	7.424797464	7.429150064	7.434589526	7.42184202	7.492241152	7.40778572	7.575313867	7.448346612	7.52674137	7.549072902	7.460712783	7.557715984	7.405265449	7.242424648	7.264640187	7.430908238	7.530538411	7.639703636	7.377177284	7.473400104	7.595758478	7.505587835	7.315952198	0.002016961	0.004185769	-0.300318141	-0.439376485	7.62E-04	0.003993705	-0.147698674	-0.278984378	0.034846861	0.101306169	-0.232306332	-0.347754871	0.008674178	0.025676917
G8931	G8931	G8931	NA	G8931	reference	8.468678654	8.276206311	8.565472882	8.714898817	8.416897492	8.534103518	8.723989335	8.661264491	8.306376452	8.341377645	8.254188302	8.37569595	8.513773844	8.221181036	8.164632548	8.614241042	8.026710277	8.078452167	8.614279875	8.159584219	8.174086698	8.343584923	8.249902469	8.223260309	8.224907853	8.442807323	8.118842848	8.393620242	8.632325755	8.392403797	0.057815267	0.083324014	-0.014159999	-0.041544815	0.853978838	0.902270453	-0.158539119	-0.48725738	0.030410955	0.091533367	0.018702387	0.051408962	0.820332285	0.877749062
G8955	G8955	G8955	NA	G8955	reference	10.29251886	10.16606849	9.888018832	10.09963603	10.0513631	10.06430392	10.64018839	10.45231386	10.36811994	9.932653764	10.18069155	10.47996592	9.992377651	10.09050225	10.49583969	10.25276184	9.979711075	10.36165479	10.03660137	10.32708478	10.4756717	10.09438726	10.02477728	10.39986379	10.43090927	10.28435086	10.22709507	10.36512454	10.21554018	10.68506271	0.256293598	0.308078256	-0.039081162	-0.088573491	0.619832353	0.727556589	-0.019506823	-0.05392122	0.762770164	0.857421504	0.085579398	0.181637956	0.309929332	0.433694611
G8958	G8958	G8958	NA	G8958	reference	7.858132478	7.945328288	7.95447068	8.099672739	8.097279097	8.023787449	7.983811655	8.142527099	7.958921716	7.991649266	8.198794244	8.0791544	8.021625282	8.106439281	8.188434606	8.073062213	8.153884331	8.149131883	8.027228485	8.127996407	7.760992858	7.969841964	8.060749696	8.173316252	8.201235852	7.905160147	8.153941602	8.182166838	7.979770217	7.922147436	7.92E-04	0.001807714	-0.335957199	-0.467167065	2.03E-04	0.001347178	-0.267681865	-0.424887315	7.75E-04	0.005055872	-0.286784023	-0.399317549	0.001668539	0.006619826
G8970	G8970	G8970	NA	G8970	reference	7.847584827	8.017792664	7.454570848	7.973897005	7.735362122	7.731229715	7.943743364	7.853057326	7.645431143	7.445188858	7.567588293	7.699869696	7.400490693	7.642562638	7.679961602	7.632363841	7.653979124	7.739472095	7.557765801	7.662929636	7.821933211	7.789552301	7.575479249	7.606573744	7.973943486	8.114231831	7.991443407	8.082619414	7.997195716	7.914340445	5.42E-17	1.15E-15	0.470018293	0.648856792	1.68E-05	1.69E-04	0.071157803	0.158717899	0.286964223	0.462421915	0.803263666	0.929621059	1.25E-09	2.74E-08
G8982	G8982	G8982	NA	G8982	reference	8.596901387	8.716745322	8.181386723	8.831992833	8.719375465	8.67155931	8.749355303	8.800062249	8.652944924	8.327808238	8.429937727	8.527730721	8.223875809	8.471633532	8.374127462	8.438120892	8.352495937	8.606224104	8.35543936	8.391937589	8.716502452	8.731357017	8.106607431	8.526911606	8.821248089	8.775230234	8.806456182	8.693300566	8.906760909	8.910010848	3.93E-14	5.57E-13	0.334684377	0.496155559	4.33E-04	0.002517947	-0.04719791	-0.099867793	0.475023541	0.640271086	0.378954707	0.51375301	2.90E-04	0.00152538
G9051	G9051	G9051	NA	G9051	reference	7.738154584	7.830461361	7.988730543	8.23282969	7.963576325	7.73980538	7.841987922	8.016363108	7.853114904	7.928426306	8.197091264	8.018995403	8.036123074	7.666938194	8.215645266	7.943639373	7.89842296	8.053677119	8.152721514	8.127139639	7.757088705	7.710977185	7.940651961	8.005632299	8.165697201	7.696888155	8.015992557	8.251665472	7.831258393	7.80055243	0.004515322	0.00861354	-0.412696414	-0.721226432	2.96E-04	0.001849709	-0.249233718	-0.5712376	0.004285843	0.019870132	-0.267930771	-0.508555241	0.011210669	0.031610922
G9075	ZNF208_containing_G9075	ZNF208_containing	NA	G9075	human_blastn	8.676761026	8.63889488	8.474933848	8.771424094	8.714333689	8.683215889	8.737813495	8.682097022	8.370951144	8.452193372	8.412125046	8.412539433	8.417854104	8.45753749	8.448451966	8.479280699	8.453813274	8.604876017	8.378846898	8.410703119	8.693477872	8.626501965	8.377031514	8.373539762	8.603720634	8.745500746	8.639606369	8.530665532	8.658829358	8.687803174	2.82E-28	1.87E-26	0.328113342	0.371550556	8.31E-08	1.94E-06	-0.046443917	-0.060221703	0.37428285	0.549856786	0.465153698	0.496508604	3.84E-12	1.52E-10
G9083	G9083	G9083	NA	G9083	reference	7.807883586	7.888577043	7.949709758	7.837142031	7.848846819	7.912895341	7.879745485	7.851483512	7.859758166	7.704721549	7.695963932	7.779117651	7.892176108	7.726818858	7.875595547	7.840238972	7.846224153	7.781163439	7.771740402	7.800729624	7.772513426	7.91227438	7.732388606	7.674476252	7.909885387	7.757767039	7.891548143	7.83212095	7.942108838	7.856736289	0.042373139	0.063253409	-0.030871577	-0.045607804	0.663557235	0.761493957	-0.053780875	-0.089244376	0.396542442	0.571636667	0.076598096	0.112789218	0.292868676	0.414775305
G9102	HMGN2P46	HMGN2P46	HMGN2P46	G9102	human_blastn	7.662038878	7.642774776	7.571859129	7.608704135	7.651719072	7.641658732	7.713306579	7.607024924	7.570496187	7.656830989	7.611904237	7.628339569	7.588763624	7.719143977	7.538545174	7.628503109	7.550797268	7.633432192	7.682563582	7.527284936	7.625453135	7.616108918	7.671768228	7.542725589	7.668321895	7.560117694	7.582304558	7.608991626	7.577128144	7.545081069	0.73806129	0.766627345	0.038270395	0.054587895	0.580869893	0.695217955	-0.038081821	-0.060693144	0.539437448	0.692936834	-0.013830814	-0.019824502	0.842925587	0.894383467
G9171	G9171	G9171	NA	G9171	reference	7.239088353	7.210971539	7.255945537	7.285695244	7.259763374	7.294803239	7.124005467	7.184711988	7.263222918	7.211324265	7.222445649	7.29517213	7.305201753	7.216760494	7.379233388	7.236314158	7.318368503	7.186292896	7.172655876	7.221707199	7.238269349	7.267958955	7.205422585	7.127638971	7.258329394	7.288106239	7.218374537	7.233314309	7.270076088	7.311681748	0.698107344	0.731047691	-0.045428217	-0.072025228	0.538674874	0.660017565	0.027195079	0.049962545	0.674389591	0.79681563	0.00346112	0.005524296	0.963133629	0.97785821
G924	G924	G924	NA	G924	reference	9.089203152	9.001969805	8.978664904	8.899388894	8.940048802	9.001690525	9.020868367	8.959025816	9.100723839	9.077834597	9.080226772	9.070589467	9.137716582	9.031599248	9.009598928	9.122122814	9.103039931	9.046564753	9.05908193	9.04324075	9.10776592	8.989049059	9.078845778	9.054591983	8.970837658	9.066896369	8.845955879	8.975553707	8.973999036	8.949495489	8.33E-05	2.39E-04	0.009405771	0.010989065	0.856992538	0.904269255	0.11958774	0.146393823	0.018360403	0.062208885	-0.049949113	-0.058644237	0.341747454	0.466537925
G925	PTP4A2_like	PTP4A2_like	PTP4A2	G925	human_blastn	7.882800312	7.921657971	7.873853377	7.871065583	7.940952352	7.803344621	7.84392864	7.883737428	8.066558985	8.045603543	7.881680554	7.927301221	7.988827028	7.938594113	7.930878782	7.982767045	7.852473019	7.874693832	7.875192709	7.893979182	7.892379707	7.909279313	7.777385559	7.866718403	7.841104689	7.917170036	7.806479775	7.813813535	7.776229051	7.778225342	3.26E-05	1.03E-04	-0.024586465	-0.03239739	0.701882912	0.790802793	0.055337455	0.08049935	0.350006099	0.525466749	-0.138838725	-0.178501411	0.036100062	0.081497714
G9278	MIRLET7D_containing	MIRLET7D_containing	NA	G9278	human_blastn	7.202629866	7.089948671	6.91606329	7.140745541	7.157020681	7.330647185	7.182786847	7.337360266	6.52056783	6.411903276	6.388344387	6.964322391	6.351767777	6.408993103	6.958612133	6.987935076	6.365550442	7.013023122	6.381259719	6.398829468	7.174931228	7.037455875	6.394664313	6.392680642	7.168775017	7.103557326	7.230077829	7.125058269	7.206990961	7.208706906	1.80E-243	1.09E-239	0.303377328	0.428100549	4.84E-04	0.002770277	-0.148807389	-0.258570362	0.029944885	0.090353758	3.464208324	3.482427123	3.25E-75	1.98E-71
G9305	G9305	G9305	NA	G9305	reference	7.841062782	7.88190868	7.847269991	7.780935569	7.685056601	7.667406159	7.598781173	7.727208769	7.771836159	7.831744048	7.788224071	7.787012807	7.708104077	7.853180736	7.663453243	7.750208259	7.84774914	7.732497262	7.736039338	7.674232395	7.707902353	7.725428761	7.779024979	7.737821268	7.738270165	7.657250737	7.56566912	7.830949244	7.645752732	7.623288978	0.074478103	0.103945155	0.033388595	0.050143878	0.641491722	0.744573803	0.127264064	0.210560272	0.054242714	0.141005596	-0.01815773	-0.027279339	0.801799926	0.863073619
G9323	SHC3_containing	SHC3_containing	NA	G9323	human_blastn	11.37251117	11.43025142	11.67254586	11.65942712	11.49091195	11.6272031	11.54292883	11.62046717	11.48747014	11.52233523	11.5964536	11.59995436	11.65243733	11.597587	11.62186043	11.64257628	11.66962757	11.66252257	11.62430125	11.67866928	11.46561331	11.54961909	11.68240637	11.6624854	11.7316588	11.59086037	11.72133784	11.79110651	11.7025825	11.79057828	2.31E-10	1.88E-09	-0.180002741	-0.197937414	5.51E-05	4.56E-04	-0.116475375	-0.133035441	0.006942447	0.029047658	-0.101911713	-0.112949646	0.022100822	0.055079558
G9409	SET_like_G9409	SET_like	SET	G9409	human_blastn	7.575964455	7.589409049	7.480988826	7.555757767	7.516129715	7.544912649	7.554907565	7.539685424	7.651450597	7.582902375	7.596201223	7.498619128	7.567483443	7.548701016	7.491523222	7.54681709	7.545683811	7.436891628	7.558090951	7.492764051	7.607231343	7.561351954	7.451276685	7.512677999	7.58585558	7.497796688	7.55254616	7.480103639	7.511958627	7.535903795	0.059313679	0.085141125	0.136546239	0.180450705	0.040452847	0.09527885	0.034567771	0.051156082	0.560717228	0.709574024	-0.051383098	-0.068662263	0.434173019	0.558897418
G9411	G9411	G9411	NA	G9411	reference	7.734738385	7.478732702	7.69632017	7.658348682	7.790638876	7.772433251	7.60875412	7.664726989	7.918142992	7.766377807	7.875673155	7.872488181	7.706397977	7.870846039	7.813575811	8.03860055	7.786814441	7.707217415	7.856919942	7.75928836	7.843508345	7.583749054	7.68783995	7.876570598	7.807030274	7.862134979	7.50205	7.695628685	7.739078642	7.717747101	0.104372331	0.139790313	-0.158216177	-0.314915289	0.059910748	0.12899627	-0.002142249	-0.005566028	0.973708243	0.986095368	-0.165385087	-0.310297415	0.065087263	0.129515468
G9497	DOK6	DOK6	DOK6	G9497	human_blastn	8.588741232	8.702752175	8.832893643	8.753842903	8.649310762	8.652681127	8.756221044	8.652438817	8.753006516	8.724761005	8.751179347	8.720593122	8.741087812	8.832745783	8.764646909	8.637361536	8.766657274	8.824658589	8.791208647	8.737160007	8.834732499	8.779299656	8.830399557	8.799279514	8.746496726	8.805743148	8.859210422	8.775961499	8.693239002	8.722329334	0.403338927	0.455496197	-0.02639006	-0.033778323	0.670040315	0.766263488	0.058971222	0.082411574	0.304396047	0.480655583	-0.031389705	-0.040423441	0.614352907	0.718425552
G9499	G9499	G9499	NA	G9499	reference	8.04933178	7.965703669	8.043388359	8.104683004	7.970854269	8.094025516	8.083647671	8.00415177	8.143112719	8.105591475	8.050522087	7.986299443	8.01430061	7.999703187	8.140381182	8.067333965	8.042466941	8.020815166	8.028596154	8.052159301	8.111507109	8.10815613	8.142894013	8.099018535	7.963074383	8.030211523	8.146384172	8.134749331	8.144942303	8.050892177	0.916175309	0.926824972	-0.004736812	-0.006527591	0.943792903	0.963132096	-0.002504322	-0.00385568	0.967024411	0.982589061	-0.01884496	-0.026107019	0.780837194	0.846868468
G9526	G9526	G9526	NA	G9526	reference	7.240917944	7.2237603	7.199097568	7.154124512	7.193862072	7.116677822	7.187203828	7.247791057	7.222071201	7.288825836	7.209639274	7.184763393	7.244899545	7.31596606	7.268296148	7.153503852	7.213474728	7.272522145	7.227881593	7.289133213	7.205124361	7.098641962	7.269081725	7.310206465	7.301183712	7.188120596	7.334865072	7.372022736	7.189511856	7.210336913	0.048646229	0.071444751	-0.042838113	-0.067598117	0.561037954	0.678278074	0.022478271	0.041109166	0.727944169	0.834990751	-0.119920604	-0.182531276	0.119637673	0.208744868
G9585	SPCS2	SPCS2	SPCS2	G9585	human_blastn	8.314512972	8.409193349	8.231866077	8.302478817	8.310123827	8.474296765	8.414363579	8.397982426	8.382076086	8.291350956	8.357427475	8.329446929	8.177515973	8.198666931	8.109951967	8.138106574	8.002078734	8.370234124	8.071073739	8.360675473	8.381021467	8.174589341	8.191974375	8.361053744	8.234516117	8.246000704	8.322542759	8.044177061	8.365608524	8.446662816	0.245791309	0.29697752	0.068016674	0.128767016	0.385384344	0.520697641	-0.067637322	-0.149971651	0.310579787	0.486576331	0.022574462	0.042202768	0.776751341	0.843638647
G9710	PDE4D_like	PDE4D_like	PDE4D	G9710	human_blastn	8.071385487	8.073586417	8.190556602	8.318172479	8.35254525	8.235544511	8.291226433	8.267482317	8.009741354	8.047791994	7.96565877	8.079816906	8.035408074	7.950478258	8.082750013	8.124793429	7.962067086	8.307802407	7.955463365	8.04574014	8.165302375	8.204574937	8.094486669	8.118506251	8.216034557	8.148846075	8.335312273	8.231617688	8.301681472	8.294445293	2.57E-15	4.40E-14	-0.026977465	-0.036861296	0.686038351	0.779365153	-0.224639605	-0.310454576	6.00E-04	0.004129126	0.24359574	0.308717018	0.001122674	0.004750906
G9747	G9747	G9747	NA	G9747	reference	7.017762419	7.459736211	7.116485055	7.427790282	7.530929391	7.556985643	7.678622096	7.663779745	6.976514653	7.171966561	7.085866221	7.090262474	7.165823188	6.842038643	7.237091712	7.132993306	6.955522872	7.230687769	7.122320805	7.240887804	7.403326592	7.520612146	7.12782055	6.939747577	7.35469877	7.580078583	7.460976627	7.11960596	7.336795665	7.352034375	1.20E-11	1.18E-10	0.254130378	0.61735338	0.008311138	0.027206651	-0.133995128	-0.444155719	0.054384192	0.141192627	0.685979013	1.002348655	2.40E-05	1.81E-04
G9748	G9748	G9748	NA	G9748	reference	6.82826603	7.149559168	6.850814096	7.079033538	7.237409185	7.273307163	7.384906318	7.449531673	6.759654743	6.887512197	6.94887811	6.904895102	6.91451973	6.727277571	7.039097153	6.905601079	6.780444383	7.001903991	6.794659127	6.983383981	7.092422332	7.194316783	6.875677699	6.702248361	7.046105177	7.205596317	7.130191872	6.848643909	6.971181258	7.035021197	8.31E-13	9.62E-12	0.177766054	0.429018677	0.041780911	0.097595593	-0.222152667	-0.553745924	0.007528622	0.030887855	0.493748253	0.774018101	3.10E-04	0.00160711
G9749	G9749	G9749	NA	G9749	reference	7.844212352	8.326653353	7.937329066	8.289792708	8.438404901	8.397355557	8.632924607	8.64059315	7.640092389	8.036138977	7.766240032	7.915193523	7.986939115	7.586168551	8.158147451	7.935128916	7.681402882	7.925295861	7.891853567	7.881720482	8.230432423	8.36352512	7.843346527	7.639918499	8.153776258	8.431362127	8.212245573	7.944282882	8.175423046	8.302504594	7.94E-12	8.04E-11	0.216305629	0.549549799	0.018179008	0.050754592	-0.138591033	-0.455805631	0.048561911	0.12978248	0.614960796	0.933465895	6.89E-05	4.48E-04
G9753	G9753	G9753	NA	G9753	reference	8.430214893	8.712795331	8.863291575	8.997837518	8.95646514	8.769207038	9.024565272	9.029285317	8.692984557	8.924040555	8.951637732	8.628010415	8.907014548	8.299131362	9.047460297	8.723664599	8.606741352	8.701954207	8.754361496	8.960077438	8.700198816	9.011611274	8.860889816	8.458477294	8.681944637	8.953776857	8.815476028	8.589441285	8.661453501	8.78428219	0.296902157	0.349681574	-0.035378239	-0.094936808	0.650358532	0.751656002	-0.123964227	-0.375340317	0.072853907	0.174328769	-0.020665707	-0.052594371	0.802127232	0.863197156
G9756	G9756	G9756	NA	G9756	reference	7.691539977	8.00122964	7.813142948	8.017164043	8.217201363	8.087864655	8.332140822	8.300019223	7.509967828	7.728839149	7.608922432	7.549634748	7.704660929	7.3760589	7.876643261	7.658734369	7.513311	7.773842374	7.571117895	7.737407788	7.846616079	8.063030269	7.634667458	7.451431933	7.895184678	8.08476693	7.88796514	7.705079169	7.810920217	8.026078902	6.62E-16	1.24E-14	0.211693034	0.446914208	0.019106568	0.052864467	-0.228026913	-0.516854808	0.006116606	0.026287383	0.627521301	0.843077762	1.31E-05	1.06E-04
G9758	G9758	G9758	NA	G9758	reference	8.085681444	8.37963738	8.383917812	8.633723554	8.446997971	8.42872613	8.58788533	8.674499616	8.322233078	8.529326547	8.552959263	8.291077614	8.516862289	8.001946452	8.627195215	8.264734694	8.31303914	8.37213741	8.377877811	8.574407141	8.282646507	8.60890335	8.497190148	8.037072186	8.40490185	8.626830157	8.424941857	8.187262632	8.231904599	8.388114096	0.357394898	0.409873818	-0.00786099	-0.021841658	0.91913267	0.947437602	-0.108340249	-0.345982683	0.107237696	0.229104697	-0.014919395	-0.039042817	0.856271992	0.903822052
G9762	G9762	G9762	NA	G9762	reference	7.560527255	7.991695156	7.979874841	7.967476492	7.946415976	8.008510781	8.11642172	8.110948087	7.780988686	7.902770486	7.99997484	7.711663937	8.01868881	7.544071795	8.173532793	7.850912972	7.757184365	7.866872773	7.921112682	7.998366913	7.820736661	8.079020518	8.056303361	7.628521904	7.78927156	8.056579928	7.905336415	7.696308848	7.878050106	7.970746762	0.56305547	0.607533461	-0.021422204	-0.067500868	0.778580792	0.847741588	-0.077822431	-0.295685258	0.217652747	0.38195032	0.028518976	0.083501025	0.7290254	0.808892221
G9779	RPL24_like	RPL24_like	RPL24	G9779	human_blastn	11.00550004	10.98314176	11.02808558	11.05472925	10.41074792	11.0001857	11.03063662	11.02585217	10.59008441	11.12864307	11.05944454	9.264588914	10.97849297	11.07256269	11.06014672	11.05708649	11.06671904	11.01894378	11.10565202	11.12288128	11.12582844	11.05172093	10.98854685	10.60263585	11.04156543	11.05178837	11.00026996	11.12882897	10.45607257	11.06068623	0.966240415	0.970621916	0.068208074	0.287200014	0.350376645	0.486725231	0.029319538	0.16317128	0.59571763	0.738265584	0.025078858	0.096754784	0.753070823	0.826860081
gene0	Dhfr	Dhfr	Dhfr	Dhfr	reference	7.060254632	7.051394921	7.557212371	7.045775142	7.414449202	7.108991333	7.187172419	7.323916871	7.545517042	7.265932638	7.350170032	7.602656461	7.26727101	7.06287389	7.04991136	7.107270659	7.090181472	6.927309752	7.08072959	7.252162585	7.123580181	7.122240433	7.348374626	6.941285503	7.192771326	7.435420527	7.396580332	7.261007438	6.993914258	7.323355839	0.702857601	0.735200636	-0.081478466	-0.401582608	0.248967893	0.377150916	-0.040907793	-0.269666825	0.439651195	0.610660074	-0.113092911	-0.465779947	0.181674951	0.288520282
gene1	Msh3	Msh3	Msh3	Msh3	reference	8.152739105	8.182861086	8.441444721	8.3297851	8.433049547	8.24551546	8.255261287	8.474677856	8.271621059	8.400092614	8.285040408	8.364940037	8.309781297	8.320709199	8.252567334	8.362501647	8.199804639	8.266441619	8.251346973	8.325052991	8.126126923	8.193458568	8.375746155	8.406779362	8.38623472	8.268264685	8.351657868	8.329311668	8.301288285	8.440434647	0.005455603	0.010201207	-0.228214756	-0.300696621	0.001545608	0.007095588	-0.225712979	-0.320178348	7.92E-04	0.005141207	-0.194249423	-0.255621693	0.007943521	0.024027771
gene10	Tmem167a	Tmem167a	Tmem167a	Tmem167a	reference	8.420542105	8.413462423	8.400656568	8.385945003	8.414921652	8.31489887	8.418814592	8.344712643	8.363560159	8.444522172	8.483787234	8.28083043	8.359282897	8.394602775	8.298790345	8.417263936	8.363600378	8.383855823	8.349132949	8.319609908	8.458267945	8.363370363	8.34496757	8.370041923	8.281255586	8.376657176	8.425395766	8.30544017	8.351143808	8.445050753	0.426309376	0.477886966	0.087065738	0.108603775	0.148502369	0.256155158	0.049881277	0.067827265	0.369553506	0.545377898	0.004062908	0.005124122	0.94617734	0.967051817
gene1000	Glce	Glce	Glce	Glce	reference	9.807532478	9.929189905	9.89347983	9.786064587	9.759051857	9.807261873	9.876339728	9.821075954	9.754599744	9.861337424	9.84360147	9.872062947	9.819651563	9.780263835	9.856200992	9.86799648	9.619809231	9.889322861	9.863425079	9.860693955	9.863496705	9.849256998	9.849820785	9.819685064	9.874975215	9.944363009	9.850756188	9.781339761	9.766317409	9.810001636	0.185882969	0.2326688	-0.002903938	-0.003308768	0.952363357	0.968257272	0.077214874	0.092366261	0.098838472	0.216591356	0.077607132	0.088720253	0.115064506	0.202417838
gene10000	Rbm33	Rbm33	Rbm33	Rbm33	reference	11.86089955	11.90887766	11.82658625	11.77372802	11.62503469	11.6458788	11.68055402	11.73789537	11.89660835	11.95777301	11.99244128	11.96938441	11.89784284	12.019937	11.92425885	11.82981634	11.94788011	11.81166648	11.95954797	11.83639498	11.69112496	11.82416777	11.89775006	11.91506615	11.87826161	11.83347083	11.75805457	11.89824146	11.66422254	11.66496884	1.44E-07	7.06E-07	-0.052961358	-0.061563136	0.305630273	0.440165396	0.138710503	0.167418686	0.005514444	0.024217374	-0.141211807	-0.162266866	0.007014663	0.02183614
gene10019	Ptpn5	Ptpn5	Ptpn5	Ptpn5	reference	11.00350271	11.00308325	11.2592193	11.22415033	11.20152882	11.26381442	11.22391234	11.14935341	11.11254449	11.11211032	11.27191176	11.15377771	11.22694106	11.24768148	11.29610132	11.14290042	11.19071732	11.22169882	11.27981208	11.29114637	11.02907597	11.11581973	11.24195823	11.29253804	11.15279672	11.04781874	11.34798838	11.29467428	11.2859023	11.21112573	2.02E-08	1.15E-07	-0.216597395	-0.238589344	2.99E-06	3.88E-05	-0.205948417	-0.234329802	4.75E-06	7.84E-05	-0.194652902	-0.213775617	3.18E-05	2.33E-04
gene10020	Igsf22	Igsf22	Igsf22	Igsf22	reference	7.680372359	7.714212006	7.622839512	7.799520117	7.913746384	7.940119596	7.828597282	7.839388542	7.765981739	7.653369336	7.784207956	7.772768742	7.626315642	7.647728054	7.764430061	7.670383074	7.654378568	7.715218048	7.786137835	7.635861902	7.781644133	7.7655873	7.537799943	7.674594194	7.723796683	7.757229866	7.756541542	7.715949158	7.762839852	7.796040977	2.34E-06	9.15E-06	0.029055484	0.040405274	0.668365729	0.765158783	-0.230503886	-0.321208117	5.40E-04	0.003791384	0.054215258	0.075752488	0.431530091	0.55639609
gene10021	Tmem86a	Tmem86a	Tmem86a	Tmem86a	reference	7.946129624	7.9008076	7.778325885	7.90557958	7.943293237	7.851695956	7.84783759	7.882933865	7.833393851	7.813085809	7.856461112	7.833059231	7.80847697	7.811538397	7.863355469	7.904613088	7.825061152	7.78074124	7.766228682	7.72150566	7.912649373	7.959499791	7.902744613	7.768775115	7.863643538	7.926428757	7.850024094	7.838895824	7.880631091	7.834838585	0.003191124	0.006329261	0.178273509	0.225590056	0.005828869	0.020717309	0.075637805	0.106242898	0.194156008	0.351970957	0.201325002	0.249929854	0.002857417	0.010315477
gene10022	Spty2d1	Spty2d1	Spty2d1	Spty2d1	reference	8.395600201	8.18859613	7.93174693	8.289316241	8.253184041	8.323159421	8.260480502	8.287798238	7.896589049	7.892869423	7.91083697	7.884465916	7.875854392	7.854990712	7.814519544	7.870659944	7.912209089	7.959602317	7.825347866	7.88792447	8.193742415	8.22478514	7.907577735	7.892583414	8.267746297	8.205123996	8.185839586	8.121347026	8.162659157	8.215817242	7.30E-54	2.87E-51	0.71337792	0.767755342	3.46E-20	4.22E-17	-0.044419203	-0.061862993	0.43401843	0.605459189	0.751478881	0.791811481	2.10E-20	2.94E-18
gene10023	SPTY2D1OS_containing	SPTY2D1OS_containing	NA	LOC110598319	human_blastn	6.935501469	7.027915941	6.975607909	7.110264984	7.00641006	7.007671498	7.119262943	7.105300707	7.076025431	6.984032999	7.064671485	7.143801538	7.017965069	6.965879717	7.010650463	7.023038718	7.11737612	7.143631034	6.971729727	7.131386284	6.900311492	6.862199505	6.953952444	7.110860028	7.041907297	6.873491265	6.975147507	6.757190481	7.055621394	7.020595279	0.020337355	0.032885246	-0.262406067	-0.474344738	0.005148599	0.018785613	-0.253785197	-0.505012078	0.002981927	0.014988366	-0.192585871	-0.356238429	0.038070576	0.084951718
gene10024	Uevld	Uevld	Uevld	Uevld	reference	9.547731234	9.545307397	9.629180126	9.968287512	9.84047205	9.714014837	9.738406276	9.574457929	9.584981026	9.802576196	9.531691968	9.718440851	9.661785871	9.565450048	9.658750854	9.740715849	9.609995553	9.618579492	9.740173489	9.644074684	9.695338528	9.519945913	9.614630235	9.590904547	9.974369183	9.531312363	9.658154516	9.84355709	9.489092148	9.464848194	0.108391579	0.144569568	-0.110368677	-0.169006581	0.137255411	0.240912689	-0.19885948	-0.320396265	0.004888369	0.02204289	-0.070967372	-0.108629327	0.34119161	0.466040199
gene10025	Tsg101	Tsg101	Tsg101	Tsg101	reference	10.08619032	9.970949258	10.00611098	9.873189754	9.885204951	9.930808971	9.98360954	9.887575719	10.05679526	10.14171591	10.00649688	9.930158039	10.08097136	10.02822846	9.923754483	9.993033824	10.02445776	10.02240709	10.07043326	9.996824226	9.976868928	9.99866202	10.03109728	10.00188743	9.942636706	9.968435746	9.872512255	9.91726105	9.932249162	9.817189187	6.32E-07	2.77E-06	0.037159183	0.041210546	0.400019852	0.534881681	0.113415181	0.129767005	0.008791243	0.034822009	-0.077685874	-0.08630123	0.079939166	0.151804676
gene10027	Ldha	Ldha	Ldha	Ldha	reference	12.65310958	12.67927068	12.70158914	12.35037368	12.31845355	12.27434747	12.32691949	12.18535836	12.56404172	12.48531693	12.45594288	12.44216555	12.57511205	12.46729866	12.24564646	12.53152303	12.51194693	12.65045008	12.33440332	12.41369923	12.75016296	12.60343152	12.75909529	12.51497356	12.05333496	12.62117689	12.23617518	12.02470523	12.05118008	12.08113028	7.05E-20	2.19E-18	0.150802046	0.191023616	0.017543914	0.049309124	0.420140209	0.47458149	3.83E-09	1.92E-07	0.163536995	0.203686118	0.011404454	0.032081169
gene10029	Gtf2h1	Gtf2h1	Gtf2h1	Gtf2h1	reference	9.92055879	9.984263498	9.792807472	9.784167995	9.767022629	9.732556244	9.773001386	9.745519673	9.864256353	9.916034846	9.764398724	9.881890823	9.807684153	9.855265253	9.829102488	9.828036827	9.742190469	9.847564931	9.822556304	9.872506346	9.978966318	9.864748945	9.856172348	9.8101768	9.811543762	9.988164719	9.698091356	9.806063715	9.739292408	9.758553576	9.28E-08	4.70E-07	0.149517203	0.165171628	8.37E-04	0.004308916	0.247526641	0.277505055	3.18E-08	1.21E-06	0.14311116	0.158136165	0.001621088	0.006456796
gene1003	Rplp1	Rplp1	Rplp1	Rplp1	reference	12.20224074	12.15732121	12.29945561	12.16688242	12.1810074	12.311858	12.22648403	12.15169198	12.25847689	12.37495211	12.37551464	12.27082464	12.28225875	12.2966263	12.3871158	12.40192616	12.41200024	12.35704739	12.3862685	12.36047875	12.27801313	12.20248454	12.19899673	12.27571589	12.31005602	12.2120479	12.10299902	12.20648225	12.14078992	12.20394176	1.11E-05	3.84E-05	-0.159074676	-0.176511495	5.22E-04	0.002942525	-0.005715218	-0.006840847	0.893368541	0.939253088	-0.130010964	-0.144433045	0.004646615	0.015630689
gene10030	Hps5	Hps5	Hps5	Hps5	reference	9.421522909	9.286022563	9.154766522	9.294770761	9.138435029	9.164267418	9.298107385	9.326339753	9.270435688	9.433557197	9.226663263	9.118520419	9.305879935	9.265536754	9.177875913	9.243145112	9.341751521	9.23459057	9.172125902	9.240503285	9.242888062	9.270749981	9.218347927	9.274045552	9.231339685	9.299979108	9.090671414	9.15378537	9.115062781	9.186049253	6.07E-04	0.001424309	0.176920685	0.211222392	0.002268903	0.009696355	0.086936513	0.112212878	0.105269624	0.22596989	0.020788946	0.025367374	0.71469672	0.798081279
gene10033	Saal1	Saal1	Saal1	Saal1	reference	7.612494028	7.72280402	7.613130849	7.544549204	7.664349905	7.578856537	7.625661699	7.635144914	7.489114128	7.66150068	7.500835092	7.510519846	7.557178665	7.621379183	7.546365557	7.581955649	7.465630148	7.565659802	7.456663221	7.562018991	7.565468549	7.567342483	7.638176993	7.622372083	7.580922938	7.580703447	7.591794495	7.508056741	7.580630052	7.678113564	0.395833894	0.447844754	0.103344979	0.147959509	0.144319953	0.250412177	0.016217423	0.026375228	0.794667397	0.878445615	0.102209918	0.145884832	0.157124281	0.257658445
gene10036	Sergef	Sergef	Sergef	Sergef	reference	9.454644948	9.465268851	9.486295075	9.506557688	9.467279829	9.52772681	9.57579119	9.482124008	9.539687128	9.542370104	9.385552908	9.36922532	9.554903092	9.458700291	9.552019745	9.426587628	9.454544399	9.495273036	9.41942497	9.391450584	9.444311848	9.458338748	9.443365695	9.51049499	9.380894021	9.443194843	9.600215822	9.479413743	9.531982478	9.573660683	0.348407421	0.40096307	-0.015209297	-0.018097645	0.78026816	0.849035979	-0.070302618	-0.089039759	0.172508599	0.323958812	-0.05402133	-0.06443313	0.322861724	0.446256068
gene10037	Kcnc1	Kcnc1	Kcnc1	Kcnc1	reference	9.754393395	9.742445972	9.927394019	9.730476468	9.877662099	9.808733922	9.87977628	9.79863692	9.814246103	9.789442699	9.834073614	9.86496849	9.875850708	9.969522874	9.818998987	9.965800089	9.956365883	9.994501994	9.976685385	9.969832771	9.801316889	9.856704127	10.0009627	9.960141518	9.694855883	9.90330488	9.943115284	9.93348305	10.07771837	9.895903741	0.010633916	0.018414387	-0.113535946	-0.140098101	0.057239331	0.124718332	-0.001891374	-0.002570965	0.972356118	0.985458903	-0.045594697	-0.056906731	0.444020273	0.568291322
gene10041	Abcc8	Abcc8	Abcc8	Abcc8	reference	9.186213433	9.369321587	9.447516305	9.418557257	9.402681178	9.264398756	9.322355772	9.412984525	9.342995735	9.48838727	9.464634998	9.468623216	9.448104217	9.558401862	9.566457859	9.335883299	9.515625799	9.365320981	9.607961063	9.563595727	9.121974841	9.325849489	9.337289246	9.608398048	9.632546857	9.125945318	9.699449103	9.621442951	9.640145811	9.317381621	2.69E-07	1.26E-06	-0.256500275	-0.343656163	7.98E-04	0.004146669	-0.14478959	-0.227332131	0.027235773	0.084223518	-0.303035317	-0.380362349	2.18E-04	0.001196119
gene10042	Kcnj11	Kcnj11	Kcnj11	Kcnj11	reference	8.017375978	7.983167767	8.151362388	8.111807516	7.933004572	7.965946378	8.093092113	8.062932945	8.113955565	7.971662255	8.215439785	8.143412239	8.185939829	8.121226683	8.18856226	8.098713935	8.212319842	8.095337466	8.127615545	8.148697524	8.042709894	8.126676699	8.114642502	8.194499571	8.194206432	8.052553948	8.24520451	8.061358979	8.117925226	8.102444992	0.004224249	0.008125711	-0.162197387	-0.217375018	0.018537134	0.051494858	4.91E-04	7.61E-04	0.993550872	0.997302958	-0.149746931	-0.199530694	0.033176016	0.076209762
gene10046	Nucb2	Nucb2	Nucb2	Nucb2	reference	8.943014522	8.964027598	8.977222395	8.927263696	8.943390562	8.8912484	8.880459178	8.947906056	8.958232299	9.07802868	9.024170159	8.967402067	8.96444437	9.031916734	9.053242426	9.074680749	8.928798863	8.966466885	8.939107414	9.034088475	8.924920439	8.9311312	9.030436045	9.095842965	8.852357488	8.913520482	8.974474997	9.029012618	8.887115019	8.944620676	0.022275826	0.035749297	-0.099316411	-0.117231286	0.067311164	0.140962396	0.030799049	0.039519825	0.544642624	0.696611981	-0.100979519	-0.11951735	0.066136899	0.131237234
gene10047	HSD17B11_gene10047	HSD17B11	HSD17B11	LOC101971807	human_blastn	7.553877556	7.531566466	7.692422005	7.714636887	7.716266965	7.605024138	7.792545352	7.662615127	7.604062713	7.599530512	7.604451223	7.546677872	7.664194398	7.623331256	7.63450315	7.735504363	7.609640183	7.681726355	7.608218954	7.70751568	7.65616278	7.562736597	7.616314362	7.644825157	7.594955339	7.5838243	7.643716947	7.59090127	7.724586211	7.650660516	0.074326958	0.103841263	-0.142258902	-0.200288671	0.04607128	0.105374973	-0.202656933	-0.301350945	0.002718727	0.013923904	-0.071588602	-0.103074696	0.315671994	0.439258517
gene10049	Pik3c2a	Pik3c2a	Pik3c2a	Pik3c2a	reference	9.415276	9.171958806	9.280898016	9.276613988	9.3504768	9.328787442	9.447241245	9.335858297	9.389874467	9.216131832	9.155078986	9.089666652	9.062266666	9.168941975	9.264604872	9.328824212	9.248332966	9.301463681	9.181939169	9.417090142	9.355773819	9.079793943	9.127258937	9.335204482	9.376334711	9.309237808	9.315722152	9.406836352	9.451051387	9.277673748	0.088905804	0.121533525	0.015909023	0.023273616	0.821271143	0.878995858	-0.077544288	-0.125701982	0.222362081	0.387313737	0.078755679	0.113925993	0.273429941	0.394023702
gene10051	Rps13	Rps13	Rps13	Rps13	reference	11.11767808	10.98648445	11.0905546	11.10151746	11.10052782	11.1760505	11.08935084	11.07110521	11.2849502	11.19805737	11.17175324	11.10049064	11.13961284	11.15333612	11.16899976	11.09784925	11.14534319	11.0935523	11.1077027	11.1369483	11.23483152	11.1363482	11.02517893	11.07464104	11.0603506	11.09099088	11.02118589	11.09841733	11.11954758	11.08882515	0.028725718	0.044739122	-0.003274746	-0.003582394	0.937016261	0.958975735	4.88E-06	5.71E-06	0.999899893	0.99990256	-0.097841599	-0.106951616	0.018797051	0.048184994
gene10052	Plekha7	Plekha7	Plekha7	Plekha7	reference	9.403950496	9.569136003	9.291369315	9.434049126	9.543658583	9.50289743	9.413050365	9.492193262	9.337972678	9.267019379	9.349441764	9.374597483	9.305844334	9.269346489	9.247800515	9.286572058	9.176872833	9.224765335	9.294708838	9.255177271	9.299692473	9.223092498	9.174730057	9.211387828	9.430935731	9.294935087	9.425740383	9.429227025	9.384704132	9.362771284	1.97E-07	9.42E-07	0.099357023	0.123046638	0.096460654	0.184676562	-0.136803221	-0.178576041	0.01517925	0.053528646	0.073617811	0.091654034	0.21968239	0.333409348
gene10053	CUNH11orf58	CUNH11orf58	CUNH11orf58	CUNH11orf58	reference	11.06035354	11.04934735	10.89830899	10.89745258	10.89836639	10.80431121	10.90840332	10.84158785	11.05074874	11.10224398	10.97047296	10.89548701	10.9414279	11.00668398	10.88414464	10.91886825	10.96243687	10.90332922	10.93775025	10.94397301	11.05456926	10.96846096	10.93683808	10.94454338	10.94551518	11.00096215	10.90684918	10.94441747	10.78301197	10.86449398	4.72E-08	2.52E-07	0.157596072	0.169975863	7.37E-05	5.86E-04	0.189843142	0.209065174	1.27E-06	2.59E-05	0.017477331	0.019018419	0.658533238	0.755017311
gene10054	Sox6	Sox6	Sox6	Sox6	reference	8.574006524	8.515039811	8.419925788	8.703198122	8.473845076	8.415200735	8.518808376	8.691293712	8.563973629	8.565093285	8.664977538	8.435071515	8.561974617	8.565700107	8.650413729	8.546406493	8.664560031	8.42724247	8.445643291	8.620713134	8.70419252	8.641992983	8.671661191	8.611600912	8.645388023	8.448409413	8.499215387	8.655661895	8.565331385	8.509008996	0.585418467	0.627660911	0.10303781	0.156581044	0.161955912	0.273079274	0.019375344	0.033921203	0.761837478	0.857005616	-0.002516497	-0.003859724	0.972581168	0.983635024
gene1006	Tle3	Tle3	Tle3	Tle3	reference	9.293862308	9.288163241	9.071083048	9.204158516	9.276486467	9.302728974	9.185137887	9.219488211	8.950062102	9.10832708	9.106302126	9.006281107	9.149654053	9.02377706	9.127869377	9.006525353	9.112127759	9.048915968	9.037040346	9.128917461	9.323025232	9.29660498	9.092821213	8.995261541	9.14782882	9.331355235	9.104664876	9.136488566	9.202248849	9.226901863	2.82E-14	4.10E-13	0.384212447	0.418789306	4.63E-11	2.95E-09	0.092229142	0.11432399	0.069272684	0.168340008	0.358867876	0.389346296	1.60E-09	3.42E-08
gene10063	Pde3b	Pde3b	Pde3b	Pde3b	reference	7.252078987	7.325792611	7.214566482	7.137380517	7.285665413	7.290206602	7.397329286	7.183193344	7.141671333	7.220159182	7.295613512	7.240971955	7.225568344	7.174755641	7.167240557	7.224509904	7.141560724	7.262386326	7.169143195	7.254440556	7.178652275	7.211649188	7.226264461	7.143512474	7.215339296	7.265899553	7.228961802	7.182492161	7.353532322	7.330852771	0.440882365	0.49186986	0.042508694	0.072569416	0.575566648	0.690770689	-0.023754716	-0.047084988	0.716455382	0.827127069	0.058785346	0.099252521	0.450724379	0.5738376
gene10065	Psma1	Psma1	Psma1	Psma1	reference	10.39491071	10.3413147	10.40504861	10.25138678	10.20331075	10.15924782	10.20985664	10.22189774	10.36690745	10.45473328	10.29760471	10.33060649	10.35188144	10.29844905	10.2747361	10.40893999	10.3142087	10.27067424	10.31738407	10.27066559	10.36002376	10.29582944	10.31746195	10.26196448	10.21797839	10.47009145	10.23797853	10.25117957	10.24890514	10.26830339	5.20E-07	2.31E-06	0.051438838	0.056778791	0.235288874	0.361417	0.214066859	0.240285636	7.40E-07	1.64E-05	0.033035137	0.036668244	0.448099309	0.571510728
gene10066	Copb1	Copb1	Copb1	Copb1	reference	10.60045832	10.68406696	10.50613828	10.40817391	10.46618795	10.50321513	10.53748435	10.41792552	10.54769838	10.64043079	10.45354011	10.4957619	10.49882696	10.47907607	10.38754263	10.55303109	10.42000724	10.51552912	10.41977754	10.51041256	10.59525028	10.56811207	10.54199631	10.41065929	10.3816399	10.57759842	10.51360653	10.38360528	10.44623268	10.56593159	0.002365553	0.004845645	0.139651013	0.159673172	0.005760281	0.020551468	0.161948268	0.192245312	9.34E-04	0.00584662	0.100319245	0.115234921	0.047585173	0.101306613
gene10067	Rras2	Rras2	Rras2	Rras2	reference	7.644826987	7.56401977	7.387368131	7.608769773	7.576145446	7.645487985	7.579485406	7.623632842	7.456703152	7.445198994	7.393851494	7.417888584	7.325562079	7.327525423	7.482937753	7.493422361	7.274743525	7.488400474	7.31740029	7.453994543	7.653573414	7.52257593	7.411252934	7.345549763	7.529265484	7.467356313	7.571829362	7.520483108	7.604506637	7.6660926	2.65E-12	2.86E-11	0.213246967	0.305376365	0.005793366	0.020627226	-0.04707347	-0.080315013	0.461154495	0.628771975	0.406922312	0.494067934	1.48E-05	1.18E-04
gene10068	Spon1	Spon1	Spon1	Spon1	reference	11.4695955	11.3803424	11.469819	11.32035523	11.3279415	11.37136324	11.22619586	11.28886204	11.3556325	11.388978	11.37008388	11.36145531	11.40386682	11.46626686	11.47723066	11.40084188	11.43758071	11.4251708	11.39002638	11.40670087	11.38346259	11.37403878	11.44030227	11.51532134	11.42396292	11.40666413	11.46163232	11.51651128	11.49011589	11.40148178	1.13E-05	3.89E-05	-0.020987781	-0.022470993	0.567273709	0.683560149	0.122049438	0.133204132	7.80E-04	0.005076552	0.015885532	0.017080289	0.666685981	0.761712489
gene10069	Far1	Far1	Far1	Far1	reference	10.57534552	10.66755778	10.54329229	10.55113469	10.69777227	10.68336127	10.67370982	10.65827931	10.54370653	10.61809176	10.45561274	10.52103095	10.50692623	10.58132261	10.45784553	10.50107838	10.38307736	10.60844094	10.54636901	10.57738131	10.65901192	10.5619574	10.51172504	10.58366874	10.5469079	10.60910909	10.56934264	10.65032001	10.60418183	10.70305688	0.001405943	0.003025434	0.111629258	0.126680346	0.022218733	0.059530276	-0.039510289	-0.047829126	0.387238988	0.56295693	0.093969812	0.106973287	0.055215373	0.113812232
gene10073	Btbd10	Btbd10	Btbd10	Btbd10	reference	9.584487014	9.690763971	9.598020293	9.654971708	9.597540094	9.662818146	9.627844995	9.634886139	9.709380876	9.671635357	9.598511531	9.581872488	9.589162129	9.633900839	9.596175087	9.659600236	9.600682987	9.62200045	9.62162239	9.601520209	9.683366206	9.633892389	9.637411997	9.537536258	9.590109212	9.627255655	9.67485995	9.672508354	9.616164444	9.653443197	0.650536519	0.687495615	0.043861268	0.048432873	0.311901875	0.447241667	0.010276693	0.012135923	0.801134861	0.881675291	0.006276633	0.006980242	0.885944421	0.925203293
gene10074	Arntl	Arntl	Arntl	Arntl	reference	8.46875297	8.619721393	8.572055312	8.563900376	8.670306927	8.621739892	8.512196296	8.738279096	8.624026583	8.477406521	8.814826958	8.696124928	8.45880177	8.609423342	8.401276624	8.570230964	8.558896653	8.528089855	8.762477425	8.7378232	8.51552004	8.394757395	8.487984382	8.710137369	8.51844814	8.531072154	8.546766955	8.431902434	8.915642234	8.753617881	0.359792108	0.412118741	-0.053283453	-0.099480498	0.493357076	0.621170054	-0.104884627	-0.223183607	0.124339067	0.255428628	-0.104645757	-0.18578696	0.202089191	0.313303817
gene10076	Tead1	Tead1	Tead1	Tead1	reference	9.903533789	10.05265434	9.770248915	9.921012865	10.02546814	10.01574516	9.972950153	9.940786672	9.825637109	9.772426214	9.722044075	9.951323011	9.750634963	9.70501461	9.753773609	9.868195227	9.64918184	9.808201128	9.708690484	9.758624367	9.961754965	9.856630059	9.759619739	9.861827572	9.796841697	9.936525433	9.868703186	9.954330577	9.870718564	9.887814727	3.49E-09	2.29E-08	0.141364064	0.165814046	0.009316094	0.02968287	-0.034665378	-0.044011506	0.488882751	0.652557782	0.249435716	0.281780322	1.33E-05	1.07E-04
gene10078	Parva	Parva	Parva	Parva	reference	9.667698672	9.330367996	9.541192819	9.386402123	9.418918417	9.492799402	9.359802092	9.387488982	9.441095613	9.597664953	9.520970807	9.460589166	9.63316619	9.597115978	9.522787955	9.581914609	9.545352494	9.456648068	9.531186116	9.522102134	9.535229103	9.550189709	9.468706475	9.447465681	9.496403892	9.495837548	9.430911902	9.633091661	9.528612762	9.485630883	0.047070905	0.069474489	0.016548747	0.020590635	0.780327059	0.849035979	0.139202938	0.182731976	0.014278395	0.051197166	-0.040825185	-0.050961788	0.4926436	0.612987093
gene1008	Uaca	Uaca	Uaca	Uaca	reference	9.207837221	9.225518672	9.189042379	9.143099336	9.058796663	9.162788559	9.100854689	9.27367192	9.257283874	9.304167464	9.222506837	9.209668797	9.20366161	9.13077702	9.317290157	9.265840778	9.173735562	9.168240984	9.194234119	9.252018641	9.143614351	9.050323581	9.193175408	9.203196495	9.120848708	8.981312594	9.131379701	9.206488576	9.07669693	9.145612296	0.059712299	0.085602383	-0.140757159	-0.17404248	0.020381036	0.055566095	-0.028560465	-0.039103555	0.606068307	0.745967901	-0.131463466	-0.162159591	0.032362451	0.074636401
gene10080	Mical2	Mical2	Mical2	Mical2	reference	9.369435894	9.412506548	9.804734146	9.384314122	9.675723869	9.705206911	9.893587545	9.821925739	9.836326507	9.352022672	9.279620142	9.946504383	9.36541834	9.371696139	9.492045367	9.744440713	9.783955152	9.973764722	9.418931483	9.428097322	9.311819088	9.395283931	9.834835583	10.04699154	9.346691534	9.445870545	9.891545979	9.464771586	9.932550801	10.04979855	0.020590169	0.03324551	-0.281047683	-0.621662514	0.004765593	0.017637906	-0.162479463	-0.484753652	0.027865186	0.085843092	-0.039323879	-0.104701992	0.635496867	0.735457241
gene10081	Dkk3	Dkk3	Dkk3	Dkk3	reference	13.34114094	13.40410585	13.47589765	13.49035248	13.43765087	13.4765879	13.37272639	13.38892801	13.47518491	13.49396139	13.53864294	13.50886539	13.53369867	13.56079621	13.50905976	13.45346224	13.45332022	13.40891202	13.50814202	13.5191567	13.52615909	13.49683611	13.49141566	13.43947881	13.44572666	13.53505199	13.55919519	13.55065273	13.44750876	13.37333013	0.203414269	0.251639704	-0.020862828	-0.02258423	0.594937253	0.707260756	0.019871181	0.022847145	0.591078181	0.734642105	-0.076834093	-0.083243019	0.050311837	0.105707781
gene10082	Usp47	Usp47	Usp47	Usp47	reference	11.06739128	11.1517063	11.13932602	11.12076617	11.09560912	11.14323988	11.20646691	11.19572474	11.0866257	11.1733838	11.13612018	11.05766217	11.12231451	11.16369549	11.10418696	11.1405483	11.04415112	11.17781666	11.13546919	11.07636734	11.21877223	11.09544875	11.07363736	11.11745446	11.12898295	11.16744868	11.0934905	11.11909764	11.09167512	11.18982659	0.443121494	0.494051271	0.021736246	0.023446354	0.571799704	0.687274091	-0.013266158	-0.015240722	0.713969761	0.825567768	0.006515109	0.00705933	0.865959827	0.91104866
gene10083	Galnt18	Galnt18	Galnt18	Galnt18	reference	8.620946507	8.614581944	8.690558829	8.788828037	8.528090417	8.580514807	8.570413675	8.707803159	8.638699852	8.667655417	8.769295979	8.627739819	8.774547941	8.71025582	8.758412416	8.729814876	8.737792101	8.706285028	8.720014178	8.653600188	8.665196429	8.677289835	8.776518626	8.617633976	8.595652226	8.723966066	8.578413139	8.640920882	8.542553201	8.587247872	0.030505541	0.04716745	-0.05413941	-0.069709113	0.387516779	0.52298454	0.036135703	0.051293512	0.530068834	0.685658685	-0.070738604	-0.091212239	0.263548106	0.384053358
gene10087	Zbed5	Zbed5	Zbed5	Zbed5	reference	9.253761278	9.244945203	9.301598435	9.320893708	9.40243004	9.420909167	9.430671678	9.421271155	9.1806128	9.406549563	9.222107883	9.188407288	9.233659616	9.187090106	9.263019102	9.229834856	9.096335499	9.240287421	9.243910687	9.296102527	9.241668203	9.311851989	9.265096532	9.253038192	9.377281642	9.252657158	9.358449988	9.258419599	9.441626876	9.37556667	2.04E-05	6.70E-05	0.019527551	0.023638762	0.729683867	0.811396206	-0.179029933	-0.223434961	0.001023409	0.006288056	0.016410431	0.020013093	0.772552777	0.840941593
gene10088	Eif4g2	Eif4g2	Eif4g2	Eif4g2	reference	13.59492072	13.56780343	13.60429947	13.47454054	13.54430948	13.57259448	13.61259735	13.59007486	13.54948317	13.55483924	13.51761497	13.49085459	13.50130619	13.54932789	13.45386713	13.57510616	13.4686214	13.57479497	13.50917775	13.52149753	13.5813857	13.55883405	13.52241556	13.5713183	13.44731163	13.55818058	13.59388245	13.49293669	13.63526265	13.66469992	0.525731803	0.572483357	0.041557062	0.04496211	0.288844523	0.422813936	0.018231805	0.020969437	0.62105081	0.757900948	0.048102239	0.052187402	0.219074533	0.332859972
gene10089	Ctr9	Ctr9	Ctr9	Ctr9	reference	10.16861819	10.20710371	10.04633025	10.04975622	10.08726477	10.22675538	10.1946942	10.18507377	9.960172816	10.10565959	9.936976596	9.971995652	10.0429307	10.04555963	9.9226576	10.08810912	9.941189908	10.12010969	10.05564347	10.02963207	10.17626655	10.19682495	10.08465593	10.02565563	9.984987293	10.20480814	10.17874303	10.07312703	10.17265953	10.10983183	1.82E-05	6.06E-05	0.205871722	0.23662816	1.29E-04	9.27E-04	0.050694314	0.063321295	0.30492493	0.480885566	0.224722409	0.254133257	4.66E-05	3.21E-04
gene1009	Larp6	Larp6	Larp6	Larp6	reference	10.540878	10.38479137	10.49950093	10.66795387	10.59946955	10.47797725	10.68226153	10.65410396	10.69772779	10.62974357	10.67010933	10.43823023	10.77877457	10.6343475	10.60534505	10.63314504	10.58518816	10.62866249	10.69737774	10.5389968	10.71593598	10.71257099	10.39498973	10.6343322	10.74232428	10.61963091	10.18202369	10.65858437	10.58680987	10.60970263	0.597421279	0.638619132	0.032962825	0.048060065	0.639492607	0.743258411	-0.016411822	-0.026933256	0.793017816	0.877713686	-0.080058569	-0.1149396	0.262960152	0.383425861
gene10092	Rnf141	Rnf141	Rnf141	Rnf141	reference	8.648027432	8.55266669	8.674091216	8.857660543	8.691688725	8.571276913	8.723913435	8.778427137	8.63633827	8.556947785	8.605600029	8.651473583	8.536794816	8.661352726	8.736239857	8.706532292	8.686676986	8.815227196	8.640623645	8.706996019	8.558541856	8.551646323	8.610808337	8.648060404	8.7732989	8.532034805	8.642269006	8.741807322	8.742532328	8.740679276	1.26E-04	3.48E-04	-0.214722898	-0.264260545	7.68E-04	0.004014167	-0.21600549	-0.281970553	3.55E-04	0.002705827	-0.036481118	-0.047041259	0.559326284	0.673498421
gene10093	Ampd3	Ampd3	Ampd3	Ampd3	reference	10.67640672	10.62885203	10.67244849	10.54981239	10.51426982	10.44229501	10.49462911	10.47656846	10.59796227	10.57976387	10.66527818	10.69563275	10.66568754	10.64155883	10.60539979	10.59536367	10.59145663	10.59778714	10.62287086	10.55950778	10.61685023	10.61371977	10.73308167	10.62056027	10.5018775	10.67669912	10.56408378	10.54197601	10.44363972	10.52281746	8.88E-08	4.51E-07	0.013891785	0.015174608	0.735683711	0.815463094	0.183757034	0.204555473	6.92E-06	1.05E-04	0.016997706	0.01866154	0.681091802	0.773065955
gene10095	Sbf2	Sbf2	Sbf2	Sbf2	reference	11.17445421	11.2046787	11.25428367	11.48801214	11.43517151	11.37538506	11.39667978	11.34562184	11.35027299	11.48395244	11.38005216	11.38605653	11.34018782	11.3805899	11.31559953	11.302779	11.31577295	11.3212263	11.45924153	11.247345	11.2390168	11.2299579	11.35896478	11.3572849	11.5039885	11.26026837	11.52094138	11.52031291	11.31258424	11.25518522	2.92E-05	9.29E-05	-0.114891332	-0.132536745	0.025406615	0.066101686	-0.214132591	-0.252613776	2.04E-05	2.58E-04	-0.199875618	-0.225442795	1.49E-04	8.65E-04
gene10096	Swap70	Swap70	Swap70	Swap70	reference	8.030635443	7.932654967	7.905870836	7.911716358	7.969237466	7.852734212	7.956858984	7.91138815	7.888899584	7.990534831	7.877197333	7.979565683	7.962606384	7.824678884	7.931384743	7.990683063	7.757327202	7.905928455	7.720052612	7.847180899	8.035530204	7.933575474	7.839748693	7.895734047	7.898155619	7.902984554	7.779283261	7.80828069	7.901957583	7.940700015	0.001695054	0.003578677	0.050424676	0.069491357	0.454932562	0.585434975	0.07734994	0.117845024	0.209881863	0.372335559	0.104965263	0.143476487	0.130602612	0.223586094
gene10097	Wee1	Wee1	Wee1	Wee1	reference	7.590337623	7.674401171	7.487683299	7.570157014	7.635197127	7.717945135	7.746097708	7.607951802	7.42926282	7.464806703	7.337513301	7.49076641	7.539899349	7.391431027	7.448551758	7.496270591	7.298273227	7.417169072	7.391007181	7.397445053	7.665111212	7.608579643	7.530391887	7.355890502	7.629731747	7.664367682	7.707246096	7.544508598	7.526320654	7.637560276	5.01E-12	5.22E-11	0.313024352	0.428512732	2.61E-04	0.001657118	-0.025951147	-0.046406425	0.686705196	0.805508435	0.4296163	0.522960357	1.22E-05	9.97E-05
gene10099	Znf143	Znf143	Znf143	Znf143	reference	7.290389163	7.310572093	7.412421752	7.294547458	7.330697924	7.364251965	7.391039751	7.38664934	7.353447005	7.318815537	7.248536622	7.306301641	7.364547722	7.320956281	7.286773946	7.341578842	7.320210181	7.359400218	7.326135589	7.34945346	7.300912582	7.301509635	7.298135261	7.273031063	7.343936755	7.256589529	7.411950275	7.296314838	7.381871084	7.366895718	0.313511379	0.366199083	-0.101970613	-0.14335413	0.143537886	0.249374819	-0.117051771	-0.181240328	0.066306628	0.163251307	-0.063421288	-0.09043081	0.36816322	0.49494656
gene101	Pkp4	Pkp4	Pkp4	Pkp4	reference	11.77056035	11.8556593	12.01375161	12.14493914	12.18657077	11.91907349	12.14430532	12.25135489	11.99459018	12.04966194	12.07018016	11.97615188	12.07834631	12.03836829	12.15206204	12.04401267	11.9963712	12.17099259	11.97397879	12.08438537	11.97998935	11.90879155	12.02362435	12.19974561	12.20706823	11.89234752	11.99791586	12.33807837	12.26155544	12.325769	7.30E-07	3.16E-06	-0.187060509	-0.225368058	0.001694465	0.007663459	-0.241016715	-0.299099626	3.12E-05	3.70E-04	-0.159064114	-0.191081703	0.007893541	0.023900324
gene10100	Ipo7	Ipo7	Ipo7	Ipo7	reference	11.58122103	11.6399081	11.69887338	11.64682915	11.69913296	11.69419611	11.74264777	11.74987277	11.63869681	11.63687789	11.50970781	11.69047805	11.57187915	11.66306478	11.59776595	11.70812681	11.5632013	11.71525115	11.61793883	11.65334905	11.6597827	11.70131011	11.65283351	11.71888889	11.54378012	11.7005462	11.77521096	11.6918255	11.72306012	11.82206038	0.067715418	0.095735048	-0.023867366	-0.026869235	0.609471285	0.71963384	-0.04933264	-0.05863138	0.265631424	0.439299994	0.064288369	0.072549779	0.170184175	0.274214074
gene10103	Tmem41b	Tmem41b	Tmem41b	Tmem41b	reference	7.417598224	7.440239458	7.484697197	7.406499746	7.370114089	7.378524942	7.337007386	7.338015075	7.403749493	7.470729254	7.329439568	7.447283074	7.386164327	7.439880706	7.449828133	7.451873305	7.336453403	7.435678137	7.355769962	7.410244114	7.406382818	7.456968684	7.425261669	7.3992344	7.350730526	7.437183044	7.39730603	7.411626214	7.386933583	7.305437514	0.041470783	0.062043224	-0.035466431	-0.047921301	0.591397582	0.704152071	0.129336962	0.190915867	0.038673349	0.10946683	0.060560029	0.082753179	0.37026995	0.496792101
gene10104	Dennd5a	Dennd5a	Dennd5a	Dennd5a	reference	12.09166365	12.13059253	12.2919125	12.28600491	12.30778057	12.29908602	12.41428681	12.39787205	12.27823823	12.1754868	12.394911	12.22534226	12.25910333	12.37010361	12.37939444	12.38295751	12.37271088	12.37446124	12.33018794	12.38352747	12.20068165	12.15415413	12.24755992	12.41065954	12.26310826	12.14153983	12.2729889	12.33850381	12.39332133	12.50132591	2.26E-05	7.34E-05	-0.207068294	-0.234193425	5.05E-05	4.24E-04	-0.210429267	-0.246740514	1.98E-05	2.52E-04	-0.169609694	-0.191829968	9.26E-04	0.004041395
gene10105	Scube2	Scube2	Scube2	Scube2	reference	7.357836597	7.421244474	7.458266175	7.561435357	7.444128479	7.399677377	7.417826646	7.415738033	7.424542599	7.486563729	7.631490871	7.488483002	7.525501916	7.488787354	7.56921248	7.486232929	7.383411583	7.414274785	7.473388125	7.337604195	7.503581949	7.446591955	7.523727688	7.455149385	7.488677917	7.437494712	7.399986097	7.43022952	7.43287817	7.357345047	0.212491702	0.26151504	-0.093853156	-0.145018797	0.20504323	0.325929121	-0.027868432	-0.05009934	0.66541977	0.790356257	-0.151260014	-0.223823679	0.052602583	0.109444992
gene10106	Nrip3	Nrip3	Nrip3	Nrip3	reference	10.34637529	10.26895335	10.58050843	10.30952907	10.26237936	10.28613876	10.34060757	10.20513728	10.48181885	10.44281892	10.40263521	10.43757001	10.4625298	10.55209614	10.47608577	10.50748904	10.59656439	10.53105705	10.51806485	10.39541587	10.51180107	10.46890139	10.54773935	10.57230926	10.13743893	10.54910445	10.48607427	10.55476106	10.33214333	10.35745464	2.29E-04	5.94E-04	-0.074567583	-0.096069285	0.236365473	0.362613564	0.159034842	0.216586569	0.008006927	0.032464691	-0.034186532	-0.044302605	0.58667872	0.695337782
gene10107	Tmem9b	Tmem9b	Tmem9b	Tmem9b	reference	10.12719033	10.1635888	10.21111774	10.12074944	10.13421365	10.15265397	10.1550903	10.129996	10.18761477	10.26953813	10.23848004	10.11739093	10.195319	10.23577118	10.09989012	10.21281777	10.18655649	10.17944589	10.14749608	10.16687862	10.14383203	10.08192588	10.18731985	10.23703361	10.14185541	10.19782358	10.07783746	10.21879602	10.15918823	10.22975029	0.074414693	0.103906189	-0.016817547	-0.018221628	0.669733146	0.766091945	0.014504956	0.016756804	0.697811529	0.812286069	-0.095331791	-0.103359255	0.016620322	0.043619368
gene1011	Lrrc49	Lrrc49	Lrrc49	Lrrc49	reference	9.980719409	10.05172509	10.0586861	9.992877345	9.881980434	9.945968279	9.984337586	9.975038589	10.07818572	10.13449183	10.10270204	9.991445954	9.971473601	10.13268586	10.04315349	9.987186687	10.03658961	10.07212232	10.03877858	10.02132427	10.02663956	9.919028092	10.07624692	10.07798217	9.935477396	10.00944811	10.09871385	10.03762669	9.885604521	9.996439502	0.016035563	0.026549436	-0.041123509	-0.046907319	0.400186764	0.534964993	0.050005165	0.060601641	0.282015907	0.457047328	-0.108180055	-0.123083291	0.028472173	0.067203594
gene10110	Akip1	Akip1	Akip1	Akip1	reference	10.06643286	10.05447055	9.970093603	9.994544064	10.03904114	10.08200359	10.10232427	10.04221427	10.03730291	10.06876044	10.00750935	9.969490766	10.00324756	9.959616793	9.92493832	10.0417317	9.988169404	9.944613766	10.0027147	10.01130886	10.11720009	10.1152846	9.983236214	10.00032041	10.01306818	10.1550128	10.00422743	9.930872372	10.02099571	10.06868731	4.95E-04	0.001183227	0.170575594	0.184430264	2.70E-05	2.52E-04	0.057697697	0.065304724	0.137321843	0.27405886	0.111036512	0.12075758	0.006628421	0.020853628
gene10111	St5	St5	St5	St5	reference	8.58230284	8.606033779	8.368067503	8.559843216	8.584294307	8.387555192	8.518402201	8.578291103	8.490301672	8.531884741	8.590551052	8.493174629	8.431124307	8.487942021	8.479365356	8.501619788	8.566391273	8.459257642	8.411879803	8.532622082	8.486340661	8.553299381	8.372939395	8.569983292	8.444527854	8.457956196	8.376839435	8.451155163	8.497465065	8.462005639	0.214862049	0.26395233	0.120334554	0.157590738	0.065591066	0.138319205	0.023020741	0.033595995	0.694500245	0.810567189	0.054376819	0.07206183	0.403740703	0.529912391
gene10112	Rpl27a	Rpl27a	Rpl27a	Rpl27a	reference	11.51234172	11.46419179	11.57100698	11.65404352	11.68811788	11.73018665	11.60024008	11.57892375	11.7084279	11.57419057	11.67115556	11.64246808	11.65187757	11.7145554	11.71126961	11.6406341	11.68038852	11.57778701	11.68784749	11.67113181	11.62086788	11.64342852	11.58769285	11.57821522	11.67905165	11.59531075	11.55301246	11.59255724	11.51764539	11.48175768	0.002991577	0.005975307	-0.088726595	-0.096535659	0.02929968	0.074217734	-0.111708858	-0.124651765	0.004974956	0.022334141	-0.13138349	-0.142544494	0.001353853	0.005563356
gene10113	Trim66	Trim66	Trim66	Trim66	reference	8.975075172	9.050909542	9.257472602	9.223385617	9.202147472	9.093864994	9.208691061	9.184361351	9.206206988	9.359534733	9.434005411	9.420219556	9.215372314	9.383663076	9.271712335	9.366420331	9.335642882	9.388703229	9.4651223	9.291179687	9.008956149	9.022499186	9.335905929	9.474721421	9.160267637	9.084501484	9.321496496	9.258315551	9.256507004	9.211158191	2.27E-14	3.36E-13	-0.473926538	-0.520335257	3.03E-11	2.12E-09	-0.200713657	-0.264714886	8.53E-04	0.005453927	-0.451460073	-0.490791812	5.34E-10	1.27E-08
gene10116	Ric3	Ric3	Ric3	Ric3	reference	10.16574251	10.25019988	10.17620191	10.25707576	10.15761387	10.15457655	10.19605977	10.25225034	10.21885056	10.18580599	10.21505542	10.23903389	10.15395651	10.20758658	10.19497756	10.17233566	10.10791661	10.228268	10.21287783	10.15618337	10.3186781	10.19311151	10.27166356	10.27856985	10.165991	10.2655888	10.26535694	10.2639896	10.22991792	10.30179966	0.59591373	0.637287184	0.048334041	0.053942344	0.286404959	0.420094932	0.044063149	0.051979363	0.30583919	0.481828508	0.056594265	0.063453712	0.214883777	0.328129332
gene10117	Tub	Tub	Tub	Tub	reference	12.7087425	12.75351741	12.55623438	12.55992596	12.54614121	12.66805253	12.61950749	12.53154941	12.50817041	12.60767868	12.54742634	12.58746989	12.50002786	12.51423929	12.61235336	12.47522646	12.59854769	12.5158867	12.59522774	12.519296	12.70573236	12.7392269	12.6238987	12.50518997	12.65435395	12.74850244	12.68281815	12.59682868	12.60576178	12.6314055	3.85E-11	3.52E-10	0.204422403	0.215162546	2.36E-09	9.20E-08	0.159426424	0.171170123	2.10E-06	3.95E-05	0.222476859	0.232738254	1.30E-10	3.57E-09
gene10118	Eif3f	Eif3f	Eif3f	Eif3f	reference	11.0450365	10.99066783	11.12174824	10.86142852	10.93519805	11.01468577	11.01515017	10.87898494	11.11913251	10.93776336	11.08734361	10.95222707	11.08757116	11.03267739	11.1636225	11.00111107	10.9802536	11.04355826	11.01637726	11.07422908	11.06800782	11.00763659	11.04809067	11.11599355	10.98582072	11.06974844	10.97196491	11.0901952	11.02227351	10.94419564	0.040502351	0.060736079	-0.033541559	-0.038015713	0.483329982	0.611832987	0.098184332	0.115776309	0.033872547	0.099301858	-0.028494942	-0.032455315	0.551770581	0.66634679
gene10123	Nme6	Nme6	Nme6	Nme6	reference	8.102030903	7.85880491	8.004572296	7.949439134	7.940197481	7.980539685	8.034075517	8.06974392	8.060675255	7.977427388	7.976635832	8.056162548	8.055295049	8.071950471	7.925393673	8.011374419	8.073967733	7.962010142	7.980162002	8.052155191	7.97015782	7.964928151	8.022030979	7.979328318	7.984838931	7.945903947	7.936307453	8.007852664	8.11496713	7.992220925	0.812760235	0.834611943	-0.02988202	-0.041211014	0.65719184	0.756826595	-0.031965817	-0.049131876	0.599076032	0.740728878	-0.088575742	-0.121055479	0.196811612	0.306839503
gene10128	Plxnb1	Plxnb1	Plxnb1	Plxnb1	reference	11.63282755	11.831583	11.7469687	11.95244355	11.89419594	11.83581163	11.89784689	11.95667806	11.78192384	11.77964729	11.82270104	11.82749292	11.77803478	11.78707652	11.90043672	11.71593343	11.84662787	11.8104002	11.93918851	11.82238204	11.59451423	11.73919194	11.63585603	11.77170492	11.91111184	11.64611697	11.70569713	11.99478211	11.87795172	11.81164635	0.001315171	0.002848719	-0.119230639	-0.141876786	0.03228748	0.080283806	-0.227295098	-0.276182998	3.06E-05	3.65E-04	-0.106608125	-0.126812998	0.056194765	0.115479343
gene10129	Ccdc51	Ccdc51	Ccdc51	Ccdc51	reference	7.39461473	7.400641434	7.477068186	7.349991972	7.385202695	7.553274188	7.449550904	7.532319599	7.394760023	7.456536447	7.413293714	7.471623219	7.46882976	7.394196884	7.408663157	7.430021906	7.454854926	7.41892191	7.418847993	7.427102555	7.422267782	7.396653115	7.404416743	7.451439936	7.321596784	7.47936765	7.548136267	7.448398595	7.489113188	7.403802677	0.937133733	0.945045307	-0.043574956	-0.065772848	0.545215255	0.665323736	-0.062852796	-0.106968885	0.327661107	0.503115681	-0.017123693	-0.026028996	0.81425292	0.872930715
gene1013	Thsd4	Thsd4	Thsd4	Thsd4	reference	7.205864828	7.155716478	7.154463625	7.300264914	7.348634949	7.142236891	7.211147092	7.311431113	7.247560162	7.377078849	7.306927372	7.367607039	7.295293876	7.256783669	7.267308396	7.337746816	7.472997306	7.254074109	7.453264206	7.385110524	7.181289578	7.174886582	7.26487243	7.260319168	7.314740459	6.930587191	7.293344261	7.222332249	7.430614936	7.385384525	8.17E-04	0.00185985	-0.254993671	-0.453746593	0.005758941	0.020551468	-0.188699815	-0.408841089	0.013345768	0.048538756	-0.324397841	-0.504151054	0.002303733	0.008655161
gene10130	Atrip	Atrip	Atrip	Atrip	reference	7.564599102	7.681335898	7.629095536	7.529960269	7.585656528	7.627799153	7.534257216	7.609994617	7.638553124	7.665319214	7.609557509	7.683588628	7.648151477	7.720035901	7.605979322	7.595546664	7.669749204	7.649904822	7.64258998	7.568408192	7.596936384	7.568929439	7.667246229	7.52037389	7.600084777	7.70903006	7.6797591	7.61101186	7.595764033	7.724884655	0.426833726	0.478386728	-0.010969688	-0.01564235	0.873923089	0.916577336	0.078827421	0.125261756	0.211230784	0.374065921	-0.051186361	-0.072905605	0.464929673	0.587624807
gene10131	Trex1	Trex1	Trex1	Trex1	reference	7.649451546	7.566453031	7.619268145	7.55658448	7.600238116	7.479272089	7.533124248	7.577034158	7.772067987	7.640488689	7.694579676	7.665936506	7.708019883	7.651515861	7.698948759	7.658735889	7.645795771	7.571445314	7.557778339	7.549923275	7.599105066	7.573121169	7.626638227	7.619678127	7.715564877	7.458710807	7.437655701	7.449181933	7.517100076	7.45636072	0.001109393	0.00244826	-0.120970361	-0.186439705	0.10664253	0.199590259	0.027703473	0.050456448	0.668150745	0.792301477	-0.219717539	-0.310030701	0.007641825	0.023306132
gene10132	Shisa5	Shisa5	Shisa5	Shisa5	reference	9.597042355	9.612386405	9.722512491	9.576034939	9.696873897	9.764337366	9.758859901	9.717472796	9.826794653	9.714476425	9.784232272	9.810134886	9.724870274	9.742889552	9.895403395	9.750216145	9.700477775	9.790526949	9.753407693	9.711085098	9.638818995	9.734860223	9.671506528	9.746146738	9.716810294	9.52421322	9.663978679	9.60759648	9.709490459	9.744590307	3.23E-05	1.02E-04	-0.247927644	-0.276133596	8.65E-07	1.43E-05	-0.120402317	-0.14302875	0.011819078	0.043930338	-0.200261984	-0.2238041	8.34E-05	5.24E-04
gene10133	Pfkfb4	Pfkfb4	Pfkfb4	Pfkfb4	reference	8.504897846	8.551450268	8.490122034	8.339428603	8.603598598	8.621856027	8.583881995	8.440831176	8.379872217	8.485988452	8.388091886	8.503081656	8.37176404	8.234260425	8.451519659	8.505436592	8.316341029	8.510145931	8.420707404	8.395350527	8.510813786	8.597245788	8.46970622	8.399885488	8.492935871	8.547733202	8.38435501	8.356636493	8.509588764	8.539758131	0.00276649	0.005577844	0.064937761	0.089742452	0.338591424	0.474074686	0.019318903	0.02986671	0.750773375	0.849769587	0.253880801	0.321015123	8.13E-04	0.003647379
gene10135	Col7a1	Col7a1	Col7a1	Col7a1	reference	8.022454491	8.068524403	8.210251957	8.158346081	7.992575699	7.964364877	7.94584214	8.115557732	8.349567172	8.330622415	8.294352043	8.348802536	8.268132034	8.341560099	8.328424347	8.248912262	8.390931698	8.095833206	8.467922526	8.249440318	7.987495744	8.112414084	8.261658234	8.424010238	8.197932326	8.14665073	8.153583301	8.361790623	8.274697767	8.226005375	6.53E-12	6.69E-11	-0.284362432	-0.388900579	5.02E-04	0.002847492	0.039544819	0.070204914	0.539393979	0.692936834	-0.440712456	-0.521939147	3.30E-06	3.16E-05
gene10136	UQCRC1	UQCRC1	UQCRC1	LOC101956274	human_blastn	11.54693019	11.39005333	11.65210791	11.54868458	11.53361359	11.53635566	11.47524534	11.44130505	11.66881337	11.60676019	11.6286874	11.62918242	11.67412158	11.59974361	11.68420758	11.64553743	11.68465263	11.59269868	11.64092152	11.64670432	11.54546409	11.57250058	11.57272574	11.54263237	11.48175253	11.54597242	11.5709822	11.57057172	11.49943811	11.47648408	1.71E-07	8.30E-07	-0.14908188	-0.160336958	1.27E-04	9.12E-04	0.009419655	0.010857707	0.796726551	0.879491256	-0.14372266	-0.154464986	2.44E-04	0.001312912
gene10139	Slc26a6	Slc26a6	Slc26a6	Slc26a6	reference	9.112882607	9.150211723	9.051895339	9.10275882	9.186816179	9.140899585	9.142995614	9.215878361	9.191131901	9.180678864	9.148711247	9.171922986	9.12904765	9.138676639	9.239809921	9.015374117	9.158400243	9.088029999	9.210620739	9.217521279	9.073703456	9.109282952	9.038870873	9.117471409	9.247962679	9.012284266	9.201925823	9.22551206	9.136438171	9.235519901	0.046713052	0.069004829	-0.044615892	-0.053516517	0.422317619	0.55537465	-0.098088845	-0.124170352	0.062678113	0.156811115	-0.101745673	-0.121715327	0.07106601	0.13869426
gene10140	Celsr3	Celsr3	Celsr3	Celsr3	reference	11.29452961	11.45269195	11.336966	11.45002611	11.43289022	11.25984729	11.2772082	11.32608536	11.43003018	11.42041826	11.45974716	11.53745492	11.33535824	11.42596853	11.4596043	11.31407225	11.42711402	11.33346709	11.5862717	11.41777851	11.20237774	11.33085016	11.43630926	11.44773917	11.45621685	11.29232623	11.49433991	11.47470674	11.39166813	11.31958911	0.033540134	0.051338315	-0.094361764	-0.111599747	0.083102255	0.165120331	-0.040031462	-0.051021116	0.429250098	0.601216599	-0.1119008	-0.131877247	0.041150201	0.090139152
gene10142	Nckipsd	Nckipsd	Nckipsd	Nckipsd	reference	10.53250407	10.47091473	10.47753565	10.43358978	10.40236436	10.42371522	10.37895431	10.46711687	10.39632248	10.45910355	10.41441247	10.44593451	10.4678119	10.40513334	10.35566902	10.42649169	10.50189385	10.5061535	10.4416881	10.42597545	10.46133556	10.54491619	10.55765172	10.37091031	10.41946954	10.50556403	10.53803508	10.36259424	10.47122114	10.35515876	0.209193834	0.257951389	0.079795568	0.089289157	0.083078645	0.165100344	0.102639338	0.119095634	0.021522349	0.070170807	0.096288185	0.107916392	0.038113044	0.084985047
gene10143	Ip6k2	Ip6k2	Ip6k2	Ip6k2	reference	10.00445948	10.076479	9.783947412	9.824795505	9.907835326	9.901892395	9.844482647	9.848948049	9.85518442	9.86862659	9.791120853	9.863673274	9.790573388	9.777076386	9.867002355	9.766884912	9.782436534	9.725901367	9.814758698	9.796913739	9.961061543	9.879417739	9.789343093	9.809593059	9.837610771	10.06016223	9.873524013	9.837830236	9.888220806	9.873046059	1.28E-08	7.62E-08	0.258634076	0.282554891	3.19E-08	8.48E-07	0.166277649	0.190444181	1.98E-04	0.001681632	0.244053364	0.265114655	3.04E-07	3.83E-06
gene10144	Prkar2a	Prkar2a	Prkar2a	Prkar2a	reference	10.56682948	10.58396518	10.26865245	10.36860668	10.4502569	10.45293719	10.47456339	10.33456652	10.35577145	10.44914453	10.3681254	10.29528947	10.28571671	10.34237963	10.32353945	10.32697794	10.31907927	10.34780883	10.40084162	10.38525037	10.57572276	10.55136475	10.37189232	10.31190963	10.35284489	10.52953678	10.41822212	10.3536389	10.39467414	10.37504457	3.23E-15	5.38E-14	0.321381256	0.338382514	1.66E-15	4.13E-13	0.173609005	0.190955626	6.77E-06	1.04E-04	0.258403236	0.27319531	2.00E-10	5.24E-09
gene10145	RPSAP58	RPSAP58	RPSAP58	LOC101958106	human_blastn	9.761733226	9.633927765	9.841280147	9.701332236	9.630568861	9.786088175	9.791303363	9.600327047	9.978677455	9.685601152	10.0460399	9.779318633	9.94659701	9.718766833	9.74733246	9.754352858	9.933417802	9.814928059	9.861410034	9.667279488	9.794931619	9.837686359	9.846968505	9.768734514	9.781889916	9.765515687	9.593342172	9.656139255	9.563318798	9.561013072	2.03E-04	5.36E-04	-0.04949538	-0.065399916	0.443780142	0.575490387	0.043625677	0.06354498	0.459252137	0.627090445	-0.158907646	-0.202952542	0.017719746	0.04599433
gene10146	Slc25a20	Slc25a20	Slc25a20	Slc25a20	reference	8.841792565	8.664400303	8.674383594	8.614954525	8.646025058	8.682059021	8.696560677	8.682806904	8.772387972	8.803468859	8.615276971	8.756771759	8.720983153	8.654877286	8.497366756	8.853851992	8.734786558	8.643607838	8.622996492	8.604236984	8.692133012	8.738754333	8.694935531	8.660296187	8.645641827	8.707529744	8.543257541	8.630065315	8.678917416	8.684922083	0.300805851	0.353595609	0.067851512	0.090792388	0.302315953	0.43674857	0.092399675	0.135041837	0.127650364	0.260139486	0.035159767	0.047339273	0.593927662	0.701815016
gene10147	Arih2	Arih2	Arih2	Arih2	reference	10.11389895	10.16924669	10.01941378	10.12541757	9.991597195	9.998738289	10.09963765	10.01310354	10.15494686	10.17733559	10.25004702	10.15892334	10.10625068	10.15661192	10.09003177	10.0704621	10.15023666	10.10914043	10.15344759	10.1035314	10.13687054	10.10948033	10.16617828	10.1081422	10.09780784	10.12767952	10.06766258	10.02622404	10.01239758	10.06636209	3.15E-04	7.90E-04	0.047671601	0.052246917	0.255553643	0.385121226	0.101714338	0.114829681	0.013454578	0.04881792	-0.055172234	-0.060691391	0.189916444	0.298573156
gene10148	P4htm	P4htm	P4htm	P4htm	reference	10.56706503	10.62406963	10.72911686	10.60082044	10.5915521	10.63222673	10.53018397	10.61225161	10.64488297	10.56341117	10.70446069	10.67038828	10.67109308	10.68123942	10.71984177	10.6370855	10.74505189	10.61180668	10.69949704	10.62533572	10.58781007	10.61212717	10.69877885	10.6307022	10.65829236	10.55379361	10.70960296	10.73650553	10.69738904	10.61843654	0.002693332	0.005446566	-0.108627615	-0.118164336	0.00788698	0.026100272	-0.005892917	-0.006870003	0.878446744	0.930625584	-0.083172562	-0.090867141	0.043450714	0.094015893
gene10149	Wdr6	Wdr6	Wdr6	Wdr6	reference	11.63466594	11.70562229	11.68844375	11.63404104	11.57350442	11.53736335	11.5491458	11.54058245	11.71748066	11.58258241	11.73261615	11.75880314	11.66950736	11.67479677	11.64758528	11.69937062	11.70789527	11.6185253	11.69949869	11.67012661	11.47352752	11.55703968	11.70149343	11.70769711	11.56362308	11.55386311	11.57160449	11.49589279	11.50267506	11.43922587	9.61E-08	4.86E-07	-0.112118788	-0.123277332	0.009383039	0.029841543	0.021591735	0.025357691	0.594996855	0.737631429	-0.104040866	-0.114558625	0.016288529	0.042891602
gene10150	Dalrd3	Dalrd3	Dalrd3	Dalrd3	reference	8.656817458	8.628046318	8.76079739	8.772960632	8.825399707	8.754234644	8.823829839	8.695619204	8.774635036	8.688760322	8.775873064	8.775594771	8.739057654	8.721344087	8.808189721	8.79912944	8.795950328	8.74470287	8.749981238	8.704038523	8.673969652	8.697206855	8.757388783	8.761741611	8.834841173	8.704578371	8.865569164	8.819782997	8.841840013	8.774044026	1.03E-04	2.91E-04	-0.176163674	-0.2017604	6.94E-04	0.003697947	-0.165126202	-0.197916581	9.74E-04	0.006053999	-0.116585573	-0.135219891	0.026961001	0.064473568
gene10151	Ndufaf3	Ndufaf3	Ndufaf3	Ndufaf3	reference	7.718204537	7.759907166	7.592985859	7.75218606	7.740840798	7.625125574	7.630489749	7.749326719	7.752299996	7.714515675	7.710579148	7.674207254	7.68095934	7.772303772	7.698924338	7.757430103	7.72590701	7.623345382	7.636694533	7.668829442	7.692053895	7.709162147	7.672078014	7.620192161	7.593253448	7.726677926	7.710794597	7.664059164	7.715864355	7.675650929	0.355027984	0.407696603	0.099139973	0.134182775	0.140220479	0.244798154	0.044745205	0.067614723	0.459231018	0.627090445	0.003809716	0.005222501	0.954616523	0.972442686
gene10152	Impdh2	Impdh2	Impdh2	Impdh2	reference	10.70130447	10.74805337	10.75768307	10.86828569	10.78781241	10.77490338	10.78731596	10.76874099	10.91306703	10.772174	10.90023673	10.86328483	10.78564289	10.8778193	10.84264084	10.80796995	10.82528566	10.78807487	10.84973246	10.81669693	10.67768476	10.79168062	10.76619239	10.80682588	10.80057721	10.67801063	10.74341678	10.79349757	10.72337161	10.70526881	1.78E-04	4.77E-04	-0.124106242	-0.133632903	0.001373884	0.006455857	-0.102657992	-0.113433461	0.00693371	0.029031041	-0.172274737	-0.184434675	1.19E-05	9.74E-05
gene10153	Qrich1	Qrich1	Qrich1	Qrich1	reference	10.52189439	10.62148555	10.55504656	10.50565203	10.47643987	10.3679327	10.37891886	10.43285602	10.65623551	10.61051197	10.79250996	10.66329197	10.61137599	10.6621474	10.58632744	10.59120933	10.71613449	10.54905562	10.6743653	10.61216115	10.43596923	10.5312897	10.64473302	10.60169939	10.48498881	10.56398422	10.4416844	10.53881085	10.41218687	10.40917176	7.00E-12	7.16E-11	-0.064665968	-0.073261553	0.177696419	0.292851775	0.121183838	0.14245559	0.009495136	0.036996718	-0.160924002	-0.180109375	9.69E-04	0.004196949
gene10154	Qars	Qars	Qars	Qars	reference	10.40589267	10.44855981	10.39148875	10.49962531	10.41226384	10.31431688	10.36743447	10.40147471	10.38398766	10.34768279	10.33984101	10.43923923	10.37873029	10.37683294	10.35749524	10.402146	10.41467586	10.36156423	10.39811383	10.36643071	10.45472784	10.32049419	10.51918804	10.40963518	10.33145995	10.28081513	10.23137305	10.39375253	10.32139252	10.28747255	0.040715507	0.060995665	0.001053268	0.001168596	0.98096994	0.986792206	-0.008296692	-0.009844366	0.841344291	0.907243016	0.033424599	0.037283086	0.451965701	0.575057446
gene10155	Usp19	Usp19	Usp19	Usp19	reference	11.16801509	11.21244767	11.09289885	11.11068797	11.0839811	11.13839708	11.05350627	11.09773998	11.09354287	11.19359612	11.07554076	11.15246408	11.19981731	11.11125227	11.11192092	11.11525445	11.16116987	11.12511226	11.17820919	11.12749987	11.13832645	11.15629502	11.18116735	11.14413421	11.07842857	11.19850476	11.10438128	11.0682275	11.11720325	11.09231567	0.003239206	0.006407938	0.073036585	0.076751259	0.021831016	0.058639572	0.10020086	0.106955428	0.001526485	0.008678814	0.051805342	0.054628126	0.1068808	0.190999657
gene10156	Lamb2	Lamb2	Lamb2	Lamb2	reference	10.65899968	10.63309189	10.55835479	10.75237361	10.75998522	10.67819763	10.66345082	10.70326641	10.74491095	10.55264926	10.6850592	10.67382187	10.70511689	10.59961831	10.68525702	10.68445765	10.7058089	10.70803855	10.72469797	10.65965209	10.47631496	10.53509093	10.62141467	10.76687233	10.59023862	10.28054061	10.51076882	10.6722215	10.61402294	10.68067276	0.005200397	0.009776522	-0.151641202	-0.181978232	0.00851889	0.027715396	-0.197793143	-0.246945412	3.62E-04	0.002748551	-0.149576983	-0.178353409	0.010272764	0.029443273
gene10158	Ccdc71	Ccdc71	Ccdc71	Ccdc71	reference	8.602721718	8.535646788	8.657780111	8.57650576	8.601972083	8.596949886	8.58282818	8.598228682	8.69667768	8.663828144	8.591390236	8.693957533	8.612298749	8.688964578	8.604786284	8.660570743	8.674921134	8.661822032	8.668866823	8.642258252	8.484596232	8.535342581	8.622476704	8.657362365	8.600802298	8.535558623	8.562677048	8.604978512	8.58755972	8.605820743	0.001206817	0.002643627	-0.186064696	-0.213679045	4.20E-04	0.002464697	-0.077282313	-0.095702322	0.122289763	0.252196762	-0.175337923	-0.201084646	0.001167513	0.004903476
gene10159	Klhdc8b	Klhdc8b	Klhdc8b	Klhdc8b	reference	9.065523709	9.088867787	9.215305054	9.086994758	9.191240211	9.081710369	9.040424141	9.008942021	9.190004676	9.091877872	9.223849732	9.155761618	9.249511082	9.152792607	9.274861998	9.09441486	9.133869714	9.071775451	9.172762091	9.232997729	8.952607146	8.947754075	9.132518597	9.224671634	9.067946436	8.923456534	9.146487475	8.967725599	9.145769764	8.933872983	1.15E-04	3.20E-04	-0.232560672	-0.288234189	4.26E-04	0.002490894	-0.109884121	-0.153196723	0.063288923	0.157756187	-0.268533447	-0.319871259	1.03E-04	6.32E-04
gene10163	Usp4	Usp4	Usp4	Usp4	reference	10.33371637	10.29861598	10.32195284	10.40001985	10.26550438	10.15841983	10.25337277	10.22296928	10.41224906	10.57630711	10.41265321	10.31023733	10.42470918	10.37479613	10.28831193	10.47145224	10.54743998	10.30547377	10.43762712	10.39533296	10.3872031	10.36568099	10.4561088	10.33896941	10.2966535	10.36187534	10.19504198	10.261298	10.19065241	10.13501132	2.14E-07	1.02E-06	0.016148423	0.019150059	0.765368002	0.838525648	0.104640924	0.130485238	0.043206803	0.119021407	-0.10182699	-0.120125283	0.061926732	0.124466397
gene10164	Gpx1	Gpx1	Gpx1	Gpx1	reference	9.88185527	9.811389125	9.873336076	9.742746509	9.96586813	9.825627037	9.800767869	9.791519379	9.987023023	9.78455091	9.927537034	9.899736172	9.935928732	9.723153947	9.870471534	9.820404767	9.867307707	9.822871846	9.870344395	9.917579224	9.796381812	9.733729402	9.744597496	9.907990711	9.745658951	9.72232427	9.848103333	9.750081415	9.883583576	9.883752993	0.495879208	0.544992989	-0.084520045	-0.104029817	0.151119295	0.259402295	-0.0450765	-0.060307037	0.40743657	0.58156129	-0.107221555	-0.131403665	0.071506798	0.139364112
gene10165	Rhoa	Rhoa	Rhoa	Rhoa	reference	12.1008467	12.0601259	12.09711284	11.93414786	11.90350117	11.89598634	11.94460941	11.94893502	12.22568007	12.10590364	12.12941152	12.08134103	12.09685856	12.15258288	12.07140509	12.17419476	12.12368868	12.07860811	12.04905402	12.08785318	12.03733243	11.99360928	12.07807738	12.09047891	11.89060717	11.94944639	11.78969618	11.89461594	11.86352028	11.98895512	6.26E-21	2.15E-19	-0.077504848	-0.083058077	0.036985784	0.089058259	0.125596334	0.137309128	6.18E-04	0.004223474	-0.126614985	-0.135420858	7.05E-04	0.003231616
gene10167	Tcta	Tcta	Tcta	Tcta	reference	7.845104149	7.870309815	7.987723291	7.746914264	7.969796992	7.958632673	7.920044519	7.893987166	7.927517118	7.858871097	7.868241545	7.887447608	7.981679773	7.73452849	7.973123614	8.011391938	7.864902539	7.868296206	7.951734559	7.905784949	7.912587901	7.877850678	7.883348335	7.854053279	7.868479334	7.833467018	7.87058394	7.798243579	7.960041673	7.984211729	0.583597759	0.625929146	-0.129498823	-0.188376491	0.074533957	0.152676031	-0.051163859	-0.085857828	0.421297187	0.594673655	-0.022505856	-0.033628048	0.75498173	0.828318728
gene10168	Amt	Amt	Amt	Amt	reference	8.265544412	8.208522356	8.343953971	8.454099289	8.486779243	8.400013656	8.369104265	8.412834029	8.505013672	8.297722737	8.342478241	8.653313265	8.346783401	8.318998287	8.439744975	8.389890348	8.384021088	8.315956287	8.402854288	8.391115172	8.224556908	8.295505098	8.389942558	8.328972214	8.478411281	8.141924084	8.374626971	8.347175094	8.38566804	8.495093696	6.69E-05	1.97E-04	-0.355389088	-0.437254666	7.79E-06	8.82E-05	-0.322840136	-0.422824156	1.71E-05	2.22E-04	-0.231716823	-0.30160279	0.002404278	0.008961067
gene10169	Nicn1	Nicn1	Nicn1	Nicn1	reference	9.550523277	9.463503922	9.588303856	9.701466791	9.661826964	9.612467775	9.628734627	9.645907037	9.675368246	9.567447781	9.709203272	9.639468058	9.667765402	9.628536175	9.702485329	9.700783239	9.611180562	9.670955711	9.612957058	9.653811284	9.513214695	9.533622835	9.600368686	9.731968744	9.71101533	9.554609899	9.670987928	9.666132318	9.545196986	9.568118858	9.21E-04	0.002070009	-0.194262206	-0.21836887	8.47E-05	6.54E-04	-0.172077021	-0.201657983	3.14E-04	0.002456877	-0.182841768	-0.204891347	2.76E-04	0.001467498
gene1017	Myo9a	Myo9a	Myo9a	Myo9a	reference	10.30297046	10.39795643	10.31990061	10.35529681	10.31879837	10.37043164	10.4199499	10.34724006	10.19016681	10.42713368	10.23951725	10.16296882	10.30097732	10.29218757	10.22533586	10.34804534	10.22450719	10.25016171	10.25619758	10.14554355	10.45095804	10.37372217	10.34895864	10.32021159	10.26959244	10.39271732	10.37593795	10.4193802	10.20044521	10.31789247	0.015955015	0.02642685	0.154955514	0.181452563	0.00449291	0.016885137	0.031578408	0.04018378	0.529008966	0.684811436	0.120126519	0.141102081	0.028046428	0.066507917
gene10170	Dag1	Dag1	Dag1	Dag1	reference	11.5300198	11.58066943	11.45599928	11.41874606	11.45761209	11.36382535	11.39253687	11.40541224	11.46579232	11.37093355	11.53056148	11.43142819	11.49588751	11.44423477	11.49653444	11.47154936	11.53635737	11.48234791	11.50494545	11.52006774	11.43871073	11.52015736	11.48501752	11.45205625	11.51351883	11.49255724	11.38041334	11.4322095	11.43233739	11.36204307	0.005046857	0.009523138	0.054556999	0.058686453	0.150184151	0.258348557	0.123732628	0.1358264	9.31E-04	0.005832148	0.059324678	0.064018795	0.119286787	0.208353255
gene10171	Bsn	Bsn	Bsn	Bsn	reference	11.82536494	11.96596366	11.6035469	11.73634398	11.70898066	11.77397835	11.68791373	11.66349509	11.61753705	11.65563475	11.78201587	11.76492566	11.6902032	11.73351805	11.78206759	11.68814916	11.81320926	11.74797264	11.83894041	11.693427	11.73130857	11.88809762	11.78952681	11.68571016	11.75548493	11.90959989	11.83726224	11.78398783	11.74768142	11.65195462	0.002122973	0.004385606	0.160872411	0.181679693	0.001053055	0.005189918	0.159443993	0.186868399	7.69E-04	0.00502982	0.186944753	0.208763427	1.77E-04	9.99E-04
gene10172	Apeh	Apeh	Apeh	Apeh	reference	10.70588751	10.70122788	10.84855273	10.89738546	10.8214712	10.75973664	10.79102511	10.74289721	10.89480452	10.76311011	10.873626	10.87853154	10.80594657	10.86125324	10.94591166	10.78084392	10.86413606	10.82900106	10.89708031	10.84236999	10.65002264	10.73806638	10.88737714	10.83039333	10.84194966	10.66328466	10.8511054	10.85673868	10.7254922	10.71688113	2.19E-06	8.64E-06	-0.212941754	-0.231755491	9.94E-07	1.60E-05	-0.140941242	-0.15922591	8.37E-04	0.0053712	-0.192330619	-0.208863329	1.24E-05	1.01E-04
gene10175	Rnf123	Rnf123	Rnf123	Rnf123	reference	10.67535959	10.60853185	10.81179234	10.75276487	10.69109614	10.64582465	10.63747838	10.70976687	10.75479084	10.71951034	10.75284255	10.80522943	10.84369429	10.74797774	10.84046717	10.77155396	10.90987751	10.79788042	10.81453762	10.80185144	10.6345971	10.67897119	10.86081513	10.86870126	10.67397757	10.70305445	10.84141298	10.84535604	10.78059939	10.76960632	3.02E-09	2.01E-08	-0.174969084	-0.188855206	1.44E-05	1.47E-04	-0.024994193	-0.028844393	0.512572117	0.672215312	-0.124741107	-0.135261143	0.002150048	0.008143047
gene10177	Gmppb	Gmppb	Gmppb	Gmppb	reference	7.52066067	7.45787712	7.350890223	7.4403935	7.432352897	7.441051621	7.401216366	7.348924047	7.382577536	7.393906149	7.293670811	7.378623924	7.377895667	7.349813296	7.32561158	7.503389604	7.353630727	7.363103668	7.263361344	7.415028966	7.455642954	7.470206195	7.412207948	7.343679652	7.299786855	7.437264528	7.366402606	7.323304376	7.429156531	7.386540181	0.01056879	0.018320461	0.172793996	0.240413212	0.016718871	0.04743892	0.104559728	0.165107096	0.101347136	0.220345022	0.240956532	0.316501749	0.002149569	0.008143047
gene10178	Ip6k1	Ip6k1	Ip6k1	Ip6k1	reference	11.97162227	11.99464165	11.93654444	11.96732751	11.85738109	11.91846836	11.87565895	11.89382545	11.99162121	11.95361706	11.98015213	11.9527143	11.98676568	11.95888742	11.95203905	11.8846433	12.03661952	11.89528001	11.94764838	11.907075	11.98439614	11.9288571	12.0362051	11.93899317	11.89616381	11.94467254	11.90127793	11.91827236	11.88883839	11.93175806	0.004083845	0.007886951	0.050370732	0.052847466	0.107086534	0.200144551	0.076098178	0.08125165	0.013688914	0.049388725	-0.009043962	-0.009518738	0.772976386	0.841113181
gene1018	Senp8	Senp8	Senp8	Senp8	reference	7.285362275	7.164253827	7.348819052	7.124111426	7.183789422	7.179694779	7.299502975	7.247254162	7.17446956	7.30850256	7.22646189	7.271857951	7.369444714	7.283290696	7.182118202	7.309089782	7.210352311	7.221430686	7.367351669	7.353754111	7.222494264	7.273178791	7.290869573	7.226094986	7.290692102	7.254785853	7.089451639	7.280776442	7.147109183	7.254598352	0.387855078	0.439920524	-0.042294441	-0.07535357	0.581903234	0.696112814	0.04560619	0.096108741	0.489748223	0.653355125	-0.054823288	-0.096299234	0.487599117	0.608263299
gene10182	Traip	Traip	Traip	Traip	reference	7.486961311	7.683652255	7.721493655	7.625831139	7.5345367	7.536490543	7.478790232	7.507546552	7.590029518	7.519561042	7.598438283	7.658872304	7.655493118	7.578182893	7.758878356	7.599356285	7.616960517	7.500216057	7.620271843	7.541277174	7.58347911	7.515749474	7.627912829	7.577136244	7.520259645	7.605191854	7.666694388	7.650042505	7.517444538	7.570568641	0.236735608	0.287318124	-0.122854787	-0.189417711	0.10175311	0.19259902	0.055673796	0.101089522	0.392473125	0.567381651	-0.023984736	-0.037926197	0.748078239	0.822987383
gene10183	Camkv	Camkv	Camkv	Camkv	reference	11.69662867	11.70466778	11.80500053	11.70646273	11.72131787	11.68028738	11.71008672	11.65513259	11.82047779	11.67598261	11.72975548	11.80276213	11.73646636	11.72961596	11.82243148	11.66894305	11.82692516	11.67236189	11.79664662	11.79352105	11.75273003	11.82238936	11.88238172	11.71159691	11.7866342	11.77929442	11.85195284	11.81472134	11.6861143	11.69202561	0.061982202	0.088440233	-0.017192362	-0.018780469	0.676185282	0.771263946	0.051385854	0.0587059	0.193455379	0.351223416	0.002282439	0.002504304	0.955822849	0.972922681
gene10186	Mon1a	Mon1a	Mon1a	Mon1a	reference	9.741902509	9.685184553	9.783424435	9.613527799	9.764268856	9.849477437	9.795274656	9.877785232	9.654204478	9.624894729	9.65803569	9.696378242	9.699101018	9.687886432	9.611589066	9.720267714	9.708979142	9.682965121	9.727253254	9.698680101	9.650565053	9.787907604	9.688705299	9.732324001	9.69333172	9.702527198	9.828696101	9.677022978	9.917994381	9.898502518	0.018520592	0.030228385	0.021717818	0.026536468	0.705774084	0.792694639	-0.076441477	-0.099642023	0.156271466	0.301219988	0.064881317	0.079468411	0.263239984	0.383696132
gene10187	Rbm6	Rbm6	Rbm6	Rbm6	reference	10.28430607	10.33160971	10.25945817	10.33692791	10.33306986	10.28409851	10.40169459	10.35589807	10.33936912	10.42046057	10.31434992	10.33297946	10.29072069	10.35353744	10.36871991	10.32074092	10.31771761	10.3181938	10.37462517	10.28627489	10.22087795	10.22581406	10.33995381	10.42535989	10.38738719	10.13059193	10.45741628	10.44021088	10.37195749	10.41162158	1.87E-04	4.98E-04	-0.100408998	-0.111490984	0.02529688	0.065900618	-0.124862397	-0.142982257	0.004264188	0.019784795	-0.128248448	-0.142134754	0.004727748	0.015846734
gene10188	Rbm5	Rbm5	Rbm5	Rbm5	reference	11.5056196	11.53247877	11.40551992	11.50358979	11.68375459	11.52377141	11.57855416	11.52159518	11.42341029	11.54067926	11.41922329	11.53706925	11.39712041	11.34783268	11.56282108	11.46335174	11.29769573	11.49543435	11.51659261	11.44411426	11.45510998	11.48290293	11.43226195	11.28693429	11.70034844	11.51066619	11.52825184	11.53740976	11.61292013	11.5269543	5.54E-05	1.66E-04	-0.003496494	-0.004015075	0.944002256	0.963132096	-0.078869571	-0.094949647	0.096853558	0.213234897	0.070835688	0.081444035	0.156323132	0.256733225
gene10189	Sema3f	Sema3f	Sema3f	Sema3f	reference	8.301600147	8.354788773	8.445622852	8.466456973	8.278953443	8.377123505	8.234136181	8.36403838	8.366455846	8.31214008	8.466245393	8.391174639	8.479672399	8.478861156	8.546454282	8.465171574	8.609298681	8.397138723	8.40982237	8.469541888	8.346803934	8.398677906	8.505317284	8.49409831	8.451322891	8.305363748	8.385312267	8.446865782	8.495333672	8.347100927	0.003922261	0.007596381	-0.157681551	-0.209536001	0.020381228	0.055566095	-2.60E-04	-3.96E-04	0.996555366	0.998686627	-0.117489514	-0.157215087	0.086225246	0.161675654
gene1019	Gramd2a	Gramd2a	Gramd2a	Gramd2a	reference	7.160072441	7.164584804	7.224065131	7.265404264	7.165713126	7.102118602	7.092209546	7.150935694	7.162165993	7.250200857	7.077255478	7.108993923	7.176321103	7.214964336	7.095030825	7.142651251	7.00748941	7.092165955	7.291531515	7.074280929	7.024280638	7.000044316	7.132446222	7.007152124	7.118225088	7.031237098	7.147239055	7.125947932	6.98331802	7.038877983	0.326253902	0.37922892	-0.083525265	-0.16310549	0.292030948	0.425916336	-0.101234209	-0.230241179	0.137753529	0.274490261	-0.164631246	-0.291675174	0.060733872	0.122594682
gene10191	Slc38a3	Slc38a3	Slc38a3	Slc38a3	reference	10.4217896	10.38718834	10.57122076	10.5598435	10.56393231	10.48749684	10.53142886	10.4509839	10.63951566	10.49114323	10.68830961	10.70382491	10.62733155	10.5934595	10.77847625	10.57307691	10.76137427	10.66478113	10.70885721	10.66509217	10.41235177	10.43105081	10.54105034	10.70098991	10.76230122	10.2614072	10.50091977	10.6132985	10.56560535	10.51968675	8.72E-10	6.35E-09	-0.351665006	-0.391477496	4.90E-09	1.71E-07	-0.160887674	-0.200881068	0.002798928	0.014258885	-0.288820331	-0.324030329	1.49E-06	1.57E-05
gene10192	Gnai2	Gnai2	Gnai2	Gnai2	reference	11.93476088	11.88256383	11.90964073	11.9579482	11.99506276	11.98043356	11.945667	11.93316477	11.99582152	11.89486253	12.00119123	11.8899722	11.99844076	11.93713615	12.0070102	11.93964106	11.88319784	11.91564972	11.93609495	11.98896776	11.86777093	11.86629069	11.9209125	11.89876831	11.93667378	11.80702901	11.76063932	11.75863653	11.78804997	11.76172921	2.73E-07	1.28E-06	-0.077686793	-0.083527335	0.040635032	0.095652478	-0.109946073	-0.120766022	0.003143794	0.015647055	-0.117203818	-0.12589227	0.00214139	0.008123075
gene10195	Ifrd2	Ifrd2	Ifrd2	Ifrd2	reference	8.474535339	8.398998994	8.240385254	8.262986714	8.442851049	8.362623261	8.356910554	8.349421057	8.222950184	8.265207664	8.184261675	8.231441225	8.300861544	8.194718174	8.217473067	8.223651454	8.26099985	8.124882092	8.179025303	8.115162165	8.387805429	8.313820112	8.235875057	8.151109286	8.226580282	8.349310284	8.337165854	8.182255651	8.450958795	8.281170633	1.45E-06	5.93E-06	0.297917508	0.368278975	3.88E-05	3.40E-04	0.04765957	0.070659399	0.425414678	0.598182624	0.257480231	0.318180052	4.42E-04	0.002176204
gene10197	Nat6	Nat6	Nat6	Nat6	reference	8.215613175	8.320474981	8.490698762	8.366754625	8.379976433	8.282022389	8.469073379	8.413368495	8.455731082	8.330212844	8.457624451	8.414075791	8.384662178	8.389054008	8.458128501	8.467479475	8.419903713	8.528186684	8.484188768	8.532343501	8.364318887	8.349475914	8.469805021	8.514462457	8.522898819	8.161767481	8.363368701	8.439029564	8.535447363	8.360020638	4.84E-05	1.48E-04	-0.312554413	-0.382374384	1.76E-05	1.75E-04	-0.148505605	-0.213132006	0.017018684	0.058723801	-0.196959326	-0.252681554	0.005436157	0.017728624
gene10199	Hyal2	Hyal2	Hyal2	Hyal2	reference	8.502096678	8.454437902	8.483627066	8.376138423	8.537181491	8.663405369	8.439392947	8.58094065	8.400912275	8.48820082	8.328068503	8.401752789	8.556520405	8.338408988	8.547029489	8.525254131	8.376028867	8.549912238	8.456749799	8.383805484	8.585117319	8.611260032	8.430982946	8.424176212	8.495495607	8.520097315	8.414779673	8.354889043	8.589433818	8.351949601	0.097008897	0.131173134	0.043056445	0.063058801	0.542456038	0.663316376	0.013761283	0.022753927	0.826307442	0.898174733	0.149076932	0.20982048	0.045560471	0.097764843
[truncated: 11,496 more rows]
[truncated: 49 more columns]
