# Supplementary material for: Dynamic RNA Regulation in the Brain Underlies Physiological Plasticity in a Hibernating Mammal
Source: Front Physiol. 2021 Jan 18;11:624677. doi: 10.3389/fphys.2020.624677 (PMC7848201; doi:10.3389/fphys.2020.624677)
Supplement: Supplementary file 11 [file Data_Sheet_5.CSV]

gene_id	unique_gene_symbol	gene_symbol	clean_gene_symbol	original_gene_name	source	M153	M163	M164	M30	M31	M32	M33	M34	M53	M54	M55	M57	M58	M59	M61	M62	M65	M66	M67	M68	M69	M70	M72	M74	M77	M78	M79	M80	M83	M84	LRT_pvalue	LRT_padj	IBA_vs_Ent_log2FC_ashr	IBA_vs_Ent_log2FC	IBA_vs_Ent_wald_pvalue	IBA_vs_Ent_wald_padj	IBA_vs_SA_log2FC_ashr	IBA_vs_SA_log2FC	IBA_vs_SA_wald_pvalue	IBA_vs_SA_wald_padj	IBA_vs_Ar_log2FC_ashr	IBA_vs_Ar_log2FC	IBA_vs_Ar_wald_pvalue	IBA_vs_Ar_wald_padj
ENSSTOG00000000092	PURA	PURA	PURA	PURA	reference	8.378941647	8.200633837	8.068747883	8.397006937	8.436198997	8.2622085	8.267530267	8.215329072	8.16654801	8.268411535	8.258140074	8.320092544	8.331689422	8.185011844	8.718298865	8.269950308	8.28517592	8.150476804	8.202010635	8.363547572	8.259437381	8.292507331	8.356880269	8.203361045	8.325779608	8.432133748	8.373144385	8.386055671	8.473891943	8.34058868	0.121626926	0.183884508	0.10825024	0.243757164	0.081032106	0.284606963	-0.002880208	-0.005361211	0.969239201	0.98545461	-0.076005214	-0.109344186	0.433900508	0.570054025
ENSSTOG00000000293	FAM120C	FAM120C	FAM120C	FAM120C	reference	8.85518454	9.027395744	9.192177679	8.98889337	8.873704001	9.042808656	8.859859444	8.981200256	8.857327598	8.75123146	9.012698887	8.815518099	8.903172715	8.970130801	7.852984375	9.0014092	8.879613391	8.922617972	8.815514207	8.881423965	8.928524997	8.920594123	8.934820807	8.771088123	8.926158668	8.983795523	8.961234172	8.928146121	8.934821531	9.007132165	0.12567341	0.188565531	-0.033937957	-0.132843915	0.524543338	0.765461594	-0.004292326	-0.012107536	0.953801889	0.977939514	0.230059771	0.434458624	0.039684766	0.098479438
ENSSTOG00000001912	CYSTM1	CYSTM1	CYSTM1	CYSTM1	reference	9.458894681	9.333385643	9.488575482	9.280138915	9.42870251	9.323592523	9.42933407	9.317033777	9.426331677	9.482505338	9.482262879	9.549748817	9.390916548	9.576138091	9.751060759	9.492523392	9.61175062	9.468735183	9.510663124	9.337233571	9.556401352	9.521717277	9.629945674	9.477360063	9.306922606	9.380985796	9.318456288	9.453637346	9.435377137	9.305563645	0.0139755	0.03135108	-0.039297906	-0.078156232	0.441769869	0.708681087	0.10682784	0.15627794	0.126261159	0.301967321	-0.091880122	-0.113798009	0.266403648	0.406806485
ENSSTOG00000002166	UBE2N_ENSSTOG00000002166	UBE2N	UBE2N	ENSSTOG00000002166	human_blastn	10.00137702	10.0798289	10.23150499	9.888312179	9.843713426	9.952876341	9.979021393	9.946175948	10.04965179	10.22899927	10.07532338	10.04832464	10.00009584	10.02179533	10.03507285	9.975071562	10.07839512	10.10291256	10.09886387	9.946621235	10.07504127	10.03215984	10.17309151	10.12207493	9.972466168	9.969416845	10.03143871	10.17268839	10.02510541	9.9207394	0.022971132	0.047169221	-0.047299792	-0.078571521	0.319289194	0.606760403	0.131953155	0.16872432	0.03305567	0.124494172	-0.042138431	-0.048267562	0.543239032	0.667496709
ENSSTOG00000003964	TMEM184C_ENSSTOG00000003964	TMEM184C	TMEM184C	ENSSTOG00000003964	human_blastn	7.953773255	7.971702858	7.979823918	7.835302943	7.913362997	7.874556382	7.907912674	7.893522088	7.93546679	7.997970148	7.998256137	7.865890793	7.910985512	7.829472974	7.743727442	7.975178487	7.9004157	7.97707932	7.971731017	7.962927694	7.955098138	7.920534264	7.96445782	7.889483495	7.94852045	7.943886334	7.887461272	7.902013907	7.947445068	7.979964372	0.499145486	0.566784715	-0.005070494	-0.009331756	0.915213447	0.965777726	0.095497179	0.129800045	0.144440667	0.330365814	0.093132158	0.110224128	0.21868515	0.351984807
ENSSTOG00000006919	KCTD4	KCTD4	KCTD4	KCTD4	reference	6.798579724	7.029019245	6.654227755	7.191951633	7.119734235	7.13659679	6.975108683	6.96068934	6.679111884	6.579048272	6.783574105	6.713325472	6.686351801	6.841516862	6.601260909	6.934746016	6.491935719	6.661574875	6.658360771	6.72455698	6.497465029	6.855499454	6.599439484	6.680723501	6.990918661	6.719988565	7.075045239	6.697142465	6.881867997	6.732296592	9.82E-08	1.03E-06	0.016387788	0.068850557	0.752603088	0.89294312	-0.342291816	-0.695165893	0.001223371	0.011786086	0.204531895	0.409753297	0.066306064	0.144960187
ENSSTOG00000007643	BCL2L1_ENSSTOG00000007643	BCL2L1	BCL2L1	ENSSTOG00000007643	human_blastn	7.183068306	7.235491204	7.142035209	7.085088341	7.076151697	6.977504976	7.13096271	7.258394872	7.157136408	7.265217585	7.129431875	7.135164855	7.199850935	7.144941294	6.971371553	7.185895385	7.213428996	7.134036252	7.165473642	7.184700778	7.204729269	6.994853943	7.210217528	7.32770972	7.174246186	7.120688834	7.053345657	7.143891144	7.18023882	7.164391577	0.537555321	0.601320367	0.001728087	0.004333314	0.973584532	0.989782969	0.058777241	0.10413093	0.43041579	0.639086922	0.017805148	0.024871791	0.85092515	0.902607751
ENSSTOG00000008007	RRAGA	RRAGA	RRAGA	ENSSTOG00000008007	human_blastn	9.343446894	9.193473613	9.329648438	9.211562019	9.053772226	9.223252957	9.233855304	9.173241121	9.200816202	9.35850662	9.298327363	9.328516023	9.293945427	9.262977779	9.645208892	9.321692829	9.397561971	9.184000346	9.321565428	9.312504182	9.239326894	9.099850499	9.243164122	9.302893207	9.075370326	9.158546363	9.071728597	9.251413916	9.156765906	9.191606021	0.001327867	0.004448281	-0.064768966	-0.120597997	0.218263691	0.501789645	0.031501923	0.045675595	0.642845907	0.800017044	-0.203946536	-0.247579798	0.011941957	0.039673543
ENSSTOG00000009157	MORF4L1_ENSSTOG00000009157	MORF4L1	MORF4L1	MORF4L1	reference	8.655228215	8.732242664	8.692934975	8.610870669	8.662681994	8.640530771	8.62155611	8.647718405	8.665983858	8.803309986	8.658675357	8.734338127	8.693244581	8.574219709	8.913688478	8.760366638	8.679828134	8.580281885	8.674893664	8.668275695	8.523450544	8.603880156	8.678373786	8.656169268	8.633241092	8.648551881	8.666263608	8.728172872	8.758480506	8.581081619	0.103460842	0.161618112	-0.022978281	-0.040779925	0.62753693	0.831349982	-0.004302183	-0.005752189	0.945683964	0.973348314	-0.188325326	-0.218139557	0.009569553	0.033703559
ENSSTOG00000009703	CDK5R1	CDK5R1	CDK5R1	CDK5R1	reference	7.431737705	8.198830326	8.250254399	7.480604281	7.528315847	7.60020627	7.800057871	7.986341936	8.103404561	8.051942476	7.865163252	8.005008291	8.042239706	8.054977394	6.749339056	7.784685969	7.958806403	8.17576433	7.937742099	8.04147788	7.931786426	7.991825381	8.296078045	8.081442058	7.802214548	7.954285659	7.940437125	7.834948363	7.792997002	7.876021653	0.786409685	0.819154063	-0.013388706	-0.211322744	0.701849912	0.870045553	0.045202943	0.498555725	0.367206208	0.58423804	0.013326254	0.089974703	0.871491159	0.917355292
ENSSTOG00000011160	FIBIN	FIBIN	FIBIN	ENSSTOG00000011160	human_blastn	7.379225803	7.120711765	6.794063571	7.672521533	7.581759049	7.261419626	7.483860992	7.555590932	7.170256802	7.106791013	6.997949532	7.304042707	7.30466642	7.230712682	7.000964451	7.05137349	7.047672515	7.248225279	7.017307118	7.107931432	6.944426699	6.888732669	6.802602278	6.922652517	6.813639522	6.933168807	7.091596512	7.134273533	7.068600616	7.275405195	8.35E-07	6.97E-06	-0.009845146	-0.048267075	0.845454185	0.937376781	-0.6625522	-1.031296619	2.46E-05	6.13E-04	-0.123142025	-0.281953341	0.256592492	0.396147993
ENSSTOG00000013458	ZNF112	ZNF112	ZNF112	ZNF112	reference	7.618512403	7.635181601	7.277306905	7.594675024	7.506744883	7.466036505	7.446294447	7.520057792	7.194043207	7.162209919	7.219921535	7.193441694	7.218276806	7.283111449	6.967268065	7.257302067	7.210808061	7.30155362	7.287808229	7.156352314	7.426501761	7.385153984	7.198512061	7.21446506	7.452703517	7.605160641	7.543055126	7.392758521	7.424912279	7.496680956	9.68E-20	6.26E-18	0.495658913	0.616841827	4.89E-07	3.99E-05	0.040933874	0.067223636	0.572775785	0.750213456	0.867735102	0.931874959	2.21E-13	2.45E-11
ENSSTOG00000014808	H1F0_ENSSTOG00000014808	H1F0	H1F0	H1F0	reference	7.697369227	7.530344371	7.892270592	7.747162532	7.976374631	7.895935244	7.684295544	7.679075161	7.971730467	7.847441053	8.102390889	8.197970373	8.120220878	7.944665561	8.392985328	8.080547305	8.167042859	8.020109177	8.277391235	8.143820926	7.403135167	7.645583903	7.748146662	8.350198039	7.841126156	7.958837731	7.662285888	7.937011088	7.779011959	7.593463156	4.96E-07	4.38E-06	-0.348538335	-0.737703349	6.53E-04	0.010711369	-0.110665208	-0.312590686	0.15116861	0.339557939	-0.732138833	-0.9784897	6.91E-06	1.16E-04
ENSSTOG00000014826	ENSSTOG00000014826	ENSSTOG00000014826	ENSSTOG00000014826	ENSSTOG00000014826	reference	8.635913586	8.500064449	8.398386401	8.436808924	8.540905614	8.360989177	8.55317032	8.389823667	8.565521496	8.654929194	8.641150246	8.583817947	8.507093287	8.565039576	9.060242121	8.41666662	8.648531473	8.465822626	8.514255993	8.534022358	8.559183048	8.447614563	8.502420481	8.531134209	8.371685665	8.5664471	8.359657255	8.396717835	8.539486905	8.422646421	0.007476721	0.018723701	0.029544627	0.074893331	0.579137602	0.800179442	0.085073509	0.152708421	0.25936781	0.474672677	-0.179853451	-0.251766136	0.062696542	0.138956237
ENSSTOG00000015114	KIAA0232	KIAA0232	KIAA0232	KIAA0232	reference	10.51457636	10.8703482	10.80449708	10.63608719	10.62258372	10.49693906	10.51450128	10.65811432	10.50069078	10.55720381	10.6166829	10.47535667	10.65630257	10.64318912	9.59803315	10.71523668	10.57258972	10.62568673	10.5804899	10.56978772	10.66105245	10.70903185	10.60518594	10.54697561	10.60556804	10.81385802	10.67363264	10.6797598	10.56820546	10.56021758	0.123245255	0.185747764	0.017345437	0.054830694	0.744561956	0.888854744	0.090269729	0.196796415	0.242536621	0.454373838	0.293334008	0.458151603	0.006950995	0.026628882
ENSSTOG00000016938	SNORD101_ENSSTOG00000016938	SNORD101	SNORD101	SNORD101	reference	8.470065453	8.335847404	8.342267645	8.451418468	8.429237773	8.263143186	8.39127516	8.359577425	8.499056453	8.529811484	8.485795459	8.488554422	8.361370576	8.410012664	8.942824397	8.599679477	8.408257571	8.319937188	8.331145653	8.385870155	8.326824779	8.373159336	8.273058091	8.374333848	8.542700798	8.464637072	8.304365063	8.521663297	8.381455993	8.367519246	0.047771112	0.085936581	-0.028799039	-0.075902714	0.590002253	0.807311475	0.014792845	0.027912692	0.843404028	0.920014566	-0.237441471	-0.337470676	0.01695524	0.051966989
ENSSTOG00000018579	RNaseP_nuc_ENSSTOG00000018579	RNaseP_nuc	RNaseP_nuc	RNaseP_nuc	reference	8.667774709	7.048425178	6.691489874	7.218647564	8.946906136	8.846275169	7.611689563	7.328714588	7.679309163	7.669180667	6.845414912	7.703773483	9.228606414	6.713153837	8.151808247	7.565230403	8.061418021	8.344533299	8.819668359	7.440477302	7.273326715	7.621199439	8.544071511	8.385880394	8.465257019	7.018947584	8.178227005	7.66849434	7.687271028	8.993089356	0.260446201	0.335720314	0.017541041	0.644948855	0.471605831	0.732454008	-0.053509878	-1.314051681	0.141757739	0.326445032	-0.067056353	-0.952600216	0.290202286	0.431247871
ENSSTOG00000019647	RPS6_ENSSTOG00000019647	RPS6	RPS6	ENSSTOG00000019647	human_blastn	9.239414472	9.03747275	9.007829242	9.152832782	9.174890637	9.080924913	9.044543654	8.995295726	9.08742172	9.125003314	9.135156345	9.222005177	9.039643657	9.063025685	9.484177779	9.049834983	8.986876387	9.01117866	9.170765995	9.157566551	9.04873541	8.961659469	8.93374602	9.250210202	9.098209033	9.05460187	9.011356663	9.1612459	9.095254045	9.01647735	0.36033745	0.436914605	0.012818941	0.029609209	0.803924183	0.91841068	-0.019975403	-0.032880606	0.782739662	0.884219522	-0.163761705	-0.21581575	0.071456283	0.153377356
ENSSTOG00000019751	LDOC1	LDOC1	LDOC1	LDOC1	reference	7.964646844	7.881613613	7.968441141	8.041397438	7.84572189	7.899289999	8.035324075	7.952921704	7.935573232	7.937796113	7.937234533	8.108926278	8.105947784	8.012709991	8.0119193	7.925924422	7.957510642	7.93006261	8.007826122	8.011500043	8.003120698	7.850749114	8.027066144	8.062311271	7.991767859	7.890656482	8.041877475	8.084060285	7.980754661	7.912758953	0.244182792	0.318924513	-0.038173688	-0.073964419	0.449580068	0.71529776	-0.055258303	-0.079705456	0.416241148	0.627052834	-0.17021683	-0.20685045	0.035046696	0.089441546
ENSSTOG00000020141	MRPL9	MRPL9	MRPL9	MRPL9	reference	8.728814406	8.512284057	8.672963508	8.573083874	8.5778095	8.568752262	8.419918841	8.523478659	8.385240656	8.691319824	8.356538038	8.705505401	8.82566863	8.452872823	8.648363092	8.615984606	8.682895961	8.37549138	8.719256366	8.559982605	8.386337007	8.453994262	8.653724468	8.526672367	8.422393916	8.733753592	8.58400447	8.646042065	8.694652035	8.360720035	0.465487735	0.535744994	0.047817106	0.126163131	0.384684166	0.664213599	0.03510859	0.067675493	0.640955714	0.798774875	-0.089242245	-0.131543222	0.366332944	0.508077952
ENSSTOG00000020333	RPL24_ENSSTOG00000020333	RPL24	RPL24	ENSSTOG00000020333	human_blastn	10.57113717	10.34452499	10.44084554	9.833193755	10.55377877	10.50433705	10.45906976	10.49413066	9.704984081	10.51644091	10.5158158	10.55165996	10.37601993	8.026238051	11.10733159	10.52256723	10.46873472	10.44695008	10.49730226	10.37752069	10.46834682	10.45521771	10.43694964	9.65986191	10.52084352	10.45055468	10.56220879	10.71636533	9.778502705	10.43230581	0.994330098	0.994991606	0.012926148	0.292735541	0.667673892	0.853694607	0.005627592	0.090410215	0.894505134	0.94774855	-0.010829794	-0.101595298	0.882348974	0.924610746
ENSSTOG00000020981	RPL5_ENSSTOG00000020981	RPL5	RPL5	ENSSTOG00000020981	human_blastn	8.05615097	7.897564455	8.01445174	8.182975996	8.220181032	8.142968113	8.075587839	8.150545305	8.261276265	8.218936872	8.138647647	8.129422675	8.077061072	8.059324764	8.331965799	8.269864565	8.119684829	8.139371879	8.066257208	8.199544584	8.151677137	8.116278639	8.08569613	8.01927546	8.19090781	8.097926516	8.174855924	8.249526893	8.154481964	8.061829968	0.107387303	0.166519513	-0.059849706	-0.120948652	0.264003203	0.549832203	-0.115952588	-0.175142945	0.105371219	0.268402176	-0.233474823	-0.293010616	0.006972016	0.026675445
ENSSTOG00000021182	MIR138-1	MIR138-1	MIR138-1	ENSSTOG00000021182	human_blastn	8.827483162	9.307496341	9.181026495	9.152530209	9.023109776	9.139069974	8.995479229	9.026998457	8.117323037	8.283929977	8.620530166	8.391760815	8.536030563	8.701039444	8.40251651	8.684408843	8.321384478	8.780272505	8.271043536	8.513725748	8.857350377	8.971630227	8.347083258	8.465011397	9.038876828	8.914090797	8.998771484	8.740415118	8.933741597	9.496787854	1.27E-19	8.08E-18	0.105573346	0.308446139	0.092035564	0.304666834	-0.055913534	-0.133986841	0.462190711	0.666843993	1.058425416	1.190709213	1.60E-10	9.84E-09
ENSSTOG00000021672	UBE2G1_like_ENSSTOG00000021672	UBE2G1_like	UBE2G1	ENSSTOG00000021672	human_blastn	9.545673939	9.567847236	9.501467869	9.505703584	9.690008573	9.549669274	9.539533988	9.562451128	9.526027319	9.524339248	9.576115985	9.555257132	9.461230623	9.451741694	9.663745706	9.573675986	9.455721651	9.601403125	9.540239218	9.549925749	9.520509105	9.521870666	9.506612999	9.511942709	9.448123148	9.518605251	9.513110911	9.571818528	9.621114295	9.572781893	0.84172422	0.864498766	-0.00722072	-0.011379307	0.867202982	0.945375383	-0.047689368	-0.058235041	0.392388587	0.605878592	-0.015341982	-0.017022162	0.804410896	0.871239992
ENSSTOG00000021984	U1_ENSSTOG00000021984	U1	U1	U1	reference	9.517792637	7.297966912	6.897415228	7.952716397	9.820715694	8.787212612	8.285490582	7.957212696	7.455260335	7.458816108	6.963296902	6.856388862	10.84039515	7.010400047	7.556009285	8.296216455	8.108232646	8.602134761	9.814714347	7.16966919	7.685627619	9.018117641	9.086768703	9.487224109	9.28945175	7.115918469	9.16140037	7.96257255	8.80340306	10.72667136	0.441018003	0.512137583	0.019674076	1.334945735	0.283968305	0.570163626	-0.015325227	-0.722613757	0.561657519	0.743043858	-0.025844568	-0.670583643	0.592724495	0.71038385
ENSSTOG00000022211	FAM122A	FAM122A	FAM122A	FAM122A	reference	7.24039027	7.336293605	7.322896503	7.195314365	7.193927241	7.465980823	7.332293857	7.300456304	7.179999257	7.089358605	7.380752748	6.975037814	7.223915015	7.192758938	7.286270648	7.472091515	7.312457299	7.229079759	7.230546666	7.367930322	7.349720977	7.449022943	7.439757854	7.048586633	7.293914505	7.314024336	7.47730669	7.346699182	7.20989964	7.203099734	0.210749513	0.284554408	0.011052017	0.036465929	0.834774999	0.932644546	0.038247041	0.088450932	0.613993262	0.781156791	0.258540115	0.424140742	0.017698707	0.053671506
ENSSTOG00000022549	MTLN	MTLN	MTLN	ENSSTOG00000022549	human_blastn	7.367169234	7.317353517	7.359183676	7.601931428	7.451049368	7.486312723	7.384078566	7.457222359	7.54056578	7.549216638	7.539717179	7.557060716	7.570872083	7.60930334	7.475810891	7.411534826	7.511374695	7.379348701	7.366581216	7.686586021	7.471766605	7.406831194	7.279607353	7.370794773	7.479915736	7.432270421	7.425911558	7.244195163	7.463689859	7.556432038	0.33422958	0.41072146	-0.055244198	-0.147885627	0.322466479	0.608951529	-0.096513975	-0.187626005	0.209190779	0.414216331	-0.236212511	-0.347551602	0.020462113	0.059762283
ENSSTOG00000022616	ENSSTOG00000022616	ENSSTOG00000022616	ENSSTOG00000022616	ENSSTOG00000022616	reference	7.562466088	7.372618226	7.202702218	7.486603473	7.456348708	7.362522006	7.537100618	7.354962207	7.247762011	7.36091789	7.300461944	7.458819147	7.359599078	7.375535207	7.580168757	7.366095327	7.466223472	7.324605587	7.198104806	7.34817045	7.450393343	7.309661997	7.306424822	7.342445129	7.371247395	7.325163253	7.454936213	7.367764635	7.369313448	7.403756351	0.251332758	0.326123036	0.092191064	0.216238394	0.123845888	0.3642722	-0.042990598	-0.079647381	0.56624749	0.745886708	0.009677254	0.013994635	0.920673892	0.950615149
ENSSTOG00000023496	RPS24_ENSSTOG00000023496	RPS24	RPS24	ENSSTOG00000023496	human_blastn	7.417594486	7.244590364	7.346666939	7.418529084	7.55359317	7.385874162	7.450892101	7.404378262	7.298802175	7.498995984	7.351652628	7.476748946	7.399659943	7.340802969	7.919634715	7.495594022	7.399508495	7.308687927	7.285148674	7.385258468	7.33957395	7.206366991	7.248310601	7.387652898	7.434300098	7.441408821	7.350392052	7.549771806	7.446200918	7.329528795	0.079294898	0.130625203	-0.027560332	-0.09093667	0.607545186	0.817639056	-0.115647507	-0.260291751	0.14017347	0.324278935	-0.281486538	-0.454159668	0.010255226	0.035416802
ENSSTOG00000023731	CD82_like	CD82_like	CD82	ENSSTOG00000023731	human_blastn	7.865409452	7.803804424	7.615557029	7.638202539	7.742123101	7.867100909	7.768217645	7.716991657	8.028394149	7.880822727	7.833105952	7.921019273	7.891289136	7.943128275	8.087956292	7.747034275	7.859576212	7.980125189	7.743962195	7.8194914	7.787869444	7.766626367	7.880523224	7.969093481	7.597443506	7.843091228	7.601291545	7.542294503	7.743125484	7.703672	1.43E-05	8.77E-05	-0.01442296	-0.035896651	0.78302101	0.908854232	0.077566798	0.136285269	0.29994946	0.516738825	-0.219361704	-0.299590202	0.02163504	0.062340622
ENSSTOG00000024493	DAP_containing	DAP_containing	NA	ENSSTOG00000024493	human_blastn	8.667981433	8.655338178	8.661038021	9.022689717	9.037135195	8.74938631	8.960682617	9.039565708	8.968612209	8.820079634	8.79366928	9.010698142	8.7447392	8.927433669	9.250001039	8.918110664	8.992112578	8.952695592	8.853637393	8.880958994	8.81914718	8.777142013	8.903036697	8.82704045	9.130830144	8.636539619	8.92044592	8.837311878	8.81003511	8.620114379	0.022826773	0.046920833	-0.107911156	-0.252770916	0.083428703	0.288725219	-0.266717992	-0.447013177	0.002156596	0.017606956	-0.333799578	-0.471153677	0.001327876	0.007719003
ENSSTOG00000024712	ATG12	ATG12	ATG12	ENSSTOG00000024712	human_blastn	7.342035392	7.447865625	7.481909942	7.243239137	7.245753056	7.282352411	7.303411147	7.195774198	7.317982646	7.350295168	7.25157516	7.254707345	7.334488836	7.38186348	7.035125957	7.368364322	7.407961558	7.435384922	7.282978883	7.522703108	7.333325093	7.343954357	7.431637781	7.429831633	7.39584439	7.422465235	7.433792016	7.465962496	7.319019615	7.287625836	0.012898953	0.029418707	-0.006512146	-0.016670479	0.901053558	0.960097181	0.172186317	0.298116467	0.028993687	0.112796971	0.194282655	0.273923775	0.046355432	0.110541997
ENSSTOG00000025494	NCS1_containing	NCS1_containing	NA	ENSSTOG00000025494	human_blastn	9.283712616	9.294642519	9.443770337	9.315533708	9.241884748	9.572715135	9.456742436	9.478979414	9.547489288	9.36180404	9.351433835	9.419657313	9.436132082	9.447515457	9.112535652	9.204868529	9.420006078	9.491566052	9.380525907	9.442484119	9.356812432	9.357225344	9.382133459	9.471782354	9.310801108	9.335465995	9.609930242	9.410342982	9.561519516	9.47610767	0.379387897	0.45429473	-0.051415061	-0.110252683	0.336685531	0.621498533	-0.097088565	-0.153386226	0.181457119	0.381029728	-0.078210793	-0.101973492	0.378249457	0.519041591
ENSSTOG00000025963	RPS6_ENSSTOG00000025963	RPS6	RPS6	ENSSTOG00000025963	human_blastn	11.12269743	11.04696592	11.09820716	11.1392917	11.25271671	11.05486395	11.21610158	11.09538658	11.13572679	11.11934951	11.15293162	11.20296075	11.05939333	11.09744464	11.75300589	11.2000598	11.12938356	11.14470152	11.17919205	11.07929599	11.01910649	11.03652068	11.11919388	11.10926255	11.15924646	11.08701507	11.12880733	11.2548301	11.05822529	11.0018669	0.171862091	0.241929872	-0.049852217	-0.112390336	0.355729153	0.639561642	-0.081104698	-0.134178198	0.27028016	0.487109039	-0.241738133	-0.319061514	0.009183528	0.03280065
ENSSTOG00000027312	U1_ENSSTOG00000027312	U1	U1	U1	reference	9.143357191	7.443150095	7.409149902	7.714121509	9.376037461	9.631350269	8.576483569	8.091674215	7.667371249	7.874133998	7.515177281	8.346345025	9.746609995	8.162363183	7.973784979	8.446731243	8.63343749	8.507493715	8.936110098	8.01709653	7.756334018	8.386828359	8.76929567	8.625434058	8.827611611	9.244337687	8.874638469	8.593126103	10.04046933	9.752502209	0.153477124	0.221384587	0.03604256	0.955225743	0.208582761	0.490175392	-0.027126401	-0.517762872	0.49503344	0.694582252	0.003221098	0.035984666	0.962448276	0.97700865
ENSSTOG00000027501	RPL10A	RPL10A	RPL10A	RPL10A	reference	8.717407356	8.478774658	8.591225149	8.661251068	8.705187159	8.59109431	8.600959575	8.675010601	8.636450621	8.782542219	8.59353426	8.772407152	8.72340363	8.659190664	9.264384855	8.7078506	8.686073204	8.640723213	8.718892369	8.591271691	8.570747678	8.675566645	8.689222658	8.630920736	8.660453409	8.610556555	8.661040887	8.80737948	8.56187105	8.556188271	0.02503277	0.050514727	-0.018234044	-0.04688251	0.729561477	0.882026851	-0.033068298	-0.060178346	0.657452495	0.808762802	-0.300796939	-0.412324929	0.002400172	0.011959118
ENSSTOG00000027710	ATP6V1D_like	ATP6V1D_like	ATP6V1D	ENSSTOG00000027710	human_blastn	9.475121441	9.33497061	9.414380984	9.207253396	9.087334864	9.072271461	9.225193898	9.170781622	9.167370731	9.536888513	9.274908184	9.407657287	9.542388145	9.131557409	9.48283435	9.407228232	9.320521767	9.225340398	9.359430946	9.270410488	9.237098551	9.140316879	9.316684357	9.356964857	9.138085654	9.435596525	9.183738239	9.539158239	9.210701235	9.167182233	0.010249819	0.024384356	0.024305527	0.054271367	0.638573729	0.837906964	0.190319499	0.291187946	0.012171401	0.061055998	-0.099463628	-0.12975313	0.263671724	0.403813396
ENSSTOG00000028032	CYCS_ENSSTOG00000028032	CYCS	CYCS	ENSSTOG00000028032	human_blastn	7.992122711	7.877860675	7.95542637	7.645052822	7.821957807	7.814917854	7.83522153	7.771929592	7.637116742	7.947273744	7.879250976	7.885281461	7.915160861	7.852239313	7.95888187	7.830708139	7.951358921	7.765274247	7.831014599	7.842752751	7.757839949	7.805937188	8.003858686	7.914389906	7.514847279	7.776785425	7.903180285	7.742234567	7.900584956	7.878166204	0.46489454	0.535171031	-0.012990811	-0.033554216	0.804864089	0.918829407	0.068729317	0.124978449	0.360690995	0.578538355	-0.019782279	-0.028174368	0.837009759	0.893723184
ENSSTOG00000028171	U6_ENSSTOG00000028171	U6	U6	U6	reference	7.970550827	7.799600685	7.767455533	7.977994148	7.888275948	7.943104524	7.881749175	7.879763682	7.918252365	7.919687151	7.913946608	7.930565814	7.933108417	8.081117218	8.296476405	7.818643792	7.969965741	7.81962134	7.92668292	7.980162325	7.931390473	7.856294608	7.903550249	7.732468882	7.971988157	7.994627515	7.83717775	7.858721232	7.895910402	7.820860824	0.387216149	0.461781161	0.021802651	0.056940977	0.680800963	0.860172694	-0.002318811	-0.004299032	0.975216113	0.988361047	-0.146138669	-0.208213444	0.133158499	0.243806484
ENSSTOG00000028543	HNRNPA0	HNRNPA0	HNRNPA0	HNRNPA0	reference	8.094992485	8.024839034	7.853074409	7.856394798	7.90163772	8.017738586	8.277642256	8.063966121	7.999118319	7.946529872	8.02838141	8.006183298	8.301650191	8.006860563	7.811301741	7.872138137	8.059255249	7.972577539	8.116257181	8.081487816	8.271092902	7.845839349	8.150620565	8.149302171	7.726204869	8.143552687	7.854405387	7.953350351	8.011316931	8.145635965	0.308052312	0.384601937	0.094870862	0.273899677	0.120453497	0.35682347	0.042887969	0.099446773	0.572026754	0.749477126	0.073617823	0.124767816	0.481754995	0.612589369
ENSSTOG00000028898	RPS3A_ENSSTOG00000028898	RPS3A	RPS3A	RPS3A	reference	6.880153144	8.696980586	6.829575888	9.14894808	9.084769128	7.953643823	8.624470015	6.874784137	7.651735961	8.767589082	9.02472152	8.690851197	9.208236105	7.819555869	10.14073019	9.200453732	7.960109823	7.681827637	6.791475257	8.506751242	8.725855858	8.490328528	8.278183336	8.550987067	7.656358121	8.107449422	6.794572234	9.456002817	8.875121688	8.874682129	0.947978194	0.955281937	-0.002473478	-0.241764438	0.871704395	0.948270128	-0.006006036	-0.402859489	0.787846807	0.887406218	-0.030851337	-1.109762177	0.461560274	0.594616589
ENSSTOG00000029313	RP9	RP9	RP9	ENSSTOG00000029313	human_blastn	7.607831899	7.683936444	7.541889337	7.753243607	7.80275179	7.628744728	7.750963164	7.72976893	7.581298686	7.849432172	7.696035408	7.777275771	7.703393106	7.715646006	7.638960707	7.649968958	7.679898	7.610485951	7.571707534	7.595482738	7.685681082	7.621047376	7.589768357	7.736268314	7.820599162	7.564126113	7.710775424	7.839373493	7.725854728	7.700769846	0.04142624	0.076138988	-0.011042482	-0.024382101	0.828716287	0.930114403	-0.142812059	-0.217894869	0.050812861	0.165028651	-0.132813152	-0.170888097	0.130419672	0.240622496
ENSSTOG00000029359	ENSSTOG00000029359	ENSSTOG00000029359	ENSSTOG00000029359	ENSSTOG00000029359	reference	7.587277769	7.788475326	7.942354708	7.89913882	7.871440583	8.223540135	8.063513092	8.106105745	7.563113384	7.911717057	7.873638	7.316562165	7.561802107	7.552615368	7.422974791	7.692542387	7.486445804	7.593050139	7.949205432	8.009823181	7.947550592	7.915632066	7.689632046	7.890948679	7.870884922	7.663159823	7.830091209	7.841349353	7.939398987	8.039491601	9.71E-04	0.003394598	0.022599983	0.098122942	0.663701352	0.851964805	-0.186961749	-0.498640267	0.026096293	0.105022306	0.232833337	0.470871374	0.039730237	0.098571946
ENSSTOG00000029362	ENSSTOG00000029362	ENSSTOG00000029362	ENSSTOG00000029362	ENSSTOG00000029362	reference	7.437852254	7.409426886	7.154520161	7.617927367	7.647240305	7.78440452	7.436580674	7.859153632	7.196489741	7.254514753	7.287818926	7.350235826	7.404515982	7.309687835	7.517275002	7.211371571	7.262862593	7.343833215	7.35697721	7.37396854	7.44734961	7.570172425	7.330373852	7.268232433	7.442970711	7.54612035	7.453886844	7.409422344	7.544447137	7.440210465	2.71E-10	4.67E-09	0.327363322	0.525697971	4.63E-04	0.008265176	-0.235431833	-0.406538076	0.005223328	0.033719051	0.212629069	0.314700579	0.036123123	0.091625024
ENSSTOG00000029624	ENSSTOG00000029624	ENSSTOG00000029624	ENSSTOG00000029624	ENSSTOG00000029624	reference	7.885718265	7.897768256	7.849027437	8.018640796	7.940652164	8.050454004	7.875320851	8.005387867	7.797218148	7.81961056	7.747712992	7.765389331	7.692368799	7.847935676	7.602888434	7.774539886	7.778696541	7.888740061	7.813385782	7.777257786	7.790381598	7.900994077	7.87181512	7.722596383	7.878657117	7.839625878	7.836256948	7.837928748	7.939558707	8.003314529	5.51E-06	3.73E-05	0.044466231	0.086229407	0.38418068	0.663725215	-0.165192312	-0.230786165	0.01785222	0.080334988	0.227273324	0.278354137	0.006139204	0.024268411
ENSSTOG00000029792	ENSSTOG00000029792	ENSSTOG00000029792	ENSSTOG00000029792	ENSSTOG00000029792	reference	7.642891639	7.557957126	7.78147157	8.033804444	7.895770038	7.863466699	7.874673333	7.790315773	7.955104479	7.849280138	8.217836414	8.155107634	7.891207285	8.076521629	7.992907211	7.918253351	7.963199223	7.854158526	7.781726211	7.989864583	7.712527626	7.761846201	7.866795946	7.796759662	7.997951398	7.85423567	7.753391593	7.805783214	7.697951305	7.60519945	2.24E-04	9.73E-04	-0.378317152	-0.562015186	1.17E-04	0.003058645	-0.235087521	-0.409096267	0.005401314	0.034334299	-0.453093198	-0.605212784	3.99E-05	4.90E-04
ENSSTOG00000029825	ENSSTOG00000029825	ENSSTOG00000029825	ENSSTOG00000029825	ENSSTOG00000029825	reference	7.841465801	8.056650855	7.958464029	8.259166701	7.994584184	8.15387235	8.129903717	8.188449598	8.058177369	7.846451652	8.069131032	8.179022963	8.162553006	8.079921616	7.845864133	8.21511879	8.009680292	8.077973275	8.011155741	8.09888907	8.014259343	8.107235931	8.018976997	8.039193905	8.220374694	8.015088874	8.241453055	7.990314292	8.255728876	8.195007255	0.039540564	0.073300201	-0.061549094	-0.145623947	0.269933508	0.556087983	-0.164603511	-0.278827382	0.034364542	0.127233394	-0.040421141	-0.05676439	0.67115081	0.772966855
ENSSTOG00000029854	ENSSTOG00000029854	ENSSTOG00000029854	ENSSTOG00000029854	ENSSTOG00000029854	reference	7.650736544	7.613976571	7.158496239	7.71287703	7.356327443	7.393789645	7.088139781	7.247131809	7.245032675	7.425432157	7.382814775	7.27635938	7.164939286	7.0594769	7.199333734	7.492279676	7.628393787	7.489584577	7.74178211	7.233533449	7.204331877	7.296889592	7.305206418	7.475446297	7.586773025	7.472788438	7.720664655	7.134681163	7.291885267	7.510138797	0.334099862	0.410603988	0.057104843	0.297380559	0.277512611	0.562902196	0.047091754	0.184050516	0.500803615	0.698921089	0.188736649	0.469436798	0.089350908	0.181170101
ENSSTOG00000029945	EIF4B	EIF4B	EIF4B	EIF4B	reference	8.07993995	8.460725219	8.274375462	8.290403739	8.167984145	8.283410368	8.23763579	8.311973451	8.188099347	8.346656322	8.324426103	8.31795579	8.376492733	8.270115912	8.071178821	8.429850834	8.27951662	8.397938815	8.440333767	8.492604901	8.370614802	8.41785691	8.411233049	8.309871662	8.268378754	8.351160706	8.372354877	8.402867425	8.367715778	8.251870383	0.300709608	0.377077815	0.001935057	0.004554847	0.970106984	0.98870174	0.096214303	0.159087047	0.193520454	0.396362829	0.103010099	0.138232643	0.261990508	0.402006094
ENSSTOG00000030034	ENSSTOG00000030034	ENSSTOG00000030034	ENSSTOG00000030034	ENSSTOG00000030034	reference	8.337699814	8.269691542	8.124072154	8.151697437	8.311123532	8.223111563	8.375315778	8.214561996	8.341338705	8.226827037	8.307328587	8.35358198	8.401028617	8.388870141	8.596958972	8.208087764	8.318589273	8.348100854	8.257560522	8.190824499	8.329966984	8.161666095	8.290942084	8.22609458	8.349077441	8.294482068	8.232015527	8.158361033	8.282034557	8.270475538	0.200788681	0.273808953	0.001513989	0.003417571	0.976396819	0.991024577	0.026380598	0.042541569	0.713760769	0.844945487	-0.161394143	-0.209498514	0.0703756	0.151734383
ENSSTOG00000030110	TMA7_ENSSTOG00000030110	TMA7	TMA7	TMA7	reference	9.658722235	9.382049938	9.410448893	9.599230829	9.610071402	9.626186888	9.614515848	9.556368459	9.48452166	9.560873659	9.612676107	9.513224932	9.564322229	9.699220046	10.10197884	9.583772603	9.629501225	9.579774143	9.51980239	9.65304022	9.499824355	9.450124876	9.637910854	9.479278483	9.508353286	9.579314299	9.707357137	9.661773555	9.623277681	9.627146632	0.639513766	0.691581955	-0.041829615	-0.102561709	0.438498012	0.706351618	-0.076030839	-0.134373473	0.310065001	0.528467493	-0.168742481	-0.234541556	0.078254252	0.163961939
ENSSTOG00000030227	PANTR1_containing	PANTR1_containing	NA	ENSSTOG00000030227	human_blastn	9.525537834	9.225275358	9.562661175	10.15851886	10.39490241	10.51739881	10.16379872	10.33387013	9.545368747	8.932557598	9.495209613	8.787017864	9.419436004	9.297252761	9.500724402	9.112186437	9.252916854	9.611896952	9.256084282	8.892136766	9.514214326	9.898054353	9.301693395	8.864479777	10.05811035	9.872354872	10.15946084	9.817824301	10.05106032	9.864855784	6.38E-20	4.24E-18	0.081736627	0.316785828	0.159405572	0.423801868	-0.744434024	-1.03100039	4.36E-06	1.55E-04	0.28805645	0.558899601	0.013774126	0.044210205
ENSSTOG00000030237	ENSSTOG00000030237	ENSSTOG00000030237	ENSSTOG00000030237	ENSSTOG00000030237	reference	8.866174526	8.737810168	8.824778973	8.928923635	8.958494783	9.055387262	9.00361247	8.870991649	9.137998194	9.224159998	9.345952342	9.110852887	9.101768547	9.303141314	9.515113079	8.905699572	9.193171588	9.207150297	9.033727259	9.350580801	8.95293439	9.082292855	9.009815755	8.933128217	8.967672948	8.993212618	9.079962454	8.803836092	9.0234406	8.886953226	0.00155526	0.005075359	-0.159594553	-0.348628805	0.023488037	0.128888164	-0.029950655	-0.061188817	0.692075086	0.831647025	-0.386382498	-0.547772995	4.03E-04	0.003085656
ENSSTOG00000030432	ENSSTOG00000030432	ENSSTOG00000030432	ENSSTOG00000030432	ENSSTOG00000030432	reference	8.233812754	8.670189193	8.334259211	8.70839203	8.936214864	8.99723082	8.337494171	8.976659471	8.558146438	8.101617584	8.24887756	8.444035004	8.419316241	8.29845338	8.629721101	9.212031592	8.496897166	8.016155785	8.310456925	8.38380757	7.870904072	8.203021227	7.983760521	8.060532994	8.631946988	8.303545878	8.260293521	8.156095274	8.266132298	8.814396821	0.067388676	0.114140847	-0.053596079	-0.393386399	0.262444291	0.548167358	-0.232164612	-0.929571317	0.008062412	0.045848298	-0.088635403	-0.310857265	0.381355192	0.521993747
ENSSTOG00000030677	LINC00672	LINC00672	LINC00672	LINC00672	reference	8.703292928	8.685910544	8.796640447	8.650172739	8.730683549	8.731507376	8.811720985	8.683377459	8.685170056	8.896245964	8.717053219	8.755675963	8.756667355	8.739872041	9.137260123	8.800170208	8.764904806	8.688664469	8.736631448	8.728421661	8.827034473	8.65013642	8.697331784	8.741694283	8.895277111	8.731664528	8.737144988	8.850457644	8.844730275	8.755224628	0.13509332	0.200095755	-0.023982549	-0.049924047	0.636416195	0.837305497	-0.002650031	-0.004023555	0.969705672	0.985595772	-0.186402517	-0.232788266	0.028123154	0.075858756
ENSSTOG00000030810	ENSSTOG00000030810	ENSSTOG00000030810	ENSSTOG00000030810	ENSSTOG00000030810	reference	8.963292791	9.081106014	8.95006907	8.873833606	8.867786887	8.955519194	9.047562757	8.902061603	8.894716998	8.995132218	8.941267849	8.778562239	9.007438422	8.865965022	8.957839361	8.888799001	8.898971703	8.897869342	8.892153351	8.880794393	9.048520061	8.938984215	8.949960427	8.983906367	8.907555402	8.890242924	9.025512768	9.051685	9.022265083	9.060771352	0.13280013	0.197208931	0.085116405	0.131574138	0.088833945	0.299299178	0.070160633	0.089681101	0.244933078	0.457439039	0.100623858	0.114705924	0.142175725	0.256338104
ENSSTOG00000030918	COX6B1_like	COX6B1_like	COX6B1	ENSSTOG00000030918	human_blastn	7.501038181	7.404519588	7.478234066	7.46623983	7.409160696	7.447839584	7.578205383	7.468500393	7.440067128	7.677824473	7.547023615	7.544063739	7.567633854	7.600166759	7.867993166	7.619030876	7.610895774	7.446394446	7.575845122	7.57661733	7.427268315	7.474489185	7.588074027	7.457564506	7.523686326	7.524411205	7.602202231	7.472909991	7.455878403	7.467170695	0.056705631	0.099205999	-0.071455619	-0.166561932	0.209285711	0.49128657	-0.012025266	-0.021654835	0.871344958	0.935817019	-0.268965013	-0.367500296	0.005685953	0.022920963
ENSSTOG00000031003	PHYH_containing_ENSSTOG00000031003	PHYH_containing	NA	ENSSTOG00000031003	human_blastn	8.450134745	8.354726953	8.553150087	8.451281725	8.490789902	8.368210737	8.429903032	8.361076724	8.502629866	8.713862082	8.53438435	8.471195667	8.539922901	8.400424139	9.064107051	8.496337953	8.580726447	8.406681824	8.518230213	8.526083353	8.356473592	8.349891874	8.40363496	8.469056825	8.540090127	8.563946752	8.496381933	8.592097766	8.581410602	8.484387598	0.010120755	0.024162567	-0.046008476	-0.11463134	0.398565218	0.674438936	-0.003364332	-0.00615721	0.963965364	0.983164551	-0.33292674	-0.452372735	8.85E-04	0.005644513
ENSSTOG00000031089	Metazoa_SRP_ENSSTOG00000031089	Metazoa_SRP	Metazoa_SRP	Metazoa_SRP	reference	9.088923123	7.141216831	6.64479697	7.406748198	9.087374015	9.008542255	7.729757856	7.281054543	6.846618977	7.126953165	6.786610079	6.920031468	9.579849471	6.779213273	6.82946335	7.797870024	7.840577838	8.500637202	8.92692897	6.714555964	7.343795521	7.652094987	8.461253279	8.353613037	8.650881771	7.12681829	8.390737847	7.913612195	8.121716671	9.391645399	NA	NA	0.014074648	0.724433717	NA	NA	-0.03556795	-1.24414621	NA	NA	-0.001781914	-0.035728991	NA	NA
ENSSTOG00000031090	ENSSTOG00000031090	ENSSTOG00000031090	ENSSTOG00000031090	ENSSTOG00000031090	reference	7.272523841	7.141125982	7.223541097	7.236047774	7.084466578	7.000099064	7.232401559	7.210472092	7.265762269	7.022278125	7.142082411	7.187877879	7.027606657	7.074918549	6.991463897	7.495709422	7.257627111	7.012536647	7.235822269	7.063222308	7.491027318	7.194790123	6.880079661	7.150268645	7.505260546	7.142257887	7.391246395	7.113252879	7.24764013	7.21175509	0.180927099	0.251949518	0.033701436	0.131487516	0.527474199	0.767670179	0.082869253	0.227975433	0.275259095	0.492562395	0.176017594	0.339620759	0.108208303	0.208842588
ENSSTOG00000031142	ENSSTOG00000031142	ENSSTOG00000031142	ENSSTOG00000031142	ENSSTOG00000031142	reference	7.795640971	7.745030168	7.814460819	8.479294637	7.998312587	8.322214737	8.166179038	8.223877116	8.132282447	7.717833268	8.015222642	8.354613574	7.904296405	8.208077535	7.676379468	8.130969073	8.004032744	8.000138745	7.832068997	8.067629522	7.827903609	8.249913617	7.847811806	7.844449666	8.471209086	7.993446924	7.955806608	7.717525078	8.056157541	8.446876057	0.030021391	0.058378701	-0.047717412	-0.216053301	0.370009638	0.651496339	-0.251386582	-0.649264549	0.00688905	0.040936264	-0.063572991	-0.144049347	0.553675568	0.676383565
ENSSTOG00000031280	ABCF1_containing	ABCF1_containing	NA	ENSSTOG00000031280	human_blastn	9.64677716	9.66668567	9.97847112	10.42183191	10.46997141	10.33545141	10.08344517	10.06116681	10.02362186	9.897109486	10.25069201	9.743731147	9.634646427	10.40843096	9.537681738	10.41501414	9.864759447	10.13974469	9.792201751	9.616774414	10.14552818	10.12730204	9.641243648	9.750397569	10.54247004	10.00727835	10.02297474	10.0623775	10.2922484	10.35575715	1.02E-10	1.87E-09	-0.257784576	-0.482700521	0.002630463	0.029253565	-0.33247894	-0.552303792	5.77E-04	0.006692034	0.117485049	0.185637786	0.252690155	0.391529827
ENSSTOG00000031305	ENSSTOG00000031305	ENSSTOG00000031305	ENSSTOG00000031305	ENSSTOG00000031305	reference	7.558668063	7.019486958	7.574170651	7.937747401	7.248035602	7.477135763	7.55776668	7.390984714	7.406995822	7.130002069	7.7561792	7.359701314	7.872632188	7.722880384	7.264928235	7.559695578	7.229350944	7.613684821	7.589523494	7.356549009	7.089187808	7.205743954	7.457878699	8.130634686	7.616070891	7.5321751	7.673286231	7.946090728	7.537238982	7.441813615	0.227268697	0.301479907	-0.125853946	-0.789569512	0.028685781	0.147362217	-0.104833273	-0.562216702	0.119966293	0.292094683	-0.079856516	-0.291045813	0.425084199	0.561752509
ENSSTOG00000031411	ENSSTOG00000031411	ENSSTOG00000031411	ENSSTOG00000031411	ENSSTOG00000031411	reference	9.652748504	9.618909118	9.799111985	10.07005321	10.17881237	10.10220257	9.970743491	9.933312937	9.523009963	9.686131224	10.04588474	9.442544833	9.505818653	9.988314134	9.454863508	10.12018939	9.524194051	10.0458631	9.598462478	9.495686572	9.818573124	9.87898652	9.609856375	9.764550215	10.25114503	9.729513298	9.928706204	10.00074665	9.941354168	9.924661415	2.05E-20	1.43E-18	-0.296026983	-0.405354295	2.03E-04	0.004555599	-0.368901889	-0.48121633	1.02E-05	3.01E-04	0.260957256	0.329408433	0.003044539	0.014394867
ENSSTOG00000031528	ENSSTOG00000031528	ENSSTOG00000031528	ENSSTOG00000031528	ENSSTOG00000031528	reference	7.506306906	7.557556565	7.809138102	7.685207293	7.443980719	7.512714898	7.450227978	7.841361196	7.617855239	7.429257858	7.445925985	7.594305826	7.795785277	7.589515557	6.928033358	7.352478889	7.611220054	7.550560877	7.609633803	7.509925427	7.474581239	7.452448125	7.501123522	7.487910048	7.555850873	7.494225705	7.604890742	7.444045665	7.549130782	7.701781296	0.945468351	0.953151865	-0.029060281	-0.134874742	0.57421834	0.795948254	-0.06532842	-0.214416966	0.372379685	0.588346212	-0.005585764	-0.012659533	0.95833951	0.974125639
ENSSTOG00000031532	FKBP1A_ENSSTOG00000031532	FKBP1A	FKBP1A	FKBP1A	reference	7.328565435	7.263362638	7.299709139	7.29790214	7.428065463	7.144890238	7.265914445	7.284610116	7.230796091	7.450247188	7.200029589	7.416925719	7.410561751	7.327652135	7.320913632	7.21877575	7.318309584	7.235683746	7.395313441	7.394246152	7.252352008	7.305976929	7.294528885	7.323916707	7.160817481	7.359477226	7.4315293	7.310407267	7.314813516	7.244596702	0.33553237	0.411901755	0.046083514	0.110024164	0.39494882	0.67211081	0.020313664	0.035520563	0.783105443	0.884294212	-0.116041649	-0.159161797	0.21661113	0.349455498
ENSSTOG00000031605	ENSSTOG00000031605	ENSSTOG00000031605	ENSSTOG00000031605	ENSSTOG00000031605	reference	7.606919399	7.577332324	7.693368953	7.868899441	7.807113001	7.577594219	7.835958569	7.80480182	7.746558774	7.792358358	8.03421218	7.876173704	7.714267732	8.170145973	8.038005393	7.866139681	7.980963964	7.695234348	7.790892872	7.972332514	8.017629245	7.93380998	7.748428267	7.683153663	8.031047897	7.79904385	7.837885241	7.835658847	7.629729344	7.582281285	0.767959662	0.803064101	-0.066747307	-0.219814214	0.243035904	0.527384523	-8.54E-04	-0.002157949	0.99092064	0.995304513	-0.095534684	-0.171463875	0.36885426	0.510405788
ENSSTOG00000031635	ENSSTOG00000031635	ENSSTOG00000031635	ENSSTOG00000031635	ENSSTOG00000031635	reference	8.367521143	8.120308306	8.041060963	8.906214359	8.758841641	8.527740805	8.719368432	8.415553091	8.440105091	7.995801751	8.611221142	8.671804164	8.192713119	8.768390547	8.478616672	8.647846835	8.498386243	8.352614378	8.465369899	8.527745742	8.429003232	8.696792367	8.544088477	8.476968437	8.927992232	8.405050274	8.715336547	8.481965811	8.555926457	8.536372992	0.013528993	0.030600446	-0.043793207	-0.153975082	0.422715409	0.6941395	-0.231457108	-0.500234854	0.008977888	0.04951005	9.02E-04	0.001653956	0.993213403	0.995529936
ENSSTOG00000031674	MAP4_like	MAP4_like	MAP4	ENSSTOG00000031674	human_blastn	7.412875884	7.47404721	7.530289562	7.503763067	7.607989084	7.436544026	7.454992968	7.479184107	7.393507137	7.64475252	7.532017974	7.655209064	7.606113447	7.488663096	6.970584067	7.412171473	7.572050819	7.426544242	7.507876561	7.597589637	7.498015382	7.534496513	7.641279571	7.479066851	7.526883764	7.535637681	7.700366382	7.597114	7.45452404	7.557524283	0.762128655	0.798284654	0.007317862	0.026685222	0.889353552	0.956182209	-0.006286573	-0.016075336	0.933204707	0.966123396	0.001188986	0.002170788	0.991044689	0.994101429
ENSSTOG00000031812	ENSSTOG00000031812	ENSSTOG00000031812	ENSSTOG00000031812	ENSSTOG00000031812	reference	9.696697583	10.03174613	10.20475977	10.57884638	10.78971302	11.10869747	10.6312762	10.6126403	10.87370167	9.861836266	10.1599583	10.83096247	10.61033073	10.35859964	10.42687955	10.90326824	10.64862483	10.38954622	10.61106931	10.60491977	10.12239403	10.25037067	10.08210067	9.955723659	10.6503517	10.47919566	10.69185182	10.42591344	10.46121342	10.94928651	0.001149034	0.003923475	-0.1288972	-0.473822369	0.047268374	0.201694505	-0.571567355	-0.948790764	7.02E-05	0.00136428	-0.396805321	-0.737238357	0.002170564	0.011123681
ENSSTOG00000031989	PTGES3_like	PTGES3_like	PTGES3	ENSSTOG00000031989	human_blastn	7.335772539	7.564708676	7.65042751	7.384747431	7.405065396	7.834311445	7.543676297	7.634191398	7.734865111	7.599744465	7.458951364	7.572260638	7.429786234	7.736463295	6.527845627	7.233011906	7.506949169	7.79539215	7.471160428	7.626914797	7.465466543	7.658293876	7.665097667	7.56478299	7.426111453	7.511781227	7.610705742	6.894889334	7.508351743	7.530609351	0.972295174	0.975782138	-0.012912718	-0.198871941	0.714586935	0.875280356	-0.012062448	-0.132879113	0.807008882	0.89838187	0.020775247	0.137062824	0.802570483	0.869990042
ENSSTOG00000031991	HMGN2_ENSSTOG00000031991	HMGN2	HMGN2	ENSSTOG00000031991	human_blastn	7.435261385	7.202870917	7.37570628	7.368603081	7.45902718	7.34255386	7.240367035	7.322783563	7.377957523	7.411007647	7.371579824	7.359437896	7.319322135	7.287102419	7.498345007	7.440782685	7.393865638	7.40148328	7.4211407	7.336627838	7.264479306	7.373842158	7.32120632	7.309378027	7.423405721	7.341311861	7.311345182	7.480274439	7.421586039	7.395810926	0.666021747	0.714154311	-0.053897802	-0.117808294	0.318647186	0.606402276	-0.030804483	-0.050538863	0.670660864	0.817718328	-0.115166087	-0.151920372	0.202145483	0.332087734
ENSSTOG00000032022	ENSSTOG00000032022	ENSSTOG00000032022	ENSSTOG00000032022	ENSSTOG00000032022	reference	8.521238813	8.451113182	8.49026827	8.42212983	8.405014362	8.399243746	8.401160529	8.452206373	8.471732855	8.703303504	8.527586313	8.634724694	8.613273907	8.475420443	8.74166758	8.631751529	8.754955663	8.353012021	8.509323786	8.429213021	8.38039942	8.436123929	8.637129102	8.458723847	8.531865778	8.505354132	8.389095127	8.553394316	8.338420395	8.094535635	0.008056865	0.019944097	-0.02978573	-0.07431525	0.575369534	0.797078241	0.045544799	0.081529839	0.54089989	0.729505534	-0.224454788	-0.309578229	0.020068178	0.058782956
ENSSTOG00000032206	MC1R_ENSSTOG00000032206	MC1R	MC1R	ENSSTOG00000032206	human_blastn	7.238467343	6.936263734	7.36991484	7.467314512	7.315445825	7.444113805	7.344117558	7.730429873	7.272160456	7.243263207	6.918025679	7.60807359	7.730392056	7.4960149	7.100174129	7.203727711	7.218312344	7.354752884	6.970965836	7.270390838	7.125166072	7.456039517	7.349026258	7.308332741	7.370847792	7.422865678	7.320553344	7.286657113	7.409839146	7.400981713	0.240709181	0.315517818	-0.012769649	-0.070102963	0.796000926	0.914725732	-0.138859331	-0.487341181	0.07113193	0.206846428	-0.144455504	-0.361628176	0.184130583	0.310357655
ENSSTOG00000032306	ENSSTOG00000032306	ENSSTOG00000032306	ENSSTOG00000032306	ENSSTOG00000032306	reference	7.397504267	7.173105386	7.18620115	7.286967696	7.383239175	7.495353645	7.519122917	7.52114127	7.481505855	7.653439492	7.249830749	8.006729283	7.468248216	7.57919336	8.002319894	7.470451072	7.628763176	7.467897201	7.651433576	7.699263238	7.265056546	7.320070097	7.777116735	7.687025708	7.417973619	7.432706399	7.500973403	7.384376433	7.290868324	7.308506178	6.26E-08	6.88E-07	-0.053882084	-0.194454605	0.330964278	0.616771435	-0.117556939	-0.300329502	0.132769213	0.312511616	-0.784806916	-0.977786505	8.88E-07	1.98E-05
ENSSTOG00000032385	SETSIP_ENSSTOG00000032385	SETSIP	SETSIP	ENSSTOG00000032385	human_blastn	8.10618651	8.290487733	8.100787845	8.107798187	8.213118087	8.009572708	8.164386053	8.15279768	8.29891456	8.367304349	8.158448804	8.122819641	8.14970041	8.101851716	8.409967016	7.95718868	8.274148176	8.178693191	8.110276967	8.165243134	8.143478075	8.291825463	8.190037462	8.147626635	8.068975052	8.175269179	8.018057153	8.110440047	8.187028428	8.066247337	0.010813684	0.025409289	0.108881068	0.200768333	0.065182187	0.249080631	0.091118621	0.13912541	0.200921169	0.404633376	-0.088431137	-0.112066943	0.30157062	0.442968661
ENSSTOG00000032387	PPP1R2_like	PPP1R2_like	PPP1R2	ENSSTOG00000032387	human_blastn	7.864840866	7.999795181	7.955516169	7.784155886	7.869928548	7.769848312	7.808761494	7.880438836	7.966992937	8.137512416	7.981171422	7.93097965	7.960732991	7.862789966	7.63912863	7.953203272	7.876494415	7.915302242	7.923480429	7.906273119	8.049242379	7.9315894	7.95644349	7.994136785	7.702284588	7.913897702	7.87209253	7.979889174	7.954856243	7.832712375	0.277501144	0.353800727	0.016164487	0.039720216	0.757428539	0.895034627	0.160733571	0.270112864	0.037698773	0.135654705	0.027965448	0.038652565	0.765910205	0.844324051
ENSSTOG00000032433	NCL_like	NCL_like	NCL	ENSSTOG00000032433	human_blastn	9.742364475	9.916835338	9.856698133	9.860990821	9.95521919	9.75351333	9.990715028	9.766808765	10.15640143	9.946777313	9.932119233	9.782211625	9.833485858	9.931644279	9.719549768	9.921951864	10.03757745	9.996194625	9.961712068	10.01828369	10.05045691	9.967227292	10.1186594	9.921674445	9.952525888	9.900580546	9.892689642	9.932269093	9.834456216	9.820833951	0.211650639	0.285546826	-0.008183771	-0.016546217	0.868984731	0.946416201	0.052814464	0.077337124	0.441713165	0.649216382	0.009833589	0.01214328	0.904482577	0.940433669
ENSSTOG00000032437	ENSSTOG00000032437	ENSSTOG00000032437	ENSSTOG00000032437	ENSSTOG00000032437	reference	7.044091177	7.162780855	7.127520886	7.274828741	7.063463852	7.34467418	7.204508959	7.289491715	6.990434356	6.982304147	6.949502438	7.17129939	7.133413913	7.041141718	6.999193942	7.189139376	7.035723953	7.055044477	7.093335911	7.117609255	7.238388725	7.294245335	7.227746056	7.071795575	7.444618918	7.217493173	7.364454108	7.134062453	7.248509583	7.26856844	3.36E-04	0.00137229	0.123315121	0.296262179	0.057848714	0.231106764	-0.054382005	-0.11073931	0.474234439	0.677727198	0.213079645	0.326647698	0.03964788	0.098440641
ENSSTOG00000032450	COX6B1_ENSSTOG00000032450	COX6B1	COX6B1	ENSSTOG00000032450	human_blastn	8.637538435	8.518080418	8.467813037	8.613711487	8.5886031	8.478482712	8.693030801	8.431546256	8.380999166	8.713652167	8.598628487	8.565707978	8.539884227	8.657364337	9.000692494	8.588769215	8.678986237	8.523604801	8.550048362	8.58398712	8.609215988	8.453071471	8.666019238	8.595752355	8.518119398	8.691597625	8.544258411	8.532484108	8.593874959	8.443577459	0.647846728	0.698650267	0.010536965	0.02745271	0.841128482	0.935732467	0.018956311	0.034833322	0.799370366	0.893827312	-0.084542788	-0.120511213	0.381305574	0.521993747
ENSSTOG00000032576	MEF2D_containing	MEF2D_containing	NA	ENSSTOG00000032576	human_blastn	8.089354301	8.211325037	8.045838587	8.117380773	8.081062901	8.135708578	8.109653227	8.048213711	8.086751336	8.034263748	8.022626567	8.066331309	7.931149772	8.005299891	8.410997955	7.946481052	8.074870023	8.027330679	8.150176106	8.0171771	8.195625781	8.126060202	8.182765727	8.09160446	8.053683798	8.121111772	8.117915053	8.039100576	8.152774893	8.038936575	0.281267844	0.357580134	0.158219974	0.276730364	0.01703333	0.104839926	0.061689108	0.098665249	0.392610432	0.606076117	0.053956796	0.070522055	0.543804039	0.667781815
ENSSTOG00000032645	ENSSTOG00000032645	ENSSTOG00000032645	ENSSTOG00000032645	ENSSTOG00000032645	reference	10.49260116	10.87522088	10.89849676	10.69310535	10.95451554	10.87553742	11.14053419	11.37830454	10.58745994	10.77282247	9.982098033	11.3997784	11.4571716	10.83698251	11.28487213	10.46957469	9.756523385	10.86561849	10.36679424	10.24446782	10.7013251	11.39676673	11.51365194	10.26394129	10.57968477	11.15442741	10.54730707	10.5485961	10.57524439	10.34171638	0.060799241	0.104948682	0.060532552	0.485251034	0.198507207	0.475244639	-0.011580971	-0.072223121	0.848190119	0.922722453	-0.053958138	-0.209113618	0.581990532	0.701291015
ENSSTOG00000032651	ENSSTOG00000032651	ENSSTOG00000032651	ENSSTOG00000032651	ENSSTOG00000032651	reference	7.743989659	7.706664145	7.710157555	7.664259503	7.86208529	7.349748478	7.630356503	7.830188435	7.715104589	7.337662176	7.733106389	7.935532572	7.832403174	7.613115535	7.906175725	7.898987099	7.759682334	7.565001836	7.682760757	7.469526516	7.425063389	7.728837999	7.562342028	7.507717792	8.007886143	7.734364013	7.720295578	7.713119325	7.257554109	7.91048036	0.773082428	0.807520551	-0.014474793	-0.072085987	0.774225208	0.90343793	-0.005069322	-0.017963001	0.943049196	0.971633786	-0.086263001	-0.202848794	0.422298042	0.559329922
ENSSTOG00000032815	LINC01578_containing	LINC01578_containing	NA	ENSSTOG00000032815	human_blastn	9.272702001	9.332724829	9.317696972	9.40498506	9.523683826	9.277617524	9.362739659	9.31322649	9.448190223	9.457039108	9.515564866	9.412101188	9.464376882	9.306692473	9.893492351	9.392884556	9.367450023	9.23754134	9.404990908	9.315021645	9.26495118	9.267994005	9.321007041	9.420334094	9.406239723	9.346418949	9.435430773	9.503613097	9.24680905	9.199517214	0.021478282	0.044652413	-0.043834452	-0.100053062	0.412708054	0.686971368	-0.081524266	-0.135244888	0.268352403	0.484920329	-0.31693661	-0.412430696	7.69E-04	0.00506734
ENSSTOG00000032827	ENSSTOG00000032827	ENSSTOG00000032827	ENSSTOG00000032827	ENSSTOG00000032827	reference	7.526355457	7.256521593	7.403431988	7.503757002	7.503785059	7.505173533	7.617755753	7.501703832	7.57732415	7.655998729	7.466733023	7.66480308	7.752494239	7.559634232	7.891333041	7.483481667	7.558386951	7.520305359	7.481386071	7.4794422	7.447781409	7.33355359	7.403483066	7.515035867	7.497663477	7.478065128	7.446220669	7.679996473	7.507321228	7.426193533	3.37E-05	1.85E-04	-0.075839351	-0.176850154	0.187239542	0.461124315	-0.155649548	-0.26821436	0.045140297	0.152963444	-0.528627291	-0.651348321	9.51E-07	2.06E-05
ENSSTOG00000032941	ENSSTOG00000032941	ENSSTOG00000032941	ENSSTOG00000032941	ENSSTOG00000032941	reference	7.167478972	7.020370946	7.122002434	7.237653506	7.155108044	7.161931515	7.224630844	7.060139883	7.067551818	7.128049702	7.032809596	7.209557143	7.123440481	7.183644127	7.433042555	7.168552662	7.264351205	7.214497976	7.160730679	7.245248519	7.030567183	7.086900584	7.285149892	7.169044784	7.064561962	7.081181447	7.191530461	7.179949519	7.087096141	7.166941527	0.166387647	0.235906981	-0.071205348	-0.174518188	0.213838423	0.496155995	-0.130695402	-0.236985676	0.091293601	0.243619163	-0.20326464	-0.29028307	0.039514468	0.098300559
ENSSTOG00000032958	Metazoa_SRP_ENSSTOG00000032958	Metazoa_SRP	Metazoa_SRP	Metazoa_SRP	reference	10.30499623	8.42828868	8.225126055	8.978994323	10.82358945	10.97222957	9.560448402	8.948680526	8.907458997	8.822363853	9.069416101	8.949253142	10.99313239	9.058765656	8.89733009	9.431187482	9.592754354	9.778699193	10.36123948	8.857792202	9.341750281	9.567576479	9.864506149	9.780109967	10.34092074	9.457942383	9.877953396	9.253522796	10.65800915	11.01651914	0.181752961	0.252824891	0.022395677	0.559657073	0.440290898	0.707454805	-0.056713943	-0.961947089	0.184483848	0.384330703	-0.018488754	-0.191253963	0.793334392	0.863518113
ENSSTOG00000032973	ENSSTOG00000032973	ENSSTOG00000032973	ENSSTOG00000032973	ENSSTOG00000032973	reference	7.728475947	7.492903979	7.562933081	7.669729204	7.583489762	7.593680984	7.508763085	7.568799416	7.473701706	7.430894126	7.581369697	7.621717523	7.418660181	7.578527923	7.748729779	7.401985566	7.61843529	7.599510917	7.564359229	7.595348062	7.445274604	7.582295993	7.601344441	7.686978225	7.725258617	7.580700361	7.587497357	7.55405394	7.644300094	7.598834387	0.73209903	0.772747837	0.020583922	0.051727652	0.696083636	0.866988344	-0.018943804	-0.033798388	0.798326398	0.893273344	0.049358208	0.069483719	0.604986367	0.721243882
ENSSTOG00000033366	ENSSTOG00000033366	ENSSTOG00000033366	ENSSTOG00000033366	ENSSTOG00000033366	reference	7.413331931	7.331936851	7.739737751	7.600660297	7.637242026	7.26817305	7.359588412	7.533409161	7.524382857	7.21425674	7.344704513	7.710067878	7.463834836	7.555826552	7.719805497	7.666200673	7.493307959	7.35776959	7.366446608	7.233404277	7.446503383	7.701454088	7.440148164	7.383828759	7.77222762	7.430315664	7.507763686	7.400312409	7.011114902	7.598853656	0.78943316	0.821876554	-0.033988888	-0.166937098	0.508952078	0.755237434	-0.013491855	-0.048219914	0.849004307	0.92284603	-0.07411629	-0.175697335	0.489418363	0.619651848
ENSSTOG00000033872	ENSSTOG00000033872	ENSSTOG00000033872	ENSSTOG00000033872	ENSSTOG00000033872	reference	9.164261334	9.041190821	9.113556511	9.208140275	9.222286361	9.144908767	9.210087613	9.245701505	9.198059067	9.085254938	9.303595544	9.181424921	9.201742878	9.170453843	8.538690724	9.237688037	9.182614546	9.265404962	9.13902586	9.245158388	9.13461661	9.1846825	9.14857535	9.242693859	9.039946724	9.113301546	9.231806482	9.28796095	9.148213312	9.179764415	0.424060901	0.496325729	-0.063424634	-0.151911416	0.258426937	0.543817636	-0.073053746	-0.130888211	0.33043851	0.548951839	0.066658429	0.094439717	0.487423954	0.617581598
ENSSTOG00000033928	TRAK1_like_ENSSTOG00000033928	TRAK1_like	TRAK1	ENSSTOG00000033928	human_blastn	7.908989072	7.895339032	7.792375876	7.874497946	7.77036303	7.730229087	7.874352387	7.8938949	7.929169634	7.819559816	8.020867452	7.976039446	7.918882902	7.812201484	7.84014686	7.902190196	7.99979764	7.735076591	7.748254934	7.813839901	7.80138879	7.898617512	7.826104567	7.871412096	7.910229068	7.730091335	7.887991327	7.784836711	7.708675113	7.832024053	0.852294782	0.873714696	-0.007380694	-0.017251139	0.886318876	0.954968882	0.022721189	0.037861402	0.754863962	0.867387133	-0.078719421	-0.105019887	0.38741347	0.527108354
ENSSTOG00000034050	ENSSTOG00000034050	ENSSTOG00000034050	ENSSTOG00000034050	ENSSTOG00000034050	reference	9.26818761	9.104845037	9.228262118	9.923126067	9.635404182	9.90207119	9.634751691	9.775647953	9.468097076	9.069437998	9.273785905	9.427000329	9.595427651	9.407089079	8.630731562	9.515829049	9.166097772	9.547978568	9.285706333	9.129532029	9.110849539	9.478637271	9.346251703	9.345709131	9.478263756	9.483872729	9.662555178	9.391568733	9.49737805	9.714869012	4.62E-05	2.44E-04	-0.046126667	-0.168331563	0.398682209	0.674542044	-0.471575625	-0.764854709	1.22E-04	0.002052812	0.003588654	0.006786414	0.973103406	0.983483394
ENSSTOG00000034539	SPATA13_like	SPATA13_like	SPATA13	ENSSTOG00000034539	human_blastn	7.87995057	7.97857802	7.825514932	8.042921968	7.937347179	8.024029964	7.96396317	7.820054416	7.846345551	7.720263875	8.04074573	7.887707356	7.813818579	7.797850225	7.538453888	7.979498549	7.716857952	7.997375036	7.654232625	7.914413717	7.81713155	7.952995642	7.773786393	7.816585201	7.897225952	7.886804726	7.795397759	8.013271143	7.76064487	7.76932282	0.02497548	0.050424488	-0.020766984	-0.054001345	0.694774462	0.866262191	-0.059638024	-0.109344347	0.4271797	0.636591834	0.19293493	0.275324911	0.049917273	0.117078992
ENSSTOG00000034585	ENSSTOG00000034585	ENSSTOG00000034585	ENSSTOG00000034585	ENSSTOG00000034585	reference	9.551883867	9.655325852	9.749983048	9.683768712	9.597637074	9.659338116	9.676391084	9.780193765	9.781701817	9.64600883	9.675787414	9.768738979	9.791628274	9.658065036	10.06222857	9.746692125	9.616600427	9.68142711	9.608393854	9.645300929	9.64336204	9.656101947	9.807425547	9.67202474	9.700171179	9.636438057	9.769746512	9.763964635	9.712257243	9.702994611	0.020555612	0.04312915	-0.069530908	-0.117050123	0.169736657	0.437259943	-0.060643929	-0.081255936	0.341560187	0.560249963	-0.246413703	-0.285728659	8.51E-04	0.00547409
ENSSTOG00000034702	ENSSTOG00000034702	ENSSTOG00000034702	ENSSTOG00000034702	ENSSTOG00000034702	reference	7.205576159	7.120150002	6.700302622	7.407476915	7.400325473	7.415921053	7.347592694	7.53770294	6.41247644	6.501104436	6.720253498	6.581897825	6.586878509	6.721960309	6.51829391	6.860477202	6.523866412	6.801131315	6.559193057	6.604132427	7.024983568	7.263184217	6.620673106	6.590316904	7.268156918	7.092231247	7.298850608	7.001942501	7.350368985	7.303524278	8.78E-88	1.76E-84	0.8249992	0.990812536	8.56E-11	3.64E-08	-0.403993691	-0.577864766	4.91E-05	0.001035505	1.822684197	1.904372507	9.37E-30	1.02E-26
ENSSTOG00000034710	FAM89B_like	FAM89B_like	FAM89B	ENSSTOG00000034710	human_blastn	9.465676221	9.447727055	9.332956493	9.516977193	9.572996616	9.578775272	9.600525429	9.515520062	9.54545257	9.453757419	9.44775959	9.463570561	9.464054676	9.498850591	9.914647666	9.349368341	9.542053499	9.422476432	9.45460941	9.394125272	9.474564898	9.537241063	9.514880048	9.539425451	9.505336028	9.503933212	9.493736651	9.420600772	9.519162202	9.439429092	0.089218955	0.143640847	0.063397399	0.120784229	0.230930319	0.515735808	-0.078476615	-0.114388668	0.254872039	0.469443632	-0.124358843	-0.15312367	0.130010914	0.239999243
ENSSTOG00000034807	LINC00634	LINC00634	LINC00634	ENSSTOG00000034807	human_blastn	8.358666188	8.197629159	8.41978938	8.288180523	8.25516154	8.2881618	8.32608224	8.426971281	8.285759585	8.514804952	8.615276035	8.308394242	8.201013948	8.701930134	8.766547559	8.450120416	8.300525372	8.556549755	8.218349253	8.434675291	8.371218823	8.193361208	8.264313927	8.308639705	8.094457201	8.336229103	8.456185839	8.321671041	8.319235542	8.579079225	0.017462936	0.037739135	-0.255574933	-0.479914205	0.002754984	0.030247011	-0.020589107	-0.043707357	0.785539518	0.886093417	-0.153794703	-0.240777217	0.135289785	0.246657877
G10018	G10018	G10018	NA	G10018	reference	8.649077089	8.89943795	9.017078664	9.266557711	8.904123687	8.403900559	9.165811817	8.996092798	9.063954564	8.687123706	9.210933336	8.984307801	8.686450733	9.188051261	8.869187793	9.067983279	8.956828441	8.575520858	8.683292233	8.962141445	8.933502457	8.936258465	8.597189618	8.786643612	9.227223093	8.556771504	9.066212529	8.81120387	8.824802476	8.960017492	0.322551622	0.398773623	-0.109668106	-0.373523014	0.080400777	0.283215031	-0.117817751	-0.323921018	0.129695802	0.307877211	-0.067744844	-0.136055026	0.528001747	0.655061864
G10028	G10028	G10028	NA	G10028	reference	7.08248348	7.232190069	7.202892493	7.268944589	7.219842808	7.250732223	7.124474746	7.116204592	7.08139148	7.243529102	7.229789206	7.074147773	7.114161199	7.052119939	7.045693997	7.239656682	6.997347538	7.112450555	7.16690842	7.192376223	7.125953549	7.102255658	7.061456591	7.188019962	7.127282367	7.167175188	7.359494558	7.366149831	7.195298088	7.320397553	0.037625413	0.070378765	-0.02604392	-0.068331406	0.624809821	0.829986824	-0.072684146	-0.134401364	0.335897136	0.553905748	0.051193021	0.074553399	0.600501033	0.717132685
G10153	CCNI_like	CCNI_like	CCNI	G10153	human_blastn	7.740096112	7.878804779	8.049763002	7.877387905	7.943755543	7.956634025	7.996980594	7.994174248	8.149510534	8.149766875	8.099541822	7.847396293	7.820632123	8.136333318	7.682387964	7.867136505	8.075424305	8.201955102	8.092585179	8.049452608	8.160473991	8.092972299	8.249213676	8.080444981	7.932221118	7.97759573	8.011394703	7.823514996	8.048158463	8.022859794	0.1985025	0.271367937	-0.069171503	-0.199075598	0.230001437	0.514999496	0.021082041	0.046440428	0.78063882	0.882635146	0.029559727	0.048190919	0.774350278	0.848457194
G10161	G10161	G10161	NA	G10161	reference	8.3926235	8.410281374	8.617318719	8.714735602	8.755678802	8.9060019	8.721856839	8.744719599	9.078286335	8.372168166	8.756626892	8.792323634	8.640775429	8.815112812	8.9414124	8.70647574	8.823352937	8.698853831	8.774263034	8.682285744	8.612723412	8.767239079	8.618607216	8.581161397	8.926079791	8.594339431	8.646295952	8.655614271	8.595492458	8.69968752	0.043881785	0.079979568	-0.135757433	-0.293729438	0.040326894	0.183183658	-0.222016561	-0.383305083	0.007401209	0.043253401	-0.326706249	-0.457934315	0.001486381	0.008428662
G10206	G10206	G10206	NA	G10206	reference	7.570593642	7.501418286	7.559295441	7.622527514	7.629701558	7.75440994	7.671942252	7.704360048	7.479689651	7.538097214	7.400701004	7.755279152	7.675082484	7.444702356	7.187612537	7.602800675	7.602204884	7.529097553	7.621427524	7.561663033	7.401617784	7.512652836	7.632838892	7.6231171	7.570549023	7.659828915	7.561377165	7.466530196	7.640337604	7.867393729	0.236279542	0.310998877	0.015568023	0.051295703	0.769461293	0.901112189	-0.146209067	-0.316903273	0.068055918	0.200322127	-0.015064825	-0.025470299	0.885076273	0.926258723
G10245	G10245	G10245	NA	G10245	reference	8.294408728	8.336507778	8.373010032	8.304014608	8.349763972	8.27389196	8.221397541	8.27907368	8.105860377	8.303686534	8.308625693	8.158759906	8.192927559	8.115786699	8.417746295	8.177695514	8.226310882	8.033582071	8.243759604	8.226776123	8.118102426	8.049301559	8.034271258	8.382610869	8.249904037	8.299427276	8.199395377	8.340829274	8.305322221	8.280890137	0.838789399	0.862515197	0.010388807	0.025644314	0.842222549	0.935863324	-0.070208787	-0.121307493	0.34478843	0.563088922	-0.002193017	-0.003030919	0.981364877	0.987611943
G10270	G10270	G10270	NA	G10270	reference	7.258971269	7.19803525	7.360100726	7.60077188	7.743819151	7.076195231	7.488446682	7.224633673	7.329259651	7.328721599	7.239690749	7.514386325	7.36800697	7.57293959	7.749187318	7.607850061	7.856619503	7.124867227	7.123907977	7.598856648	7.305424983	7.313030823	7.320860302	7.067491931	7.283691761	7.572350416	7.277106358	7.81956445	7.657986037	7.527069009	0.839896037	0.863284275	-0.021191651	-0.142724933	0.653240007	0.846573722	-0.057208032	-0.271619088	0.391937327	0.605570346	-0.099467937	-0.304855649	0.340402674	0.482457641
G1038	ADIPOR1_G1038	ADIPOR1	ADIPOR1	G1038	human_blastn	7.853053763	7.566681641	7.772482821	7.587085284	7.564157048	7.572916735	7.554186607	7.568223798	7.589787742	7.680920967	7.555105834	7.778462681	7.769126984	7.659455053	7.452862532	7.821352884	7.696396155	7.562048773	7.722980094	7.664078079	7.627908765	7.500748437	7.522999242	7.71926776	7.585367832	7.758426188	7.578513051	7.647614594	7.507066944	7.63265521	0.426717921	0.498901743	-0.008209391	-0.022599308	0.876392163	0.949970894	0.116340335	0.220540372	0.132727713	0.31248534	0.011704977	0.017392146	0.905723735	0.941480105
G10410	G10410	G10410	NA	G10410	reference	7.659226211	7.901533727	7.783357861	7.462906894	7.28316142	7.791807835	7.950957019	8.672641944	7.494598161	7.551814727	7.290185215	9.046657998	8.677133793	7.691877303	7.726612173	8.212770621	7.098158943	7.312102141	7.635785375	7.266806138	7.836954415	7.554937665	8.757562469	7.026867706	7.676296001	7.539633075	7.548715859	7.319278153	7.451677499	7.266315202	0.169182396	0.239010487	-7.62E-04	-0.014944095	0.9809469	0.993413066	-0.033513694	-0.457881891	0.464066462	0.668435687	-0.145338489	-1.069070667	0.089357978	0.181170101
G10649	ZNF518B_containing	ZNF518B_containing	NA	G10649	human_blastn	7.099873742	7.363002951	7.127237316	7.193243395	6.936412707	7.178835825	7.086538988	7.301548656	7.06408175	7.139758074	7.140186163	7.064499744	7.129017283	7.036660037	6.896745269	7.072937419	7.17732471	7.124739814	7.073637771	7.052578528	7.112116117	7.361756959	7.243506111	7.132588147	7.145614023	7.289224521	7.104926285	7.295589452	7.287535124	7.210451488	0.016996621	0.036863795	0.179665697	0.374389657	0.014467551	0.09415254	0.14035663	0.271671846	0.075121409	0.214672211	0.359054501	0.516262271	8.69E-04	0.005562677
G1065	G1065	G1065	NA	G1065	reference	7.478174218	7.331743076	7.296415423	7.570162312	7.617320107	7.743627549	7.324370728	7.495385198	7.439823708	7.436151758	7.618414545	7.504670381	7.372290069	7.594074854	7.757418148	7.551288692	7.441249469	7.452637162	7.43616067	7.606429536	7.457618585	7.416587206	7.30633079	7.444656792	7.492595688	7.448223276	7.429407669	7.362536834	7.628424646	7.44030299	0.5812528	0.642260325	-0.059436413	-0.179509988	0.292798298	0.580136099	-0.138030285	-0.295627697	0.082694445	0.229171408	-0.133179582	-0.219162965	0.20287024	0.332897532
G10744	G10744	G10744	NA	G10744	reference	7.38801776	7.413101382	7.513560952	7.600726516	7.546909903	7.712959803	7.488410015	7.617616181	7.665928457	7.25468377	7.386764411	7.605179558	7.454849584	7.549744479	7.022133898	7.473472165	7.504445705	7.542936976	7.465757846	7.491560967	7.374209391	7.631162025	7.544330471	7.402037345	7.716619343	7.454570198	7.480170393	7.536087541	7.485688279	7.653704725	0.227427316	0.301657065	-0.027553986	-0.096452784	0.606493387	0.816780629	-0.134876327	-0.316304616	0.089868572	0.241219835	0.030289568	0.054354305	0.774426404	0.848463346
G1075	RPL21_G1075	RPL21	RPL21	G1075	human_blastn	9.183182639	9.021984733	8.994132457	9.177234095	9.234320268	9.018027716	9.083487985	9.092685947	9.128118276	9.121457555	9.152319561	9.248247229	9.119298367	9.079960505	9.675147052	9.295922965	9.134597971	9.081961518	9.172188203	9.042385426	9.113407405	9.019606012	8.969382487	9.194978766	9.11814748	9.007770165	9.081443721	9.363150492	9.098733749	9.107771588	0.217592448	0.291731469	-0.036285228	-0.094243475	0.500858832	0.750737716	-0.047761754	-0.089083051	0.524855868	0.717843903	-0.237157877	-0.336193648	0.016849976	0.051697033
G10765	G10765	G10765	NA	G10765	reference	7.852814336	7.779552031	7.992465777	8.025417524	8.159707284	7.936269795	8.029397736	7.947020824	7.919888308	7.918924814	8.033599924	8.012247007	7.871401279	7.948014628	7.815756938	7.979355626	7.992781489	7.838551992	7.905549287	7.884961063	7.861018521	7.762599865	7.937811821	7.943249061	7.974817499	7.73782393	8.064423447	8.195129374	8.001256347	7.940620681	4.20E-05	2.24E-04	-0.22875332	-0.33801249	0.00165883	0.021257401	-0.35049263	-0.460269843	1.74E-05	4.65E-04	-0.189513282	-0.239419916	0.028379567	0.076362103
G10810	G10810	G10810	NA	G10810	reference	8.602936694	8.432149232	8.073264118	8.706121209	8.606939811	8.528802978	8.123738096	8.284531294	8.422022785	7.837251199	8.3123441	8.313596082	7.888811398	8.1834194	7.662424066	8.340883325	8.6168505	8.366106864	8.19479932	8.400989566	8.061062036	8.548904361	7.767684798	8.194892377	8.651978271	8.529449555	8.508964894	8.355041613	8.740052904	8.431511649	0.006682201	0.017035366	0.076266424	0.362596679	0.169608416	0.437259943	-0.008459165	-0.031875229	0.90376182	0.952607391	0.354632603	0.744159219	0.005250866	0.021667924
G10872	AUTS2_G10872	AUTS2	AUTS2	G10872	human_blastn	7.224751959	7.391322616	7.48489785	7.499813499	7.387893708	7.233083828	7.345203818	7.386590139	7.601005381	7.487024471	7.297279786	7.406057458	7.426332502	7.476254028	7.289309038	7.426526507	7.478255419	7.265656173	7.460216615	7.365759902	7.287055517	7.20160478	7.336230624	7.403616721	7.253661125	7.340934678	7.616493024	7.460540836	7.380057839	7.500350149	0.170906798	0.240923325	-0.098903814	-0.248955415	0.107135719	0.334856081	-0.099908003	-0.20055532	0.19594422	0.398844648	-0.245475382	-0.36825159	0.017769067	0.053803518
G10887	G10887	G10887	NA	G10887	reference	7.851818038	7.829335228	7.789910299	7.717933665	7.699097465	7.829286698	7.761266947	7.79564851	7.661090924	7.71722821	7.775404039	7.756537652	7.795867163	7.779940086	7.776626505	7.791268363	7.745454879	7.691375838	7.767685185	7.712115698	7.768527621	7.688097805	7.833966435	7.799446765	7.85932904	7.748584772	7.815851611	7.808064648	7.763400129	7.697480701	0.925934673	0.936047377	0.012752974	0.024065015	0.79203251	0.913641219	0.024650799	0.034280359	0.707456359	0.8408815	0.069377472	0.0831876	0.372208174	0.513604076
G11148	HNRNPC	HNRNPC	HNRNPC	G11148	human_blastn	9.157821895	9.256368648	9.25043233	9.12642081	9.312686481	9.354309553	9.287174985	9.219801618	9.229914869	9.159124213	9.174873777	9.145193744	9.139083113	9.274426635	9.387711528	9.064019253	9.319956768	9.396821185	9.199510813	9.22216269	9.09729556	9.258390771	9.292109882	9.223207309	9.111258265	9.258270706	9.157963769	9.29624197	9.290489812	9.263883233	0.906803945	0.919953787	-0.023899471	-0.046604498	0.629633094	0.832630711	-0.066368033	-0.094794295	0.326686365	0.545304318	0.001688206	0.002057524	0.983179834	0.988602235
G11250	MIR4453HG_containing	MIR4453HG_containing	NA	G11250	human_blastn	8.037945442	7.932736782	7.857439112	8.173549524	8.049175628	8.067879938	8.048989496	7.963428532	7.788092233	7.813895432	7.908459045	7.682353871	7.812243561	7.864314586	7.773045308	7.917257636	7.914154935	7.883856148	7.766494321	7.925646194	7.905632206	7.945253464	7.774429327	7.753786587	8.096641959	7.996326597	8.016455024	8.007027303	7.995550782	8.037587015	4.15E-12	9.31E-11	0.093544759	0.158704366	0.085772247	0.293239779	-0.140638696	-0.190803713	0.035178552	0.129213529	0.33603544	0.397723198	3.05E-05	3.95E-04
G11298	ABHD3_like	ABHD3_like	ABHD3	G11298	human_blastn	7.759148298	7.78674749	7.801646476	7.870641338	7.882946134	8.070828967	7.997272248	7.917860131	7.845911467	7.820753846	7.933939008	7.772033154	7.629876196	7.847551933	7.763969232	8.045284519	7.7596716	7.918144839	7.792262292	7.898016264	7.871702676	7.808749409	8.028236595	7.843124847	7.952605261	7.752043489	7.920627465	8.04495445	7.971582479	7.939116853	6.55E-04	0.002420307	-0.13288206	-0.241399392	0.034299654	0.165223275	-0.212776716	-0.317763821	0.00533894	0.034114443	0.036301037	0.047598801	0.683855897	0.783102209
G11404	TMEM184C_G11404	TMEM184C	TMEM184C	G11404	human_blastn	8.074608178	8.065097053	8.037820984	8.000885975	8.018843928	7.946990262	8.083565879	8.084776641	8.008485693	7.989891249	8.126302701	7.882581618	7.857839421	7.996148287	8.1571206	8.023614401	7.982041222	8.06159277	7.984689886	8.016691391	7.961267199	7.978028657	8.031680158	8.102026598	7.970162927	7.946636151	8.083628278	8.078304472	8.064019996	8.016034334	0.687941145	0.733474729	-0.047411032	-0.089145084	0.350270469	0.634353854	-0.033351592	-0.047611284	0.619570589	0.784470142	0.051643294	0.0628528	0.518401944	0.646468193
G11412	G11412	G11412	NA	G11412	reference	6.964739872	7.007961995	6.731140509	7.01966196	7.152967531	7.053165284	7.017169585	6.974900221	6.978550971	6.808666062	6.812370319	6.856399563	6.842122932	6.887916578	6.678083996	6.808531323	6.777024683	6.926860461	6.85163401	6.834919456	6.921682791	7.041243509	6.850118774	6.66589439	7.063914937	7.001191623	6.902155917	6.841595061	6.889673245	7.004176002	3.69E-06	2.61E-05	0.236391148	0.413151852	0.003265226	0.033841911	-0.075039242	-0.135742662	0.318801051	0.537499376	0.267460171	0.378600434	0.007681318	0.028749392
G11440	PGRMC2_like_G11440	PGRMC2_like	PGRMC2	G11440	human_blastn	9.844766081	9.951133125	9.975206266	9.854652693	9.971630932	9.939699043	10.06764634	10.00787796	9.822371403	9.971676971	9.824092539	9.752205258	9.773716015	9.800793932	9.871075148	9.899691414	9.78336002	9.900239388	9.847241472	9.877119735	9.947713745	9.946054038	9.961839261	9.908687314	10.12855958	9.837201517	10.04167374	9.965108358	9.963686923	9.901667123	0.014639924	0.032538273	0.022390447	0.038663419	0.630812673	0.833853553	-0.076825643	-0.099830323	0.213822111	0.42036706	0.088991693	0.102480421	0.207453742	0.338296637
G11483	KCNA6_G11483	KCNA6	KCNA6	G11483	human_blastn	7.844463026	8.298137794	8.029922324	7.806540318	8.135159145	8.060826496	7.841641938	8.093704031	7.908789149	7.856270012	7.916929468	7.892617955	8.030953961	7.971412632	7.2114924	7.965380076	7.80149108	8.053832297	7.903665792	7.859698544	7.894559656	8.043365078	7.789042156	7.802589167	7.786540943	8.198132181	7.855511358	7.73118039	7.765330948	7.938153638	0.079139215	0.130485362	0.038338677	0.157253112	0.472111321	0.732847634	0.049046971	0.144782651	0.508221078	0.704948038	0.261959255	0.506456769	0.02222203	0.063650961
G11535	G11535	G11535	NA	G11535	reference	7.384772209	7.287837753	7.339390674	7.093233525	7.366113347	7.247075551	7.325636608	7.181330684	7.254590425	7.243569746	7.367700736	7.190636289	7.284133903	7.217645852	7.445626572	7.355039046	7.412758624	7.213823751	7.318873604	7.212282855	7.254306575	7.320997567	7.23928419	7.358729488	7.351658092	7.311279738	7.358746992	7.476112433	7.190667489	7.273968597	0.790273363	0.822395788	0.009998642	0.027167417	0.849702245	0.938956342	0.083089417	0.157842471	0.275283147	0.492562395	0.039440725	0.058137987	0.688677385	0.787200054
G11647	G11647	G11647	NA	G11647	reference	7.915553017	7.715867356	7.796952344	8.031766905	7.923682585	8.074343649	7.986067524	7.920971688	7.967737011	7.765097565	7.946715238	8.045528322	7.924314932	7.924663342	8.272194297	7.961558623	7.970227537	7.939353725	8.003317544	7.933243728	7.897355941	7.758336054	7.859318022	7.806211681	7.923722028	7.855936641	7.697976368	7.840703731	7.957195319	7.902610031	0.082591767	0.135104232	-0.071242263	-0.176128005	0.214104475	0.49649627	-0.183926765	-0.324576713	0.021763876	0.09233478	-0.259721364	-0.368435406	0.009517335	0.033558538
G11890	ZNF415_containing	ZNF415_containing	NA	G11890	human_blastn	8.138823018	7.909917525	7.907464902	8.104757275	8.113012162	8.097997605	7.867364039	8.006890626	7.83231223	7.910054874	7.93844923	7.949432221	7.864139066	7.854602205	8.114987259	7.919250445	7.74643952	7.769158903	7.902439605	7.871076784	7.906702288	8.088434484	7.801142306	7.787655959	7.841940903	8.017024289	7.980622663	8.08752185	8.059865976	7.96024625	0.002360766	0.00719896	0.144805891	0.275606313	0.027881818	0.144675257	-0.028556718	-0.048406015	0.696530219	0.834011642	0.118813556	0.161098854	0.201151625	0.331025369
G11891	ZNF83_containing_G11891	ZNF83_containing	NA	G11891	human_blastn	10.10127604	9.955928705	9.991169752	10.27687513	10.21773415	10.29076164	10.15841853	10.14355776	9.980916212	9.835118534	10.03474863	9.981571013	10.00675419	9.939823695	9.615309714	10.03667591	9.843065466	9.946127726	9.915982326	10.02221753	9.949939933	10.14978693	9.873374844	9.996835537	10.0667538	10.05605963	10.06200618	10.05295778	10.13220025	10.29754528	6.46E-07	5.54E-06	0.044196493	0.084843434	0.384916363	0.66442384	-0.190736285	-0.263519621	0.006746463	0.040327962	0.187828192	0.228440267	0.020625965	0.060080426
G11897	G11897	G11897	NA	G11897	reference	7.584661819	7.583386791	7.485535006	7.537723017	7.449654933	7.46469151	7.364749827	7.558809495	7.509074528	7.660691809	7.534511313	7.565017202	7.530431068	7.478939625	7.670832126	7.605417016	7.617709944	7.522799729	7.62198862	7.546356478	7.541430165	7.493250681	7.630089384	7.564830309	7.577337808	7.493201983	7.543092166	7.680984971	7.65585674	7.530592796	0.076813038	0.127225228	0.013615037	0.027017215	0.7829328	0.908839512	0.102816033	0.148270056	0.136429691	0.318768635	-0.068116793	-0.083180013	0.397642449	0.536536396
G11969	FXYD7	FXYD7	FXYD7	G11969	human_blastn	8.505944589	8.309443559	8.340181442	8.443533561	8.567421353	8.56574194	8.70632896	8.657377448	8.376817728	8.449262523	8.463744214	8.507178856	8.339631161	8.49016564	8.961701583	8.488999322	8.370637293	8.61186572	8.407608025	8.580974752	8.651347388	8.480393804	8.712489001	8.485965283	8.58098024	8.497041397	8.402420327	8.450967339	8.563990905	8.376874339	0.785600158	0.818523397	0.006931418	0.021629337	0.895882416	0.958406215	-0.082196733	-0.176206501	0.285282259	0.502000755	-0.065429499	-0.10565686	0.525165816	0.652438332
G11993	FTH1_G11993	FTH1	FTH1	G11993	human_blastn	9.465457083	9.263082621	9.404467302	9.578595378	9.512486732	9.513182569	9.409882377	9.44090745	9.261992886	9.408486985	9.216187622	9.626706157	9.623638052	9.123348083	10.02974371	9.635707969	9.493337904	9.308216094	9.535856697	9.422708714	9.102752552	9.228886604	9.368648464	9.736650005	9.288295602	9.380576266	9.652062066	9.728402379	9.490037417	9.585625479	0.041977863	0.077011682	-0.031845278	-0.100241008	0.555359897	0.783355551	-0.155716759	-0.327765887	0.053461476	0.17059187	-0.315814235	-0.490212631	0.004084949	0.018091347
G12041	MORF4L1_G12041	MORF4L1	MORF4L1	G12041	human_blastn	8.981306499	8.965699615	9.019875348	9.117045746	9.167806869	9.054024987	9.07196302	9.156909262	9.293646432	9.089244389	9.262415433	9.083537841	9.004932262	9.012675204	9.635020808	9.011609552	9.031067832	9.016533185	8.999092599	8.966206749	9.15738585	9.110328194	9.118536933	9.103099774	9.258150879	8.934752363	8.900649417	9.100724256	9.075176755	9.025904696	0.136409053	0.201696994	-0.022702631	-0.061205365	0.669585857	0.854043929	-0.072370466	-0.136886208	0.339744668	0.558185089	-0.246084064	-0.352992326	0.014320774	0.045563689
G1232	G1232	G1232	NA	G1232	reference	9.382106706	9.685189808	9.876529812	9.60094494	9.940534135	9.725572723	9.952829977	9.997533089	9.241350709	9.801880851	8.778891838	9.746799809	10.38561842	9.557105746	10.3328406	9.1521498	8.712718311	9.490133836	9.165243396	9.21963027	9.453936545	10.16548143	9.783840484	9.200406829	9.147198243	10.32644788	9.316841721	9.598023458	9.51781689	9.447866355	0.002376903	0.007246332	0.124879904	0.756044069	0.031243603	0.156062383	0.008994875	0.050389899	0.885734993	0.943509774	-0.007618052	-0.02697661	0.939092586	0.962365958
G12328	G12328	G12328	NA	G12328	reference	7.215893053	6.988245885	7.222139521	7.282781999	7.216797103	7.155159764	7.365233838	7.203572306	7.267956525	7.199261085	7.229203268	7.262109571	7.169394117	7.346458674	7.729069088	7.22043842	7.278344785	7.260884145	7.278677128	7.182937665	7.171684614	7.22929643	7.224581558	7.103343889	7.30957087	7.187119504	7.273590598	7.355453062	7.264572383	7.270905772	0.187571192	0.259162263	-0.0787846	-0.237863524	0.180622117	0.451571152	-0.093707948	-0.215638048	0.225867929	0.434650374	-0.276827618	-0.449811677	0.011613859	0.03879777
G12596	G12596	G12596	NA	G12596	reference	7.500954113	7.416138159	7.504151765	7.336902144	7.398687314	7.576887977	7.380949018	7.443767472	7.371227178	7.415814329	7.399306658	7.327068744	7.364615881	7.424405714	7.525936357	7.180219561	7.312137529	7.403262238	7.268729245	7.145180665	7.353370179	7.480409452	7.490714364	7.315771147	7.360668115	7.443928429	7.505432997	7.588738794	7.424690879	7.337916116	0.200597403	0.273641147	0.047199104	0.124903315	0.39045541	0.669207459	0.008638212	0.016611697	0.908370157	0.954344714	0.078156066	0.115975669	0.430220697	0.567076968
G12601	G12601	G12601	NA	G12601	reference	7.574888325	7.528788317	7.362992023	7.59058669	7.630582681	7.66940099	7.715414833	7.559762119	7.651851388	7.574211489	7.71535049	7.635992585	7.470904854	7.690929221	8.058391313	7.545856616	7.466462466	7.720639071	7.621275821	7.604788655	7.688160914	7.535983865	7.702420834	7.530131267	7.644543069	7.428366271	7.630451531	7.353621796	7.610168662	7.61732897	0.551858962	0.61498481	-0.03955181	-0.133165278	0.467440013	0.729435129	-0.072907392	-0.174598081	0.340683848	0.559179931	-0.195225012	-0.334004981	0.069635064	0.150434241
G12628	G12628	G12628	NA	G12628	reference	12.07648905	11.90793616	12.03843901	12.17501992	12.21770627	12.27757784	12.27070952	12.24979577	12.18428114	12.06125163	12.17046124	12.22463708	12.06292919	12.28059126	12.98667057	11.99990863	12.20689865	12.27347592	12.05385815	12.17872456	11.97082121	12.06743751	12.1954633	12.15344293	12.30503032	12.07531251	12.10766001	12.10337158	12.12974266	12.02278197	0.06578461	0.111774387	-0.072083334	-0.196549224	0.213128894	0.495666792	-0.157924902	-0.310936049	0.048867544	0.16095842	-0.324934504	-0.480998444	0.002473005	0.012245956
G1274	G1274	G1274	NA	G1274	reference	8.590406204	8.709999499	8.509423712	8.71994484	8.707584951	8.838712411	8.799766823	8.615228604	8.528170843	8.536703383	8.601188446	8.519202513	8.512554444	8.530668747	8.622258379	8.630375336	8.503591906	8.556641609	8.413059139	8.556964908	8.672058918	8.720709859	8.568109709	8.546976645	8.752735	8.706729904	8.649217182	8.52655129	8.764717485	8.657369379	3.87E-06	2.72E-05	0.137064937	0.204853953	0.016591338	0.102902692	-0.075853419	-0.100892167	0.232420439	0.442595214	0.200981012	0.23450158	0.006815945	0.0263205
G12833	SYT3	SYT3	SYT3	G12833	human_blastn	7.504032442	7.516986316	7.367593978	7.636374486	7.625908887	7.604682335	7.800845982	7.726862639	7.596714505	7.601648641	7.514461751	7.684886757	7.587275881	7.626341227	8.07353842	7.667184515	7.631043488	7.696920862	7.521676127	7.631580144	7.59047713	7.555962969	7.745241426	7.732038349	7.760650164	7.505683174	7.685818159	7.776687615	7.728804622	7.710040829	0.059050638	0.102562981	-0.03557477	-0.105795428	0.512089198	0.757070148	-0.164313157	-0.32674609	0.041854477	0.145307248	-0.26463719	-0.404346339	0.012220137	0.040396953
G12914	G12914	G12914	NA	G12914	reference	7.17399326	7.308177436	7.381110044	7.541921128	7.481450095	7.544225925	7.440091751	7.565317512	7.636459398	7.435687551	7.539062893	7.512053871	7.484764992	7.525337292	7.564800373	7.348908015	7.507889523	7.49396574	7.351199596	7.591389284	7.377378979	7.36015198	7.603637082	7.465308187	7.501929138	7.452619086	7.539602238	7.553066715	7.46157194	7.517354376	0.003768901	0.010583706	-0.154755375	-0.295029725	0.02214581	0.124674165	-0.273528617	-0.419931371	0.001081678	0.010748004	-0.349470206	-0.461340457	3.61E-04	0.002829763
G12941	G12941	G12941	NA	G12941	reference	8.592365246	8.473829142	8.569537423	8.49548844	8.548554104	8.650509678	8.452519976	8.538440218	8.427983448	8.536472746	8.478041591	8.459413619	8.525950741	8.536276093	8.493572347	8.579247234	8.517762585	8.570236336	8.522955276	8.597323745	8.476592715	8.4689657	8.502238364	8.486805181	8.497105498	8.406385629	8.62778256	8.61766023	8.562276771	8.574068488	0.222293656	0.296350494	-0.071769513	-0.11339256	0.141963249	0.39616043	-0.076167392	-0.097479316	0.208423503	0.413650214	-0.001025959	-0.001172574	0.988101759	0.992141895
G12968	G12968	G12968	NA	G12968	reference	7.882923695	7.803938364	7.778062089	8.056891941	7.85941815	7.985469753	7.98226295	7.8931495	7.818800108	7.659101876	7.834348846	7.837674673	7.937046424	7.850855998	8.072673725	7.814075511	7.802395986	7.946400074	7.630899074	7.888969328	7.841862301	7.783364084	7.724615664	7.792518832	7.908368155	7.863362556	7.820124921	7.761545854	7.915046895	8.048392463	0.069750144	0.117401522	-0.008407717	-0.021161685	0.872270914	0.948579838	-0.146327855	-0.24910455	0.056970109	0.178335413	-0.045046783	-0.062978024	0.634969058	0.74411596
G13022	G13022	G13022	NA	G13022	reference	7.350331444	7.400303548	7.474694951	7.926758523	7.363317936	7.82862365	7.734090089	7.806044818	7.344271809	7.337606694	7.685154838	7.502239992	7.433821578	7.754809516	7.080260054	7.767949574	7.430151963	7.584116597	7.228347824	7.517160054	7.346508	7.627358293	7.441239865	7.353894979	8.016301497	7.368641532	7.772872977	7.506947023	7.800465139	7.913323635	3.24E-08	3.74E-07	-0.188088007	-0.521099623	0.013381848	0.089864589	-0.381233357	-0.720158142	6.15E-04	0.007023619	0.0818927	0.163992664	0.446280772	0.580981898
G13224	MAF	MAF	MAF	G13224	human_blastn	8.548208181	8.454966401	8.325962117	8.385014015	8.521889633	8.332459558	8.439297735	8.263188828	8.182912554	8.175066673	8.31728091	8.195350655	8.22330103	8.232250414	8.382960166	8.316188041	8.186492314	8.343756445	8.431817338	8.389055545	8.278723667	8.281607309	8.340415352	8.365332854	8.224178779	8.394374419	8.43882079	8.269153168	8.461385258	8.353146488	0.080318832	0.132014276	0.080630076	0.16452061	0.153844322	0.414697296	0.003277348	0.005258304	0.963523063	0.983048416	0.242312126	0.313415555	0.007445512	0.028094024
G13240	MAF_containing	MAF_containing	NA	G13240	human_blastn	8.655280382	8.953808664	8.899924746	8.693823502	8.726436472	8.860917773	8.804670654	8.905634355	8.780500095	8.648511816	8.875215863	8.793744019	8.82567664	8.715797077	8.308247336	8.839481473	8.661590054	8.923046283	8.903081284	8.765663519	8.721880462	8.827532764	8.762703755	8.754228358	8.823825341	8.815340726	8.845584157	8.759604466	8.978983841	8.942653179	0.207626924	0.281221835	-0.037193391	-0.093032871	0.488890925	0.744472855	-0.00160783	-0.002915239	0.982742957	0.992366077	0.138069801	0.19495517	0.152587859	0.270371037
G13329	G13329	G13329	NA	G13329	reference	7.47207123	7.30679392	7.354867808	7.564541376	7.419461999	7.688607166	7.573805175	7.589871964	7.171742549	7.277969784	7.234010877	7.137622799	7.283699727	7.287329085	6.974700772	7.31385786	7.181593913	7.338564233	7.176816131	7.189071496	7.175505448	7.450480554	7.33082884	7.260285304	7.491887852	7.403524554	7.454312196	7.609942338	7.497739714	7.570006828	3.49E-14	1.09E-12	0.057447958	0.144668338	0.303012532	0.59066091	-0.281330447	-0.446643664	0.001131686	0.011116393	0.365970437	0.505930157	4.65E-04	0.003436929
G13454	RPS12	RPS12	RPS12	G13454	human_blastn	8.472443309	8.386881964	8.410567952	8.520725885	8.604772186	8.304967707	8.463393131	8.448301756	8.473787929	8.689764361	8.628565787	8.625456668	8.440655979	8.481477567	9.034157406	8.749189064	8.488565181	8.37109607	8.540260462	8.525542331	8.52085597	8.472496927	8.292713248	8.490741181	8.514153158	8.527060631	8.50987275	8.555339824	8.44520051	8.503697035	0.094759462	0.150685953	-0.038766208	-0.1079198	0.476029311	0.736254589	0.003045901	0.006133343	0.967771117	0.984710794	-0.250484724	-0.370337871	0.014851812	0.046967637
G13491	HSP90AA1_G13491	HSP90AA1	HSP90AA1	G13491	human_blastn	6.834523656	6.853531363	6.733383979	8.382432402	8.610800386	8.766034287	8.588752125	8.843037637	8.313183985	6.731418573	8.268014345	6.940216946	6.756971536	8.808890869	9.250614209	6.727465474	9.164936898	8.674255633	9.212626852	9.089535452	8.20513712	6.752111627	9.274624837	9.540171225	8.302104299	6.745362191	8.516514323	6.833108153	8.365385084	9.158858103	0.234741498	0.309380552	-0.026100475	-2.235387272	0.114247696	0.346719427	-0.053442049	-3.0461715	0.03135338	0.120100367	-0.070603226	-2.18667323	0.124960579	0.233124131
G13506	GOT2_G13506	GOT2	GOT2	G13506	human_blastn	7.158834408	7.030780997	7.049042405	7.127792039	7.100351664	7.008445958	7.25729678	7.147571995	7.356106685	7.062689725	7.120409007	7.158125615	7.302876151	7.166085243	7.580997467	7.254561073	7.235688472	7.285074482	7.1997132	7.135112623	7.099121443	7.105740983	7.158024876	7.247554326	7.301784662	7.070364047	7.160988423	7.24553347	7.253079374	7.075773562	0.059238718	0.102821312	-0.074318998	-0.217937612	0.202246812	0.480007078	-0.044529421	-0.100681487	0.557845519	0.741063714	-0.33440846	-0.514559707	0.002588411	0.012702426
G13577	MIR138-2_containing	MIR138-2_containing	NA	G13577	human_blastn	8.891387663	8.795737499	8.737952139	9.126299795	8.945544155	9.124098919	9.065418786	9.105941553	8.537628895	8.206330485	8.853515438	8.459309096	8.329077903	8.94313539	8.53532996	8.85027535	8.417783948	9.004102334	8.321934013	8.358002013	8.735109127	9.092142201	8.32379477	8.384635943	9.045811485	8.912169689	9.007357703	8.919553258	8.992383347	9.102425779	5.87E-43	2.82E-40	0.009048972	0.020272121	0.859649938	0.941934365	-0.203026545	-0.305407363	0.007564407	0.043939376	0.78018755	0.840917812	5.28E-13	5.34E-11
G136	G136	G136	NA	G136	reference	7.735509418	7.563657118	7.427827389	7.677820757	7.892092806	7.60962331	7.766946092	7.699895405	7.386956212	7.390579829	7.624763957	7.285369128	7.594931228	7.592940386	7.371584283	7.381720203	7.375701077	7.610398509	7.513725224	7.630776936	7.779588892	7.644696733	7.442606243	7.619621841	7.441600801	7.648578917	7.476746281	7.407452766	7.553582656	7.528006246	6.51E-06	4.31E-05	0.146349388	0.315691038	0.031395792	0.156536251	-0.05892511	-0.113488597	0.436195435	0.643880169	0.439325421	0.598038849	7.52E-05	8.07E-04
G1366	G1366	G1366	NA	G1366	reference	7.086819699	6.984780506	7.07756105	7.221779777	7.201442072	7.312575414	7.340750857	7.148123095	7.030954868	7.074682952	7.065235369	7.148509158	6.977861452	7.080483971	7.43905875	7.156843714	7.081426133	7.095760166	7.149261705	7.056813747	7.144980518	7.063303722	7.152490357	7.17936469	7.373410196	6.93004636	7.266146715	7.08092511	7.156084234	7.169108328	0.024412916	0.049496313	-0.044905196	-0.136962801	0.414552415	0.688426558	-0.279293843	-0.506789368	0.002287151	0.018347527	-0.176302171	-0.283788345	0.092383869	0.186041353
G13705	WSB2	WSB2	WSB2	G13705	human_blastn	8.12308137	8.092549408	8.096567302	8.209645381	8.366398105	8.356597568	8.390274634	8.360459808	8.231698867	8.212379304	8.146138592	8.125549874	8.009674055	8.234202604	9.1363702	8.208776423	8.073003069	8.318241612	8.264419065	8.121579349	8.043672775	8.350915084	8.274061504	8.334269803	8.417942963	8.123105159	8.212405371	8.414255996	8.237510427	8.303679985	0.262079645	0.337536591	-0.02210228	-0.099472124	0.668765106	0.853813132	-0.118340607	-0.356758564	0.124184944	0.298803725	-0.242394786	-0.496052359	0.033583588	0.086573056
G13788	G13788	G13788	NA	G13788	reference	9.652988778	9.625302896	9.588158468	9.972042588	9.701942551	10.26366246	9.784581873	10.08289427	10.18482129	9.622932654	9.882168925	10.15149707	10.06899956	10.10004959	9.306216562	9.844356442	10.2042117	9.751184064	9.973346914	10.05564483	9.456829646	9.927953387	9.774838496	9.873085907	10.0650696	9.861391198	9.882957294	9.677377345	9.786964664	10.08925996	0.20344548	0.276929804	-0.054011274	-0.194515445	0.330006454	0.615940384	-0.175817798	-0.423474436	0.03384557	0.126205551	-0.185648526	-0.341957199	0.088978616	0.180613983
G13885	STMN4	STMN4	STMN4	G13885	human_blastn	7.239497186	7.649105768	8.512036167	8.590880779	8.080652677	8.31714118	7.658817036	7.783446455	8.425570674	8.493531547	7.627710662	8.294851376	8.113242692	8.478883604	8.112712349	7.76044963	7.663173068	7.482899953	8.135019324	8.105434865	8.228433426	8.444102286	7.67812419	7.436770066	7.443656688	8.2181381	8.541015678	8.140870013	8.073333188	8.307532041	0.479244526	0.548170094	-0.011812958	-0.149592096	0.756345789	0.894983054	-0.035193324	-0.315292048	0.512944732	0.708751365	-0.123654295	-0.643517199	0.184680782	0.310980107
G14132	G14132	G14132	NA	G14132	reference	7.993975733	7.812151295	7.80561092	7.842717811	7.877350221	7.812139649	7.87820996	7.795574253	7.906532885	7.792117565	7.770442148	7.771412471	7.89864692	7.902071182	8.368397956	7.838360918	7.860321164	7.856685844	7.903035355	7.890939766	7.938145494	7.889458098	7.979307084	7.826663929	7.94503664	7.657943087	7.727350312	7.937046848	7.904834825	7.781333857	0.648124077	0.698824106	0.019263269	0.057908705	0.717863005	0.876749719	0.020810534	0.044146914	0.783291221	0.884294212	-0.122966884	-0.192783899	0.230044847	0.365236791
G14138	GOT2_G14138	GOT2	GOT2	G14138	human_blastn	7.691793028	7.743991558	7.50835761	7.425527562	7.457093999	7.252336723	7.662579608	7.589148871	7.811176452	7.585774594	7.625664591	7.703712835	7.931190822	7.802675507	7.522692315	7.741831848	7.727831088	7.763605978	7.728367821	7.813399526	7.792352307	7.733912691	7.798677779	7.881701853	7.540317622	7.737161888	7.710688416	7.622269155	7.787654324	7.702371668	0.002051353	0.006419747	0.032798767	0.099190422	0.544147083	0.776808856	0.336140726	0.568601127	6.14E-04	0.007019459	0.023195915	0.037255304	0.821027113	0.882416519
G14290	TIPARP_like	TIPARP_like	TIPARP	G14290	human_blastn	7.939548268	7.752313822	7.88578393	8.174987519	7.903389167	7.864975646	7.988744455	7.911437389	8.034754711	8.026642967	8.075751451	7.977390312	7.96369797	8.043200234	8.420074329	7.691678859	8.00679927	7.906026514	7.89394373	8.066057226	8.067705402	7.964178814	8.162743775	8.066567049	7.923562366	7.807420037	8.015151725	8.115328077	8.115480421	7.972248011	0.316269941	0.392378204	-0.010935119	-0.034505776	0.836660175	0.933517329	-0.055427704	-0.121641571	0.467089612	0.671214013	-0.216746745	-0.344354487	0.039973683	0.099048709
G1437	G1437	G1437	NA	G1437	reference	7.650242762	8.046768663	7.707853434	8.227377065	8.200899356	8.198171512	7.747531915	7.909915642	7.584427497	7.793194759	7.663073658	7.588616352	7.642234631	7.690816437	7.535113026	7.938496872	7.453966902	7.498122913	7.510217186	8.013508638	7.452843866	7.627745707	7.555156223	7.660199563	7.746586644	8.073436164	7.840660604	7.812938022	7.704644354	8.1635976	0.002196903	0.006788735	0.040635022	0.194554816	0.435889018	0.704032408	-0.177798945	-0.536701818	0.031084656	0.1191595	0.154847663	0.356551884	0.157883844	0.277345445
G14484	HSPH1	HSPH1	HSPH1	G14484	human_blastn	6.924242271	7.096724115	7.03803616	7.067258918	7.191127107	7.298180115	7.152336632	7.160907709	6.877270625	7.075317638	6.837940865	6.733305875	7.06161012	6.88959278	6.9086703	6.860656699	6.902507399	6.994718976	6.961596217	6.826118931	6.990295396	6.958898668	7.01212576	6.975569367	6.827567599	6.945194597	7.086488513	6.899333756	7.014386836	7.158406911	1.65E-04	7.45E-04	0.054867077	0.162791177	0.327254582	0.613125686	-0.263929819	-0.479583142	0.003153652	0.023352553	0.107722187	0.174446026	0.298255423	0.439440125
G14634	G14634	G14634	NA	G14634	reference	7.243482365	7.228615876	7.335821682	7.355523368	7.318792681	7.271524488	7.334585944	7.343918839	7.426286244	7.291586925	7.317092621	7.172322767	7.282178977	7.436784767	6.975960255	7.263243414	7.28758843	7.237163251	7.188723995	7.201826999	7.323479643	7.402241944	7.309509397	7.1260146	7.440174114	7.301747618	7.372483462	7.275479634	7.308379359	7.32364582	0.30844347	0.385050345	-0.016905429	-0.045299012	0.749360999	0.890925887	-0.031481526	-0.05951883	0.674837848	0.820649199	0.085929372	0.126063258	0.382855606	0.523154839
G1466	ZNF717_containing_G1466	ZNF717_containing	NA	G1466	human_blastn	7.04785537	7.451641116	7.440170955	7.342138026	7.13682319	7.092630806	7.27276922	7.463096675	7.140607681	7.206644429	7.069364485	6.969473454	7.299504264	7.341904224	6.743147918	7.166153586	7.103261525	7.426439558	6.937244624	7.138321665	7.077847358	7.40756132	7.433358671	7.3449263	7.046690989	7.150680312	7.27532953	6.899053252	7.120192072	7.443670114	0.304628164	0.380840591	-0.021338663	-0.112251684	0.670303849	0.854333886	-0.012293326	-0.04640567	0.860502074	0.929967015	0.187567627	0.451856087	0.091520647	0.1847765
G14839	G14839	G14839	NA	G14839	reference	7.917895752	7.780112342	7.722751356	7.924269189	7.925569461	7.987476717	7.963191879	7.744074465	7.888100934	7.880903124	8.04772667	8.081789455	7.879209614	7.737636607	8.3685601	7.934107963	7.856008634	7.745571597	7.938538722	8.055931609	7.900984503	7.770229629	7.698517959	7.813840742	7.932460382	7.946906644	8.021414648	8.01067669	7.851105728	7.865148205	0.094625291	0.150492483	0.016244962	0.049549251	0.760112233	0.896831511	-0.042608699	-0.090867709	0.574743446	0.751400249	-0.250762619	-0.386142951	0.017322457	0.052823396
G14852	G14852	G14852	NA	G14852	reference	7.722622673	7.504609576	7.79414721	7.638090267	7.5665321	7.45321391	7.541533079	7.713834332	7.819813158	7.662694291	7.741211965	7.703358594	7.641722103	7.726215993	7.957457727	7.626496343	7.708594122	7.755298758	7.853069263	7.612569906	7.672877486	7.654214763	7.843139707	7.717683832	7.587494694	7.629795343	7.60885203	7.593666388	7.658910262	7.548637538	0.004567345	0.012397667	-0.087696945	-0.192748731	0.13448898	0.382940346	0.070247487	0.123219822	0.346467764	0.564452559	-0.180608814	-0.24724598	0.056709844	0.129069331
G14950	G14950	G14950	NA	G14950	reference	8.649583701	8.512471641	7.982641043	8.934474941	8.777051427	9.006739764	8.696034167	8.677429385	7.728288613	7.561034923	8.012300867	7.803523753	7.844256344	8.171290741	7.404106145	8.13020615	7.787784073	8.189432202	7.883471256	7.850285029	8.624234311	8.646499799	7.826300832	7.836479096	8.641599059	8.692016637	8.567558679	8.391706731	8.644629222	8.7781321	1.71E-68	2.29E-65	0.788940201	0.954798602	2.52E-10	9.49E-08	-0.177937871	-0.326449194	0.027152393	0.107652304	1.822110709	1.894243719	2.83E-33	3.79E-30
G14983	G14983	G14983	NA	G14983	reference	7.994330701	7.922652392	8.133852998	7.954846701	7.909770296	7.836392304	7.978776968	8.073358606	8.138659453	8.103521826	8.131315194	7.773833482	8.133119564	8.077328971	7.861147462	7.788731095	8.1030184	8.064943259	8.027741074	8.01011527	8.008144023	8.019831362	8.025520253	8.029686685	7.649338311	7.975298692	7.94172127	8.060932875	7.969539629	7.967663888	0.450133603	0.520663044	-0.044669243	-0.117352259	0.414019247	0.687837385	0.035826884	0.068840023	0.634047599	0.793664284	-0.015127193	-0.022319474	0.877854937	0.921989042
G14984	G14984	G14984	NA	G14984	reference	8.317217475	8.217792229	8.289422447	8.307782798	8.247219193	8.247624016	8.383253576	8.303087164	8.360587933	8.186252482	8.349883504	8.139395172	8.482738391	8.415398547	8.716808891	8.069461565	8.274408316	8.379943267	8.348170171	8.267569115	8.247297015	8.35139197	8.30942207	8.256330636	8.087271023	8.187970452	8.315546086	8.397642159	8.302413987	8.316966425	0.706776302	0.750762645	-0.028459722	-0.077410842	0.595222883	0.810376085	-0.032641099	-0.063263725	0.66467095	0.813484697	-0.146207135	-0.215246015	0.141724624	0.255678021
G15044	G15044	G15044	NA	G15044	reference	6.975918757	7.009407812	7.106688435	7.36269815	7.033746754	7.208855456	6.956004308	7.039275728	6.874795935	6.702561913	6.813129349	7.121956009	7.162069833	6.975393958	6.221366895	7.195621373	7.088801354	6.57898663	6.900201414	6.910867886	6.801877976	6.863165931	6.902776176	6.878185069	6.977711148	7.160037118	6.904282106	6.863781293	6.836742993	6.971644351	0.739944544	0.779526589	0.003819568	0.041723599	0.924135104	0.969145897	-0.052015324	-0.394901135	0.366535876	0.583737999	0.056831903	0.271173839	0.539862619	0.664957332
G15113	KBTBD8_containing	KBTBD8_containing	NA	G15113	human_blastn	7.224581927	7.20014717	7.190906003	7.609611206	7.283093147	7.417498108	7.642891233	7.279837368	7.231699761	7.161775525	7.556497727	7.14727151	7.346757124	7.442004178	7.265599315	7.225937205	7.239818863	7.390163897	7.117684657	7.333427988	6.984920675	7.214488143	7.293074422	7.394529498	7.577020881	7.372457176	7.58697662	7.519292348	7.428531829	7.540102818	6.68E-05	3.38E-04	-0.145895123	-0.393454561	0.034735361	0.166522152	-0.314967423	-0.593960645	0.00141433	0.013202971	-0.036157524	-0.064977616	0.732403573	0.82050202
G15119	FRMD4B_like	FRMD4B_like	FRMD4B	G15119	human_blastn	10.08189395	10.16183914	9.93766964	10.0823313	10.07214194	9.996721392	10.07187535	9.829370476	10.03433557	9.969097534	10.17225243	9.98429515	9.943857609	10.14599189	9.91693555	10.00648745	10.10159177	10.14588189	9.960686723	10.12039169	10.02905593	10.1221135	9.909323487	9.875259104	10.14262398	10.13732246	9.974467006	9.846365041	9.944287361	9.945937125	0.124087991	0.186690523	0.019996101	0.036133206	0.674782512	0.857227404	0.108705955	0.145262433	0.092633733	0.245953599	0.163783333	0.191752071	0.02774951	0.075120326
G15124	G15124	G15124	NA	G15124	reference	8.351699287	8.265528303	8.499736999	8.510033942	8.51150454	8.604977578	8.482544553	8.356214339	8.612957924	8.401700449	8.529195848	8.561517749	8.438577929	8.550682329	8.979700058	8.613640719	8.606533269	8.531743139	8.53196624	8.670550259	8.378484505	8.286434013	8.577168491	8.564388479	8.44016239	8.357748441	8.544035734	8.429713628	8.37273552	8.334463592	1.83E-04	8.14E-04	-0.251425691	-0.405013907	0.001786017	0.022433348	-0.190040039	-0.313857119	0.015849557	0.073664627	-0.431444086	-0.553798642	2.17E-05	2.97E-04
G15125	FAM19A1_containing	FAM19A1_containing	NA	G15125	human_blastn	7.23284788	7.176538549	7.206153259	7.006589452	7.102525005	7.180079199	7.220673762	7.162459764	7.179807214	7.222118383	7.361536946	7.112211304	7.122694354	7.23478437	7.38040402	7.301187248	7.271671158	7.237716027	7.189160529	7.303231938	7.253092943	7.277831775	7.211181406	7.3980127	7.337982461	7.161655713	7.141760964	7.183026182	7.284570158	7.27473412	0.134545223	0.199431224	-0.047002639	-0.116308731	0.388874423	0.668093155	0.117548723	0.21136135	0.125091604	0.3002978	0.021730902	0.031025757	0.821532782	0.882476698
G15132	G15132	G15132	NA	G15132	reference	8.256005645	8.270607974	8.291342385	8.241606784	8.261416543	8.077238519	8.362989033	8.076057388	8.454552701	8.334753868	8.374045795	8.483858853	8.205435086	8.397547721	8.680581444	8.335320118	8.409771729	8.344672089	8.294253743	8.274877943	8.316514989	8.189181384	8.287036984	8.19640809	8.314137224	8.175678489	8.249767057	8.17213553	8.263955183	8.215103727	0.003005568	0.008771767	-0.096015383	-0.200077477	0.104692329	0.330109048	0.038068522	0.064484749	0.603556832	0.773594063	-0.290823799	-0.382578514	0.002030225	0.010566476
G15142	G15142	G15142	NA	G15142	reference	8.298903869	8.34001803	8.332602769	8.395982813	8.358108925	8.427497278	8.245583866	8.414986859	8.365526569	8.164535135	8.32346836	8.213136292	8.457090353	8.295607397	7.87113312	8.029094399	8.200540585	8.257569006	8.087249082	8.11579899	8.248018112	8.480113723	8.272720685	8.233324654	8.114941661	8.597695866	8.210281334	8.010108978	8.165619813	8.177197754	0.010607632	0.025057252	0.109915966	0.273871916	0.081257246	0.285090725	0.026832079	0.055557379	0.722820665	0.8499659	0.203829178	0.312849394	0.0485243	0.114542604
G15145	EOGT_containing	EOGT_containing	NA	G15145	human_blastn	9.017899425	8.971069371	9.078490834	9.167852119	9.033917043	9.004182438	9.076417841	9.065277639	8.999699504	9.065209971	9.132934947	9.135252139	8.968957697	9.146736018	9.202795727	9.09226075	9.004540616	9.150305786	9.108566306	9.06247378	9.031841254	9.174910262	9.14649724	9.058038269	9.209996094	8.961276808	9.18597051	9.207576046	9.059982715	9.005058794	0.377104511	0.452232268	-0.088868752	-0.145742291	0.091589699	0.303937863	-0.046664348	-0.063100246	0.467166738	0.671214013	-0.066848065	-0.078580275	0.368792146	0.510405788
G15154	MITF_like_G15154	MITF_like	MITF	G15154	human_blastn	7.276879963	7.173036556	7.10912	7.248074631	7.379188893	6.998268214	7.201842042	7.163516399	7.153691022	7.064148682	7.261050381	7.290604257	7.397183403	7.071080728	7.24687312	7.357857961	7.031817567	7.137977266	7.084415759	7.028017158	7.365638591	7.142045443	7.080346773	7.08136352	7.270812691	7.385788862	7.233571522	7.289751765	7.255461664	7.215988865	0.026613802	0.053117247	0.068843035	0.194804084	0.231734712	0.516764973	0.07803119	0.165104152	0.309342334	0.527838386	0.044140706	0.070621551	0.666640439	0.769361673
G15164	PPP4R2_G15164	PPP4R2	PPP4R2	G15164	human_blastn	8.709188688	8.728429425	8.562406838	8.791862778	8.540961536	8.529170214	8.490411802	8.552490915	8.194937374	8.409958126	8.450431548	8.337091538	8.434630462	8.30232077	8.402570841	8.529891266	8.243335467	8.321201115	8.342293101	8.355162695	8.567480971	8.495859065	8.696916223	8.338283279	8.499697892	8.60776718	8.596032197	8.605045346	8.60364222	8.540109426	2.64E-05	1.50E-04	0.192578797	0.329579882	0.007386901	0.060139767	0.0411182	0.068856975	0.573674958	0.75098246	0.412926862	0.525051014	2.58E-05	3.44E-04
G15167	RYBP_like	RYBP_like	RYBP	G15167	human_blastn	9.448198593	9.64056187	9.342487941	9.510193552	9.512246616	9.566749348	9.46781114	9.380024275	9.139087723	9.1860663	9.352096928	9.170295183	9.206958244	9.335558788	9.077192861	9.283641557	9.18374093	9.34876854	9.237513189	9.218425926	9.49323635	9.535962331	9.215373571	9.186063451	9.442435029	9.543856471	9.418074584	9.269628251	9.480701682	9.497677526	9.85E-24	9.88E-22	0.276547764	0.323557034	4.17E-06	2.26E-04	0.058618213	0.072132052	0.300951238	0.51800118	0.577842336	0.614436086	1.61E-17	3.30E-15
G15171	CRIPT	CRIPT	CRIPT	G15171	human_blastn	7.995432787	7.769672553	7.897744449	7.746260202	7.865501054	7.769106919	7.785947835	7.793713442	7.567605534	7.951907223	7.835109789	7.85637865	7.836032951	7.681648937	8.279804721	7.885051915	7.897934267	7.676533615	7.847909292	7.826746102	7.75584833	7.693098416	7.756204278	7.890953375	7.662732568	7.837567994	7.797179456	7.890891107	7.766725297	7.67407147	0.53496708	0.599141702	0.008425141	0.026286632	0.873676955	0.94914546	0.018119566	0.039643508	0.810777061	0.900448035	-0.112299176	-0.180344147	0.277006438	0.418139544
G15172	G15172	G15172	NA	G15172	reference	8.196228071	8.169113513	8.198435311	8.159296954	8.2580988	8.210477852	8.255350934	8.229994297	8.269237986	8.111846026	8.138493263	8.176061974	8.044254138	8.321691582	8.96785381	8.101099412	8.140124172	8.328167111	8.104909925	8.147744111	8.03373295	8.114024305	8.275298894	8.120156767	8.229336989	8.183608886	8.203850141	8.269751399	8.141294927	8.077648654	0.281599889	0.357813248	-0.044285765	-0.156717934	0.417641792	0.691073113	-0.064252367	-0.163669964	0.397410829	0.609255256	-0.233248558	-0.410898559	0.034362262	0.088199771
G15199	GPR27_containing	GPR27_containing	NA	G15199	human_blastn	7.726088956	7.785277441	7.792583996	7.690987975	7.707277779	7.781950884	7.784383809	7.842014509	7.822365975	7.754329279	7.72290208	7.741008329	7.73144199	7.74826676	7.894318846	7.692563583	7.762428206	7.726415816	7.721537015	7.789110243	7.684594995	7.799630908	7.734023239	7.71531154	7.887945827	7.820604987	7.856770746	7.769047024	7.88434442	7.853850019	0.095599554	0.151748629	0.030559302	0.056817085	0.532729726	0.770574818	6.42E-04	8.92E-04	0.992189401	0.996246251	-0.045764257	-0.054535489	0.550441857	0.673253391
G15202	PDZRN3_like	PDZRN3_like	PDZRN3	G15202	human_blastn	8.391711455	8.408964414	8.356752807	8.520034331	8.454990182	8.377156714	8.362459776	8.25137216	8.488961093	8.350006919	8.54455756	8.606302982	8.360140277	8.495439149	8.290687165	8.542696972	8.477051267	8.357863154	8.605933743	8.530466531	8.41270928	8.379333457	8.422479594	8.459485583	8.519871167	8.344516274	8.46449705	8.28154177	8.408739129	8.322602622	0.095256698	0.151316679	-0.074618927	-0.131521153	0.156309595	0.418639315	-0.010309215	-0.014532538	0.876573793	0.93796837	-0.082695598	-0.099432244	0.290668109	0.431697032
G15208	SHQ1_like	SHQ1_like	SHQ1	G15208	human_blastn	7.966425422	7.934458248	7.938513857	7.897079302	7.792455588	7.84133951	7.920458204	7.889732438	7.97316854	8.097239911	8.047548698	8.078219471	8.058434872	8.007912399	8.162985825	7.953282594	7.975854288	7.968889747	8.00979344	7.831442734	7.999940779	7.920343066	8.043810906	8.014396673	7.881702097	7.97844399	7.904872357	7.843363504	7.818137292	7.800026013	2.05E-06	1.55E-05	-0.025754149	-0.047520382	0.595272519	0.810376085	0.137519981	0.187575142	0.040138746	0.141597635	-0.188786468	-0.222509161	0.012950437	0.042151097
G15262	G15262	G15262	NA	G15262	reference	6.45264529	6.718059263	7.351831901	7.300456277	7.254434106	7.417521377	6.797554232	7.686861777	7.288089536	6.906664684	6.710322737	7.942580401	7.673641522	7.665210054	6.525134137	7.084664274	6.786078744	6.563678691	7.044269563	7.605747257	7.041667346	7.535551545	7.640432669	6.502635016	7.409215689	7.668496743	7.201124079	7.543362486	7.011544698	7.101558369	0.911084958	0.923673882	-0.002795541	-0.067543198	0.923729637	0.968942747	-0.037814599	-0.628429286	0.372460734	0.588397008	-0.068874294	-0.663070476	0.350114884	0.492337548
G15263	STMN4_like_G15263	STMN4_like	STMN4	G15263	human_blastn	6.8748122	6.959193842	7.706473318	7.828101801	7.782583566	7.81057069	7.333050809	8.206965519	7.681587285	7.485173697	7.0537937	8.458649124	8.194952509	8.120508348	7.028209069	7.619615477	7.238784391	6.81271842	7.501954962	8.120467546	7.518101024	7.957886689	8.063879801	6.725790567	7.946102268	8.177651128	7.513330897	8.204558764	7.457802707	7.411276092	0.787307607	0.819947415	-5.57E-04	-0.012463605	0.98527213	0.994514385	-0.047092486	-0.718408644	0.286924229	0.503876131	-0.088545795	-0.782172534	0.249596718	0.387885485
G15301	EIF4E3	EIF4E3	EIF4E3	G15301	human_blastn	9.350804641	9.276753388	9.442632738	9.238441689	9.305787684	9.368906836	9.25896575	9.512542176	9.421991191	9.379628909	9.392360619	9.286607418	9.45499622	9.544074432	9.071131618	9.306737811	9.474962529	9.420935805	9.547015316	9.326949969	9.310833006	9.313154406	9.48756679	9.353082822	9.473418976	9.217942122	9.394766418	9.402571682	9.159381449	9.305166499	0.234147819	0.308665722	-0.112042309	-0.2109464	0.061905717	0.24119958	-0.048150837	-0.07617573	0.501171577	0.699037625	-0.048831666	-0.06329812	0.578855849	0.698843426
G15302	EIF4E3_containing	EIF4E3_containing	NA	G15302	human_blastn	9.035358718	9.006537182	9.078744822	9.185593241	9.101616308	9.025995737	9.145948164	9.204329315	9.226162828	9.146341838	9.201649603	9.151396319	9.092728178	9.210749145	9.435489507	9.042380456	9.084720394	9.161292458	9.167699946	9.080070078	9.017421888	9.116776076	9.1772237	9.106987265	9.254366186	9.032745063	9.147422026	8.980039039	9.0066172	9.010844887	0.06780611	0.114707005	-0.093885666	-0.166284601	0.091691584	0.304029989	-0.109525829	-0.156943774	0.11202333	0.279373414	-0.247265449	-0.299718797	0.002505836	0.012377964
G15443	G15443	G15443	NA	G15443	reference	7.93992224	7.833469502	7.794097048	7.726173592	7.69245504	7.819251498	7.883038332	7.7464528	8.002616456	7.945007608	7.821400069	7.99983508	7.99274825	8.047532653	7.941843207	7.729251199	7.820800764	7.941860072	7.81784718	7.864866846	7.998368081	8.053909242	8.012601344	7.842108585	7.76599951	8.028082221	7.804891781	7.824377021	7.783828848	7.726353226	1.14E-04	5.41E-04	0.10732132	0.203643147	0.070760206	0.262229	0.287523107	0.408211036	3.49E-04	0.004535012	-0.016433085	-0.021208403	0.8508715	0.902607751
G15624	G15624	G15624	NA	G15624	reference	7.62052768	7.483912642	7.562791847	7.920452594	7.849978725	7.941865912	7.723647211	7.816471787	7.654527147	7.619890088	7.621439685	7.749357443	7.806491417	7.648015507	7.28956002	7.735617558	7.692341103	7.567003409	7.673681246	7.621001998	7.612545855	7.541137588	7.611584663	7.639844145	7.822533222	7.560655344	7.79588235	7.803269388	7.838586153	7.913142762	2.68E-06	1.97E-05	-0.056957014	-0.145459278	0.307401164	0.595549543	-0.456511317	-0.616615046	1.16E-05	3.33E-04	-0.122609962	-0.178890281	0.213482502	0.345877871
G15675	G15675	G15675	NA	G15675	reference	7.280305678	7.347135948	7.340378927	7.477200661	7.50053963	7.683684077	7.381103928	7.486792234	7.318947768	7.422707511	7.381417447	7.270360365	7.332843623	7.320805012	7.533111551	7.274933674	7.289526595	7.335896664	7.353137845	7.379376947	7.385717487	7.429552175	7.416755098	7.293720579	7.449392434	7.371681162	7.534479002	7.421475506	7.513333002	7.466044831	0.001311454	0.004398194	0.033239414	0.077614401	0.529354867	0.768940641	-0.213422088	-0.330520858	0.006312646	0.038383058	-0.029679529	-0.04004807	0.746698703	0.830259782
G15748	G15748	G15748	NA	G15748	reference	7.507658243	7.32760984	7.207079089	7.731662777	7.409446504	7.725867416	7.437485118	7.533147702	7.306924606	7.127342061	7.235551152	7.494847781	7.427674014	7.517525735	6.541857671	7.496846824	7.429574993	7.278878449	7.151186782	7.350331941	7.129935149	7.427463095	7.59419582	7.169988409	7.389336802	7.37904864	7.188922248	7.133502942	7.467310974	7.368053869	0.392213599	0.466572632	0.002528808	0.021002813	0.954160461	0.98151943	-0.08398171	-0.470197491	0.197234653	0.400088433	0.086610881	0.318947589	0.386833409	0.526762383
G16073	COPG2IT1_containing	COPG2IT1_containing	NA	G16073	human_blastn	12.86004494	12.9860256	13.06088288	13.1469574	12.88638155	13.1574641	13.03451746	13.04557295	13.14797807	13.09238654	12.93720081	13.13389095	13.22171201	12.92157052	13.04537314	13.28167456	13.0725793	12.93093169	12.98123204	13.08208233	12.78683612	13.03665585	12.98482413	13.12601022	13.07533767	13.11949212	13.07332246	13.10796647	13.0227638	13.20764596	0.23577075	0.310431057	-0.053799813	-0.100732764	0.295000876	0.582689682	-0.094153928	-0.133428996	0.165426417	0.359244915	-0.19395648	-0.234281292	0.015560767	0.048652115
G16149	CDK14_like	CDK14_like	CDK14	G16149	human_blastn	10.33194153	10.45762656	10.62468546	10.33548669	10.34421864	10.41311771	10.42980022	10.51646382	10.41163196	10.65263386	10.45895537	10.48799927	10.51075651	10.31755045	10.49508713	10.46479917	10.51418347	10.50296019	10.54901114	10.46404193	10.52625174	10.43021716	10.56304943	10.67275316	10.46729466	10.4262631	10.60771999	10.75292458	10.46535152	10.48161696	0.111578265	0.171493327	-0.0327362	-0.059216307	0.499704206	0.75003818	0.030648683	0.041768654	0.634754438	0.793923542	-0.082808634	-0.097619592	0.269320242	0.410011446
G16353	G16353	G16353	NA	G16353	reference	8.290469422	7.998338737	8.052290176	8.471733881	8.410842546	8.507504795	8.41986786	8.39316497	7.880907413	7.871083783	8.02796489	7.90576798	7.97402271	8.080390855	7.543326235	8.087821836	7.808673243	8.110464637	7.976586614	8.126093462	8.258599272	8.212724357	8.051953699	8.079544019	8.5289819	8.148095157	8.381887051	8.192216812	8.328975792	8.607695779	7.83E-18	4.10E-16	0.087611886	0.219601027	0.142134079	0.396453263	-0.279356189	-0.467001983	0.001601103	0.014302947	0.534083476	0.693487232	7.02E-06	1.18E-04
G16444	G16444	G16444	NA	G16444	reference	8.031154374	7.892969706	7.610953266	8.139422967	8.215663491	8.110635765	7.699557304	7.913974464	7.180519135	7.215797076	7.528177043	7.205926378	7.264682003	7.617828732	6.959508453	7.711488737	7.313341817	7.526041096	7.227998973	7.328411797	7.764776443	7.899486022	7.424355017	7.303551218	7.875535143	7.94416519	7.907396156	7.661961646	7.865626414	8.122652459	4.25E-36	1.38E-33	0.358625494	0.626480398	3.95E-04	0.00751066	-0.100058769	-0.224442783	0.197589116	0.400604859	1.635438403	1.754477076	3.75E-21	1.67E-18
G16473	MAGI2_G16473	MAGI2	MAGI2	G16473	human_blastn	8.175830372	8.066930716	8.091983365	8.372263578	8.330266561	8.420523056	8.248827856	8.233851438	8.177900992	8.138642288	8.177410114	8.202707593	8.091030308	8.082734229	8.697765723	8.134889591	8.172278372	8.181758472	8.147080359	8.100948331	8.050241643	8.023978245	8.083556954	8.262363883	8.273382251	8.086407178	8.145550265	8.322927071	8.149994071	8.258195157	0.009174229	0.022229863	-0.040411712	-0.107880583	0.457390562	0.722499925	-0.287047467	-0.467833084	0.001175271	0.011404887	-0.261332156	-0.375493618	0.009847045	0.034384648
G16511	PNPLA8_containing	PNPLA8_containing	NA	G16511	human_blastn	9.3334873	9.210271322	9.340583871	9.288921838	9.475159816	9.373135835	9.29118509	9.308227036	9.151310256	9.430913678	9.292145325	9.188190497	9.197007952	9.099109033	9.678316074	9.174449001	9.177432346	9.218977747	9.218427535	9.204161398	9.266837828	9.272548512	9.253675138	9.301491485	9.290185638	9.333922031	9.22237903	9.360179642	9.345691403	9.262621362	0.312914273	0.389258497	0.044141079	0.095048617	0.403347917	0.679161786	-0.068463096	-0.108061756	0.340844023	0.559303986	-0.058678918	-0.076125798	0.505432746	0.634576666
G1658	G1658	G1658	NA	G1658	reference	7.001118585	6.916202146	7.180836253	7.500665049	7.137187941	7.151801399	7.317697298	6.811528505	7.27213992	7.465264039	7.143321219	7.324124043	7.13113535	7.091143162	7.576475741	6.974068283	7.210438298	7.109778225	7.367016174	7.176704117	6.848186013	6.970289281	7.159914259	7.021039221	7.078188921	6.982293404	7.127386269	7.436138221	7.217600959	6.98722088	0.001079604	0.003719131	-0.11660532	-0.441622501	0.063931841	0.246439685	-0.298200973	-0.705467419	0.002969241	0.02226098	-0.756715504	-1.044503837	1.14E-05	1.74E-04
G16591	G16591	G16591	NA	G16591	reference	9.089537046	9.24173793	9.324312886	9.165670358	9.334916201	9.272502946	9.260093375	9.486277452	8.717968309	9.15227025	8.447428938	9.338691562	9.761036739	9.1106844	9.313499263	8.701502016	8.409701144	9.126914165	8.778012945	8.813107555	9.163101525	9.791344853	9.251434356	8.682552474	8.953890916	9.787302316	8.925604789	9.018948824	9.138071935	8.860527748	0.001634444	0.0052869	0.200280575	0.806104283	0.007104211	0.058402391	0.058315799	0.25517144	0.393509138	0.606641684	0.107255987	0.305217807	0.310888791	0.452823185
G16600	SCRN1_G16600	SCRN1	SCRN1	G16600	human_blastn	8.262479572	8.46641699	8.826407702	8.551099833	8.483364652	8.244248743	8.390252248	8.744117617	8.667476866	8.712642065	8.368798691	8.78121606	8.79952276	8.716871008	7.846245299	8.567319647	8.517390788	8.371118942	8.601111508	8.625368618	8.456021576	8.567733749	8.939317755	8.471001429	8.590537826	8.653174815	8.634659107	8.864871426	8.459241317	8.438287224	0.822722765	0.849259932	-0.03720382	-0.175523611	0.474832017	0.735528098	-0.003628069	-0.012495401	0.95947802	0.981501234	-0.09705315	-0.222543875	0.368258739	0.5099413
G16606	SCRN1_containing	SCRN1_containing	NA	G16606	human_blastn	8.551978951	8.392210246	8.820856263	8.96858124	8.760223426	8.502843846	8.64454784	8.908525633	8.696836135	8.721722521	8.539944682	8.996997405	9.062782051	8.867809919	9.058145779	8.79181883	8.62348421	8.563767983	8.516304669	8.842661493	8.440595105	8.606982636	8.940376242	8.554118712	8.849507404	8.760400096	8.90894624	9.167400222	8.691490026	8.7118195	0.017446475	0.037710335	-0.100102391	-0.302285856	0.105316024	0.331335019	-0.163540966	-0.37383862	0.045138685	0.152963444	-0.393073342	-0.618426857	9.73E-04	0.006074137
G16730	G16730	G16730	NA	G16730	reference	10.53678187	10.70070952	10.97329371	10.73049508	10.67694182	10.49075378	10.63678796	10.948217	10.78672689	10.89231231	10.53651101	10.88780259	10.98918174	10.81922167	10.61063334	10.76097219	10.68280791	10.55406693	10.73680768	10.79956105	10.5599554	10.63021373	11.03120444	10.70305479	10.6624217	10.79025396	10.84852938	11.1352209	10.69677375	10.80038875	0.368938439	0.445011651	-0.054435732	-0.137032964	0.326133618	0.612130062	-0.043570186	-0.081093639	0.561377124	0.743043858	-0.184006795	-0.262979949	0.061207953	0.136478633
G16982	G16982	G16982	NA	G16982	reference	7.26439164	8.659405152	7.550224464	7.091063758	7.558420754	7.478651116	8.527664041	8.710891239	8.606984652	7.302471073	6.790301375	7.625956101	7.996914893	8.094401104	7.295257458	7.3119131	7.077377124	7.27707175	7.160944715	8.020991005	7.964572074	6.789728841	7.675731844	8.192820603	7.128222984	6.88136312	6.991305626	8.241381765	7.48932103	7.87238682	0.728461922	0.769788558	0.016518617	0.439561854	0.557025705	0.784739716	-0.033042297	-0.611193326	0.413689188	0.62442574	-0.031218073	-0.338238016	0.65327578	0.758844238
G17052	G17052	G17052	NA	G17052	reference	7.30123954	7.203247701	7.118143606	7.323372912	7.168977421	7.107986659	7.13616173	7.07874394	7.09271519	7.375390984	7.280451458	7.232007617	7.197340801	7.036728505	7.011272806	7.169620273	7.192851804	7.211742192	7.218303916	7.17367076	7.150008035	7.186593988	7.126505502	7.179269398	7.205206116	7.099732755	7.324111884	7.328685607	7.063359543	7.193670094	0.952739272	0.959035608	0.019081802	0.056642371	0.720311425	0.877278074	0.027816068	0.058014174	0.713226673	0.844627158	0.009438233	0.014799472	0.925931902	0.953672707
G17058	MTMR3_like	MTMR3_like	MTMR3	G17058	human_blastn	8.580403556	8.463922791	8.529141641	8.707178766	8.652770992	8.767440824	8.671627454	8.521934901	8.542640024	8.474458027	8.558391425	8.650493793	8.543888906	8.600941154	8.677149919	8.496588363	8.599690702	8.586392976	8.591715047	8.538344768	8.498614304	8.619487216	8.557781115	8.457187896	8.603805089	8.467808327	8.540843024	8.537314512	8.579680501	8.562978091	0.058333987	0.10157156	-0.027650669	-0.049103308	0.561847112	0.787802196	-0.192970134	-0.248711518	0.003081614	0.022946203	-0.088149617	-0.102874289	0.228326728	0.363131842
G17128	G17128	G17128	NA	G17128	reference	7.18657535	7.025425432	7.048826366	7.246961868	7.097968635	7.236216243	7.293668924	6.998938084	6.961408852	7.01507262	7.120968014	7.086437855	6.96187295	7.108017349	7.09536384	7.188723357	7.0303823	7.104783559	7.127444565	7.082859179	7.133408757	6.997613275	7.203138392	7.047265227	7.261207724	7.116224194	7.272877691	7.211199156	7.243940981	7.271784413	3.50E-04	0.001420774	-0.021011141	-0.052682796	0.690124446	0.864977273	-0.125416821	-0.216324783	0.099585451	0.258368204	0.122920929	0.173431973	0.201556672	0.331467716
G17242	EPS15_like	EPS15_like	EPS15	G17242	human_blastn	8.154224455	8.159909203	8.05865684	8.126351969	8.41673285	8.261726004	8.197440748	8.299552336	8.105573844	7.896855303	8.200213428	7.921899667	7.965084106	8.054562533	8.892222264	8.171636563	7.895779904	8.206668321	8.172047267	8.047944368	8.065503984	8.141523166	8.151110334	8.376204155	8.409403901	8.028601877	8.16476937	8.383129512	8.273186282	8.382138275	0.456741204	0.52708995	-0.013973024	-0.062919884	0.78562835	0.910037152	-0.099355096	-0.303343933	0.189200244	0.390572403	-0.091725784	-0.197799753	0.395320752	0.534336252
G17358	G17358	G17358	NA	G17358	reference	7.516793498	7.704270116	7.83968276	7.484386369	7.422693934	7.348183659	7.577645479	7.536357792	7.357773362	7.648351374	7.688284928	7.649762508	7.682689445	7.647209004	7.323186928	7.627111387	7.643796659	7.718630378	7.6820858	7.557894795	7.405980396	7.597532642	7.508629681	7.625337094	7.669043987	7.831387326	7.629859703	7.732900138	7.637787868	7.639576592	0.02908994	0.056861477	-0.064297682	-0.18238067	0.259470212	0.544982555	0.159678387	0.323625914	0.047598411	0.158102029	0.118466404	0.188387017	0.250072794	0.388324421
G17383	AACSP1_containing	AACSP1_containing	NA	G17383	human_blastn	7.926354385	8.074033072	7.570924722	7.950954739	8.015870166	7.958082407	7.818006721	7.77005282	7.540193436	7.547683769	7.616269575	7.553574028	7.527037742	7.519870442	7.473936877	7.676913568	7.497194646	7.696525029	7.492889243	7.605222728	8.151772432	8.02864441	7.550292022	7.551479479	7.932159062	7.976073884	7.883029309	7.66391996	7.941277992	8.000427315	4.24E-29	6.80E-27	0.756243417	0.864557221	6.55E-13	5.63E-10	0.161917683	0.252906771	0.030904848	0.118545755	1.013004103	1.068960523	4.29E-18	9.92E-16
G17390	G17390	G17390	NA	G17390	reference	7.407812618	7.179775696	7.4563185	7.545065326	7.329309857	7.041134065	7.259143385	7.311222902	7.816794118	7.481781467	7.647925629	7.814995832	7.705361916	7.766711846	7.740995447	7.674711279	7.347377244	7.483638341	7.75325142	7.739178122	7.452206359	7.13669513	7.552654679	7.634463111	7.884235193	7.38247929	7.447242421	7.6375778	7.423328719	7.389474831	4.64E-06	3.21E-05	-0.289381024	-0.668731636	0.001859674	0.023141191	2.56E-04	7.60E-04	0.997217729	0.998225265	-0.685164541	-0.941574906	1.41E-05	2.07E-04
G17509	PTMA_G17509	PTMA	PTMA	G17509	human_blastn	8.386668347	8.18401175	8.156739701	8.381799912	8.360402182	8.446811192	8.516809306	8.597135043	8.549435206	8.385183649	8.437503878	8.45543059	8.498550297	8.518249671	8.685596058	8.478582018	8.335553254	8.547039157	8.332320331	8.452884771	8.396816752	8.46828353	8.530597591	8.385418579	8.403666418	8.414176064	8.47167966	8.402281433	8.379100681	8.372802047	0.310478415	0.386828201	-0.049803861	-0.115411051	0.358764196	0.641427203	-0.101103492	-0.170323326	0.175558427	0.372180154	-0.209406179	-0.281875228	0.025727017	0.070872984
G17612	G17612	G17612	NA	G17612	reference	8.870537351	8.8267498	8.816328968	8.81532894	8.864857961	8.856135141	8.858826311	8.842661759	8.925822157	9.011349388	8.875379574	8.846500376	8.777752793	8.844178924	9.259799381	8.878658219	8.915191635	8.886415353	8.839813206	8.757439819	8.850093535	8.825448888	8.759110107	8.940898357	8.882461907	8.823721279	8.837449445	9.009890211	8.932764333	8.77218807	0.250731562	0.325464173	-0.017834016	-0.037141364	0.723598615	0.878968518	-0.010245503	-0.015488695	0.883010456	0.94194157	-0.176009144	-0.219500623	0.037348581	0.094118424
G17766	G17766	G17766	NA	G17766	reference	9.878659633	9.740001027	9.801147538	9.922250019	10.03912654	9.899119239	10.00254543	9.94934875	10.01486065	9.771729797	10.04987286	10.05581321	10.05728992	10.03069424	10.69714871	9.933437865	9.96179455	10.16246704	10.00710721	10.10897544	10.00717272	10.10122041	10.01677247	10.20433065	10.11907002	10.04757928	9.898647344	10.1318669	9.959933153	10.02535019	0.40398594	0.477474002	-0.02030339	-0.06257308	0.703615342	0.870512381	-0.001289934	-0.002807324	0.986389431	0.993222836	-0.199942198	-0.316055028	0.056127752	0.128040372
G17788	G17788	G17788	NA	G17788	reference	7.237799602	7.290642762	7.196535626	7.378078405	7.340658596	7.328763543	7.249303685	7.291123923	7.24976339	7.16082582	7.315240236	7.211465802	7.164219528	7.220567445	7.296815606	7.253508576	7.177190342	7.267371899	7.175274025	7.269797283	7.289830869	7.24676735	7.167211246	7.267160965	7.30783733	7.147274602	7.346860467	7.378615786	7.313595525	7.481659139	0.001799119	0.005731744	-0.009007474	-0.019376383	0.858796767	0.941757177	-0.116897275	-0.176440248	0.102580799	0.263525779	0.054866631	0.070323102	0.52703706	0.654202284
G17952	G17952	G17952	NA	G17952	reference	8.039411583	7.895802049	8.164173899	8.065782032	8.000245293	8.034140743	7.891358933	7.985281121	8.160757052	8.057512823	8.019177053	8.06226256	8.070514434	8.079420864	8.692001399	8.09438824	7.92613952	8.055901882	8.051210605	7.982269819	7.970223396	8.123359016	7.972020519	8.123897096	8.102346528	7.97763366	7.98541113	8.190705954	8.017393227	7.947651752	0.040666187	0.074959593	-0.054108399	-0.156739307	0.333150143	0.618559976	0.007788506	0.016753895	0.917963904	0.959008478	-0.283598481	-0.432295468	0.00777346	0.02897709
G18429	G18429	G18429	NA	G18429	reference	7.249128279	7.033106928	7.373854053	7.169501057	7.133722571	7.218992722	7.356293194	7.20550525	7.18722344	7.262278808	7.196385383	7.208491229	7.084627386	7.101546876	7.563193343	7.3187282	7.158786035	7.132763459	7.374688424	7.322210324	7.259875468	7.262542611	7.406556419	7.232609645	7.186495426	7.052739847	7.446983801	7.153481968	7.451590505	7.07975169	0.68338304	0.729584609	-0.035580966	-0.134613728	0.507137491	0.753992962	-0.03918285	-0.106886949	0.600290396	0.771142771	-0.129384863	-0.245645872	0.23052326	0.365851541
G18435	GPD1L_like	GPD1L_like	GPD1L	G18435	human_blastn	7.090938709	7.006902961	7.086553338	7.20020381	7.16331639	7.150260228	7.181911535	7.157477964	7.027077865	7.102303373	7.088448309	6.937889036	6.999842698	7.143142236	7.40425366	6.963153584	6.929349352	7.108708364	6.937083828	6.957699193	7.166012003	7.303423158	7.134198843	7.241411574	7.181568958	7.047576825	7.103166491	7.023274149	7.135802924	7.109007606	0.566302569	0.627932069	0.038573926	0.128162755	0.478194034	0.737606404	-0.041875859	-0.0992951	0.580660614	0.756751779	0.047910786	0.083052384	0.648278322	0.755299482
G18437	G18437	G18437	NA	G18437	reference	9.309882628	9.667215507	9.768268686	9.470214495	9.688957042	9.700413683	9.932659516	9.834785127	9.446386548	9.440766117	8.944972688	9.506352478	10.31025879	9.438118695	10.41615703	9.161677491	8.6638709	9.595531821	9.062589009	9.299434883	9.487378733	10.31413185	9.737613802	9.27722456	9.094920001	10.09755841	9.33132915	9.614160294	9.654815382	9.430378211	0.00829521	0.020445773	0.124982374	0.728366023	0.032900441	0.160735285	0.034318308	0.183204022	0.591254237	0.765253548	0.006203482	0.021194037	0.950792525	0.970082633
G18447	DYNC1LI1_like	DYNC1LI1_like	DYNC1LI1	G18447	human_blastn	8.549167949	8.574721034	8.476559842	8.545936855	8.512248544	8.240454334	8.316784378	8.454462772	8.438068223	8.604291253	8.431437014	8.543608245	8.529989645	8.383280586	9.044263806	8.496626176	8.441890265	8.335716794	8.436515186	8.441394707	8.397846327	8.352554499	8.450577221	8.484981929	8.62592124	8.484092241	8.475029773	8.593337783	8.458110885	8.542824389	0.034217253	0.065106927	0.03225789	0.081954534	0.546311578	0.778079146	0.055849782	0.101468805	0.455866986	0.661694505	-0.20355352	-0.284769266	0.036138317	0.091625024
G18565	G18565	G18565	NA	G18565	reference	9.446373502	9.71966062	9.916060057	9.771835713	10.17455438	10.00519759	10.14963801	10.06225906	9.258479639	10.00917417	8.871501898	9.929784773	10.24446142	9.671207102	10.74668447	9.191288268	8.906626616	9.67718718	9.426042948	9.425433521	9.620143531	10.39780621	10.17137824	9.352547335	9.349471256	10.39208998	9.480730807	9.55540095	9.529645004	9.47919125	0.007103787	0.017920309	0.113161036	0.77857334	0.038102543	0.177022354	-0.009737717	-0.060223782	0.872440317	0.936230085	-0.029773609	-0.115063741	0.760618585	0.840143513
G18650	G18650	G18650	NA	G18650	reference	8.612285372	8.770270387	8.524782598	9.066777953	8.892688968	8.886977931	8.702441673	8.901862899	7.888322058	7.961950921	8.414081378	8.115886521	8.294329979	8.493489547	7.335018936	8.575006074	8.152968614	8.461942025	8.048031958	8.294832323	8.519753628	8.784333009	7.956243952	8.057468277	8.839142463	8.786755754	8.754147574	8.578314392	8.536105628	8.980979482	2.18E-14	6.99E-13	0.083620331	0.357712694	0.145636736	0.402121808	-0.099687875	-0.326317488	0.182954105	0.38286726	1.18165388	1.423370311	1.29E-08	5.09E-07
G18683	G18683	G18683	NA	G18683	reference	9.923787521	9.808515248	10.17203241	10.41625087	10.41331076	10.37307968	10.37426919	10.22709423	10.16410176	10.02759211	10.37730295	9.834928922	9.880736693	10.38495427	10.13525401	9.854551883	9.616091434	10.39853724	9.938207272	9.945420231	10.2015528	10.0927098	9.993626737	10.05758494	10.61165409	10.00556487	10.21508523	10.27165648	10.22049475	10.28056473	8.66E-07	7.20E-06	-0.188924555	-0.377516161	0.011270641	0.08020084	-0.340084313	-0.534141921	3.33E-04	0.004414396	-0.02089289	-0.031517853	0.833981401	0.891392628
G18840	G18840	G18840	NA	G18840	reference	7.491166486	6.588777087	7.92869047	7.783269451	8.34532167	8.026650229	8.329801699	7.700449242	7.693915579	7.686400718	7.948853259	7.536891658	7.638978846	8.01986645	7.553055921	7.720403563	7.485243357	8.142682638	7.921953834	7.961589482	7.335932768	7.791837877	7.848546972	7.854769315	7.536289691	7.432121973	7.781830475	8.142948136	7.778941568	7.912287577	0.013008391	0.029640213	-0.214421001	-1.290093086	0.002032956	0.024536162	-0.402402382	-1.447713816	5.32E-04	0.006312816	-0.150627431	-0.6338194	0.132907766	0.243495608
G18849	G18849	G18849	NA	G18849	reference	7.162412814	7.065222586	6.942481788	7.233347016	7.192278091	7.244892034	7.188738273	7.133099242	7.133074091	7.059069381	7.184500969	7.115535552	7.052243903	7.157751136	7.465017878	7.025370037	7.215732612	7.210269768	7.040319991	7.103000347	7.124698101	7.204732242	7.191660286	7.244682423	7.289692152	7.184821337	7.254881816	7.186547556	7.245176772	7.282424457	0.361304069	0.43782194	0.035177865	0.104561433	0.516577691	0.760610795	-0.058418596	-0.122614498	0.443338121	0.650730375	-0.036810363	-0.058310434	0.718271763	0.809934633
G19039	CACNA1A_G19039	CACNA1A	CACNA1A	G19039	human_blastn	8.057660192	7.959678038	8.04092108	8.200152789	8.256523839	8.314719418	8.120643324	8.497874229	7.983823463	8.106688656	8.10266175	7.96923607	8.082742451	8.140497687	8.426645523	8.100143095	8.122088794	8.148934783	8.156290925	8.067073596	8.04288699	8.093929787	8.067591135	8.187401847	8.168785899	8.174724535	8.165124759	8.301435142	8.153180879	8.344683149	0.0145639	0.032405217	-0.030150525	-0.076471027	0.571699119	0.794738389	-0.257535177	-0.412115028	0.002134792	0.017537989	-0.058442765	-0.082943658	0.542943752	0.667202018
G19170	BZW1_G19170	BZW1	BZW1	G19170	human_blastn	7.884270303	7.881736701	7.720659119	7.68177606	7.783669682	7.548665419	7.733563277	7.463098329	7.724569989	7.713160362	7.600342685	7.579316693	7.808253407	7.842417978	7.955133598	7.767487322	7.804677531	7.648839521	7.672611878	7.738361429	7.768724473	7.704288954	7.829084299	7.853082775	7.526755456	7.887069101	7.712777798	7.854827586	7.831073093	7.540374229	0.213527226	0.287305503	0.084971934	0.22146199	0.15319395	0.413221879	0.198266403	0.37354891	0.016568156	0.075977372	0.104792383	0.161461863	0.30125192	0.442824866
G19270	ZNF699_like_G19270	ZNF699_like	ZNF699	G19270	human_blastn	7.169762385	7.268614724	7.09939994	7.043693603	7.015955604	6.966191196	7.042645102	7.086543974	6.888701611	6.883157105	6.974652148	6.955125815	6.954488428	7.100736756	6.495868756	7.030834239	6.930802404	6.951690117	6.988889557	6.99755616	7.198867576	7.082198143	6.953377989	6.940729901	6.986494164	7.170101052	7.183811822	6.888191059	7.062444089	7.112508694	2.97E-04	0.001236254	0.132045329	0.357337772	0.048174779	0.204331023	0.161695244	0.360009668	0.046964023	0.15684654	0.66772275	0.863027731	3.65E-06	6.68E-05
G19271	G19271	G19271	NA	G19271	reference	8.610900148	8.703035422	8.39981274	8.60594551	8.649806865	8.468932511	8.567957253	8.579698386	8.555839516	8.397695014	8.480003518	8.468067883	8.38542262	8.455875199	8.536215977	8.421347137	8.50202875	8.560185204	8.429493625	8.36840233	8.613242975	8.509317363	8.363137153	8.490286641	8.614357531	8.508142341	8.517538046	8.504720162	8.552479818	8.4918446	0.001975314	0.006217358	0.15699646	0.230136566	0.008629332	0.066905125	0.019858486	0.026960899	0.757097288	0.868791882	0.19326837	0.227291239	0.010610169	0.036322413
G19812	TNS1_G19812	TNS1	TNS1	G19812	squirrel_blastn	7.040755636	7.030585927	7.008059991	7.241045629	7.220653563	7.236401268	7.190354812	6.997674014	7.415047408	7.229104728	7.141296329	7.370872481	7.311195431	7.25862996	7.312501555	7.408218315	7.15834347	7.290710245	7.260616283	7.224529926	7.210478427	7.079674492	7.072005636	7.372691649	7.250769833	7.019257907	7.339826656	7.08523436	7.239855662	7.067803567	0.001922805	0.006066363	-0.181375371	-0.384872633	0.014224532	0.09327727	-0.132935866	-0.266514423	0.09163089	0.2441529	-0.499328152	-0.667585526	2.16E-05	2.96E-04
G19878	G19878	G19878	NA	G19878	reference	7.043657183	7.04883252	6.96879959	7.137958972	7.062706189	7.079440839	7.019552065	7.171463407	7.016135087	6.862195864	6.786823197	6.993936281	6.894082833	7.064597391	6.631262444	6.967479224	7.012827576	6.903564754	6.904351767	7.035800313	6.774000476	6.943333083	6.914922023	6.775646133	7.01182712	6.905905963	7.0385028	6.874725985	6.984479754	7.069213377	0.063582627	0.108801159	0.004696732	0.016493249	0.929002583	0.97096266	-0.167126833	-0.374127258	0.041199166	0.143757929	0.0909915	0.161089167	0.390480357	0.529962794
G20184	G20184	G20184	NA	G20184	reference	8.203475472	8.147448175	8.408190934	8.647310569	8.553658709	7.978473306	8.079607031	7.978945034	8.174183547	8.113440909	8.107868337	8.249580703	8.22224993	8.409347252	7.268175357	8.612267581	8.800922357	7.892117152	7.973314676	8.326308859	8.08244447	8.179353406	8.04462971	7.806338063	8.212714765	8.316490265	8.09714078	8.589297743	8.410147151	8.41067792	0.750641753	0.788449041	-0.026441116	-0.236486959	0.542973685	0.776423333	-0.028936806	-0.187581367	0.629539502	0.791110282	0.06421434	0.258931042	0.509118797	0.637882807
G20363	G20363	G20363	NA	G20363	reference	8.654728736	8.662068393	8.779362232	8.912757779	8.952193751	8.867252749	8.914788554	9.014852615	8.975725295	8.886045074	8.969689947	8.966353869	9.121073612	9.040190715	8.663495314	9.049921532	8.993568209	8.985897879	8.954826822	9.054624973	8.861589582	8.99200925	8.874883469	8.89302544	9.115501353	8.946559374	8.87697321	8.72246436	8.774009173	8.834221919	0.24585945	0.3206052	-0.126522288	-0.24299294	0.044104457	0.194169505	-0.118034896	-0.192101694	0.112293517	0.279638522	-0.171391567	-0.227622826	0.061800629	0.137496837
G20666	MALAT1_G20666	MALAT1	MALAT1	G20666	human_blastn	12.83854834	12.48156824	11.7754428	12.99000994	12.81341512	13.09039762	12.49558747	12.75398221	12.84462559	11.94287367	12.37583135	13.1093551	13.02844814	12.49452435	11.64950538	13.12566505	12.30443421	12.45660213	12.59032695	12.60085542	12.15855985	12.68737813	12.34553965	12.38170735	13.11286206	12.65905049	12.50805215	12.39875361	12.46132962	12.88382319	0.517839842	0.583825243	0.021572639	0.140760811	0.650332382	0.845140776	-0.078449774	-0.354703591	0.253294975	0.467612524	-0.035110952	-0.106325304	0.733809124	0.821503084
G20677	G20677	G20677	NA	G20677	reference	7.290416764	7.50996135	7.222709791	7.467251622	7.520574438	7.095208769	7.211898243	7.246644052	7.175665922	7.580282265	7.222949343	7.351007954	7.651298849	7.492237247	7.501472909	7.299232441	7.274887975	7.222502283	7.329167672	7.2316837	7.198790564	7.301353728	7.26882934	7.205296225	7.354471821	7.06872773	7.575776998	7.36501605	7.543838339	7.519307285	0.061524199	0.105956874	-0.014031795	-0.053747184	0.789292627	0.912524805	-0.03668464	-0.09846058	0.624234441	0.787394588	-0.208712988	-0.382089364	0.057814881	0.130749348
G20763	PLA2G16	PLA2G16	PLA2G16	G20763	human_blastn	7.849485534	7.932397884	7.915700142	7.910393803	7.955164232	7.844356318	7.826235201	7.769618537	7.786184928	8.002213272	7.909592691	8.146020849	8.014444936	7.927730825	8.041683334	8.076918043	7.932593521	7.796480862	7.949855567	7.934988206	7.855515103	7.771009956	7.786582234	7.955208841	7.828074891	7.929072493	7.864644531	7.989041118	7.778264824	7.857485576	0.121611381	0.183884508	-0.054924963	-0.123305548	0.313433487	0.600564513	0.007837564	0.013221899	0.914488321	0.957093533	-0.211296333	-0.280375777	0.022379068	0.063933364
G20797	G20797	G20797	NA	G20797	reference	10.18006449	10.13986723	10.17777365	10.26445755	10.35702895	10.35840976	10.33625752	10.31479564	10.2842408	10.2842613	10.16665065	10.4547781	10.37152789	10.18281381	10.60716654	10.52725561	10.16871899	10.28149178	10.36856693	10.29782919	10.18677445	10.0332818	10.10637501	10.28951006	10.3209654	10.43730153	10.20246641	10.41401182	10.19418901	10.14271789	0.098234578	0.155166275	-0.051196676	-0.110547715	0.339383669	0.624530309	-0.119012383	-0.187690778	0.104733826	0.267061269	-0.252872628	-0.325719956	0.005137215	0.021352715
G21460	G21460	G21460	NA	G21460	reference	8.289549144	8.338034868	8.465818592	8.427537182	8.212537272	8.371875151	8.245458149	8.392904889	8.426302891	8.421956433	8.435644961	8.369319661	8.456336321	8.387825668	8.455043569	8.367252428	8.444748547	8.381002852	8.473166857	8.450923131	8.189571043	8.22163226	8.42399293	8.520326222	8.461657267	8.371911036	8.380662293	8.359857285	8.490361388	8.405772641	7.38E-04	0.002683958	-0.171883681	-0.236709576	0.003593428	0.03636646	-0.069683311	-0.091680538	0.265770673	0.481781607	-0.220440637	-0.253228612	0.002041093	0.010609637
G21554	G21554	G21554	NA	G21554	reference	7.39775936	7.410870411	7.639766782	7.546043588	7.532722555	7.563705337	7.499717043	7.499614142	7.499903238	7.677052977	7.575616219	7.425808348	7.64086	7.449665881	7.400955299	7.552002935	7.468899359	7.45182532	7.63954211	7.468954775	7.670659899	7.462985182	7.43990671	7.564883124	7.551029704	7.491444217	7.559593561	7.697492955	7.564991964	7.528834865	0.784855625	0.817818474	-0.041111887	-0.102570706	0.446934728	0.713352644	-0.046577213	-0.084279918	0.532793082	0.722621637	-0.073336599	-0.103941033	0.445234585	0.579942385
G21559	G21559	G21559	NA	G21559	reference	7.771353624	7.801892995	7.749876895	7.84995867	8.001873264	7.889445908	7.945311271	7.925448254	7.922321038	7.792601959	7.912911561	7.700692872	7.944642015	7.825186105	7.941418089	7.922370473	7.835361796	7.895004726	7.841717309	7.88785786	7.886594434	7.83169831	7.911967427	7.959074791	7.953898086	7.736550735	8.016902854	7.994061007	7.939816153	7.94022972	0.020694528	0.043375241	-0.061399526	-0.118406286	0.245884642	0.530589634	-0.171043884	-0.243879856	0.016352041	0.075215636	-0.103607618	-0.128638403	0.212448532	0.344713213
G21563	HCG11_G21563	HCG11	HCG11	G21563	human_blastn	8.461791521	8.589484559	8.720094427	8.449125739	8.432230029	8.441752273	8.483392415	8.624725703	8.490887783	8.493937975	8.588557275	8.48777629	8.516442696	8.464528558	8.076920033	8.560696924	8.39079388	8.40599997	8.464469083	8.396869974	8.472521508	8.339286863	8.562351116	8.58987894	8.413628872	8.489135607	8.579528752	8.754878009	8.550919034	8.565688186	0.345061535	0.421567671	-0.060349767	-0.147316978	0.280316302	0.565757474	-0.015549834	-0.02857848	0.834808077	0.915382618	0.071924587	0.102835231	0.456881776	0.590511108
G21728	G21728	G21728	NA	G21728	reference	6.901863413	6.902702306	6.70391115	7.116784	7.135802708	6.971826248	6.867257474	6.962708561	6.36632349	6.484212268	6.566529035	6.369847456	6.541465663	6.692479805	6.276246167	6.663355533	6.377739345	6.657725683	6.488976229	6.671628855	6.695275369	6.756174024	6.452281714	6.540035258	6.983807135	6.934494636	6.929894507	6.905155833	6.835158624	6.988262349	3.56E-27	4.61E-25	0.223698009	0.510173711	0.006344369	0.054258557	-0.191680788	-0.414439513	0.022382193	0.094301444	1.267874113	1.418778131	1.14E-12	1.11E-10
G21821	AMOTL1_like	AMOTL1_like	AMOTL1	G21821	human_blastn	8.404689527	8.527658339	8.504663305	8.271044449	8.394176259	8.252974605	8.310415387	8.224647282	8.360350688	8.173525668	8.405882045	8.224687437	8.118461393	8.316455475	7.621425054	8.513207714	8.291937639	8.301797644	8.542832712	8.435334194	8.454246148	8.397365444	8.470736151	8.451967542	8.353607596	8.322110062	8.389525686	8.291525168	8.449746474	8.429906898	0.001863715	0.005909377	0.007751564	0.023629469	0.883672071	0.953473014	0.120594772	0.249652752	0.123933547	0.298567738	0.382760556	0.561710198	6.43E-04	0.004408257
G21911	G21911	G21911	NA	G21911	reference	6.907111319	6.932515279	6.948296233	7.059045686	6.87058198	7.036782803	7.174876085	7.136068572	6.801664332	6.708536109	6.8631705	7.026759111	6.896502727	7.051794125	6.610979004	6.847544554	6.865572501	6.945596307	6.878585979	6.905333675	6.955916753	6.89828179	6.898545178	6.857346357	6.923010614	6.83718237	6.914684967	6.953965011	6.942752404	6.890374763	0.005594107	0.014639819	-0.023234426	-0.071471633	0.664112683	0.852015167	-0.202035694	-0.393026291	0.015744185	0.073401697	0.150669361	0.24363397	0.148555391	0.265138983
G21914	G21914	G21914	NA	G21914	reference	6.793854351	7.251178678	7.216292059	7.238631561	7.434916195	7.360358371	7.391653713	7.449067254	6.972273276	7.315163327	6.898680166	7.234645722	7.508134432	7.316359459	8.049759069	6.89540585	6.820105709	7.258563962	6.922857656	7.193485736	6.958511308	7.646731659	7.540574894	7.042535949	7.026764765	7.640292906	7.164452168	7.023681421	6.969613625	6.984636221	0.074431152	0.123962637	0.050650195	0.459358725	0.255421522	0.541583642	-0.018215194	-0.125300808	0.756036708	0.867988714	-0.072079509	-0.303139863	0.454698916	0.588623144
G22095	BTF3	BTF3	BTF3	G22095	human_blastn	9.169212626	9.119184662	8.981935767	9.067843573	9.128408515	8.934972941	9.088948579	8.8838788	9.050169344	9.255023959	9.148439839	9.197055956	9.174043667	9.112630189	9.374006998	9.138119318	9.12177186	9.078972519	9.161550048	9.113417073	9.180123896	8.993458868	9.117825126	9.061042482	9.042648056	9.054834607	9.072767141	9.193415137	9.00705779	8.999807949	0.030870819	0.059670289	0.010277048	0.020079268	0.833939086	0.932137671	0.096159694	0.136225075	0.156818035	0.34772322	-0.149653223	-0.180761812	0.059963387	0.134389912
G22272	PCNP_G22272	PCNP	PCNP	G22272	human_blastn	7.617183568	7.781061552	7.905127208	7.739374352	7.83981859	7.687069929	7.768910242	7.702485179	7.836939268	7.765625516	7.914721327	7.844562236	7.707542292	7.854103772	7.923056554	7.827271165	7.778427865	7.758262732	7.778874745	7.714818775	7.660786248	7.730344899	7.786384271	7.807539931	7.739321638	7.695841896	7.604241098	7.896241624	7.632274651	7.565047201	0.018673449	0.039847067	-0.201808345	-0.327040876	0.004953063	0.045670657	-0.068131215	-0.110359615	0.348491207	0.56637947	-0.195549139	-0.255133028	0.030476782	0.080493223
G22451	G22451	G22451	NA	G22451	reference	11.87125723	11.74250525	11.83776444	11.92637623	12.08544888	11.94880445	11.93311099	11.95496532	11.80221526	11.83709713	11.81948438	11.6523026	11.79884178	11.76443052	11.81747942	11.6022536	11.84080925	11.87932376	11.64105493	11.73918435	11.65363896	11.72049589	11.69998449	11.8361819	11.8128316	11.64995973	11.89372259	11.8745931	11.95337036	11.91947416	9.09E-08	9.65E-07	-0.051710924	-0.07850746	0.248596776	0.534255551	-0.302611782	-0.349434659	2.69E-07	1.59E-05	-0.050057234	-0.055501672	0.418251738	0.55586737
G22457	ZFAND5_like	ZFAND5_like	ZFAND5	G22457	human_blastn	6.998062823	7.24107172	7.108971175	7.093617822	7.053777262	7.106019498	7.19880427	7.230197098	7.200638262	7.140554413	7.094837095	7.066241377	7.071126853	7.184629922	6.94790011	7.026310036	7.160413385	7.238208491	7.21689048	7.161556178	7.240441705	7.207272421	7.266189702	7.1493909	7.140837455	7.254017141	7.227919511	7.046459542	7.195305033	7.119431095	0.428355021	0.500378213	0.058293265	0.145183561	0.29617666	0.583912803	0.07020677	0.129424731	0.351959149	0.56946678	0.173422063	0.249054435	0.078002105	0.163633076
G22494	G22494	G22494	NA	G22494	reference	7.298825578	7.27902396	7.348699347	7.252920302	7.299668331	7.389559413	7.286554375	7.318719603	7.236641087	7.25565717	7.393998292	7.159117318	7.232885985	7.22098778	7.145879797	7.444236868	7.271644028	7.325983726	7.422310211	7.371195945	7.475239041	7.270810519	7.296381009	7.297211264	7.482661719	7.2980248	7.385334137	7.471791499	7.477476223	7.302987459	0.001079715	0.003719131	-0.023595668	-0.053084213	0.6487343	0.843915658	0.025474452	0.041483591	0.724175726	0.851143437	0.210347959	0.276883595	0.02173439	0.062537044
G22535	PCNP_G22535	PCNP	PCNP	G22535	human_blastn	7.286107772	7.328238158	7.421326611	7.341065644	7.430305233	7.21948885	7.143037983	7.118935274	7.354108673	7.364230376	7.264568272	7.288482879	7.371645714	7.33623852	7.597834715	7.297188281	7.232713994	7.281469751	7.21374963	7.294491169	7.15998229	7.299545507	7.292792174	7.396513778	7.340694611	7.227461346	7.250689603	7.334607104	7.319097084	7.15955101	0.210111456	0.283884027	-0.056473574	-0.145248019	0.311392863	0.599028972	0.004545475	0.00876078	0.951714129	0.976817308	-0.209995696	-0.303001465	0.035126062	0.089536098
G22548	ARL5A_G22548	ARL5A	ARL5A	G22548	human_blastn	7.646104734	7.638073983	7.621411421	7.401878196	7.422705948	7.565154625	7.413791225	7.697303211	7.579352165	7.662106953	7.578674781	7.608537021	7.535114409	7.58852562	7.16548852	7.529966883	7.55085289	7.53606702	7.590746031	7.5021559	7.616334909	7.551361508	7.636418843	7.519582851	7.483639643	7.671574457	7.713852545	7.372123705	7.573763535	7.52195815	0.675151184	0.722297589	0.039270987	0.117673647	0.471624172	0.732454008	0.126058707	0.263304534	0.109311322	0.2750613	0.137003122	0.218989829	0.185772566	0.312337751
G22579	G22579	G22579	NA	G22579	reference	8.569925288	8.670826373	8.78243982	8.588114656	8.476856878	8.354300491	8.419163829	8.492097343	8.606360197	8.794937298	8.754259109	8.6970676	8.692984463	8.686635143	8.680406385	8.784575745	8.741012386	8.574369518	8.778387091	8.728019382	8.711454925	8.494899239	8.690116399	8.831952568	8.598718929	8.463133735	8.608330918	8.693395206	8.606745852	8.565033297	2.84E-07	2.67E-06	-0.157089933	-0.239280328	0.010626341	0.077182557	0.158273152	0.219656485	0.021798753	0.092393233	-0.152109023	-0.182852121	0.053660897	0.123699947
G22666	CDKN2B-AS1_containing	CDKN2B-AS1_containing	NA	G22666	human_blastn	6.393986243	6.464378308	7.974099277	7.488127333	7.43737769	6.387431618	7.105536865	7.458364664	8.045162263	7.364344117	8.040145532	7.69326995	7.691795534	7.497085624	6.978620933	8.178363917	7.961398261	6.449402345	6.471063197	7.996834189	6.506034982	6.43787541	7.439954492	6.486841548	7.51543395	7.416407964	7.23584039	7.478285507	7.182717274	6.425156631	0.100373963	0.157730019	-0.091330581	-2.696808335	0.002450303	0.028027086	-0.079487369	-1.835554143	0.039367569	0.13953507	-0.250282064	-2.517545706	0.004991701	0.020914045
G22711	G22711	G22711	NA	G22711	reference	6.783125419	6.763286368	6.896522954	7.221807228	7.154721469	7.18705578	7.120854337	7.285113013	7.109114056	6.917799983	7.021660034	7.024716146	7.05962988	7.172860401	7.151314454	7.105499584	6.889987098	7.033026395	6.961808512	6.923484006	6.980332478	6.841229886	6.905224934	7.054517025	7.03325297	6.932447394	7.158469519	6.971809032	7.206197494	7.152806782	1.13E-07	1.16E-06	-0.30827241	-0.520210929	8.00E-04	0.012462212	-0.759963529	-0.877379087	1.03E-08	1.07E-06	-0.389367124	-0.554380587	4.00E-04	0.003064729
G2284	G2284	G2284	NA	G2284	reference	6.82841617	6.891487218	6.92501814	7.11661968	7.14439767	7.222158961	7.025210785	7.101979279	7.151461702	6.847130672	7.108411496	6.975676178	7.042980873	7.093869908	6.546643307	7.01058587	7.014710081	7.058235768	6.968682797	7.130664522	6.924111464	7.019441831	7.052399624	6.93145076	7.143911918	6.933032525	6.929400352	6.973694867	6.935406879	7.121186684	0.072968338	0.121897544	-0.103249206	-0.323808274	0.096755497	0.314623468	-0.248672657	-0.531454484	0.006185648	0.037836037	-0.036375772	-0.067895369	0.732366368	0.82050202
G22853	G22853	G22853	NA	G22853	reference	7.121841279	7.218310547	7.333004136	7.550579237	7.316326998	7.541036406	7.339925472	7.227486442	7.362806766	7.064194453	7.162893459	7.216309663	7.178972774	7.353389433	6.5463943	7.255427435	7.336045442	7.25603132	7.118697839	7.067182651	7.195759311	7.225783868	7.246347591	7.089073904	7.396952478	7.245870084	7.067004789	7.270859794	7.279343965	7.410962481	0.137859608	0.203416881	-0.032804354	-0.17611447	0.515531313	0.75966058	-0.131508705	-0.4664322	0.084170163	0.231593447	0.093571276	0.240529983	0.381143277	0.521993747
G23018	G23018	G23018	NA	G23018	reference	6.469993341	6.546172024	6.758321788	7.374826969	7.127834707	7.050529604	6.988150434	6.458090316	6.412448134	6.846719306	6.784030198	6.310414143	6.318981793	6.253994809	6.781627692	6.739931254	6.905536526	6.322720863	6.515797954	6.715153036	6.194016172	6.914964797	6.61168436	6.40717696	7.006576332	6.668865058	7.181027241	6.801832496	6.768244517	6.328181428	0.079688444	0.131186336	-0.002768054	-0.039480657	0.939205756	0.976115293	-0.145861069	-1.178618507	0.022162741	0.093606269	0.004676862	0.028696949	0.956141604	0.97304228
G23069	KIAA1958_containing	KIAA1958_containing	NA	G23069	human_blastn	7.963671667	7.771952516	7.468967399	8.028834707	8.190815848	8.197286931	7.938678355	8.011000619	7.662723872	7.591351109	7.621455385	7.495019418	7.832964385	7.435635413	7.213314249	7.827684696	7.474460599	7.886860063	7.467618924	7.801101641	7.645101786	7.720257644	7.501875005	7.59635965	7.976842374	7.790947462	7.81885344	7.739575369	7.943201725	8.070690764	3.58E-07	3.27E-06	0.066819076	0.254984616	0.236544088	0.521962487	-0.245473375	-0.57398783	0.007263835	0.042641931	0.233409953	0.452351894	0.038114762	0.095668529
G23238	G23238	G23238	NA	G23238	reference	8.071188245	7.792608528	7.888617117	8.593533778	8.41126163	8.475588095	8.322523636	8.53489423	7.882607747	8.075734452	8.11592281	7.875295857	8.028387981	7.997595969	7.731558429	7.874959159	7.844773856	8.115416107	7.708785847	8.207047067	8.001124021	8.142657665	7.868882862	7.90818353	8.36785135	8.134935702	8.113010067	7.89952921	8.588444369	8.822687566	1.28E-08	1.60E-07	0.0154013	0.067018654	0.765750885	0.89983207	-0.433522797	-0.800305615	3.39E-04	0.004465626	0.116658826	0.244491646	0.281881918	0.42281434
G23342	MIR219A2_containing	MIR219A2_containing	NA	G23342	human_blastn	9.183814527	9.354531044	8.906887603	9.549508496	9.912647591	9.959570625	9.991910798	9.73594713	8.227864529	8.347096511	9.420207819	8.451684173	8.506805926	9.267760691	8.757116013	9.420736164	8.293524116	9.318367717	8.442758528	8.865357306	9.506962323	9.651270541	8.564768364	8.511363467	9.705976828	9.707863479	9.672323315	9.328004985	9.530801375	9.78022968	1.76E-46	1.06E-43	0.115775333	0.332139215	0.071497615	0.264200851	-0.258547323	-0.520296742	0.00458588	0.030724888	1.58185453	1.708351838	1.33E-19	4.21E-17
G23523	BRD3OS_containing	BRD3OS_containing	NA	G23523	human_blastn	9.600805268	9.510133315	9.624748906	9.476645596	9.511400183	9.459603572	9.686575762	9.616260438	9.662931532	9.678113724	9.656497055	9.483043331	9.492310785	9.576112311	10.06356395	9.557866657	9.66590073	9.671514434	9.660795115	9.671557929	9.617260529	9.581458081	9.617402531	9.615254613	9.505596956	9.515554539	9.565264107	9.541248835	9.579665883	9.50653856	0.220502597	0.294615562	-0.038486853	-0.082698557	0.461547248	0.725228263	0.012150937	0.01920927	0.864542019	0.931837523	-0.151752045	-0.195061364	0.084428405	0.173633053
G23600	G23600	G23600	NA	G23600	reference	9.72882144	9.310881844	9.428489652	9.693101971	9.885822959	9.553930995	9.808633289	9.763302993	9.763524372	9.722566515	9.791744036	9.699805106	9.817833642	9.846222559	10.16358737	9.625118044	9.707639771	9.806869483	9.747537527	9.757491636	9.88050605	9.789906314	9.689287164	9.548773534	9.765172054	9.654635423	9.692533952	9.639954782	9.788669493	9.653708185	0.445066379	0.515767902	-0.012919807	-0.035617285	0.807044165	0.920207448	-0.049368534	-0.095318442	0.513259841	0.708878154	-0.188005418	-0.275476289	0.060379443	0.135121041
G23728	G23728	G23728	NA	G23728	reference	7.198090018	7.086836765	7.049209941	7.227594685	7.285533485	7.257034988	7.194833278	7.109538224	7.140767176	7.196117467	7.106589303	7.12771746	7.286028106	7.176825254	7.377275246	7.17780697	7.250810171	7.235119772	7.114569158	7.184440728	7.130376522	7.252238039	7.185342453	7.094488065	7.137184578	7.153061138	7.174442878	7.158401276	7.229791588	7.033516177	0.511987603	0.578419569	0.015251501	0.038247243	0.771257015	0.901986166	-0.071270139	-0.124841297	0.339482206	0.557906226	-0.109503331	-0.151982055	0.248124155	0.386245531
G23864	G23864	G23864	NA	G23864	reference	8.344338071	8.279775977	8.177533818	8.434859158	8.240544809	8.580150831	8.436993169	8.669781758	8.49508462	7.750344924	7.989776632	8.347044937	8.538223687	8.528586074	7.274189438	8.488802067	8.075066373	8.246468578	8.045475129	8.455330891	8.398174174	8.359514756	7.908586771	8.235893489	8.620335501	8.451721061	8.299935237	8.108253688	8.171704802	8.963896717	0.445756073	0.51634413	0.013759928	0.122096945	0.750119596	0.891123417	-0.034870972	-0.220301675	0.565219715	0.745436328	0.08618514	0.33780421	0.382067402	0.522670678
G23874	G23874	G23874	NA	G23874	reference	6.982430069	6.918815154	6.900154149	7.069079661	7.010871601	7.160767336	7.067822315	7.239117837	6.960325556	6.514300116	6.743867569	7.037962756	7.09561316	7.076920141	6.448465376	7.15638192	6.825097254	7.073215178	6.821355282	6.987278056	6.997985317	6.980811301	6.769747841	6.836651715	7.124288483	7.045083338	7.011615725	6.784203396	6.916518707	7.426292426	0.100546014	0.157893176	-0.006374463	-0.040217226	0.893585072	0.957749708	-0.07407216	-0.321071616	0.28433008	0.50107555	0.129557509	0.370623881	0.224181974	0.358530262
G239	MOSMO_G239	MOSMO	MOSMO	G239	human_blastn	8.544516734	8.646794759	8.548596101	8.496609218	8.518724958	8.581041667	8.486599045	8.540767035	8.456105888	8.630006609	8.447752951	8.34031559	8.405574794	8.354781705	8.505206602	8.503415092	8.378310266	8.416209576	8.412963128	8.355241904	8.626761086	8.599245826	8.413113606	8.414866985	8.46778472	8.478953186	8.517247355	8.53987349	8.567870713	8.549918986	5.42E-04	0.002061199	0.158996509	0.225401271	0.006529337	0.055368223	0.075935482	0.099912046	0.226127451	0.434745818	0.185603734	0.214706724	0.01034785	0.035636999
G23915	G23915	G23915	NA	G23915	reference	7.933542882	7.892745643	7.812902903	7.943306459	8.02067758	7.910941272	7.857134979	7.842095712	7.745353775	7.845198382	7.841481964	7.761999396	7.919539821	7.872758193	7.77934341	7.831562514	7.813267592	7.822122843	7.78948795	7.722246646	7.851839493	7.89004034	7.647389297	7.773731456	7.976492956	7.862851418	7.879139275	8.064229417	7.741946783	7.894035133	0.00581935	0.015160043	0.051265541	0.103308636	0.329102088	0.614729187	-0.03989841	-0.060199018	0.567395368	0.746737542	0.123681212	0.155871886	0.146718505	0.262717823
G23925	G23925	G23925	NA	G23925	reference	8.254166075	8.29476326	8.022878499	8.577709452	8.320287789	8.776791221	8.147990761	8.433805275	7.785971373	7.994673558	8.064637368	8.198020421	8.233863812	8.11218012	7.548503633	8.053539726	8.119130545	7.908254015	7.903520513	8.215131155	8.017511251	8.39793872	8.054187682	8.182299893	8.419549873	8.324348275	8.31327839	8.042786697	8.270030984	8.512749067	7.86E-05	3.92E-04	0.134348724	0.450063321	0.043366078	0.192058893	-0.133208533	-0.375266161	0.090256992	0.241884719	0.288101102	0.555387733	0.013631753	0.043870256
G24004	G24004	G24004	NA	G24004	reference	8.567611677	8.697194656	8.801302727	8.62291443	8.532905518	8.260820938	8.544741287	8.590042229	8.828906375	8.869262713	8.72323371	8.713232242	8.999626352	8.77572021	8.812195042	8.80676678	8.833308136	8.652344726	8.854930574	8.774648132	8.72981675	8.760974308	8.849198303	8.722694348	8.805385436	8.77686554	8.465182238	8.769754914	8.449442416	8.461849684	2.88E-05	1.61E-04	-0.031690967	-0.077813408	0.551258343	0.78066278	0.212605786	0.348971408	0.008166314	0.046267599	-0.174128647	-0.239981523	0.067467866	0.146859774
G24010	G24010	G24010	NA	G24010	reference	7.337312622	7.283829449	7.33962697	7.234940358	8.126073808	7.625156939	8.449500299	7.813507757	7.363859112	8.243277806	6.970705746	7.670852546	7.795567296	7.462311115	7.9589785	7.2203115	7.044918971	7.686450702	7.243209762	7.32311164	7.367582681	8.474048179	7.938348035	7.287320653	7.319726366	8.529262654	7.244848683	7.287270123	7.339890388	8.133790819	0.084482778	0.137571687	0.100634092	1.270311256	0.020241034	0.117978225	0.005350973	0.059318534	0.913413474	0.956746547	0.038717526	0.255165265	0.642409155	0.750204713
G24015	G24015	G24015	NA	G24015	reference	7.307189625	7.146001977	7.168751795	7.234037415	7.322739812	7.12880671	7.165436103	7.179179641	7.053407156	7.198779785	7.047756208	7.250088457	7.187574278	7.165632143	7.399246828	7.26958684	7.127083894	7.123622091	7.140105479	7.093387797	7.327554297	7.147176532	7.232611537	7.228644981	7.123369007	7.14774474	7.170036609	7.104324433	7.041266909	7.266406343	0.615781425	0.671715882	0.057468536	0.149660253	0.304458419	0.592811285	0.013168568	0.02546251	0.860844909	0.929967015	0.004239945	0.006284534	0.965729319	0.978948137
G24079	G24079	G24079	NA	G24079	reference	6.974484901	6.85754426	7.034676015	7.25967651	7.097901057	7.357274303	7.086833445	7.142010636	7.241245954	6.834241076	7.141746107	7.104892471	6.992868112	7.166370708	6.63164383	7.215532921	7.168832437	7.110976811	7.041851343	7.128953721	6.894988458	7.255141515	6.914255255	6.910408175	7.188862586	7.013953216	7.148682452	6.879890794	7.0760571	7.236663883	0.113688896	0.174225913	-0.089847682	-0.330645827	0.131002579	0.376457979	-0.185793005	-0.483784328	0.026854639	0.106930505	0.015646085	0.032583007	0.883854991	0.92553596
G24433	G24433	G24433	NA	G24433	reference	12.42314262	12.47839223	12.59873029	12.55755515	12.64568873	13.18649168	13.29670016	12.88052103	12.2919945	12.23289565	12.23472788	12.23350743	11.90999992	12.28955941	13.04799572	12.50687932	12.5352813	12.83308324	12.61439628	12.58207293	12.40441017	12.61766745	13.4300624	12.74129162	12.88595153	12.27219891	13.07618567	13.18453222	12.75983829	12.82881268	0.007878189	0.019594511	-0.014439342	-0.086454556	0.765609962	0.899754338	-0.218713672	-0.725286605	0.012370732	0.061715182	0.029851586	0.08328334	0.77549569	0.849557505
G24527	G24527	G24527	NA	G24527	reference	7.577246986	7.665928196	7.719859969	7.478522856	7.558591749	7.45677771	7.568820713	7.649943923	7.494349984	7.620409693	7.558898922	7.687761922	7.737112312	7.551892715	7.495352466	7.675525657	7.571738103	7.597349704	7.398145527	7.605946268	7.432135767	7.449062454	7.671720343	7.776023527	7.503407134	7.468412275	7.688510618	7.49033558	7.571860718	7.633524711	0.587419638	0.646978809	-0.103036088	-0.23195834	0.092317136	0.304927832	-0.033437335	-0.061796608	0.654820705	0.807238761	-0.123375869	-0.176365557	0.204333002	0.334431313
G24986	G24986	G24986	NA	G24986	reference	7.070850188	6.990568741	7.221610846	7.090393944	7.143029499	7.178020992	7.096235555	7.087333029	7.071860009	7.222019553	7.204720352	7.246918225	7.170732775	7.218635397	7.269250797	7.031041938	7.290329013	7.174703215	7.167950073	7.186917612	7.157940277	7.210188263	7.118338215	7.196468268	7.082709183	6.9763497	7.149070943	7.12961236	7.105856053	7.146619382	0.15903712	0.227441605	-0.105711878	-0.221550618	0.082069679	0.286493894	-0.052445479	-0.090950965	0.478639301	0.681432408	-0.209077407	-0.283803735	0.027217498	0.073996419
G24988	G24988	G24988	NA	G24988	reference	7.272936455	7.272692869	7.340589225	7.160435453	7.189941092	7.283376894	7.183091819	7.285102429	7.152092979	7.280789727	7.225886819	7.236626747	7.257742988	7.272947814	7.055783318	7.181190009	7.23458335	7.138884051	7.203832741	7.152725185	7.325126311	7.323867086	7.268810517	7.219972045	7.211355437	7.273372831	7.317685939	7.386291399	7.216383943	7.389734069	0.150195279	0.217668287	0.066051669	0.142190326	0.232461276	0.517350426	0.108189855	0.17550822	0.142993017	0.327739995	0.180371958	0.238831041	0.0490078	0.115442075
G25155	COX14_like_G25155	COX14_like	COX14	G25155	human_blastn	8.683399923	8.519377237	8.525688967	8.457932732	8.398507835	8.428482044	8.502778511	8.571727134	8.556373764	8.766487704	8.633185964	8.628458563	8.629264188	8.586590493	8.85022555	8.378801062	8.571496198	8.605994176	8.536983037	8.56207983	8.572566413	8.466477456	8.511418904	8.560587136	8.478882837	8.527686024	8.5284859	8.470476014	8.438805128	8.449671487	5.34E-04	0.00203933	0.005983773	0.01159539	0.902342918	0.960582491	0.107295184	0.15081178	0.113540289	0.281522831	-0.183311789	-0.21980175	0.020052058	0.05875004
G25245	LINC00938_containing	LINC00938_containing	NA	G25245	human_blastn	8.192296425	8.097054494	8.006941912	8.305276699	8.170371239	8.176240976	8.041104366	8.106952201	8.061487696	8.034481101	8.30444788	8.247810394	8.197328989	8.174888473	8.189259352	8.176246363	8.193062683	7.98426837	8.089990381	8.111273126	8.069205121	8.05886604	8.113645525	7.986965185	8.123671969	8.073115388	8.082924478	8.163403783	8.095179934	8.057718594	0.838545718	0.862412019	-0.031289429	-0.069123792	0.547883179	0.778655869	-0.076988567	-0.122117695	0.286493137	0.503339453	-0.077059132	-0.1010234	0.38832932	0.527876944
G25309	G25309	G25309	NA	G25309	reference	9.142008958	9.318776093	9.17747375	9.03676998	9.103040265	9.129343779	8.998926749	9.169311055	9.044027061	9.256160663	9.07416057	8.986413551	9.185776891	8.979523187	8.766844217	9.032170538	9.091760844	9.04417087	9.15505549	9.107019034	9.133188718	9.17959955	9.107821713	9.116715844	8.971668272	9.18981278	9.178805435	9.347541367	9.258272479	9.335632644	0.067031674	0.113636536	0.118269871	0.219574199	0.051604202	0.214639946	0.112549112	0.174936817	0.121086351	0.293993557	0.19387511	0.249080078	0.02863502	0.076853893
G25348	G25348	G25348	NA	G25348	reference	7.030486303	7.095039041	7.57903838	7.452092804	7.239110939	7.193668719	7.205578711	7.33103695	7.848366941	7.246853921	7.1371447	7.504874513	7.553226336	7.662764458	7.182802464	7.104296128	7.113452229	7.164303876	7.148446625	7.310291964	7.162011718	7.397061137	7.525034907	7.154435336	7.402036828	7.25859117	7.366660361	7.330523703	7.054187534	7.432491855	0.150456208	0.217888982	-0.085517014	-0.405491061	0.130879338	0.376313279	-0.066633533	-0.251955679	0.348996886	0.566885458	-0.329963233	-0.715997489	0.007924014	0.029374509
G25484	H2AFJ_containing	H2AFJ_containing	NA	G25484	human_blastn	7.055134498	7.014289816	6.953560656	7.150350749	7.05958763	7.110008918	7.033797049	7.229815592	6.988890007	6.821632174	6.977114439	6.824636551	7.123247919	7.072524185	6.701870483	6.965854749	6.797069026	7.003357426	7.022872953	6.824603561	6.969458563	6.932591528	7.003569737	6.973338609	7.137698575	7.017173069	7.075504709	7.02207633	6.965481325	7.190390888	0.005903679	0.015336565	0.002241206	0.007265682	0.966198282	0.986747101	-0.140429991	-0.299544893	0.077980791	0.220140028	0.16175092	0.268379558	0.125326179	0.233680886
G25490	GRIN2B_containing	GRIN2B_containing	NA	G25490	human_blastn	8.630957132	8.74443113	8.586115869	8.708870124	8.627191459	8.812229513	8.767922959	8.714065318	8.811981343	8.7462179	8.638622368	8.853258201	8.802333269	8.649650122	8.65263918	8.803659998	8.825727892	8.758358894	8.840099757	8.78900687	8.677835186	8.84304844	8.825873926	8.807684346	8.582279411	8.766207144	8.739518212	8.795645757	8.68380921	8.864055083	0.214969606	0.288955459	0.042190242	0.079566539	0.401547377	0.677294588	0.008322983	0.011820214	0.900794849	0.950993496	-0.064155586	-0.077489175	0.415963148	0.553559452
G25539	G25539	G25539	NA	G25539	reference	7.083315408	7.075258086	7.157709119	7.175229433	7.089198765	7.067652745	7.070140713	6.928444942	7.303141331	6.930570114	7.261130417	7.387866887	6.894461133	7.30093563	6.997378703	7.297182253	7.255044349	7.290730113	7.173564594	7.635521431	7.134662906	6.996221632	7.044695689	7.592026371	7.006919604	6.850869821	7.227267389	7.290912711	7.177200919	7.083829522	0.002895653	0.008510844	-0.179869655	-0.568953999	0.015074631	0.096846258	-0.02878503	-0.093885209	0.691058706	0.83098773	-0.110679939	-0.242776322	0.306834909	0.448075784
G2560	RPN1_containing	RPN1_containing	NA	G2560	human_blastn	9.610072486	9.433674862	9.42839129	9.416004292	9.420476599	9.306409246	9.478483479	9.467905767	9.454018562	9.689505501	9.546065757	9.566955889	9.569198155	9.528526356	9.72021597	9.346268335	9.617983343	9.557081526	9.583088045	9.641167867	9.590584904	9.426508595	9.593717956	9.502056917	9.329041971	9.621137778	9.40485489	9.445847139	9.455858165	9.459749407	5.02E-04	0.001937238	0.05206946	0.09041585	0.291043807	0.578100055	0.147571183	0.194937152	0.023459816	0.097476507	-0.074658806	-0.087327151	0.309858722	0.451614583
G25776	G25776	G25776	NA	G25776	reference	7.466460737	7.540804147	7.765918828	8.090434322	7.787448843	7.574741629	7.808440856	8.205691388	7.763068277	7.329881532	7.311892827	7.78025063	7.829166856	7.895768011	7.182026764	7.427004414	7.624314476	7.545506013	7.306063841	7.844688952	7.204350825	7.600926449	7.674309142	7.404380178	7.966994091	7.88703708	7.925919835	7.690928416	7.770818667	8.032566479	0.029283825	0.057184723	-0.017454802	-0.111746699	0.714395899	0.875280356	-0.20731535	-0.740346963	0.014879867	0.07057317	-0.035877924	-0.106487335	0.729201729	0.817676303
G25778	G25778	G25778	NA	G25778	reference	8.375925773	8.139186676	8.046397664	8.221827269	8.224958512	8.272407037	8.312990395	8.427686265	8.300153726	8.072474258	8.378341721	8.477037801	8.255626053	8.317197302	8.590222355	8.432402369	8.34902574	8.45470417	8.324027363	8.391136716	8.183435684	8.437046312	8.22937502	8.183116819	8.489527307	8.345535051	8.274639296	8.452010235	8.330965462	8.439754337	0.728823408	0.770102922	-0.020963953	-0.061053485	0.694360113	0.866235818	0.005521343	0.011382331	0.941705125	0.970664534	-0.073030304	-0.112983317	0.470617937	0.602958603
G25794	KCNA1_like	KCNA1_like	KCNA1	G25794	human_blastn	11.44148504	11.56093678	11.67155591	11.40141808	11.35398102	11.44011883	11.43491397	11.55708897	11.54470536	11.49848543	11.37212951	11.56716981	11.57388526	11.25844964	11.16815531	11.42025084	11.57307661	11.43936417	11.50670189	11.58218473	11.33382347	11.42460477	11.50191633	11.49172274	11.48409881	11.44577002	11.56068189	11.62115876	11.57486171	11.53895605	0.427610241	0.49975078	0.003001671	0.005907314	0.951192493	0.980265878	0.003784712	0.005430487	0.955142909	0.978635416	-0.03556932	-0.043278551	0.656100849	0.761317407
G2581	TUG1_G2581	TUG1	TUG1	G2581	human_blastn	9.261927426	9.229184166	9.30561945	9.27106398	9.164541491	9.201734116	9.081423528	9.18004103	8.950555775	9.090119656	9.112154927	8.924678649	9.155639222	9.118403863	8.019134451	9.082771367	8.961104037	9.045081882	8.908040419	9.062571548	9.16951047	9.101754022	9.014503045	9.063426516	9.000282053	9.154230649	9.187524656	9.000055329	9.001680365	9.121823413	0.138406803	0.20399915	0.019666444	0.078719241	0.707637619	0.872501056	0.001709706	0.00484466	0.981576535	0.992172902	0.269549033	0.50039101	0.018224366	0.054837159
G26032	G26032	G26032	NA	G26032	reference	8.041075049	8.115614734	8.081966922	8.122450328	8.114728536	8.215326763	8.225679696	8.223426416	8.039435802	8.238450818	8.01923826	8.00732509	8.11476393	8.040159675	8.209014253	7.991493022	7.995295446	8.062657779	8.11727928	8.099717293	8.088219374	8.06214416	8.197812073	8.171007671	8.212994004	8.14869851	8.341545351	8.377341442	8.334954294	8.304878217	7.22E-08	7.85E-07	0.058853434	0.105862188	0.248915167	0.534547172	-0.130226256	-0.177100181	0.050330824	0.164078278	-0.039411221	-0.047060851	0.608588892	0.723989139
G2633	G2633	G2633	NA	G2633	reference	7.843902225	7.937947811	8.043169652	8.048378592	7.75697295	8.116247919	7.984232722	8.156302982	8.087326933	7.772249658	8.066549933	8.06559011	7.939529633	7.979717699	7.800484427	8.031612007	8.145495031	8.029155686	7.993831577	8.033883067	7.617623582	7.972187674	7.7312811	7.981036501	8.257338417	7.97943735	8.178049669	8.18972443	8.130080421	8.319333325	0.001193643	0.004055082	-0.12431957	-0.31146364	0.057275142	0.229734695	-0.142930233	-0.293785285	0.072560465	0.209431536	-0.084337172	-0.13569179	0.41296257	0.550784594
G2638	NR2F1	NR2F1	NR2F1	G2638	human_blastn	7.654405403	7.614555985	7.730610675	7.815238112	7.870959559	7.962771017	7.771019427	7.709397571	7.821925257	7.671116708	7.799895589	7.861848181	7.607343981	7.789992628	7.461037904	7.731637223	7.715336516	7.785860593	7.942402656	7.906496737	7.639543685	7.703861876	7.749430484	7.776617872	7.756705108	7.572365755	7.647329698	7.573428792	7.8135363	7.895551634	0.015445021	0.03405571	-0.139204915	-0.28387704	0.035049569	0.167561168	-0.251974071	-0.405328626	0.002537888	0.019730396	-0.105205395	-0.149320115	0.275450608	0.416760614
G26487	HMGB1_G26487	HMGB1	HMGB1	G26487	human_blastn	7.580157356	7.507179319	7.555749464	7.693862478	7.655996752	7.51626971	7.576987055	7.668816368	7.582379184	7.655187615	7.673776827	7.532071566	7.513107703	7.469606033	7.954997726	7.712764346	7.520911044	7.542600662	7.579774732	7.52638482	7.54290878	7.507018375	7.485713379	7.690075954	7.673491621	7.543892319	7.470052814	7.787003388	7.643495117	7.510802582	0.580950938	0.642117348	-0.048601149	-0.13417963	0.379077864	0.659549442	-0.097557149	-0.193083676	0.205490676	0.410265357	-0.16286357	-0.246281049	0.108258075	0.208861538
G26527	KCNQ1OT1_like_G26527	KCNQ1OT1_like	KCNQ1OT1	G26527	human_blastn	7.428294112	7.447682791	7.487809765	7.637278354	7.630014336	7.614925545	7.654150576	7.638017186	7.38417213	7.342009766	7.661168069	7.574970227	7.760027919	7.485796023	7.40207853	7.683697915	7.567197624	7.521318839	7.48505098	7.472270477	7.338067146	7.322228529	7.374971329	7.598177867	7.756463772	7.536778481	7.664107741	7.770316732	7.537673101	7.660184328	0.001250423	0.004218207	-0.165672876	-0.35627266	0.020242368	0.117978225	-0.292823405	-0.494052512	0.001269343	0.01213185	-0.137116156	-0.210191538	0.177215121	0.301512942
G26565	PGK1_G26565	PGK1	PGK1	G26565	human_blastn	8.295819876	8.049102115	8.106767677	8.199676705	8.160461647	8.167012165	8.10732937	8.096113184	8.065636128	8.457728162	8.204926199	8.177830142	8.184120827	8.026247163	8.686946415	8.242047596	8.186082023	7.983672929	8.080052351	8.137705319	8.212398446	7.922284228	8.036739505	8.188227467	8.129450436	8.219316657	8.109822674	8.241299637	8.18279256	8.076204985	0.110916413	0.170698216	0.018275878	0.054582518	0.731528129	0.882985052	4.47E-04	9.41E-04	0.995279084	0.997274965	-0.213942171	-0.328474936	0.039070446	0.097396866
G26630	ZIC2	ZIC2	ZIC2	G26630	human_blastn	8.243221963	8.26614453	8.477612465	8.30604246	8.410782862	8.345974333	8.49397638	8.540288034	8.358829059	8.112735262	8.350401918	8.288617706	8.048733483	8.515751797	8.810006619	8.497481861	8.219842898	8.374244109	8.780068749	8.370822918	8.395960953	8.112152114	8.404896308	8.509862528	8.399395385	8.084769556	8.256456722	8.421799987	8.422440162	8.478541597	0.216741892	0.290817929	-0.147754083	-0.41469086	0.033185616	0.161464797	-0.155724182	-0.37444037	0.054684324	0.173344697	-0.140530738	-0.256798666	0.191365577	0.319331852
G2696	G2696	G2696	NA	G2696	reference	7.518406047	7.356443296	7.255416703	7.419157979	7.392502755	7.464441726	7.32329147	7.417690728	6.809815285	7.098345715	7.267691778	7.041580147	7.321528403	7.197464791	7.108034429	7.341317765	7.178546007	7.166552839	7.210053925	7.317674331	7.276308864	7.34822639	7.159207202	7.22197258	7.497578986	7.356219062	7.333717895	7.504789867	7.324328424	7.522509047	1.60E-07	1.59E-06	0.115266144	0.291880293	0.071559919	0.264200851	-0.033185206	-0.070212253	0.661476563	0.81145351	0.571199943	0.748163942	7.25E-06	1.21E-04
G27130	TUNAR_like	TUNAR_like	TUNAR	G27130	human_blastn	10.11712078	10.2023332	10.1356474	9.881699202	10.029345	10.02394405	10.09391793	10.14369315	10.02626241	10.04873131	10.14137704	9.810492972	9.99155035	10.10671562	10.4194767	10.05016879	10.09890798	10.22524718	10.14730159	10.12908815	10.13031748	10.20852749	10.14843398	10.08657855	9.939891056	10.07367541	10.10984782	10.07533046	10.2768623	10.16877325	0.640136471	0.692134258	0.010902649	0.023594455	0.829942026	0.930138509	0.109042446	0.166954601	0.129423645	0.307534503	0.106098355	0.13557292	0.221224021	0.355310818
G2733	ANKRD34B_containing	ANKRD34B_containing	NA	G2733	human_blastn	7.330533191	7.543322349	7.527505687	7.647003287	7.519231726	7.513174448	7.519410496	7.474732497	7.474052399	7.709003967	7.446747117	7.491059377	7.693339858	7.18536885	7.840932737	7.558768246	7.342126088	7.316671436	7.424370861	7.390762819	7.421413318	7.520456336	7.311797466	7.360182584	7.387084232	7.487078879	7.535735999	7.653035286	7.298212484	7.590303551	0.004206013	0.011594721	0.035705754	0.110354105	0.510665004	0.756185559	-0.074394688	-0.161721418	0.332096755	0.549975263	-0.241040682	-0.379415165	0.023100167	0.065619526
G27357	KCNK13_containing	KCNK13_containing	NA	G27357	human_blastn	10.32478122	10.33595652	10.09855543	10.20024098	10.2118282	10.13520044	10.32029395	10.20229244	10.31396521	10.26228237	10.45334006	10.4936964	10.39318374	10.41548132	10.47093643	10.1605243	10.36077248	10.36744696	10.17634647	10.23975136	10.32776355	10.28350712	10.19362494	10.16756318	10.23973364	10.44299566	10.09517619	10.12586815	10.14498106	10.16687223	8.48E-04	0.003031157	0.029827175	0.05584842	0.543460361	0.776565553	0.142576302	0.195002837	0.034358766	0.127233394	-0.064759165	-0.077464958	0.402410769	0.540908042
G27537	G27537	G27537	NA	G27537	reference	8.647113823	8.588737324	8.439175238	8.52236188	8.593878985	8.414316186	8.351053095	8.534088537	8.492763069	8.613397226	8.573767047	8.56716566	8.636414744	8.436601308	8.651904031	8.476774591	8.510963421	8.458346826	8.452380487	8.520940043	8.704662675	8.727656973	8.536634804	8.518742254	8.389858515	8.693829085	8.532080074	8.475441938	8.522824828	8.442427373	1.07E-05	6.72E-05	0.28448982	0.350546401	2.93E-05	0.001051295	0.270948355	0.338645596	5.66E-05	0.001147628	0.126762283	0.147053833	0.079601267	0.165802673
G27581	G27581	G27581	NA	G27581	reference	8.112722588	7.916274062	8.00856486	8.253755834	8.147652258	8.41811706	8.37124773	8.346431832	8.506096339	8.533268785	7.962335243	9.040896655	8.331672855	8.27316074	9.031553258	8.235174041	8.764355341	8.37044536	8.710848037	8.719363692	7.974815558	8.181074423	8.683685066	8.569545489	8.39160976	8.251460729	8.35554654	7.985000385	8.158460402	8.19394975	2.96E-13	8.08E-12	-0.052248543	-0.187511535	0.344696497	0.629207062	-0.184939166	-0.437035501	0.027205774	0.107792912	-1.049939197	-1.20130588	1.28E-09	6.74E-08
G27632	G27632	G27632	NA	G27632	reference	8.05526033	7.942861548	8.168608817	8.361093686	8.214938089	8.062250958	8.350163261	8.230894771	8.219818876	7.844678695	8.451395233	8.194605312	8.104212509	8.463506895	7.687003055	8.483707116	8.206794578	8.30066253	8.048635345	8.283002509	7.799602172	7.945435494	8.08717642	8.1218498	8.591361985	7.826452403	8.092186334	8.494632328	8.07313272	8.244849636	8.19E-06	5.30E-05	-0.604303147	-0.890885134	3.20E-06	1.84E-04	-0.371545614	-0.664280162	5.37E-04	0.006354083	-0.135324032	-0.245354623	0.207153986	0.33793868
G27640	SUMO2_like_G27640	SUMO2_like	SUMO2	G27640	human_blastn	7.928246794	7.890019586	8.100058496	8.013012721	8.086786399	7.826413733	7.976693345	7.866435083	8.116519676	7.943159725	8.078907044	7.927265303	7.815307781	7.966854917	8.241453897	7.876696688	7.930179437	8.063664547	7.981084742	8.046205892	8.021910823	8.130956428	7.997440893	7.980511285	8.041677387	7.881432541	7.901758115	7.931013031	7.927676041	7.898079836	0.805765404	0.835410573	-0.037125567	-0.093655196	0.490107449	0.745080458	0.017864796	0.032699098	0.810545206	0.900414556	-0.069396146	-0.098703914	0.471098678	0.6034416
G27645	JPH4	JPH4	JPH4	G27645	human_blastn	7.055382381	7.150719353	7.155536423	7.120840813	6.980185428	7.199750093	7.33403381	7.206448254	7.212063589	7.15747641	7.066431682	7.016766918	7.041073928	7.221916357	6.893906992	7.022009615	7.119489183	7.278179033	7.174329949	7.202845199	7.142337983	7.131949588	7.341922363	7.243171632	7.205531043	7.079891436	7.139551623	7.201153716	7.115395849	7.284715695	0.220827686	0.294820764	-0.033590465	-0.100218324	0.534836796	0.772317721	-0.075035589	-0.15803769	0.327620848	0.546019622	0.072746457	0.116520417	0.478834576	0.610232626
G27655	RN7SK_like	RN7SK_like	RN7SK	G27655	human_blastn	8.65411394	7.447006121	7.172217151	7.577564902	8.906255073	8.96493158	8.184443782	7.702333413	7.507012589	7.547030278	7.22764943	7.893497101	8.891075768	7.532494818	7.720064637	7.921134032	8.089411086	8.425689128	8.692318571	7.489617514	7.55120389	7.73894995	8.438523427	8.338476547	8.736151771	8.456454759	8.101919068	8.146735148	9.008878833	9.031333233	0.161187582	0.229888607	0.032141635	0.671464691	0.309207817	0.597353461	-0.046313853	-0.680397836	0.301986836	0.519337944	0.01459774	0.129883776	0.844988334	0.898925349
G27891	G27891	G27891	NA	G27891	reference	12.09088792	10.25374058	10.09292409	10.59264201	12.13608575	12.31340414	11.41565891	11.03002359	10.3344181	10.7618706	10.42226941	11.2587367	12.59506501	10.82233166	11.05762618	11.28376725	11.54046755	11.23922905	11.80236703	10.83596795	10.59533895	10.98712275	11.54215491	11.63610517	11.78484405	12.69285737	11.51811375	11.5020681	13.48689553	12.57805495	0.059865367	0.103708603	0.061209169	1.229496469	0.067335649	0.254395563	7.37E-04	0.011551571	0.986284253	0.993222836	0.038335331	0.348721614	0.606287386	0.722115068
G28499	TRPM7_like	TRPM7_like	TRPM7	G28499	human_blastn	7.231363725	7.077028242	7.116035023	7.390673505	7.349592706	7.33936675	7.445582123	7.360002014	7.180560045	7.406486188	7.27904006	7.122523954	7.329202119	7.350072319	7.558806579	7.349363894	7.292189588	7.215025637	7.304359804	7.312595627	7.294298549	7.132245196	7.213100856	7.252272028	7.485136748	7.282624017	7.402604881	7.470258921	7.391317655	7.394513381	0.006282884	0.016164624	-0.053636268	-0.1481836	0.336163916	0.621170208	-0.23059044	-0.414787882	0.006646685	0.039909959	-0.207615286	-0.313250887	0.042779875	0.104204501
G28536	MAPK6_G28536	MAPK6	MAPK6	G28536	human_blastn	8.728816732	8.778231775	8.743024002	8.765713592	8.819386225	8.658970812	8.765950454	8.826167989	8.736097434	8.80720479	8.793750172	8.709717987	8.727308095	8.629352185	9.071185262	8.780479925	8.700428039	8.587894693	8.678550453	8.698427637	8.684445854	8.691750636	8.627508168	8.8767357	8.920412478	8.665394251	8.765680309	8.940159976	8.765327103	8.826151501	0.143144658	0.209595968	-0.001477481	-0.00316592	0.97664842	0.991024577	-0.06817209	-0.104140325	0.334976912	0.552842845	-0.136995046	-0.1732956	0.110500233	0.211930076
G28595	G28595	G28595	NA	G28595	reference	8.533457375	8.412349196	8.489446569	8.527688194	8.540986903	8.562653661	8.403579547	8.624691642	8.465612305	8.505227264	8.335601314	8.400921388	8.400062517	8.383857897	8.708927434	8.361776483	8.485857085	8.460788322	8.334248451	8.401365	8.410274765	8.44840726	8.465798583	8.437520884	8.489271673	8.47960926	8.550408776	8.427141503	8.465605303	8.422710173	0.121285415	0.183506525	0.051323139	0.094761079	0.312133556	0.599493269	-0.098353005	-0.136714008	0.141523339	0.326171424	-0.047466942	-0.05709301	0.543602601	0.667772505
G28603	GCOM1_containing	GCOM1_containing	NA	G28603	human_blastn	9.507772843	9.556368985	9.469566159	9.442521515	9.53839745	9.416237869	9.449989692	9.525538627	9.413907566	9.637854778	9.521267036	9.395942964	9.396084331	9.44493622	9.844872478	9.466151817	9.404168488	9.349871333	9.450132361	9.483998046	9.48241227	9.391025081	9.521953095	9.474663488	9.405847902	9.500098122	9.475363859	9.40452717	9.4801158	9.374933424	0.501923803	0.569012307	0.028878387	0.057320643	0.565254556	0.79062049	0.013972139	0.020426778	0.837691081	0.916441202	-0.070565718	-0.086757295	0.386681456	0.526762383
G28808	UBE2D3_G28808	UBE2D3	UBE2D3	G28808	human_blastn	7.138140275	7.175214192	7.05948854	7.193955363	7.310514597	7.17228845	7.213179937	7.217397364	7.190780633	7.168951587	7.222098802	7.196659402	7.136259917	7.117009252	7.390277114	7.20619161	7.003824238	7.03006159	7.112309627	7.007429674	7.120711619	7.197932575	7.137548928	7.160180402	7.068857971	7.144235093	7.145703224	7.311809461	7.368375737	7.050413233	0.139898297	0.205593088	0.022455354	0.062724642	0.673665832	0.85644841	-0.084902923	-0.164158915	0.266466616	0.482511326	-0.101809029	-0.152121964	0.307273045	0.448606715
G28914	RPL41_G28914	RPL41	RPL41	G28914	human_blastn	11.97105413	11.79325187	12.03014092	11.992847	12.30076599	12.23152955	12.23975316	12.13297984	12.38608714	11.91611678	12.14543935	12.32790158	12.09238084	12.27038316	12.77068625	12.15085578	12.122691	12.43233812	12.10283001	12.03966131	12.05166333	12.19477414	12.31385574	12.10654354	12.38169023	11.81020797	12.13976167	12.27200954	12.14885148	11.99534282	0.037270932	0.069824246	-0.155289109	-0.348158528	0.026391635	0.139990047	-0.153555964	-0.301565507	0.054475759	0.173018255	-0.370347911	-0.534785329	7.05E-04	0.004753561
G28963	G28963	G28963	NA	G28963	reference	7.511420237	7.466865717	7.612159892	7.733917738	7.763251731	7.757966604	7.71370294	7.671462029	7.813835145	7.981095343	7.528633775	8.208901377	7.833073732	7.698777076	8.390972023	7.457143928	7.783607837	7.845519061	7.96038964	7.784509991	7.851549755	7.804588046	8.027166277	7.828979134	7.669160378	7.748261159	7.800309934	7.584330548	7.670821571	7.65221384	3.59E-06	2.55E-05	0.027884876	0.100858047	0.60141678	0.814043657	-0.037324294	-0.095384414	0.620132476	0.78467222	-0.560739436	-0.789543693	3.86E-05	4.79E-04
G28987	G28987	G28987	NA	G28987	reference	8.328429324	8.358203207	8.474444969	8.492304786	8.563753363	8.531216018	8.496120519	8.432492158	8.628604293	8.427406658	8.448833601	8.413586586	8.392798213	8.573406362	8.085168492	8.345836677	8.580782358	8.603250287	8.454935705	8.517669775	8.535073861	8.581350571	8.570791098	8.368420751	8.635451732	8.362278188	8.468800176	8.42062115	8.422033229	8.545057533	0.58309224	0.643676591	-0.044975718	-0.108273235	0.40609843	0.681765693	-0.070748019	-0.123722794	0.342745203	0.56112104	0.029576409	0.041252869	0.754676249	0.836112633
G2906	LINC00504	LINC00504	LINC00504	G2906	human_blastn	7.013009373	7.044124091	7.232634938	7.211143675	7.283995962	7.380629287	7.252549563	7.291278412	7.188111454	7.151865871	7.112190175	7.245117237	7.332507842	7.127915399	7.022514003	7.422136638	7.312652125	7.120185043	7.236622714	7.231411362	7.090907389	7.172688134	7.104595288	7.148813962	7.426952826	7.138672645	7.376298857	7.288081223	7.183765939	7.353254754	0.001328318	0.004448554	-0.138248788	-0.305606235	0.038674819	0.178783746	-0.296748708	-0.484546615	9.70E-04	0.009935634	-0.202272764	-0.29978022	0.045706964	0.10947291
G29091	CTXND1_containing	CTXND1_containing	NA	G29091	human_blastn	8.886665692	8.885969366	8.973106683	8.900554906	9.103714308	8.971639198	8.984275101	8.968222142	8.899519439	9.043544483	8.893063305	8.801970211	8.940562688	8.86011294	8.90871674	8.881875794	8.861851221	8.879920648	8.905812805	8.828559037	8.815624952	8.825135097	8.841525356	8.960663434	8.987879473	8.94173771	8.914216857	9.029146017	8.920371611	9.027272427	0.032754775	0.062770857	-0.027758403	-0.046545618	0.54682062	0.778409147	-0.159350011	-0.200052265	0.009256073	0.050420249	-0.067310662	-0.076718928	0.324751606	0.466428274
G29854	RNA45SN5	RNA45SN5	RNA45SN5	G29854	human_blastn	15.65253336	13.58233497	12.26883807	13.9267489	15.89560515	15.68704814	14.98618725	14.04977207	12.96767149	13.21922329	12.96364207	14.05205887	16.13458671	13.56347704	12.86050638	14.23890451	14.7743935	15.29352433	15.65306167	13.16216459	13.94555032	14.25531015	15.2520888	15.142147	15.391267	15.3622682	14.78798478	14.8335344	16.43503727	16.24956157	0.18199347	0.253053782	0.033033774	1.050316718	0.210169368	0.492400312	-0.028046273	-0.636419931	0.447670894	0.655092286	0.037923179	0.494288328	0.558096916	0.680610133
G29855	G29855	G29855	NA	G29855	reference	6.919861452	6.735658424	6.805747182	7.190328897	7.139591245	7.22738737	7.27691206	7.149438031	7.038173594	7.016340012	6.892595318	7.007204076	7.050741483	7.168854345	7.412021381	7.029287579	6.818992499	7.109587541	7.019249016	6.899556747	7.048540555	7.169018273	7.117164645	6.969600383	7.125231182	6.96057858	7.107954625	7.072361529	7.178951649	7.082976363	0.022357469	0.046137443	-0.024277881	-0.096508464	0.644934748	0.841913269	-0.249431624	-0.563897375	0.006521058	0.039273216	-0.20790937	-0.393918135	0.060344315	0.135092678
G29865	SCAND1	SCAND1	SCAND1	G29865	human_blastn	9.291869204	8.863928919	8.938341624	8.92052502	8.874478972	8.857681298	9.072210601	8.933126599	9.012855638	9.335037445	9.120434453	9.109400574	9.196724795	9.179309614	9.612400136	8.950677654	9.224930976	9.222461067	9.15878929	9.143852316	9.129731799	8.987529322	9.089435403	8.993570321	8.920248671	9.20044268	8.936003829	8.774077593	9.016233021	8.914450341	5.18E-04	0.001988751	0.010193419	0.02842418	0.847101997	0.937993773	0.155849366	0.290912982	0.049384646	0.161875632	-0.174533945	-0.257748009	0.081770103	0.169119911
G29880	G29880	G29880	NA	G29880	reference	7.125809723	6.967360543	6.942711528	7.165538721	7.178117427	7.133607077	7.243097018	7.064240934	7.095798716	7.09772862	6.982003015	7.134495071	7.08395853	7.175701808	7.370513989	7.199934243	7.073596872	7.088269474	7.183125149	7.234733378	7.080992782	7.13471954	7.035495988	7.098024426	7.174010698	7.055135736	7.004920183	7.129419547	7.275606393	7.140537216	0.503773765	0.570640094	-0.006094905	-0.018010857	0.908317201	0.963231794	-0.105648013	-0.212927531	0.172927438	0.368550988	-0.156315498	-0.240175813	0.12580528	0.234313086
G2995	G2995	G2995	NA	G2995	reference	7.061336644	6.827573199	7.015559827	7.45819111	7.21433572	7.305803316	7.229458775	7.068709458	6.760298699	7.007209088	6.759283188	6.878601744	6.892957523	6.906910054	6.973754714	6.848454925	6.932459297	7.047513717	6.779151852	6.668142092	6.963353825	7.036511794	6.832597197	6.904038007	6.999466944	7.054116378	7.218276735	6.933846346	7.415469656	7.357875316	1.30E-10	2.34E-09	0.061075417	0.213789804	0.278064322	0.563250122	-0.34036843	-0.637871539	9.65E-04	0.009907252	0.1709611	0.316227335	0.115752279	0.219527349
G30132	TSHZ2_G30132	TSHZ2	TSHZ2	G30132	human_blastn	7.623672653	8.050109626	7.950631101	7.996810232	8.081138047	8.314496299	7.951891646	8.039748687	7.792034262	7.831821866	7.900162765	7.597029117	7.698894596	7.788624399	7.407784565	7.746241427	7.677555903	7.875737882	7.954598827	7.810121498	7.779250845	7.860805815	7.749526025	7.860658031	7.958920297	7.812744424	8.224569083	7.976644354	8.162170554	8.080696342	5.98E-07	5.16E-06	-0.01380088	-0.044858238	0.79488418	0.914508207	-0.260471944	-0.49492791	0.003865202	0.027195502	0.205768318	0.339017433	0.053722242	0.123791599
G30154	G30154	G30154	NA	G30154	reference	9.746094335	9.79093032	9.874501932	9.587834816	9.684819462	9.727083953	9.605845186	9.620797559	9.625391382	9.853281955	9.647748787	9.752603804	9.690694085	9.718539621	9.633625214	9.7475596	9.707094774	9.66337713	9.856915723	9.700619277	9.770179091	9.628479781	9.787426408	9.686151661	9.619107775	9.658703976	9.731300009	9.868001595	9.750017977	9.611274329	0.586694531	0.646433046	-0.01092596	-0.020161344	0.819222468	0.926304991	0.085950109	0.116810278	0.187377526	0.387807666	0.0143534	0.016975022	0.848823543	0.901093401
G30349	EEF1A2_containing	EEF1A2_containing	NA	G30349	human_blastn	7.059618008	6.90278746	6.914871371	7.099439246	7.124235288	7.152021088	7.126216779	7.173480689	7.003672331	7.160625461	6.89571062	7.1070961	7.15706414	7.072746738	7.599505056	6.946453871	7.137225779	7.140881593	6.947094553	6.942577334	6.979096778	7.106192847	7.123959836	7.118440783	7.204331915	7.089978748	7.113334206	7.335891656	7.124892586	7.088911268	0.027395017	0.054253496	0.026767731	0.09436554	0.616343054	0.824332828	-0.111224103	-0.265622913	0.154460056	0.344495966	-0.251461776	-0.427100709	0.022284977	0.063740224
G30723	G30723	G30723	NA	G30723	reference	9.611079601	9.868782496	10.04564114	9.834765773	10.0870478	9.999732996	10.22273961	10.16130608	9.708585996	9.854510188	8.915627266	9.942169459	10.54074089	9.689003417	10.63142508	9.40929385	8.826797979	9.889759396	9.504302355	9.384745631	9.716453308	10.46864648	10.14070065	9.474344277	9.472339232	10.400112	9.606638948	9.712026593	9.757730438	9.6850158	0.008125054	0.020088098	0.112281453	0.708850035	0.044312029	0.194216607	0.004286821	0.024179291	0.945262829	0.973164581	-0.02229297	-0.079315773	0.822998697	0.883578098
G3079	BASP1	BASP1	BASP1	G3079	human_blastn	9.594568792	9.495246213	9.524113072	9.637633032	9.623544182	9.600700655	9.562249238	9.590746667	9.338122044	9.549213268	9.646315883	9.470629936	9.403870589	9.459314994	10.16006868	9.590167016	9.515204394	9.510156781	9.51230252	9.564511064	9.019809783	9.445366242	9.589426729	9.583170443	9.464360545	9.395727807	9.523418179	9.804149856	9.658987651	9.521087698	0.373470936	0.448993483	-0.091846727	-0.245643937	0.129372805	0.374037232	-0.164903265	-0.330219947	0.041430262	0.144376006	-0.199760075	-0.31262292	0.055209075	0.126226638
G30823	G30823	G30823	NA	G30823	reference	7.061653457	7.008007188	6.811973838	7.085265984	7.064120407	7.032609587	7.122172704	7.037079309	6.740436591	6.472267708	6.893976107	6.499934429	6.501785262	6.821185551	6.737887955	6.6752232	6.423471028	6.883258407	6.551261732	6.5976158	6.978457122	7.088030292	6.644520544	6.672790375	7.037918647	6.89640577	7.043740342	6.913034909	6.982066821	7.012926454	1.03E-23	1.02E-21	0.241647807	0.486894797	0.004025711	0.039543981	-0.064285163	-0.139273993	0.400223262	0.612240848	1.077041915	1.197192205	1.86E-11	1.41E-09
G3089	G3089	G3089	NA	G3089	reference	7.85474414	7.65940987	7.671851522	7.798615791	7.752991966	7.74282511	7.854499735	7.728375097	7.724877852	7.651085255	7.789714962	7.685570539	7.838512808	7.810765368	8.310720474	7.655080901	7.765087406	7.714880818	7.683046139	7.730784494	7.804041713	7.798804052	7.736734317	7.724769988	7.83732704	7.817413645	7.676700148	7.824537338	7.76690931	7.694538495	0.512694376	0.579109305	0.041208135	0.124208506	0.451378052	0.716744017	0.01204551	0.02621582	0.873478529	0.936770689	-0.094988327	-0.152325223	0.356459212	0.498694767
G30983	G30983	G30983	NA	G30983	reference	7.672521077	7.851869389	7.937023134	7.448144831	7.416394722	7.642823613	7.601142195	7.702354456	7.858522325	7.908257373	7.748605882	7.70427565	7.933873661	7.733682591	7.772809951	7.66967923	7.769686078	7.733930115	7.856053964	7.700961001	7.622485008	7.66514276	7.876300801	7.885120112	7.687330681	7.686138442	7.662632445	7.876606169	7.728310478	7.630112991	2.76E-04	0.001157996	-0.061229999	-0.140691488	0.269714709	0.555827556	0.179036513	0.298225313	0.022157742	0.093606269	-0.186296318	-0.253176716	0.048082579	0.113691819
G3111	NET1	NET1	NET1	G3111	human_blastn	8.536589723	8.189457806	8.31474591	8.744565148	8.637314347	8.504417178	8.656652333	8.626140081	8.133778974	8.405807475	8.447675467	8.411472681	8.502133159	8.298392489	8.871133367	8.589287233	8.415107002	8.382987624	8.303597946	8.460595266	8.384298269	8.242590787	8.266751835	8.406688486	8.622175201	8.350481161	8.749288218	8.698965787	8.524863728	8.54990204	0.001285289	0.004324912	-0.041671598	-0.126107671	0.44663384	0.712966967	-0.299093595	-0.526910798	0.00139499	0.013093539	-0.155680177	-0.249429692	0.134542782	0.245519152
G31277	MIR124-2HG_containing	MIR124-2HG_containing	NA	G31277	human_blastn	10.83780384	10.8818711	10.9124603	11.02857514	10.93919554	11.09517439	10.88872583	10.97579999	10.43001357	10.60121001	10.9724425	10.58777568	10.72068122	10.86308994	10.34741019	10.99951248	10.60201813	10.81032756	10.60463543	10.75073474	10.66340292	10.74641067	10.63522415	10.78469097	11.03092302	10.86832995	10.99187959	11.05636662	10.94542892	11.11909542	9.29E-18	4.82E-16	-0.098323884	-0.165066603	0.073288353	0.267522161	-0.203175677	-0.271838574	0.003170847	0.02343661	0.334804519	0.393929418	2.47E-05	3.33E-04
G31341	G31341	G31341	NA	G31341	reference	10.26252427	10.06105925	10.12961051	10.39482566	10.55556179	10.28074857	10.47996823	10.28610675	10.1922671	10.43977775	10.3235666	10.4385162	10.25628982	10.33045824	10.74497336	10.37448744	10.41991679	10.26587372	10.37702134	10.43079956	10.29360411	10.23352818	10.27549804	10.19630846	10.39975906	10.33582249	10.46167322	10.39925894	10.37055642	10.2581229	0.080527449	0.132284887	-0.031786773	-0.071217462	0.543175793	0.776524331	-0.159220921	-0.24875215	0.033478889	0.125420756	-0.24271504	-0.314708886	0.007542656	0.028398241
G31355	G31355	G31355	NA	G31355	reference	8.925654211	9.15481278	9.007818664	8.938364051	9.216330709	8.890384161	9.087691886	9.115723687	9.199384616	9.235432188	9.101497684	9.196792749	9.067253832	9.069713938	9.313916621	9.166268306	9.103601049	9.162990921	9.107265773	9.127681738	9.090580476	9.063495512	9.248595064	9.11522737	9.168809833	9.134803376	9.061803419	9.146193039	9.109200542	9.04183137	0.129024692	0.192585773	-0.022729428	-0.044543689	0.646702412	0.842547653	0.023717962	0.034217309	0.725810146	0.851941069	-0.180489799	-0.218809226	0.025019121	0.069479595
G31430	G31430	G31430	NA	G31430	reference	7.326428006	7.247691903	7.484713232	7.549072411	7.56368142	7.483288807	7.435608371	7.506020697	7.587543091	7.385571272	7.483629813	7.410308712	7.452121916	7.373119604	8.017566125	7.58279171	7.364890062	7.484040371	7.313272279	7.326076131	7.301769495	7.356444697	7.356103146	7.562847867	7.628440726	7.274029931	7.571199587	7.697596788	7.537537876	7.473595479	9.47E-04	0.003329164	-0.183784698	-0.437172953	0.014607385	0.094704021	-0.245072525	-0.491406087	0.006022842	0.037146517	-0.449846753	-0.663246273	2.20E-04	0.001891103
G31432	G31432	G31432	NA	G31432	reference	9.602263913	9.739102459	9.809835865	9.617813119	9.667841664	9.707755746	9.793146359	9.7143619	9.764082322	9.827548123	9.816284942	9.628017404	9.758867743	9.802940527	8.605204757	9.625583093	9.781554553	9.836554896	9.718796308	9.765725315	9.821305321	9.671927508	9.866125779	9.614542054	9.760928783	9.609894542	9.809461645	9.644942966	9.835363153	9.911448109	0.678939669	0.725475341	-0.036194017	-0.140547269	0.498972462	0.75003818	-0.005348993	-0.015005448	0.942494684	0.971228785	0.075757426	0.148076975	0.479968844	0.611225008
G31643	ATL2	ATL2	ATL2	G31643	human_blastn	7.642635908	7.587017739	7.675827774	7.739553909	7.779997278	7.708493681	7.797444799	7.64130395	7.817616772	7.597005722	7.672740945	7.77928737	7.491920386	7.697844175	8.00558383	7.661891353	7.696095167	7.594606332	7.602316258	7.541623898	7.655648886	7.646225503	7.477354626	7.67741099	7.751775118	7.653588249	7.640296629	7.856422998	7.717727317	7.751776943	0.091533783	0.146622206	-0.01985541	-0.05332978	0.708195613	0.872501056	-0.113996167	-0.210351661	0.138289096	0.321365912	-0.175367422	-0.253477071	0.076177088	0.160870288
G31730	TMEM212_containing	TMEM212_containing	NA	G31730	human_blastn	7.425756672	7.23385972	7.453750889	7.185359842	7.501068827	7.609759393	7.348892087	7.390525552	7.527032864	7.597633442	7.50818816	7.477166414	7.737528638	7.556439778	7.653700544	7.630607746	7.593222075	7.122723515	7.586975301	7.471236111	7.313916747	7.463444219	7.435072202	7.593212218	7.588065162	7.570217055	7.645181559	7.645527334	7.554261124	7.578883922	0.011935162	0.027571688	-0.040950614	-0.134085837	0.453350125	0.718711149	-0.007384921	-0.017548704	0.922025893	0.960933042	-0.303935353	-0.490902126	0.006350098	0.024897598
G31763	G31763	G31763	NA	G31763	reference	7.077074139	6.962810199	7.173022529	7.185334427	7.167170554	7.155904611	7.102991303	7.261558623	7.425181943	7.141702429	7.27959799	7.155519595	7.035016064	7.265014851	7.30096821	7.178423477	7.223292301	7.305821107	7.176814651	7.246952169	7.02669382	7.106617763	7.22739247	7.215757198	7.279889725	6.945344102	7.16463453	7.303870117	7.269629835	7.170293053	7.12E-04	0.002604194	-0.387283707	-0.559390314	7.74E-05	0.002233835	-0.235313526	-0.401480668	0.005032355	0.032820776	-0.365948235	-0.503958584	4.42E-04	0.003310731
G3182	G3182	G3182	NA	G3182	reference	8.230858095	8.284111837	7.948991921	8.188721897	8.205057936	8.040952842	8.168185013	8.170860635	7.794118	7.815249526	8.033184053	7.819700776	7.774432292	8.030635974	7.52459729	8.086296945	7.811556011	7.987622973	7.791499864	7.863758369	8.162049427	8.139725758	7.854337653	7.793408566	8.203777188	8.208606364	7.992787769	8.110367801	8.131065127	8.06891092	9.99E-25	1.10E-22	0.263250037	0.36066243	3.89E-04	0.007420626	0.064054959	0.093683195	0.351735792	0.569390439	0.882296701	0.925359381	3.74E-18	8.83E-16
G32196	NRP2_containing	NRP2_containing	NA	G32196	human_blastn	7.518595508	7.508151829	7.39725264	7.488160619	7.360154579	7.470930211	7.334541719	7.443414294	7.466087791	7.523841139	7.412912189	7.412297842	7.286524641	7.400522368	7.650100378	7.399780554	7.478181767	7.420983522	7.469213901	7.299558613	7.533886263	7.412789178	7.473270727	7.601579768	7.3467441	7.366243569	7.445362289	7.48633938	7.459714454	7.498716491	0.843484577	0.865863327	0.065318245	0.143934475	0.239400781	0.523860628	0.068386113	0.114051911	0.351924462	0.56946678	0.0182861	0.024548068	0.841422338	0.896558487
G32348	G32348	G32348	NA	G32348	reference	8.088187646	7.997364989	7.641193601	8.410225206	7.983029383	8.662500789	8.254116975	8.047729306	8.120709159	7.370443519	7.714901641	7.920944986	7.796051095	8.242611983	7.447184293	8.068668498	7.709748284	7.963681417	7.715720242	7.851684908	8.161416674	8.00947022	7.397389375	7.899840556	8.289608143	8.122711942	7.889366607	7.691666504	7.999238331	8.527914403	4.85E-04	0.001881374	0.04802727	0.268998767	0.346148082	0.630703562	-0.103035615	-0.404214806	0.155337822	0.345632398	0.247644269	0.617192858	0.032466728	0.084340772
G32449	G32449	G32449	NA	G32449	reference	7.883354211	7.830450018	7.939956143	7.596974998	7.719778673	7.758428433	7.920478548	7.934716131	7.761894116	8.061283745	7.908500255	7.942179721	7.950183383	7.960943709	7.901294208	7.733151102	7.952630012	8.004502762	7.878490633	7.865039963	7.991254411	7.897142163	8.018217326	7.916202719	7.779459757	7.707049774	7.838627154	7.910695547	7.909620793	7.700661563	0.274010419	0.350387933	-0.036805478	-0.093399722	0.493960598	0.747463264	0.081587545	0.148722355	0.280310677	0.497404771	-0.071737807	-0.102418762	0.457574789	0.591089364
G32569	NCL_containing	NCL_containing	NA	G32569	human_blastn	10.5094657	10.55333673	10.47515511	10.5363903	10.56096009	10.40034846	10.56337405	10.51823128	10.47653039	10.60931296	10.53931812	10.41227983	10.51983476	10.42759382	10.92474629	10.5251517	10.44688183	10.39984174	10.54920308	10.52193514	10.49614919	10.43278729	10.47264404	10.58753212	10.51138704	10.58185306	10.56112917	10.6529751	10.45877883	10.41846266	0.622716758	0.677745184	0.030702549	0.06085847	0.541788825	0.775650795	-0.001796029	-0.002626742	0.978989688	0.990430714	-0.097618718	-0.119973617	0.231801266	0.367153433
G32587	POLE3_containing	POLE3_containing	NA	G32587	human_blastn	7.861859675	7.988746371	7.822093286	7.716273249	7.721138828	7.702247546	7.753170408	7.732094665	7.587447508	7.678576681	7.865119482	7.667890578	7.779186169	7.656059038	8.223818327	7.612772131	7.745791634	7.818460274	7.591765576	7.709724143	7.754012106	7.759829694	7.674712531	7.744884261	7.761870046	7.798182823	7.52728972	7.889000212	7.597923948	7.51737603	0.195196919	0.267761574	0.050764823	0.155229696	0.361110276	0.6439834	0.100570855	0.220644153	0.195328372	0.398357662	0.06256336	0.103194334	0.546316099	0.669800888
G32610	G32610	G32610	NA	G32610	reference	9.357402912	9.057896329	8.826884962	9.525678202	9.351463428	9.397855949	9.392112626	9.336454014	8.527483686	8.511128974	9.052645373	8.312924514	8.729613337	8.939803554	8.918036766	8.983169946	8.675489589	9.081831408	8.566315259	8.678368577	9.120336596	9.372248088	8.90347673	8.859673	9.212191734	9.294548267	9.283182257	9.132045268	9.264005334	9.34633361	5.65E-27	7.01E-25	0.255877577	0.440692431	0.002163188	0.025588285	-0.131091281	-0.240900218	0.091329348	0.243619163	1.074363408	1.156266604	6.15E-15	8.31E-13
G32712	G32712	G32712	NA	G32712	reference	9.778963956	9.5908651	9.581867781	9.788186365	9.767783961	9.881473408	9.821103556	9.811716027	9.832324376	9.665221037	9.85623178	9.778587259	9.787932017	9.936430493	10.21347526	9.611535181	9.755098128	9.85043312	9.629364322	9.694874174	9.782293662	9.855957874	9.681233592	9.711219587	9.747855938	9.686484669	9.66009117	9.629356622	9.736189455	9.696173656	0.13889235	0.204389342	-0.022868068	-0.052879982	0.660544781	0.85018027	-0.068789202	-0.11324483	0.346941169	0.564994328	-0.154980369	-0.205542102	0.089788869	0.181798665
G32880	G32880	G32880	NA	G32880	reference	7.933804646	7.723309906	7.784638938	7.736724964	7.720503717	7.705423631	7.811717791	7.727044059	8.053055342	7.904131933	7.960396861	7.962340053	7.932604019	8.101726754	8.422843487	7.920014063	8.003399041	7.880086284	7.960285344	7.965085737	7.892105024	7.818570272	7.981051622	7.926395226	7.855318486	7.875072315	7.731691036	7.735660489	7.809719822	7.762958414	5.94E-06	3.98E-05	-0.067378765	-0.168996213	0.236677924	0.521962487	0.126575767	0.236204115	0.103089025	0.264267199	-0.321924296	-0.450308554	0.00165106	0.009130282
G32971	CYCS_G32971	CYCS	CYCS	G32971	human_blastn	9.739380556	9.622326564	9.673890318	9.382260365	9.459489631	9.508896384	9.567566442	9.533886628	9.385758558	9.888024278	9.637593899	9.533699179	9.750569979	9.582632228	9.825185101	9.589125808	9.671526764	9.51425161	9.524315648	9.603219137	9.476194723	9.485910466	9.629321127	9.723017503	9.366978214	9.754047275	9.579214227	9.7212044	9.55801328	9.54288829	0.183986801	0.255046838	0.01323037	0.028897245	0.795154697	0.914540703	0.131462042	0.20161009	0.071058424	0.206682624	-0.051950361	-0.066801472	0.55086564	0.673634781
G33128	G33128	G33128	NA	G33128	reference	8.855126014	8.859494693	8.924197911	8.942729596	9.068356958	8.877377542	9.069889838	8.794964348	8.81972468	8.945336842	8.959843253	8.925534626	8.859796712	8.872696557	9.030126961	9.099258453	8.818459611	9.004497648	8.94240923	8.857996174	8.938786167	8.792278466	8.931668369	8.947476878	9.059264218	8.880893611	8.930998373	9.038968447	9.06059668	8.906484687	0.147161246	0.214199985	-0.111645388	-0.186522235	0.049897914	0.209425043	-0.110371044	-0.155098687	0.103974005	0.2657864	-0.078852161	-0.095570462	0.321118455	0.46242441
G33720	HOXB8	HOXB8	HOXB8	G33720	human_blastn	7.374975235	7.366723362	7.155871548	7.692204429	7.511988639	7.484110317	7.607688308	7.36525776	7.485944484	7.212681379	7.434603908	7.328634266	7.410159009	7.430789563	7.854739041	7.360569848	7.368782096	7.403300766	7.339944516	7.471799607	7.276022432	7.302871535	7.3137143	7.30457335	7.480455911	7.381887061	7.577315584	7.305202213	7.479672303	7.517629151	0.075596729	0.125625665	-0.013203842	-0.047821513	0.802369957	0.917659448	-0.20183954	-0.448695228	0.017882065	0.080349098	-0.191054429	-0.337422014	0.077916457	0.163538936
G33840	G33840	G33840	NA	G33840	reference	7.070748487	7.152212635	7.152362827	7.167865779	7.541691621	7.197498808	7.317993371	7.219503715	6.888866186	7.308300518	6.726227034	7.168668724	7.49074366	7.035676185	7.551886876	6.872417034	6.626022156	7.23898941	6.872733842	6.920418564	7.039797734	7.448681262	7.305992855	7.035208889	6.978380832	7.39831491	7.017935063	7.057081037	7.050351492	7.061564982	0.003648126	0.010302252	0.123289674	0.585761136	0.044387269	0.194293202	-0.032363871	-0.137133124	0.635072771	0.794018549	-0.021000057	-0.058422427	0.84097184	0.896196204
G33871	DGKE_like_G33871	DGKE_like	DGKE	G33871	human_blastn	7.357568253	7.437167169	7.386339563	7.3424763	7.384648198	7.453205032	7.373658673	7.456472175	7.337997871	7.41101699	7.339713097	7.274752229	7.301513603	7.284758182	7.677419517	7.466321596	7.315380176	7.27634378	7.382136934	7.290228777	7.283262792	7.332138323	7.303305147	7.340341437	7.481044721	7.338212164	7.227094186	7.562915219	7.36173483	7.34098901	0.716618933	0.75955073	-0.003600539	-0.010056364	0.94559868	0.978365341	-0.064340717	-0.124705053	0.396348635	0.608648694	-0.078279742	-0.116712864	0.430764123	0.567571229
G33873	AKAP1_like	AKAP1_like	AKAP1	G33873	human_blastn	7.90349069	7.787168645	7.736782779	7.885749383	7.825363305	7.858700604	7.886326793	7.8735193	7.757281426	7.701211521	7.706126901	7.756816457	7.880302349	7.679856273	8.043683229	7.994831034	7.692374638	7.7295331	7.749065803	7.714913568	7.944100691	7.86662829	7.875488358	7.851159484	7.862709915	7.872482443	7.846360047	7.891383463	7.9277083	7.87348909	0.269699453	0.345906365	0.099950283	0.209051223	0.094901572	0.310955284	0.012512715	0.0212822	0.864251616	0.931691426	0.072316968	0.098206066	0.435106403	0.571066767
G33894	G33894	G33894	NA	G33894	reference	8.650698549	8.454867761	8.465762622	8.744770016	8.632624801	8.710523446	8.690605637	8.642362843	8.637987924	8.436807146	8.781737394	8.72959253	8.551523285	8.633328189	9.000719401	8.608882839	8.666326531	8.552617289	8.706325075	8.711762705	8.527715194	8.460668309	8.582342432	8.706625608	8.651357735	8.473494232	8.736006334	8.53658549	8.672689676	8.725288352	0.121938903	0.184194177	-0.077332865	-0.175900215	0.178461549	0.448502051	-0.183630565	-0.305268701	0.019355344	0.084908075	-0.234894121	-0.321309121	0.01453569	0.046125516
G33898	G33898	G33898	NA	G33898	reference	8.3700537	8.2601154	8.305052477	8.641377442	8.369623195	8.584543172	8.453545899	8.362052122	8.505232104	8.175461481	8.125650177	8.408654796	8.444601811	8.328915798	7.838522874	8.296502957	8.394905526	8.201243855	8.20252637	8.158160554	8.225529735	8.344021638	8.394186428	8.264664823	8.397261211	8.352589437	8.165174033	8.243982498	8.513162322	8.226768796	0.162751771	0.231680121	0.034048798	0.109932995	0.529234917	0.768940641	-0.148792379	-0.321929155	0.063889528	0.192532606	0.012612326	0.02130183	0.903654106	0.939936811
G33929	G33929	G33929	NA	G33929	reference	8.633764858	8.711199891	8.963566034	8.938405918	9.020097775	9.590369861	9.564106402	9.209989124	8.621954873	8.464041224	8.70844351	8.571190684	8.19860313	8.508270833	9.132278338	8.90798452	8.760987348	9.118433001	8.84565737	8.708350612	8.715708551	8.933600086	9.666690426	9.102700479	9.229004138	8.571166857	9.330832773	9.363330458	9.016354487	9.199096654	3.42E-04	0.001392145	-0.03853395	-0.239023962	0.4322259	0.702243619	-0.363212399	-0.976659983	0.001303393	0.012396821	0.057807825	0.170600277	0.578429943	0.698539493
G33948	VMP1_containing	VMP1_containing	NA	G33948	human_blastn	7.44897864	7.533068708	7.482713111	7.312234238	7.257662786	7.368356039	7.199476619	7.346258347	7.406637405	7.532669546	7.339922122	7.383628719	7.464650848	7.267011874	7.132126612	7.444543576	7.35606099	7.422616435	7.412800283	7.297642903	7.438768822	7.416156504	7.451554445	7.461686397	7.297864726	7.477560238	7.352261478	7.565351094	7.29665036	7.315232885	0.166148349	0.235630351	0.064319627	0.15976658	0.254944594	0.541144522	0.22715096	0.388571499	0.006283344	0.038262895	0.128200705	0.185420466	0.191125571	0.31897559
G3398	HCCS_like_G3398	HCCS_like	HCCS	G3398	human_blastn	8.211287329	8.169913479	8.155388517	8.183419116	8.229034163	8.126744918	8.1195029	8.191600535	8.183041758	8.271035656	8.239262348	8.095394828	8.091175399	8.188758314	8.244506792	8.130434111	8.196335057	8.114009543	8.168781503	8.101843222	8.178328511	8.183466633	8.209009269	8.113219007	8.147032888	8.262625552	8.127555174	8.196152656	8.155239382	8.092144122	0.814711753	0.842798016	0.038960843	0.066791976	0.413137255	0.68731904	0.046407815	0.061054448	0.456133746	0.661762402	0.041995807	0.048592575	0.556109539	0.678805648
G3402	FRMPD4_G3402	FRMPD4	FRMPD4	G3402	human_blastn	8.849668645	8.909943593	9.325330883	8.77298685	8.803700899	8.880974982	8.967549689	8.990742445	9.041523785	9.043355879	8.982473648	8.971794645	9.058279157	8.78926834	8.987765874	9.332849602	9.008195412	8.800104509	9.183039094	8.873325131	9.092041271	8.867022753	9.093217473	8.995629404	9.048828328	8.860004186	9.104736989	9.094826403	9.140800488	9.022630051	0.109010343	0.168493444	-0.113945955	-0.259999754	0.070900995	0.262427461	0.029847837	0.0575418	0.691516211	0.831188369	-0.118353244	-0.174190223	0.232095082	0.36757043
G3409	TRAPPC2B	TRAPPC2B	TRAPPC2B	G3409	squirrel_blastn	7.644486521	7.585026051	7.660897235	7.552651019	7.397005731	7.317009046	7.246211765	7.658408889	7.327110294	7.693104714	7.354092807	7.301818213	7.635054426	7.295104781	7.874737361	7.411107656	7.524135279	7.503044099	7.407645677	7.357013998	7.331387705	7.400810444	7.560764028	7.637794435	7.235039671	7.372829221	7.41331817	7.718179352	7.526847131	7.567161587	0.733145298	0.773582722	0.018545867	0.04473455	0.722760839	0.878689345	0.043441467	0.074651368	0.555533754	0.739377341	-0.075532472	-0.102538525	0.414930583	0.552551981
G3410	TCEANC_containing	TCEANC_containing	NA	G3410	human_blastn	8.029906186	8.006581692	8.0381132	8.136463221	8.038264818	8.168847738	7.893529927	8.084968428	7.712515613	7.893073264	7.902646463	7.84894766	7.958619392	7.931857775	7.848538055	7.830870737	7.842633899	7.974932189	7.88081311	7.825043089	7.776726748	7.856160964	7.894036718	7.868777918	7.861031106	7.941436943	7.945470885	7.980286834	7.980545931	8.202608051	4.93E-05	2.58E-04	-0.012594237	-0.026710589	0.803120457	0.917831089	-0.197440065	-0.28508131	0.007228157	0.042551117	0.148664514	0.188486563	0.084832825	0.174226554
G3415	OFD1_like	OFD1_like	OFD1	G3415	human_blastn	7.919751483	7.869391874	7.914631458	7.897518378	7.777658071	7.65842827	7.633024018	7.858723519	7.567623153	7.915031667	7.743436469	7.75669947	7.930287557	7.693588005	8.0520357	7.74666705	7.801294345	7.974550053	7.59636645	7.589986074	7.662281536	7.66969195	7.91163146	7.836327144	7.726173893	7.683386692	7.643808711	7.841279215	7.731809283	7.873254622	0.101959148	0.159728477	-0.06134189	-0.114016018	0.239289582	0.523860628	-0.007185796	-0.010396496	0.915465778	0.957284488	-0.072151865	-0.087884095	0.368187669	0.5099413
G3417	TMSB4X_G3417	TMSB4X	TMSB4X	G3417	human_blastn	12.51590834	12.28382321	12.38566919	12.72385266	12.79350089	12.63518759	12.68584612	12.52471801	12.60295993	12.66524281	12.54675492	12.77716928	12.67128096	12.64466378	13.14219484	12.6675244	12.58574813	12.56042433	12.54153189	12.56847924	12.43586826	12.51834812	12.43566994	12.56790536	12.59992886	12.52132617	12.60431401	12.66409129	12.59549664	12.5341144	2.17E-04	9.46E-04	-0.078602087	-0.151885108	0.155118311	0.416283678	-0.215625852	-0.309488255	0.003761552	0.026640824	-0.39498746	-0.479199316	8.33E-06	1.36E-04
G3419	G3419	G3419	NA	G3419	reference	7.568931033	7.509301714	7.579502217	7.688187242	7.752329706	7.631875612	7.774608801	7.830486572	8.076233099	7.687712046	7.698255233	7.699663942	7.835032511	7.642632312	7.609216896	7.821271357	7.656024948	7.702969476	7.87619093	7.583996601	7.648363387	7.636345031	7.752106719	7.904390095	7.852754792	7.736934261	7.632306033	7.744453789	7.766850521	7.774450876	0.145261027	0.21195304	-0.056428394	-0.156055947	0.314231714	0.601491634	-0.130748331	-0.257664756	0.095907645	0.251538077	-0.26338501	-0.393766792	0.011459773	0.038443114
G34234	MIR22HG_containing	MIR22HG_containing	NA	G34234	human_blastn	8.17148174	8.270181293	8.199192615	8.053964754	8.22646467	7.910384412	7.99838372	7.904329549	8.506380312	8.308697029	8.162609059	8.059280408	8.050523941	8.234211008	8.150768811	8.224174975	8.181559684	8.072453551	8.152297104	8.027093716	8.309327803	8.317360748	8.044705548	7.930851643	8.017451376	8.237933765	8.126412145	8.292032129	8.151656343	8.134439613	0.010422025	0.024710981	0.061476824	0.15629421	0.274840655	0.561391547	0.283161423	0.464076874	0.001321991	0.012545362	0.032118667	0.047148582	0.743522605	0.828408102
G3426	GEMIN8_like	GEMIN8_like	GEMIN8	G3426	human_blastn	8.114757179	8.113534299	8.187476878	8.028508944	8.145070683	8.088780916	8.040321791	8.08713144	8.17538425	8.29305425	8.197326484	8.310298689	8.215458075	8.138954753	8.509399995	8.113125018	8.292881108	8.229110591	8.168717816	8.175443279	7.956399477	8.049800691	8.233038147	8.198271012	8.168573605	8.137688321	8.086095266	8.157566043	8.134026538	8.063779668	1.56E-05	9.42E-05	-0.11551064	-0.193026485	0.044895	0.195519918	-0.005007411	-0.007226946	0.940928384	0.970578787	-0.359681823	-0.425064409	9.98E-06	1.58E-04
G34277	HMGB1_G34277	HMGB1	HMGB1	G34277	human_blastn	7.839153045	7.798470292	7.667049382	7.872579035	7.818918567	7.709858052	7.830467885	7.844360809	7.933009098	7.887045544	8.173226202	7.789378593	7.673020007	7.756322966	8.101315609	8.0537066	7.844678239	7.646695075	7.851304241	7.836754491	7.791281152	7.677680942	7.701771053	7.807472478	7.932371044	7.828428226	7.651577207	7.970826672	7.767913881	7.790493879	0.819773608	0.846942202	-0.059231921	-0.184329553	0.294061148	0.581501691	-0.025952782	-0.060371935	0.731558737	0.854641546	-0.128203685	-0.21579033	0.223147964	0.357208919
G3436	ZRSR2_containing	ZRSR2_containing	NA	G3436	human_blastn	7.316191615	7.255914055	7.454187019	7.505722929	7.393030971	7.134860235	7.240701715	7.390753445	7.482872412	7.409565038	7.457492906	7.444645374	7.453538452	7.437662675	6.80353705	7.679975107	7.465049322	7.358045311	7.294735214	7.437004077	7.131354981	7.340041639	7.341514796	7.309294658	7.447569593	7.339090756	7.244929941	7.407056809	7.215775761	7.410472258	0.478670516	0.547773877	-0.13520438	-0.468123891	0.041723805	0.187562461	-0.048276842	-0.152363186	0.509953941	0.706211967	-0.077795508	-0.16827193	0.469968064	0.602442284
G34396	RPL37A_containing_G34396	RPL37A_containing	NA	G34396	human_blastn	11.12093183	11.1816277	11.0236841	11.26094764	11.33488781	11.06449171	11.25355439	11.20826233	10.97922195	11.30143762	11.28220479	11.25724276	11.22251844	11.2941405	11.74476295	11.15342145	11.29779698	11.22031524	11.27912028	11.29241532	11.21736205	11.19327042	11.15838594	11.22493711	11.24614212	11.19867924	11.13520925	11.43453476	11.16894209	11.15995195	0.707549197	0.751185767	-0.00993117	-0.024402642	0.848949921	0.938792235	-0.037688603	-0.065417164	0.609666491	0.778450433	-0.147742596	-0.202276791	0.116769224	0.221133785
G3443	ZRSR2_like	ZRSR2_like	ZRSR2	G3443	human_blastn	7.534981624	7.346639273	7.59060259	7.715788759	7.512270397	7.414245215	7.602676304	7.412667801	7.540226987	7.482899504	7.533001298	7.54694294	7.716545143	7.683252738	7.868557346	7.53364313	7.694315624	7.562248199	7.465745622	7.656231359	7.41666696	7.425217005	7.491908397	7.515836573	7.583198397	7.520272507	7.538495564	7.580141001	7.590379323	7.426123466	0.173983648	0.244316167	-0.128391425	-0.298968863	0.050473878	0.211399989	-0.100850414	-0.200608986	0.191570334	0.393351936	-0.27725724	-0.409517817	0.00771601	0.028825443
G3446	PIGA	PIGA	PIGA	G3446	human_blastn	9.423032236	9.377171947	9.343571982	9.504676195	9.579806273	9.200954809	9.405203452	9.434796223	9.353052999	9.141000424	9.370629468	9.298231561	9.459492294	9.331767403	9.146509506	9.468153923	9.243831085	9.292927279	9.263006014	9.379991881	9.20225809	9.204460253	9.148494894	9.304358615	9.296648264	9.238234786	9.383772929	9.380255188	9.351897145	9.445916879	0.108928716	0.168432182	-0.056686122	-0.116336781	0.288957384	0.575856939	-0.151081649	-0.227184809	0.038208659	0.13683476	0.009940385	0.012734432	0.90857869	0.943478434
G3450	REPS2_like	REPS2_like	REPS2	G3450	human_blastn	8.671086999	8.893710285	8.967159179	8.718671763	8.886526503	8.857878804	8.783366937	8.983245985	8.906609036	8.90390914	8.833505191	8.759720626	8.850279791	8.737531071	8.795176193	8.823188479	8.924030002	8.867375313	8.997374751	8.859874953	8.814713896	8.793075635	8.948511005	9.079866904	8.80228482	8.876743619	8.941540871	9.118022817	8.9070157	8.924266813	0.087142071	0.140946046	-0.029967518	-0.059945089	0.552416599	0.781383442	-0.043373951	-0.063790499	0.527930456	0.719758348	-0.031919805	-0.039508879	0.698125614	0.795232417
G3451	GPM6B_like	GPM6B_like	GPM6B	G3451	human_blastn	14.16109184	14.17382905	14.21084426	14.43662566	14.61421575	14.37672298	14.3300374	14.4086979	14.29462017	14.19130756	14.35207069	14.36179446	14.40413432	14.11378043	14.16241745	14.36026737	14.22210571	14.27933089	14.23177521	14.33877159	14.08938075	14.15141294	14.19439821	14.34985971	14.38505013	14.16510644	14.34996032	14.44309536	14.32481971	14.3355806	4.93E-06	3.37E-05	-0.113604681	-0.166615389	0.030185774	0.152937016	-0.344488831	-0.404385412	1.42E-07	9.20E-06	-0.176234725	-0.199977202	0.009776827	0.034246267
G34539	EIF4G2_G34539	EIF4G2	EIF4G2	G34539	human_blastn	8.472510601	8.297869451	8.287317288	8.615673872	8.65508193	8.61485089	8.629072647	8.4485592	8.559452632	8.556827253	8.579752605	8.362171434	8.424365019	8.388918904	9.229678064	8.354871066	8.401246812	8.448696821	8.390418509	8.343042334	8.434676046	8.557431726	8.360288147	8.491390689	8.558881971	8.503519044	8.396960571	8.530090706	8.545398389	8.439224799	0.039722797	0.07357002	0.021912558	0.07470157	0.680932662	0.860172694	-0.107713249	-0.250050357	0.167234075	0.361214796	-0.226646852	-0.381012416	0.036410872	0.092180101
G3466	PIR_like	PIR_like	PIR	G3466	human_blastn	7.603224276	7.680203757	8.086788829	7.721208563	7.656520244	7.699803293	7.867580944	7.683264388	7.847612016	7.942801269	7.895975991	8.080975836	7.944462877	8.06449451	8.160887498	7.971689975	7.881636808	7.935853171	8.110016639	8.09698329	7.682486588	7.557273467	7.857037591	7.886907469	7.90100675	7.848816823	7.871829222	7.997571167	7.92807758	7.789340254	1.15E-08	1.46E-07	-0.510383443	-0.66423346	1.53E-06	9.92E-05	-0.060392677	-0.112961665	0.423080915	0.632964398	-0.566855581	-0.695372301	6.01E-07	1.41E-05
G3469	CDKL5_containing	CDKL5_containing	NA	G3469	human_blastn	8.921839873	9.069571505	8.964280883	8.736608912	8.910034288	8.848697732	8.842982139	8.87957072	8.853139596	8.850751434	8.915431871	8.680368647	8.78137109	8.857775518	8.497866703	8.895295594	8.71179406	8.869807488	8.808915231	8.757372843	8.88789695	8.945265972	8.937803751	8.803035105	8.786967533	8.869687067	8.882104778	8.962633617	8.859951308	8.723573619	0.019237497	0.040869492	0.033068179	0.067526442	0.516998202	0.760835584	0.110246038	0.16344475	0.118375774	0.289750954	0.28429496	0.35129195	9.26E-04	0.005849063
G34698	G34698	G34698	NA	G34698	reference	8.723768875	8.713037452	8.74934244	8.990087247	9.169274517	8.845566498	9.083936149	9.08730688	8.907951211	8.902623442	8.894784982	8.878157485	8.852149456	8.931592251	9.198445003	8.781032769	8.807197603	8.914461016	8.912151105	8.80310476	8.847848375	8.952046101	9.00458578	8.834133172	9.140448617	8.925457725	8.947385363	9.084292859	8.881150509	8.765470511	0.042868815	0.078395206	-0.015166871	-0.037446907	0.771977443	0.902390186	-0.218997232	-0.351601557	0.006264666	0.038207158	-0.162623117	-0.223188722	0.085778692	0.175569825
G3470	RAI2	RAI2	RAI2	G3470	human_blastn	7.915382974	8.008219553	7.951673655	7.858580453	7.778086791	7.95738323	7.946044189	7.860410266	7.856742246	7.91340896	7.8572039	7.892200692	7.847328063	7.931132292	8.05034455	7.867694913	7.879461063	7.902425914	8.02164808	7.900106255	8.023603326	7.986429466	8.082539111	7.966373498	7.959147076	7.803954068	7.96908684	7.953375489	7.968247031	7.999631726	0.37394668	0.449475617	0.049986024	0.098120077	0.335599773	0.620986018	0.094785287	0.139339747	0.17408562	0.37023193	0.067421897	0.083772443	0.416338509	0.553813981
G3473	RBBP7	RBBP7	RBBP7	G3473	human_blastn	10.1271278	10.12712373	10.01781052	9.976458467	9.999192164	9.904685483	9.993096883	9.961389478	10.05075724	10.12705243	10.07438286	10.12532617	10.13505599	10.07954719	10.22996092	10.17346239	10.05155473	9.994839942	10.08000312	10.02931713	10.06863183	10.01530351	10.0274067	10.06266752	9.962679925	10.09713749	9.914323357	10.01718165	9.841854536	9.795274719	2.92E-07	2.73E-06	0.01803323	0.027556853	0.670623609	0.854341065	0.15640869	0.185687567	0.004436052	0.02998821	-0.066171546	-0.072678151	0.265098833	0.405173918
G34734	G34734	G34734	NA	G34734	reference	7.574937088	6.991852446	7.292379583	7.134078394	7.525439582	7.025654813	7.460424169	7.382194714	7.707918715	6.825245209	6.918394876	7.401513691	7.428540163	7.315887481	6.862805032	7.509642924	7.495865946	7.344058484	6.926145594	6.955719347	7.320767322	7.083020968	7.423735274	7.229602561	7.58048745	7.232691203	7.458933488	7.234544019	7.467638664	7.400405601	0.887623576	0.903389536	-0.008532365	-0.077976427	0.841624273	0.935804645	-0.02168082	-0.141733198	0.71642522	0.846582016	-0.022637784	-0.092481365	0.814060473	0.877991334
G34738	BAG4	BAG4	BAG4	G34738	human_blastn	7.629748978	7.706651124	7.614097734	7.397169212	7.553420481	7.318728191	7.387162406	7.435437155	7.330511354	7.695042118	7.513243904	7.544722341	7.601389687	7.541829231	7.316032047	7.598370085	7.468821929	7.42824102	7.549252588	7.540665284	7.509706746	7.555961178	7.422369432	7.627055708	7.495996829	7.699494735	7.61830244	7.676255115	7.563997972	7.440524822	0.081563917	0.133640879	0.06746205	0.176437871	0.23797206	0.523227349	0.263176257	0.454636687	0.002670353	0.020529145	0.174259815	0.260930617	0.084793799	0.174176132
G3475	AP1S2	AP1S2	AP1S2	G3475	human_blastn	10.58861784	10.70180897	10.87828787	10.57309641	10.69988078	10.59701203	10.5961845	10.71758089	10.5652437	10.9325391	10.58845871	10.74213851	10.75109849	10.57091153	10.59403783	10.72183188	10.62689374	10.6393047	10.75766177	10.6590232	10.71044109	10.63534187	10.80357617	10.83281542	10.6661356	10.71001292	10.86609309	10.97768829	10.8050358	10.7075154	0.239177668	0.313886452	-0.00972401	-0.019456548	0.844138298	0.93686738	0.033540914	0.04879392	0.622396015	0.786029728	-0.049851526	-0.061189402	0.539213343	0.664586106
G3480	G3480	G3480	NA	G3480	reference	9.62312113	9.516056437	9.378869707	9.717036814	9.704931411	9.710316415	9.53030661	9.533050994	9.352350749	9.446341305	9.469081004	9.426494947	9.476312252	9.454822079	9.862358613	9.560832775	9.448491832	9.493874141	9.464545634	9.43142259	9.443900509	9.459969516	9.379312629	9.466616556	9.488488361	9.47703862	9.562648284	9.62633378	9.670311448	9.537807213	0.025937236	0.052008459	0.023532133	0.049535999	0.643743907	0.841177998	-0.148371689	-0.219736276	0.039521783	0.139995764	-0.012863705	-0.016287176	0.879962642	0.923074752
G3486	CTPS2_like	CTPS2_like	CTPS2	G3486	human_blastn	8.264221037	8.296197613	8.325400444	8.101332179	8.200827491	8.179814301	8.183475655	8.168711557	8.337770551	8.325949325	8.351884589	8.300434456	8.265504741	8.270862056	8.262971766	8.285152018	8.304992742	8.271873092	8.328601154	8.341138064	8.217825845	8.247046423	8.319548479	8.287751132	8.265652573	8.141476144	8.261133318	8.304781792	8.246891924	8.135362716	6.55E-04	0.002420307	-0.085360708	-0.128388359	0.081309455	0.285090725	0.103123895	0.130252311	0.08559388	0.234065686	-0.113430078	-0.127920448	0.086884133	0.17731967
G34888	G34888	G34888	NA	G34888	reference	7.288322694	7.311139376	6.990114529	7.345431035	7.252484286	7.353829073	7.269445044	7.255689944	7.060689424	6.761857858	7.217372615	6.849238965	6.792929212	7.06955532	6.887750756	7.090729159	6.879382299	7.164835467	6.806415347	6.856782055	7.264707604	7.362787544	7.009521493	6.943539281	7.495278824	7.293179384	7.31870947	7.171274139	7.325230122	7.201600932	2.35E-22	2.00E-20	0.269813065	0.46401377	0.001672692	0.02136678	0.010208666	0.019725974	0.891876587	0.946574195	1.021349328	1.111986593	8.23E-13	8.19E-11
G3492	PDHA1_containing	PDHA1_containing	NA	G3492	human_blastn	12.18218511	12.25059664	12.37272878	12.02371978	12.09902813	12.06534971	12.12450366	12.14521144	12.18573353	12.31377288	12.19230267	12.20407886	12.2988075	12.11627243	12.14436339	12.21037499	12.22722288	12.20774653	12.21009949	12.20814474	12.1737522	12.16662304	12.29190855	12.28638641	12.05983144	12.18031492	12.19760596	12.32697664	12.15497486	12.12839924	0.012954411	0.0295284	-0.030031997	-0.044362301	0.471841319	0.732696683	0.119599532	0.140541927	0.022922962	0.095921017	-0.037179223	-0.040507654	0.514346911	0.642760035
G3506	TERF1_like	TERF1_like	TERF1	G3506	human_blastn	7.402085956	7.497138979	7.486470315	7.520344206	7.662325872	7.558121901	7.573326214	7.470854755	7.347206652	7.502782311	7.478298745	7.453605228	7.435341693	7.472642826	7.634611719	7.380480533	7.454707441	7.604978391	7.405704648	7.546624449	7.435253625	7.539534889	7.570093946	7.506657585	7.667766602	7.419508769	7.505248539	7.505999784	7.620894422	7.474623362	0.316118044	0.392235833	-0.026071786	-0.061656346	0.619361332	0.826124962	-0.138216719	-0.226207776	0.066710747	0.197765564	-0.026157079	-0.03554401	0.777350301	0.850969448
G35091	G35091	G35091	NA	G35091	reference	7.858767451	7.922929323	7.702800579	8.102729188	8.224166669	7.752383651	7.925834095	8.281319858	7.795445538	8.118434568	7.744349774	7.634613516	7.645692359	7.807935846	7.77682086	7.688293647	7.677758379	7.706776437	7.87592014	7.597857517	7.739121248	7.671463897	7.919493847	7.600850858	7.82905776	8.016312938	7.819459408	8.29997595	7.94334542	7.79912853	0.002737866	0.008142547	0.067025112	0.239355719	0.238556811	0.523549776	-0.180843453	-0.43877994	0.030078835	0.116043161	0.067344174	0.129283468	0.528989347	0.655611166
G35163	NORAD_containing	NORAD_containing	NA	G35163	human_blastn	7.312276842	7.611928174	7.263045177	7.307059961	7.313038591	7.171974134	7.264167496	7.346786978	7.148909992	7.313789182	7.309328581	7.294433174	7.464403631	7.15642718	6.945709964	7.471889441	7.219614164	7.275368533	7.249636384	7.235052374	7.04894549	7.214566229	7.250649535	7.271744354	7.141541653	7.414253727	7.382561012	7.350035392	7.199118419	7.504772377	0.819545395	0.846918202	0.018368086	0.071994818	0.726537236	0.880795642	0.043703468	0.120918324	0.558644874	0.741470744	0.121518219	0.234811392	0.260285584	0.400155414
G35207	SERP1	SERP1	SERP1	G35207	human_blastn	8.994081696	8.985861272	8.873081862	8.86756831	9.02268547	8.876099111	8.935772728	8.813304462	8.828664266	8.824323106	8.873594517	8.662033487	8.767080391	8.7573549	8.877764872	8.959238161	8.802561869	8.728818036	8.831814195	8.728845373	9.105997341	8.952115439	8.845133263	8.77564634	8.947796514	8.963601152	8.915025575	8.873658722	9.01336709	8.899775918	8.51E-05	4.20E-04	0.201037085	0.273644371	0.001474285	0.019516032	0.123539553	0.164074233	0.056049127	0.176583342	0.304147822	0.352621076	5.37E-05	6.19E-04
G3522	PHKA2_like	PHKA2_like	PHKA2	G3522	human_blastn	8.879543423	9.010046188	9.085693851	9.180198635	9.151473903	9.295403772	9.144200619	9.263558874	9.171665216	8.99501782	9.018004902	9.245712825	9.021670654	9.059313569	9.039405279	9.208390918	9.122430146	9.158931679	9.119681953	9.092551181	8.931104554	8.992860523	9.046796076	9.210098858	9.132343139	8.929399335	9.179868373	9.071332713	9.275856854	9.296627968	2.45E-05	1.40E-04	-0.190906147	-0.272149984	0.002960076	0.031727696	-0.356480449	-0.438546753	1.56E-06	6.78E-05	-0.218167678	-0.259190862	0.005072697	0.021169838
G35224	PFN2_containing	PFN2_containing	NA	G35224	human_blastn	9.155201027	9.275775774	9.295654628	8.97037486	9.031549136	8.94876469	9.081518335	9.053688564	9.19646253	9.348102946	9.161626498	9.272440155	9.396821594	9.117386137	9.133681952	9.292339148	9.298734165	9.175313271	9.2394939	9.281563102	9.160714515	9.156612741	9.232488026	9.319794989	9.142846907	9.332547066	9.162354866	9.274927036	9.081161049	9.143498458	5.86E-06	3.94E-05	0.007087897	0.012845592	0.880854186	0.952234159	0.266452717	0.33794601	1.01E-04	0.001792688	-0.071027912	-0.08315596	0.334960503	0.476935242
G35232	FTH1_like	FTH1_like	FTH1	G35232	human_blastn	8.15737164	8.007288358	7.985498126	8.062639743	8.39097927	8.169830544	8.262418206	8.042376738	8.0020997	8.151294125	7.998174079	8.262993186	8.126463973	8.195954803	8.49805422	7.996406754	8.026338946	8.228354368	8.18389987	8.187719701	8.166753471	8.105650983	8.106960172	8.241263992	8.0434456	8.089252097	8.208262101	7.976430548	8.094580256	7.981126491	0.242190722	0.316838547	0.013757248	0.03903662	0.79525004	0.914540703	-0.083787164	-0.164226317	0.273374675	0.490679813	-0.161034087	-0.241040033	0.110093438	0.211385725
G35246	PCNP_like_G35246	PCNP_like	PCNP	G35246	human_blastn	9.249592869	9.292936714	9.317527793	9.265301278	9.325862262	9.09529652	9.13068947	9.226318014	9.287830244	9.468490493	9.357556015	9.184026448	9.295606149	9.24193299	9.329345542	9.344937147	9.317272255	9.21100567	9.347762935	9.323897714	9.163371164	9.225402893	9.23000324	9.332088521	9.167859513	9.26275684	9.210028589	9.321468046	9.175728367	9.199416097	0.106744394	0.165650669	-0.056794005	-0.095214764	0.245070201	0.52990651	0.035477939	0.046856695	0.569931346	0.748483693	-0.100931059	-0.116690627	0.157801483	0.277281723
G35398	G35398	G35398	NA	G35398	reference	7.565615161	7.541548152	7.515962368	7.644188311	7.734977678	7.825490608	7.77003306	7.762596178	7.609976076	7.552922221	7.768937931	7.56013237	7.516620995	7.566268667	7.997716095	7.662468232	7.6205002	7.671015911	7.57084118	7.602734926	7.674280773	7.611910199	7.697659785	7.694214227	7.886308155	7.413421414	7.734948992	7.861917189	7.738937495	7.712814728	0.025047472	0.05051898	-0.061908488	-0.171339755	0.274814613	0.561391547	-0.217601355	-0.402888503	0.009824848	0.052683779	-0.141243328	-0.218542638	0.166774977	0.288458142
G35407	G35407	G35407	NA	G35407	reference	8.22381311	8.265873178	8.625973587	8.622769581	8.399940487	8.659925011	8.609630087	8.535970382	8.276701179	8.242993073	8.122626045	8.227896569	8.380406942	8.175400339	8.388921154	8.522550214	8.154300072	8.424542313	8.235994239	8.47294789	8.273377476	8.364919793	8.286768714	8.41735213	8.418035804	8.332557195	8.706754241	8.336803912	8.55354487	8.82974487	3.66E-04	0.001472456	-0.062211186	-0.179764903	0.273388359	0.560231969	-0.282604364	-0.504828856	0.002019793	0.016936699	-0.0029891	-0.004840559	0.976806035	0.985250094
G35463	G35463	G35463	NA	G35463	reference	8.775498653	8.465722314	8.613361486	9.277004929	9.13574328	9.341492646	8.952635017	8.854484494	8.575654892	8.528694049	8.712233286	8.50654122	8.575855518	8.811364687	8.149527295	8.633082534	8.433983374	8.762164852	8.506015042	8.570489282	8.572527753	8.89305336	8.280276304	8.639958229	8.923684098	8.83918186	9.002934326	8.761573068	8.874517741	8.924733881	3.93E-14	1.22E-12	0.005532797	0.016616042	0.916757485	0.966474752	-0.493216903	-0.681220113	1.59E-05	4.31E-04	0.270093061	0.412016345	0.010690552	0.036514166
G35505	HSF2	HSF2	HSF2	G35505	human_blastn	8.812575579	8.750855142	8.706646887	8.58811801	8.60911863	8.581087516	8.652665328	8.649655742	8.572122633	8.741993497	8.607466011	8.813962425	8.81981677	8.7043477	9.175983016	8.878888765	8.721602129	8.733875443	8.660194899	8.762603115	8.571934638	8.502068357	8.502955832	8.620121788	8.77829322	8.883982193	8.739233101	8.736524171	8.644053749	8.696272285	0.119541763	0.181301492	-0.011633772	-0.031167248	0.825418256	0.92985269	0.09139061	0.169937801	0.230151614	0.440014735	-0.148343228	-0.214432287	0.13149952	0.241897976
G35863	G35863	G35863	NA	G35863	reference	8.777806074	8.510086006	8.566057346	8.585234099	8.69877606	8.4983349	8.680747425	8.594832136	8.65713312	8.736476483	8.641341193	8.583038039	8.744090427	8.573527956	9.025415506	8.650476985	8.669790449	8.606733639	8.59828884	8.585671752	8.813266816	8.591719484	8.555302709	8.642287268	8.624912472	8.742659856	8.649744777	8.560215637	8.718752678	8.57653054	0.117901829	0.179130392	0.072112353	0.152326171	0.196731079	0.472847907	0.087902398	0.141746225	0.228750066	0.438094787	-0.08280467	-0.108433821	0.353531113	0.495693298
G3591	G3591	G3591	NA	G3591	reference	9.450879761	9.340503468	9.951379751	9.257240118	9.733147998	9.913007128	9.608680344	10.48124424	10.75741931	10.8409376	10.13094846	9.984110794	9.885528009	10.41974973	10.52258935	9.574162165	9.749705973	10.47730049	10.20928179	9.977599843	9.54036816	9.698170463	9.811577302	9.946927621	9.454956467	9.687241816	10.23321728	9.482439397	10.23505792	10.53225665	0.00494621	0.01326153	-0.183456901	-0.949424343	0.007042112	0.058074835	-0.098949065	-0.517389729	0.142156357	0.326793284	-0.776837057	-1.391175757	8.75E-05	9.19E-04
G36065	G36065	G36065	NA	G36065	reference	7.271630887	7.495124283	7.161341818	7.387995747	7.292071166	7.319885369	7.351713439	7.297945527	7.196284526	7.295272288	7.257201025	7.263472692	7.282378429	7.32404844	7.394918868	7.243499601	7.15763629	7.216767502	7.218823821	7.2911146	7.369468215	7.34915514	7.282379105	7.306510764	7.308320755	7.513068117	7.334390658	7.1948724	7.342159458	7.238045694	0.016516197	0.036003514	0.251117895	0.381559361	0.001287985	0.017752952	0.104451696	0.167115772	0.154196852	0.344175612	0.200345255	0.262464241	0.027555075	0.074745697
G36088	G36088	G36088	NA	G36088	reference	7.482156173	7.31926165	7.309039288	7.239412124	7.224069371	7.154111833	7.264369513	7.376452003	7.328004182	7.319816902	7.269040491	7.338762774	7.310250249	7.30678073	7.599200177	7.329375789	7.366709359	7.153867141	7.3489931	7.311221426	7.415141417	7.249528602	7.283843157	7.476037611	7.354796372	7.318939766	7.328435725	7.346739651	7.243535439	7.14861254	0.175613479	0.246173927	0.081966141	0.19842664	0.162323006	0.427561275	0.139107556	0.254437904	0.074449882	0.213502248	-0.03052898	-0.044382102	0.754330723	0.835849759
G36147	ID4	ID4	ID4	G36147	human_blastn	9.976574919	9.878892627	9.988242153	10.09602604	10.2549817	10.21753243	10.00994899	10.08828853	10.01251587	10.05187077	10.06414781	10.24731336	10.11497112	10.15468895	10.23984597	10.06067967	10.23864464	10.08764845	10.08069578	10.0883444	9.67108586	9.812563901	9.971307581	10.13436754	10.1375349	9.973476357	10.20745632	10.20099699	10.0477883	10.19348047	3.19E-05	1.76E-04	-0.229902795	-0.321073637	9.84E-04	0.014583402	-0.326953313	-0.419928369	1.67E-05	4.52E-04	-0.35415306	-0.421209997	1.71E-05	2.44E-04
G36203	G36203	G36203	NA	G36203	reference	8.364755128	8.151654813	8.243672603	8.506846776	8.508480861	8.51551343	8.370537011	8.475229936	8.384838476	8.221283885	8.355893105	8.304874405	8.352781264	8.36686155	8.469805132	8.242908967	8.329863181	8.4202139	8.333175856	8.213358528	8.316625086	8.377049175	8.284699577	8.360498956	8.414555249	8.347995792	8.386313925	8.316409253	8.510154584	8.539755365	0.004831356	0.01300575	-0.011848647	-0.024427646	0.812833612	0.923018502	-0.212161023	-0.297959677	0.003579639	0.025666425	-0.04900808	-0.061140902	0.556807642	0.679451004
G36384	FOXC1	FOXC1	FOXC1	G36384	human_blastn	8.426571972	8.337586975	7.982643183	8.253201535	8.381117998	8.107868403	8.049838597	8.085154082	8.370071029	8.245677858	8.243522112	8.347644955	7.937170941	8.04794301	8.492986738	8.037506984	8.214250976	8.227963408	8.372397692	8.294869995	8.129628294	7.994654551	8.112535573	8.415644035	8.054953781	8.166455287	8.128745033	8.124184419	8.155267992	8.150062474	0.180423331	0.251335257	0.070498379	0.207984486	0.222585085	0.506486804	0.031991694	0.0718689	0.672988769	0.819477217	-0.080269472	-0.132172896	0.439396435	0.574389713
G36492	NORAD_G36492	NORAD	NORAD	G36492	human_blastn	8.689991332	8.972249936	8.990860736	8.781441297	8.829922794	8.819719567	8.898054816	8.974622455	8.911765857	8.891871696	8.797669021	8.925906671	8.835947935	8.94360433	8.037426403	8.849682519	8.831536855	9.00867099	8.846436341	8.958280048	8.808350311	8.945641779	9.135309257	8.8996677	9.004874482	8.867701475	9.005397212	8.899391387	8.853770104	8.825042705	0.63313072	0.685791876	-0.029759698	-0.105399069	0.578593935	0.799979412	-0.001489167	-0.003768795	0.984174255	0.992671317	0.087475233	0.157739201	0.410513698	0.548705283
G36502	HCG11_G36502	HCG11	HCG11	G36502	human_blastn	10.79720562	10.98746132	11.03657375	10.89677756	11.00624998	10.88102676	10.9649234	10.99087452	10.90519572	11.05203846	10.95331608	10.8938105	10.94546522	10.80807577	10.64423834	10.92189122	10.93922277	10.92528857	10.94680994	10.97982564	10.92434255	10.8372497	10.93946357	10.99187438	10.92097475	10.86890437	10.98186852	11.19352538	11.06721206	11.03146063	0.113867247	0.174409952	-0.038597466	-0.067910529	0.424107295	0.695175463	-0.071264562	-0.095117837	0.263075972	0.478909708	-0.004935615	-0.005771142	0.946295835	0.967112092
G36559	G36559	G36559	NA	G36559	reference	7.107604492	6.953002043	7.093662137	7.23701046	6.97553479	7.177753279	7.315350488	7.065440416	7.170271535	6.98906651	7.185957725	7.110002328	7.27199777	7.449025551	7.317412244	7.099115213	7.076290523	7.03589496	6.905983124	7.05550679	7.142148572	6.898471729	7.066968644	7.109092026	7.149770703	7.192144242	7.100980821	6.863933952	7.175976881	7.289445718	0.431675138	0.503425754	-0.082517842	-0.296573748	0.159800888	0.424380179	-0.088367168	-0.245511269	0.245548666	0.458240617	-0.150785312	-0.294766372	0.166032216	0.287394332
G36595	G36595	G36595	NA	G36595	reference	7.724100588	7.384288302	7.461887103	7.617421266	7.895396859	7.670851023	7.759940628	7.599354735	8.086378876	7.665576837	7.963913162	8.025954091	7.644853985	7.809978391	8.623421524	7.650100191	8.027733522	7.83946984	8.365614362	7.80816291	7.823569545	7.793652806	8.041376685	7.970225367	7.646467754	7.46985994	7.526543259	7.647880053	7.742789207	7.877448879	6.28E-04	0.002340966	-0.044332347	-0.23233995	0.389066854	0.668093155	-0.034842972	-0.134746134	0.617853971	0.78358314	-0.466653781	-0.886064529	0.001050695	0.006437381
G37103	PTCHD4_containing	PTCHD4_containing	NA	G37103	human_blastn	8.105245498	7.875919582	7.884050313	7.820026548	7.974515934	8.219233947	7.874296055	8.006435243	7.682155842	7.56464388	7.708935775	7.711791527	7.720840012	7.776203628	7.869333801	7.78402457	7.814034953	7.865297922	7.585159559	7.819774561	8.164428302	7.921892158	7.657158539	7.906841944	7.872762107	7.810240411	8.038009851	8.166655674	8.0080393	8.24352031	1.59E-06	1.24E-05	0.15992999	0.363850842	0.024012808	0.130967747	-0.005996447	-0.012742504	0.936774511	0.968433474	0.412521737	0.595347332	3.02E-04	0.002453452
G37194	HSPD1_like	HSPD1_like	HSPD1	G37194	human_blastn	8.485190884	8.471476822	8.400350892	8.424732036	8.508311338	8.468486191	8.308722372	8.406286147	8.36478546	8.631136589	8.460077418	8.197302282	8.341037412	8.258140565	8.431036314	8.336063311	8.290584308	8.325458758	8.421603902	8.268131721	8.516950596	8.482874456	8.340144951	8.366582956	8.212671182	8.402639688	8.371171828	8.355032961	8.424381489	8.264587748	0.095604285	0.151748629	0.113688878	0.210201334	0.057715861	0.230882631	0.055773409	0.086672305	0.432808802	0.640825435	0.113458701	0.145328663	0.192621669	0.320805058
G37307	NPM1_G37307	NPM1	NPM1	G37307	human_blastn	9.497370395	9.452859762	9.420467762	9.383479715	9.378708861	9.15733616	9.290669716	9.353213254	9.518700005	9.704808717	9.464794273	9.561085145	9.557794181	9.359785205	9.714982801	9.560573534	9.428417556	9.412900822	9.546822704	9.490861445	9.462183204	9.417452794	9.422786096	9.495469189	9.349714454	9.612411098	9.30770785	9.426661499	9.324967909	9.278686821	1.96E-08	2.36E-07	0.041378987	0.071739072	0.390110702	0.668880318	0.224514417	0.286203268	6.71E-04	0.007487185	-0.165114266	-0.191105708	0.02227928	0.063740224
G37440	G37440	G37440	NA	G37440	reference	9.199232287	9.140935259	9.08427054	9.178490619	9.076788633	9.045625493	9.209471108	9.2117989	9.151331794	9.301704917	9.088196998	9.302217692	9.299615173	9.203804513	9.443271911	8.953108895	9.022296548	9.156533122	9.296608322	8.969817843	8.747161048	9.064226365	9.156246278	9.278162011	8.98128268	8.979987352	9.005797531	9.337392247	9.041414348	9.128724291	0.021262421	0.04432618	-0.051844111	-0.117372754	0.339159987	0.624327982	-0.117431893	-0.193208287	0.115557813	0.284939992	-0.314787513	-0.410698934	8.58E-04	0.00550029
G37446	G37446	G37446	NA	G37446	reference	7.701048017	7.678042604	7.826045394	7.934110047	7.792181859	7.768648941	7.389179436	7.907810078	7.968563445	7.67821794	7.826166665	8.068780332	7.969918617	7.976798491	6.806810023	8.069521783	8.004549966	7.45953523	7.629881902	7.802291289	7.395164352	7.624569011	7.660932117	7.576013731	7.954665431	7.783723568	7.550445184	7.873241154	7.504935383	7.88429787	0.955887216	0.96196294	-0.043607758	-0.417891383	0.313749032	0.600792765	-0.040917913	-0.290165328	0.484540314	0.686494233	-0.067336013	-0.29579586	0.479201756	0.610571234
G3758	NUDT11	NUDT11	NUDT11	G3758	human_blastn	7.815070634	7.870173901	7.777929558	7.828242427	7.777186309	7.759019194	7.720501557	7.834820048	7.635759256	7.84724369	7.75671468	7.666168861	7.671748028	7.579665265	8.037620138	7.710283566	7.715419888	7.669927608	7.700123272	7.702893951	7.930503483	7.893935889	7.711440152	7.781663883	7.810352879	7.914922631	7.903039431	7.971876555	7.830063219	7.737478336	0.00941785	0.022742322	0.247940119	0.389084801	0.001665741	0.021302986	0.129557214	0.212473777	0.084256512	0.231686155	0.179720792	0.240615642	0.052566594	0.121664516
G37636	G37636	G37636	NA	G37636	reference	7.434843985	7.676593992	7.299043128	7.386152702	7.458463443	7.553760863	7.279498584	7.684030435	7.062485569	7.555423193	7.278891624	7.374239682	7.287528949	7.132159886	7.39204872	7.241126858	7.149501863	7.165519738	7.187895399	7.237760775	7.362875629	7.253170816	7.346774564	7.257268396	7.403651556	7.36082465	7.379309514	7.592484688	7.669382046	7.346867847	2.56E-04	0.001092526	0.204150949	0.460394628	0.0093178	0.070251308	-0.056898906	-0.130845556	0.455276498	0.661244321	0.144887721	0.244575554	0.170391478	0.292735673
G37703	G37703	G37703	NA	G37703	reference	9.092602715	8.901380621	9.047721761	9.200285474	9.039801402	9.031408377	9.082644756	9.117792491	8.867240536	8.974230476	9.196402705	8.970464201	9.216666497	9.259838244	8.604369004	9.293512262	8.964585784	9.126307422	9.095079342	9.060732637	8.847560598	8.985742043	8.972305173	9.091914279	9.376936408	8.933493051	9.012707605	9.254765703	9.023645395	9.078456923	0.010323375	0.024520563	-0.217735647	-0.390417814	0.005048693	0.046233578	-0.132983852	-0.23981863	0.085834229	0.234257984	0.009775769	0.014174721	0.920009972	0.950255793
G37705	G37705	G37705	NA	G37705	reference	7.199784218	7.246168477	7.394092101	7.440481968	7.314016577	7.285969778	7.148230084	7.438180738	7.279670152	7.18182136	7.347284954	7.246717212	7.375056801	7.407852095	6.572606138	7.467640579	7.332618128	7.082106825	7.257471905	7.265817585	7.101084331	7.214240281	7.099119328	7.183046528	7.433397605	7.246998456	7.158384964	7.395934621	7.218357202	7.300620012	0.501293454	0.568687106	-0.068491516	-0.339609686	0.206635187	0.486773924	-0.08324582	-0.310806306	0.248248159	0.46098304	0.034552155	0.088964189	0.744182998	0.82868351
G37760	G37760	G37760	NA	G37760	reference	9.745538659	9.772057119	9.691563924	9.645882038	9.617777386	9.568316506	9.620420082	9.597614323	9.527133315	9.772352423	9.575533662	9.619974995	9.654780165	9.458506955	9.83974611	9.568322527	9.646718371	9.467705007	9.54028883	9.599046837	9.572493661	9.539461403	9.506989808	9.664202742	9.560976947	9.607996639	9.616413948	9.90247009	9.710501749	9.627141667	0.181657141	0.252787788	0.089568244	0.147058865	0.089950615	0.301413465	0.043383344	0.058638952	0.498616194	0.697089423	-0.020589784	-0.024186702	0.781179338	0.854383837
G37787	ARHGAP18_G37787	ARHGAP18	ARHGAP18	G37787	human_blastn	7.105246457	6.944838248	7.064300279	7.07356337	7.154192038	7.091472289	7.087270575	7.065460293	7.149645884	7.149686559	7.073758436	7.042637809	6.932293156	6.988857713	7.201850039	7.090628824	7.143527359	6.968907098	7.03532821	7.095754508	7.032505554	6.965494653	7.09805443	7.037565853	6.934245987	6.978262832	6.96804188	7.018656689	6.904782841	6.849587944	0.004930501	0.013231204	-0.035427855	-0.084469706	0.505571242	0.753099623	-0.135459566	-0.225623323	0.073734697	0.211956428	-0.176026536	-0.238631188	0.060611828	0.135540258
G37875	G37875	G37875	NA	G37875	reference	7.829291962	7.625138149	7.795480373	7.910732698	7.979237141	8.330376407	7.878943603	7.773604354	7.885171134	7.574715881	7.886755948	7.769708811	7.62379672	7.705620818	8.024603731	7.88446844	7.688728568	7.799483822	7.543403428	7.651397048	7.475876468	7.79113764	7.615423469	7.71017143	7.630491117	7.720340901	7.608726123	7.702095593	7.807382002	7.836293209	0.001850651	0.005875695	-0.082166525	-0.253926111	0.165564363	0.432112236	-0.327217722	-0.59524696	0.001021839	0.010320678	-0.1116066	-0.196265339	0.292978428	0.433897406
G3802	SMIM14_like	SMIM14_like	SMIM14	G3802	human_blastn	7.176582136	7.022814225	7.164880829	7.082149374	7.143344599	7.097453233	7.050028955	7.093518899	7.266275334	7.173368283	7.151712821	7.082738832	7.177441206	7.172424767	7.504253569	7.08069629	7.213584804	7.116503771	7.18395574	7.081011709	7.125475502	7.065920182	7.053734696	7.087115835	7.179920029	7.164930501	7.10436175	7.244047154	7.180898495	7.112933884	0.104225962	0.16254133	-0.024137294	-0.06380762	0.649953534	0.845050107	0.026442809	0.050023876	0.724401661	0.851242694	-0.228928467	-0.324572936	0.020701491	0.060254455
G38032	G38032	G38032	NA	G38032	reference	8.790063904	8.544765637	8.382453426	8.615805176	8.512688438	8.531687429	8.630433065	8.711657615	8.035638261	8.112362884	8.674420789	8.299714699	8.253391103	8.537296347	7.810228024	8.58887562	8.230626999	8.34507602	8.143207121	8.370887125	8.437581801	8.46357079	8.33558254	8.121754822	8.689142118	8.656386796	8.557911167	8.746745666	8.604161037	8.644688678	2.59E-12	6.01E-11	0.047277407	0.133861299	0.391642574	0.670074661	-0.013608068	-0.028111806	0.857040552	0.92784113	0.773055708	0.896386683	2.22E-08	8.26E-07
G3814	G3814	G3814	NA	G3814	reference	9.494936444	9.520037838	9.542704615	9.323750718	9.395936233	9.319712254	9.423646794	9.414495374	9.377972818	9.447033862	9.495797246	9.354474849	9.42950639	9.367371894	9.312894726	9.563871981	9.539618361	9.433481673	9.493927009	9.477736602	9.441971873	9.351323878	9.511501388	9.529475643	9.401701371	9.506177068	9.463724545	9.549721634	9.428840534	9.345638095	0.0103421	0.024545659	-0.019391362	-0.030947022	0.65949814	0.849378263	0.11511821	0.141529244	0.045986756	0.154915632	0.12177381	0.135987555	0.056992061	0.129498445
G38184	G38184	G38184	NA	G38184	reference	7.350528808	7.410194407	7.423177327	7.69209892	7.942878018	7.68792095	7.722838964	7.608646809	7.624150303	7.581569754	7.626060451	7.500857629	7.378529015	7.644894655	6.898873807	7.601598057	7.411043324	7.541948321	7.644095961	7.568408742	7.530504958	7.615227904	7.485246363	7.479518381	7.725567687	7.672074629	7.82811887	7.557209683	7.717793204	7.57119825	0.004106087	0.011368255	-0.033710441	-0.119174458	0.531217128	0.769951301	-0.216830034	-0.472532195	0.012496973	0.062216002	0.082827201	0.150631867	0.436241782	0.572068151
G38187	PRR18_containing	PRR18_containing	NA	G38187	human_blastn	13.35045386	13.41453448	13.55737206	13.85696157	13.90488105	13.89006596	13.80281375	13.80060906	13.71556287	13.55161378	13.69621485	13.68188235	13.48399811	13.65448709	13.48200284	13.73013301	13.45531576	13.76040136	13.58484115	13.57514705	13.54675415	13.68532808	13.55922266	13.56815004	14.04088552	13.75988114	13.91445536	13.93252422	13.90035634	13.76213392	1.37E-17	6.98E-16	-0.125847864	-0.178713156	0.017396352	0.106313003	-0.358507978	-0.41566336	3.14E-08	2.66E-06	-0.063775814	-0.072201014	0.340191088	0.482271367
G38210	G38210	G38210	NA	G38210	reference	7.657509788	7.740896759	7.80357935	7.872628906	7.672364395	7.932814461	7.764577998	7.906916855	7.71629586	7.316692395	7.437321416	7.750385278	7.800228554	7.641249234	6.811719094	7.675333231	7.579515065	7.422529242	7.370267869	7.414520166	7.496362571	7.482313159	7.548408926	7.589311064	7.652067849	7.683566301	7.431156302	7.623389373	7.488815232	7.763310767	0.197818101	0.270647551	0.003691957	0.022715778	0.938609206	0.975875917	-0.110206827	-0.446742027	0.128634739	0.306325314	0.063146967	0.179296637	0.546783938	0.670170915
G38276	RSL24D1_G38276	RSL24D1	RSL24D1	G38276	human_blastn	7.809513869	7.797642878	7.776533883	7.846415695	7.755080772	7.86222361	7.807437697	7.78216803	7.833971726	7.887397368	7.890264246	7.790952941	7.830225893	7.782248952	8.05195332	7.878442229	7.757999675	7.683267676	7.875217027	7.852210447	7.888632038	7.780317305	7.757485661	7.792871389	7.874873261	7.877489267	7.818881093	7.781947417	7.789969882	7.749032231	0.467606101	0.537720203	0.028011991	0.055668922	0.576703565	0.798090448	0.029117865	0.042609354	0.670070487	0.81738946	-0.099571133	-0.122182097	0.221422875	0.355564892
G38373	G38373	G38373	NA	G38373	reference	7.176608409	6.971232098	7.335273701	7.326598116	7.335485447	7.23047436	7.444507278	7.09231405	7.393341485	7.30531067	7.543088353	7.419993693	7.421719508	7.586016568	7.503826146	7.608261553	7.678987833	7.206514897	7.330211153	7.431878564	7.068754018	7.166644994	7.215371273	7.334092641	7.254760609	7.057633392	7.361346351	7.590021848	7.100286389	7.356190513	1.46E-04	6.69E-04	-0.580608902	-0.912317415	8.51E-06	4.03E-04	-0.219985945	-0.51863984	0.012303582	0.061482143	-0.568529021	-0.827856114	6.20E-05	6.93E-04
G3851	ZXDB	ZXDB	ZXDB	G3851	human_blastn	7.693354523	7.755873833	7.652502089	7.682190011	7.541691611	7.60560745	7.653600598	7.704630935	7.697093365	7.767201609	7.697507006	7.693830759	7.715252236	7.620236684	7.734757064	7.643375102	7.639649069	7.635735569	7.694976366	7.659457547	7.528627029	7.715719509	7.724024376	7.674649585	7.547564252	7.747961921	7.582109564	7.7092788	7.529045649	7.681597442	0.169192332	0.239010487	0.045681744	0.086208472	0.367170594	0.649059215	0.079033406	0.112366097	0.242941673	0.45470791	-0.038655608	-0.046794221	0.625137561	0.736490664
G38522	TOMM20_like_G38522	TOMM20_like	TOMM20	G38522	human_blastn	9.789987182	9.80743074	9.837195834	9.633822812	9.62415691	9.551763069	9.582909877	9.609137433	9.752218853	9.980222421	9.754734793	9.76113888	9.84732292	9.703597684	9.891934299	9.784277056	9.807984828	9.704661772	9.786810942	9.670846696	9.666309458	9.720919155	9.72949644	9.820040957	9.717204652	9.755468937	9.631656451	9.818268163	9.634995472	9.626224347	9.88E-07	8.07E-06	-0.01030251	-0.0160135	0.809613336	0.921879854	0.198435681	0.235619817	4.62E-04	0.005676995	-0.123715947	-0.136349387	0.041214415	0.101237697
G3859	G3859	G3859	NA	G3859	reference	7.065957566	7.224598604	6.931156633	7.580914539	7.630084007	7.648076733	7.164011697	7.506411568	6.608600672	6.603570375	6.908557894	6.617414188	6.760821792	6.798947441	6.292350064	7.048173248	6.518265986	6.873551381	6.534497435	6.858062086	6.876461844	7.29937171	6.555447096	6.54213178	7.321616936	7.224212087	7.139288168	6.95736096	7.150049383	7.519937391	1.70E-20	1.21E-18	0.119675167	0.577672262	0.048444764	0.2053314	-0.242006597	-0.765507228	0.008079046	0.045921188	1.308032483	1.652806487	4.68E-08	1.58E-06
G3860	G3860	G3860	NA	G3860	reference	7.678058747	7.694390699	7.653932136	8.076953361	7.987416292	8.063305524	7.927566106	8.028394963	7.308917792	7.450167417	7.547076441	7.411915976	7.470599266	7.505163565	7.603781297	7.645035274	7.381282109	7.651024105	7.314746482	7.554921387	7.644469502	7.781842169	7.446203593	7.558231285	7.867133767	7.72786322	7.834713419	7.71815827	7.93423104	7.921632105	1.13E-34	3.01E-32	0.118185795	0.229335953	0.05513809	0.224181794	-0.510015967	-0.610549003	1.29E-07	8.56E-06	0.496668213	0.607078764	9.17E-07	2.01E-05
G3868	G3868	G3868	NA	G3868	reference	8.290756034	8.047435688	8.002976256	8.311532453	8.339439065	8.514888607	8.362276426	8.633144899	8.138415748	8.056284803	8.081264745	8.211859915	8.094663124	8.130666875	7.581643293	8.188347147	8.267844854	8.292355495	7.991130321	8.392808399	8.043978265	8.061271403	7.883563425	8.129894359	8.523368576	7.971140381	8.359739266	8.126311763	8.358721358	8.570909188	2.04E-04	8.99E-04	-0.026992196	-0.106141835	0.609812463	0.819325416	-0.324104487	-0.655382875	0.001539918	0.013955721	0.053792615	0.105895244	0.615373693	0.729248734
G38760	G38760	G38760	NA	G38760	reference	8.627379524	8.468198197	8.39059166	8.675968503	8.737385079	8.663905289	8.730489307	8.674482276	8.233619094	8.403715082	8.552661201	8.367702305	8.400541196	8.44217313	8.180106559	8.603690368	8.436074836	8.46995841	8.387514399	8.492250068	8.565124139	8.609133627	8.46450369	8.34942899	8.688239793	8.481651961	8.562793425	8.555585775	8.60420836	8.72199404	4.43E-13	1.19E-11	0.057719609	0.105753133	0.26097973	0.546306334	-0.188222148	-0.254404726	0.0061846	0.037836037	0.358709154	0.424542622	1.12E-05	1.72E-04
G38819	G38819	G38819	NA	G38819	reference	7.797101637	7.584209825	7.829010517	7.756903209	7.707030507	7.648015597	7.850964647	7.744742257	7.809065767	7.787875105	7.874350242	7.802456504	7.829191302	7.900709331	8.140420872	7.744243447	7.863891595	7.99077877	7.799664706	7.845940318	7.884586399	7.811600351	7.765966413	7.674837133	7.744853407	7.845917387	7.757704193	7.566738687	7.764443254	7.704902016	0.064348578	0.109768421	-0.068916856	-0.168968689	0.226535432	0.51097516	0.050953759	0.095429362	0.498139903	0.696687563	-0.138966277	-0.199939364	0.155676275	0.274509469
G39105	PLXNA2	PLXNA2	PLXNA2	G39105	human_blastn	6.939890233	7.289963676	7.304320011	7.072082734	7.044279876	7.081409553	7.003320395	7.081239825	6.98491366	7.00476138	6.98645229	7.095159217	7.061117922	7.021990225	6.454613679	7.129695192	6.967999612	7.100452274	7.182029905	7.142497954	7.127509574	7.175885599	7.100116087	7.062308312	6.967568381	7.0039501	7.154137888	6.970371094	7.137823901	7.164961205	0.497444676	0.565280176	5.77E-05	2.86E-04	0.999085684	0.999672619	0.041758801	0.145722013	0.560061272	0.742286296	0.198566024	0.449844311	0.075893117	0.160524149
G39119	MIR29B2CHG_containing_G39119	MIR29B2CHG_containing	NA	G39119	human_blastn	7.133935475	6.808421801	6.355950361	7.423509157	7.45004031	7.415415856	7.421268096	7.297411368	6.15642686	6.045481202	6.558945193	6.011568834	6.090267468	6.60046524	6.071934586	6.549324512	6.14948246	6.619981775	6.000403768	6.13598292	7.249080132	7.204159477	6.142848596	6.054679161	7.235587577	7.243031883	7.375626873	7.252828187	7.126096646	6.980331841	7.19E-147	2.88E-143	1.37641968	1.529885519	1.39E-15	2.09E-12	-0.263820417	-0.515343246	0.003866991	0.027195502	3.361345815	3.398664489	1.13E-60	4.53E-57
G39191	NORAD_like_G39191	NORAD_like	NORAD	G39191	human_blastn	10.02128047	10.10470812	10.12073341	10.0400875	10.04304707	9.945400873	9.847709922	10.09820226	9.850854008	10.21436981	9.913190135	10.11990045	10.18854031	9.81094327	9.545347177	10.15407148	9.900197139	9.788991002	9.995848802	9.961382944	9.810999491	9.761297221	9.855480511	10.06661324	9.900658292	10.05192238	10.18823775	10.33978688	9.981719364	10.08792973	0.72383643	0.765842237	-0.006706952	-0.020049652	0.899200302	0.959396811	-0.030371731	-0.063491377	0.688342432	0.829194562	-0.041824473	-0.065594318	0.680681929	0.780805114
G39194	G39194	G39194	NA	G39194	reference	7.768116111	7.789192775	7.810195742	7.776123908	7.819713651	7.684102581	7.782492166	7.772860887	7.891872475	7.878316424	7.837047137	7.808611971	7.855403212	7.684502672	7.888862553	7.822358489	7.847330222	7.691435905	7.79086937	7.680064682	7.843484675	7.804678603	7.843819045	7.781497529	7.835227337	7.777830801	7.700842295	7.898769168	7.752146156	7.723140708	0.333587617	0.410137618	0.027114296	0.052533954	0.584838284	0.803626707	0.042560474	0.060934438	0.527890083	0.719758348	-0.110547399	-0.133732324	0.163879121	0.284512691
G39319	G39319	G39319	NA	G39319	reference	7.406010357	7.494787065	7.427087241	7.611618648	7.648606278	7.669346724	7.618323612	7.439966982	7.294120263	7.247520733	7.49522869	7.51286077	7.461120124	7.337857091	6.959938306	7.615203682	7.469376698	7.364187956	7.462776872	7.373492397	7.469048943	7.357153711	7.402723881	7.422150318	7.592734775	7.467878536	7.483362456	7.544532928	7.56833183	7.711176929	0.001296495	0.004351668	-0.007941565	-0.025808972	0.880773013	0.952234159	-0.166483508	-0.349420258	0.040898259	0.143132426	0.177601637	0.294305907	0.093613465	0.187929734
G3936	G3936	G3936	NA	G3936	reference	7.452456011	7.216408807	7.354202804	7.499338442	7.325403936	7.67334901	7.34757189	7.510672419	6.998325791	7.10265368	6.988050875	6.931418182	7.263302441	6.921623161	7.43923548	6.962592158	7.152038718	7.401186653	6.985457385	7.004721603	7.01462586	7.157573887	7.243358181	7.380499592	6.967096326	7.087491191	7.223928894	7.314085848	7.569638181	7.723284886	1.30E-06	1.03E-05	0.046146204	0.173654526	0.397075106	0.672958416	-0.382643643	-0.698498197	5.26E-04	0.006261738	0.129887105	0.248443174	0.229199842	0.364279712
G39398	G39398	G39398	NA	G39398	reference	7.099575537	6.976201542	6.97508295	7.019329125	7.069974954	7.027057612	7.125489536	7.047888905	6.996277901	7.153436566	7.090535443	6.999478851	7.015731502	7.010893765	7.245319325	7.141751778	7.073453936	6.965472993	6.945892848	6.957547384	7.064600632	6.902436825	7.162775814	6.964445711	7.15015948	6.99526908	7.047722793	7.048623933	6.976885285	7.092488967	0.796668232	0.827761751	-0.02971378	-0.080139548	0.579428354	0.800223436	-0.068454069	-0.130716918	0.366552341	0.583737999	-0.127789716	-0.187557876	0.196803669	0.325896268
G3940	G3940	G3940	NA	G3940	reference	9.280878111	9.265439904	9.452736292	9.537156322	9.287955689	9.320531718	9.358114881	9.420254292	9.400997906	9.277146804	9.3307282	9.271235068	9.362155647	9.373694001	9.144810917	9.426229059	9.300034888	9.311767126	9.35873978	9.400628818	9.171275491	9.296838988	9.316271513	9.43927103	9.506517174	9.27646842	9.463225362	9.538744411	9.439310334	9.503352247	6.81E-05	3.44E-04	-0.139393906	-0.200787092	0.012669136	0.086547405	-0.16586639	-0.211933006	0.008611464	0.047928653	-0.048361164	-0.055803205	0.494681186	0.62473748
G39432	NUS1_G39432	NUS1	NUS1	G39432	human_blastn	7.413963509	7.576864406	7.610794314	7.464215439	7.591423852	7.510904041	7.542031635	7.607814536	7.490653944	7.602976198	7.462948696	7.561086309	7.44695567	7.542975979	7.813949663	7.563089794	7.528248873	7.592346043	7.556294512	7.520121203	7.557668214	7.538759218	7.690191345	7.532664438	7.513896496	7.53099396	7.653712651	7.639585716	7.574523502	7.516285836	0.924776795	0.9349554	-0.02812284	-0.066811212	0.593281302	0.809482788	-0.025832935	-0.044189353	0.72486303	0.851535374	-0.095840786	-0.130097126	0.301754799	0.443185096
G39436	G39436	G39436	NA	G39436	reference	7.322620755	7.407912996	7.265753083	7.34468379	7.389266626	7.171053689	7.321501715	7.34392324	7.128704709	7.547372362	7.253542131	7.147392986	7.380845585	7.382152745	7.420640805	7.290996661	7.296264046	7.120279891	7.237150317	7.163165101	7.296476035	7.160585558	7.21634875	7.462231465	7.195974106	7.332266987	7.204279853	7.323349792	7.116835005	7.241704594	0.50891684	0.575416812	0.02934321	0.087432498	0.585733008	0.804097648	-0.012659488	-0.026853808	0.86703736	0.932942049	-0.011173104	-0.017666817	0.912674954	0.946090431
G39497	G39497	G39497	NA	G39497	reference	7.861079639	7.624248778	7.769809003	7.979050131	7.922680374	7.964726435	7.77673959	7.730107353	8.080418224	7.690991701	7.935629356	8.061263466	7.868225823	8.03815145	7.7342225	7.9139784	7.998709107	7.768313852	7.928230517	7.972754927	7.666112025	7.673261611	7.828980886	7.850764905	7.905068076	7.775762857	7.957189478	7.741352835	7.688852455	7.691432143	0.017111552	0.037072976	-0.175366122	-0.337170702	0.014153713	0.092956723	-0.188837616	-0.325402186	0.018159199	0.081230352	-0.287931811	-0.400320082	0.003896577	0.017404422
G39527	ZBTB37_like	ZBTB37_like	ZBTB37	G39527	human_blastn	7.695202925	7.386445055	7.331296173	7.793388702	7.72702616	7.759023627	7.781856588	7.657024644	7.350747805	7.250206623	7.461304028	7.377949562	7.264683083	7.364618019	7.521353706	7.597957378	7.28246147	7.635534686	7.328821799	7.387867627	7.547362903	7.713191535	7.41507771	7.496130427	7.757213473	7.538829078	7.661800981	7.517466046	7.592260809	7.572485709	9.90E-09	1.27E-07	0.085069211	0.217517149	0.15225191	0.411675562	-0.182080031	-0.336693203	0.02460131	0.101117254	0.356395706	0.514052064	9.53E-04	0.005981637
G3957	CHIC1_like	CHIC1_like	CHIC1	G3957	human_blastn	8.906214431	8.924654624	8.933709405	8.850870278	8.879780744	8.881642529	8.885252517	8.852807852	8.89541787	9.092836591	8.956542973	8.730175164	8.865596467	8.785288332	9.07080322	8.848812007	8.850618028	8.850283436	8.932205808	8.853860239	8.88326004	8.895856898	8.857978574	8.94352724	8.80123887	8.95486682	8.81741928	9.075185415	8.951872759	8.925912185	0.882894891	0.899185292	0.033560688	0.062814786	0.496608252	0.749679957	0.052278952	0.073074403	0.430160571	0.638984708	-0.015902722	-0.019064741	0.837536637	0.893794777
G39749	G39749	G39749	NA	G39749	reference	7.474365847	7.490627662	7.355286836	7.384918008	7.427937971	7.315160531	7.490663284	7.527889062	7.395646093	7.534284844	7.531750258	7.485959115	7.438224123	7.531850936	7.629059952	7.443790109	7.464017662	7.414541843	7.416124724	7.518309788	7.434305415	7.381252273	7.478624465	7.377166277	7.563197832	7.496429026	7.486861341	7.709971028	7.504662807	7.47453469	0.311930089	0.388251434	-0.00215759	-0.005141966	0.966750225	0.986747101	0.031947224	0.05414735	0.662742893	0.811962159	-0.067744242	-0.091383959	0.461671668	0.594616589
G39779	G39779	G39779	NA	G39779	reference	8.758804844	8.169499705	8.061422061	8.597492066	8.686374179	8.787566263	8.7694742	8.782419461	8.941349879	9.0133913	8.610583377	9.335265231	8.89365234	8.903962616	9.760309834	8.644070487	9.167024229	8.723438302	9.208445419	8.988894615	8.431105206	8.581151695	8.602142644	8.977752549	8.707380434	8.56000353	8.544195591	8.362721926	8.699417577	8.528031954	5.74E-08	6.35E-07	-0.039494635	-0.185834994	0.449645327	0.715307009	-0.118579549	-0.381775869	0.120063948	0.292159653	-1.012767605	-1.263686937	2.92E-07	7.68E-06
G4018	GUSBP1_containing	GUSBP1_containing	NA	G4018	human_blastn	7.804587845	7.745118561	7.612905354	7.682295698	7.679823091	7.626670238	7.623370227	7.629469468	7.458671792	7.716689975	7.514169779	7.552335195	7.649999939	7.534353807	7.435106053	7.528792132	7.623782998	7.490483575	7.616625321	7.501413506	7.70192259	7.630792011	7.520124807	7.535600869	7.563914978	7.703906231	7.648309883	7.762749266	7.616155508	7.593260075	9.53E-04	0.003346007	0.287082263	0.39478185	2.54E-04	0.005419711	0.097861741	0.14721158	0.167133017	0.361069981	0.279529738	0.348630717	0.001317434	0.007673128
G402	G402	G402	NA	G402	reference	6.671856275	7.003506859	7.587360749	7.492389941	7.387017904	7.618136744	7.143452842	7.347516901	7.229669092	7.350257512	7.105773438	7.137625894	7.380744509	7.299860922	6.849507048	7.249287449	6.904858236	7.697915876	7.419783978	6.854422464	7.067116775	7.564288973	6.580085012	7.472530755	7.083913124	7.640264722	7.523497224	7.337963459	7.585923955	7.090132645	0.593329585	0.652191002	-0.033544428	-0.397418303	0.397716069	0.673760026	-0.044794515	-0.382637703	0.415612096	0.626699292	0.013570742	0.07227496	0.878868639	0.92257056
G403	G403	G403	NA	G403	reference	6.800904395	6.931238903	7.504857724	7.612065414	7.357599862	7.667202085	7.310206842	7.197555119	6.912060755	7.341345191	7.173935948	7.109307585	7.389335477	7.278719914	7.169544108	7.150899463	6.815320484	7.563691576	7.316248171	6.891728503	6.927654026	7.439421302	6.503208364	7.502210741	7.103513816	7.47980268	7.455651291	7.162476504	7.623049531	7.072918247	0.382969684	0.457624052	-0.041824192	-0.453207808	0.312040272	0.599493269	-0.089062791	-0.664517033	0.13803169	0.321020933	-0.019764271	-0.098228515	0.828059838	0.887428218
G40392	G40392	G40392	NA	G40392	reference	7.869448266	7.783910567	7.874628624	7.845092672	7.859072434	7.911680763	7.941479072	8.00708934	8.063559305	7.95213044	7.782338231	7.791185484	7.859710087	7.875993996	8.326680478	7.757686473	7.938897864	7.988285328	7.779676322	7.820277691	7.917862893	7.941775515	8.058213528	7.883337131	8.135785914	7.746455583	7.950225366	7.934454995	7.833370829	7.943813267	0.310564944	0.386895949	-0.001683994	-0.004948196	0.974594143	0.989972103	-0.060477992	-0.123156589	0.42693983	0.636591834	-0.200459782	-0.30395935	0.050597304	0.118312739
G40490	G40490	G40490	NA	G40490	reference	8.384510552	8.29718855	8.062324153	8.328298327	8.210726478	8.201005476	8.279236248	8.196116335	7.980231456	7.952225438	8.036778587	7.849301634	7.8651991	8.032015634	7.895485266	7.929497036	7.913753008	8.088443162	7.923158617	7.870526714	8.373415236	8.309962282	8.000250212	7.796392499	8.149948627	8.275569767	8.179916325	8.078217946	8.151796119	8.20004988	3.66E-32	7.59E-30	0.509829058	0.567494338	3.16E-11	1.52E-08	0.118019685	0.154836899	0.063358984	0.191557451	0.794423721	0.826960772	9.54E-21	3.59E-18
G405	KCNA1	KCNA1	KCNA1	G405	human_blastn	7.767983317	7.508370302	7.625974579	7.848369269	7.907220546	7.763091548	7.8448693	7.805699118	7.824678405	7.520246823	7.702633503	7.75028912	7.642235606	7.599637489	8.05388964	7.654950239	7.668873921	7.69411323	7.710725556	7.775022999	7.636874086	7.628082249	7.609811462	7.693398011	7.844690731	7.706072481	7.76899528	7.865203127	7.929924611	7.856709258	0.002978004	0.00870399	-0.002861767	-0.007795938	0.956668016	0.982735372	-0.226195059	-0.386589904	0.006425858	0.03887499	-0.181550308	-0.262866498	0.067099793	0.14618679
G40848	PDAP1	PDAP1	PDAP1	G40848	human_blastn	9.477883172	9.271768697	9.418142405	9.460000147	9.500441919	9.372891058	9.505996242	9.349694769	9.654100787	9.500187439	9.553951201	9.528236002	9.487002151	9.596455222	10.0801101	9.386752024	9.58280185	9.60496652	9.474272094	9.518340255	9.582033344	9.586441259	9.655934984	9.471390168	9.541788327	9.342767985	9.326701047	9.403843339	9.310655112	9.348261717	0.018903583	0.040259614	-0.035466196	-0.091487898	0.509767321	0.755735678	0.016919167	0.031476092	0.820889278	0.906798925	-0.245366983	-0.345674163	0.013223931	0.042868446
G40862	G40862	G40862	NA	G40862	reference	7.274901031	7.466837613	7.332105739	7.408296557	7.344750006	7.317691134	7.350369268	7.152882969	7.13610218	7.309576173	7.266935107	7.084253401	7.058162471	7.217006673	7.138766655	7.115692473	7.271450662	7.229493011	7.251980302	7.321751761	7.136680829	7.271947989	7.076703165	7.402663474	7.176953359	7.382554333	7.315501201	7.424913006	7.370759156	7.435731446	0.028566281	0.05600164	0.066705077	0.185171213	0.244110572	0.52878173	-0.009705779	-0.020308272	0.897801301	0.949728405	0.283527077	0.43171702	0.007746496	0.028897128
G41041	G41041	G41041	NA	G41041	reference	7.803205521	7.814263363	7.719624283	8.011444699	7.901422401	7.904910405	7.927026771	7.856360893	7.211162914	7.533586788	7.787705938	7.491485765	7.599784452	7.831125784	7.328459493	7.757819746	7.530039581	7.628648208	7.476703847	7.561111202	7.812452764	7.90360847	7.587226763	7.525989249	7.91205879	7.735929601	7.811554697	7.890196689	7.903688404	7.893848015	9.16E-22	7.30E-20	0.062462442	0.138962728	0.258463647	0.543817636	-0.129232299	-0.210062241	0.083878369	0.231121689	0.778238927	0.854561488	3.61E-11	2.59E-09
G41047	G41047	G41047	NA	G41047	reference	9.377924164	9.879775909	10.1596464	9.75775306	10.12058877	10.12048637	10.33406142	10.54284661	9.656757638	9.811911819	9.074562102	10.06325444	10.32999027	9.967898335	9.842477289	9.367051276	8.840709919	10.08216459	9.360104624	9.39794519	9.754796139	10.62828534	10.28192035	9.277044637	9.568435805	10.44723408	9.569955734	9.581800656	9.727272482	9.639411036	0.053306045	0.094175839	0.058085024	0.503990453	0.203859329	0.482691718	-0.017439737	-0.116938872	0.768018185	0.875728496	0.065815755	0.271762394	0.496146264	0.625996434
G41049	G41049	G41049	NA	G41049	reference	9.002585526	9.213254466	9.395868344	9.260987805	9.491549918	9.355265956	9.455198224	9.433128531	8.810397844	9.218962669	8.431818939	9.180218422	9.749223449	9.013018475	9.567806579	8.745587521	8.239329568	9.207064783	8.718560764	8.827105383	9.01199906	9.722774963	9.287837143	8.902746023	8.670407216	9.750793878	8.952860994	9.086649577	9.081304882	9.121798065	0.005242825	0.01390192	0.129278924	0.699381524	0.031922897	0.158030731	0.001221147	0.00614905	0.984928094	0.992803782	0.058307744	0.186562997	0.569341754	0.690273909
G41099	G41099	G41099	NA	G41099	reference	8.294029249	8.496351384	8.978268757	8.718265071	8.427141587	8.242216583	8.345996375	8.58748217	8.766416474	8.736133463	8.409142231	8.966765975	8.833229619	8.781350861	7.981889298	8.679443425	8.57089221	8.337071015	8.585309617	8.707182759	8.398958442	8.486083199	8.788449491	8.42798566	8.531691263	8.692089616	8.758818551	8.743889867	8.312893659	8.687596842	0.442578579	0.513621596	-0.075707645	-0.328394224	0.179547478	0.450196875	4.46E-04	0.001529877	0.995020232	0.997274965	-0.182205623	-0.404766935	0.100461667	0.198237987
G4136	TCEAL8	TCEAL8	TCEAL8	G4136	human_blastn	8.599763299	8.704524394	8.699478208	8.618441213	8.727754297	8.50813292	8.524714862	8.652792421	8.764612726	8.901152739	8.755694515	8.685927618	8.728299179	8.700025509	8.873048984	8.800401857	8.749022239	8.584930133	8.65387048	8.744316954	8.636533672	8.588254239	8.723134823	8.779177025	8.711742677	8.624095445	8.75967306	8.889596823	8.609950727	8.649143819	0.013760283	0.03098884	-0.079230986	-0.143677298	0.142404908	0.396728413	0.027829325	0.040442006	0.682394484	0.825666448	-0.23047198	-0.27910328	0.004570745	0.019567107
G4307	HTR2C	HTR2C	HTR2C	G4307	human_blastn	7.717852497	8.027832179	8.534215549	7.529818951	7.575356288	7.5706834	8.158035644	7.686109189	7.782621597	8.040642294	7.915225932	7.861937656	8.149930592	7.888787232	7.24092039	8.769983033	8.099873631	7.9859256	8.665905725	8.298967578	8.463836502	7.978821538	8.547307647	8.112624766	8.135781546	7.954417116	8.337624913	8.090062354	8.380355785	8.0820716	0.004078928	0.011306553	-0.055079771	-0.439611016	0.238506614	0.523549776	0.127876013	0.690962907	0.06532041	0.195593161	0.091112965	0.344720313	0.360340549	0.502547267
G4318	LDHB	LDHB	LDHB	G4318	human_blastn	9.46790322	9.417320363	9.377698872	9.354314561	9.335520719	9.185940755	9.339971348	9.328444181	9.057732488	9.732191066	9.207410076	9.537540777	9.592502996	9.321621669	9.520192714	9.654376894	9.43032758	9.308447889	9.39098966	9.452358184	9.33705214	9.212629466	9.443547999	9.525387517	9.3877633	9.4935809	9.55484944	9.581250639	9.289509378	9.37734516	0.441847758	0.512853677	0.001903383	0.005158673	0.971156841	0.988741033	0.068867785	0.130057445	0.362951694	0.580908758	-0.11566681	-0.168647921	0.239900475	0.37641445
G4377	G4377	G4377	NA	G4377	reference	7.572412334	7.53609182	7.576909827	7.514620933	7.44624683	7.531129524	7.733578246	7.677148815	7.798542346	7.397086711	7.209998875	7.614113677	7.800580689	7.724169662	7.826864799	7.509765655	7.528501207	7.353643767	7.242057269	7.519689368	7.246867851	7.166176778	7.447612843	7.537306661	7.663166731	7.61879626	7.281618651	7.460065908	7.271204091	7.434272053	0.070859708	0.118952967	-0.025177768	-0.112410407	0.627364927	0.831293444	-0.106680815	-0.323513747	0.161327214	0.354113529	-0.27452849	-0.547617389	0.018248733	0.054896752
G4378	G4378	G4378	NA	G4378	reference	8.347771148	8.120833544	8.108188559	8.225526323	8.274329328	8.306734008	8.193921425	8.235109944	8.352520424	8.166808358	8.316067966	8.295183316	8.240506859	8.269549459	8.776017506	8.292835047	8.320475017	8.33758053	8.209690424	8.261442945	8.170482984	8.192411296	8.40576924	8.411977026	8.278279693	8.147126615	8.096098532	8.402433006	8.228782529	8.213325818	0.273980992	0.350387933	-0.051054522	-0.137380226	0.356875712	0.639982927	-0.049770832	-0.098216788	0.510903457	0.707092581	-0.228925984	-0.337068978	0.024369388	0.068178759
G4398	NEFL	NEFL	NEFL	G4398	human_blastn	9.271198336	9.329503808	9.401287194	9.605161256	9.583888908	9.455654786	9.47398822	9.537078093	9.456743239	9.641892362	9.417558521	9.486328384	9.501554707	9.217930766	9.824897366	9.413446837	9.474327961	9.272360462	9.331694368	9.271107236	9.464620775	9.249563	9.372268782	9.451873911	9.471779779	9.353599266	9.543222948	9.597824805	9.647961492	9.522968436	2.25E-06	1.68E-05	-0.009393249	-0.018497087	0.848439629	0.938524918	-0.234595131	-0.315851484	0.001026884	0.010348823	-0.32176954	-0.38334993	7.44E-05	8.01E-04
G4493	RTL8A_G4493	RTL8A	RTL8A	G4493	human_blastn	13.2558606	13.09178837	13.07885666	13.06731964	13.12561915	13.08194102	13.29297442	13.17109897	13.23557772	13.30203937	13.26901647	13.29671849	13.24378846	13.36907488	13.67626477	13.11283746	13.3455877	13.35757627	13.29755501	13.32334479	13.33463573	13.22818425	13.40811248	13.27127989	13.19540248	13.20499077	13.22174661	13.1380224	13.24050001	13.14336465	0.023065218	0.04728583	-0.012644926	-0.025516643	0.799151444	0.916150548	0.072850817	0.106205548	0.289714859	0.506394552	-0.157748092	-0.193786866	0.054941176	0.125868897
G4502	G4502	G4502	NA	G4502	reference	7.713224935	7.506680121	7.56214477	7.656842727	7.62590424	7.628855973	7.549732149	7.715116809	7.660262089	7.531047257	7.626395819	7.724738474	7.710981525	7.65809161	7.901418227	7.698384964	7.703933293	7.353315596	7.665214906	7.674201208	7.42762857	7.528175191	7.532684027	7.56756384	7.541512271	7.506726694	7.675379817	7.802456201	7.662369714	7.730261908	0.164436528	0.233636172	-0.039454484	-0.109001669	0.46850809	0.730435433	-0.110884499	-0.214887387	0.151952592	0.34100066	-0.251643719	-0.36957706	0.014012083	0.044806642
G4513	RTL8C_G4513	RTL8C	RTL8C	G4513	human_blastn	9.882678489	9.778673822	9.757299341	9.792021118	9.885435652	9.423731434	9.862699277	9.752561047	10.10325255	10.19521254	10.04706402	10.02536215	9.882736408	10.09338184	10.24071747	9.988456196	10.0860223	9.961412154	10.14704396	10.02660408	10.18211872	9.971951582	10.00055375	9.879791614	9.87024672	9.948202986	9.899127575	9.804065706	10.00408466	9.85651509	5.39E-04	0.002055605	-0.009418378	-0.022892135	0.856380777	0.940585178	0.19701016	0.31841342	0.012154544	0.061055998	-0.172784228	-0.234371201	0.065482732	0.143760941
G4540	G4540	G4540	NA	G4540	reference	7.594921229	7.849426094	7.896054666	7.914258579	7.790844648	8.114207008	7.823814549	8.135369317	8.123299276	7.669958312	7.848064934	7.927999818	7.840551219	7.943226447	7.182868279	7.983047975	7.997971705	7.904611122	7.832433689	7.892139265	7.680443021	7.741136964	7.812269075	7.777381554	7.964586859	7.807545156	7.79038655	7.728201141	7.80783894	8.010973171	0.338349437	0.414640878	-0.099645932	-0.371404566	0.10073915	0.322851312	-0.173427441	-0.47559735	0.035428377	0.129853343	-0.058919477	-0.12548251	0.583360856	0.702660779
G4755	CDC27	CDC27	CDC27	G4755	human_blastn	6.95577802	6.949298131	6.943874366	7.230633435	7.163400983	7.120311092	7.139818271	6.959517114	6.776044527	6.949926442	7.003661888	6.894935756	7.05006531	6.923225896	7.426991684	6.942919037	6.993307973	6.875777596	6.897423656	6.964937489	6.933605679	6.925874119	6.904606703	7.042174719	7.051960815	6.989244241	6.99380287	6.992162726	7.053498724	7.128368361	0.06719808	0.113886548	0.008274576	0.02963788	0.875210801	0.949505679	-0.206711036	-0.449562995	0.015734902	0.073401697	-0.113912716	-0.202180146	0.284264415	0.425177589
G4773	G4773	G4773	NA	G4773	reference	7.586300345	7.60786506	7.637409104	7.726991424	7.746675411	7.706011102	7.621412061	7.74757514	7.526408359	7.554714445	7.653115353	7.69619083	7.607766473	7.598993942	7.663634456	7.660585255	7.601478228	7.689912823	7.616015106	7.643493403	7.646955813	7.549856223	7.557660843	7.638872501	7.664256917	7.62804341	7.613960599	7.621587822	7.64395706	7.670123044	0.090040687	0.14475078	-0.053875444	-0.096161133	0.283664441	0.570029094	-0.170493258	-0.227079554	0.010647561	0.055875315	-0.009765026	-0.011654842	0.898866156	0.936211932
G4810	HCG11_like_G4810	HCG11_like	HCG11	G4810	human_blastn	7.462404551	7.404375346	7.364768596	7.523197184	7.606077471	7.419169123	7.573464698	7.590695442	7.460014246	7.495105302	7.48966498	7.448522351	7.409739429	7.457006163	7.975456657	7.51386634	7.41327557	7.485990209	7.450002272	7.501689543	7.483830336	7.521890007	7.504458271	7.665221984	7.666819994	7.373616284	7.527667381	7.6102654	7.446986551	7.509217252	0.506547122	0.573241938	-0.010034126	-0.032259394	0.849846845	0.938956342	-0.097398128	-0.2141581	0.209034831	0.414114736	-0.171707245	-0.279465327	0.102238043	0.200650819
G4851	G4851	G4851	NA	G4851	reference	7.237266561	7.160793061	7.380432348	7.319175275	7.286278632	7.212747221	7.197010783	7.089677458	6.963133986	7.266863683	7.083087723	7.081654487	7.019260335	7.125215779	7.532874708	7.158483048	7.43562583	7.34383543	7.318571804	7.113743536	7.326325686	7.094523369	7.354245052	7.048610868	7.281379864	7.315744514	7.187770437	7.360478049	7.316059044	6.963614335	0.97730729	0.97995731	0.007778021	0.033524587	0.880166817	0.951918687	0.005956087	0.018139732	0.93512818	0.967365663	0.074214299	0.154920303	0.490333333	0.620549116
G4867	G4867	G4867	NA	G4867	reference	7.679868365	7.68010047	7.76481404	7.771503514	7.632671648	7.588961339	7.768180355	7.697006638	7.77448903	7.812472079	7.846462596	7.805030032	7.82739476	7.768449493	7.740686706	7.838734023	7.788768293	7.703471819	7.741922566	7.732285086	7.666371205	7.571349069	7.718081723	7.777461422	7.709139919	7.662007675	7.709943688	7.92017628	7.7294901	7.673315202	0.025449138	0.051166161	-0.193383233	-0.29014675	0.004013908	0.039490806	-0.063816815	-0.094398885	0.357081954	0.574895257	-0.239823699	-0.293763305	0.003965267	0.017660689
G4886	RNF11_G4886	RNF11	RNF11	G4886	human_blastn	8.035651932	8.251815196	8.142405273	8.164073396	8.238931769	8.013560329	8.174946851	8.30531439	7.825386311	7.964488597	8.055817688	7.929055271	8.195181342	7.977420185	8.723287447	7.928934792	7.9079893	8.032066924	8.138051448	8.146510297	7.966984419	7.879575925	8.11508029	8.269530846	7.761428019	8.049100425	8.268876446	8.478227913	8.253833201	8.209084352	0.618222057	0.673828443	0.004490639	0.018643023	0.930952317	0.972155621	-0.101645739	-0.284338349	0.184964548	0.38479917	-0.084760419	-0.170305933	0.430797922	0.567571229
G4936	ATF6_containing	ATF6_containing	NA	G4936	human_blastn	9.630887397	9.789057655	9.704612479	9.445626436	9.411801369	9.441357302	9.46021128	9.526695396	9.696693828	9.77076992	9.67193544	9.654355479	9.640404449	9.546590009	9.461092478	9.686612938	9.693987638	9.580912025	9.679944214	9.611132962	9.640490307	9.624443339	9.629282347	9.690393371	9.55847623	9.630208764	9.487991927	9.610431221	9.520437152	9.436356095	8.12E-06	5.26E-05	0.022765437	0.038343103	0.619866106	0.826282138	0.273320217	0.332554239	2.11E-05	5.43E-04	0.02590866	0.029550529	0.704788579	0.800521142
G5064	RPL27A_containing_G5064	RPL27A_containing	NA	G5064	human_blastn	9.980729856	10.01342273	10.05493454	10.07187801	10.15474976	10.10270098	10.06533235	10.10027791	9.98425814	10.02349619	10.00178027	9.931026726	9.977151816	9.883759451	10.37528374	9.997968204	9.991378754	10.00673371	10.01376828	9.958630964	9.952309871	9.917292207	10.03515558	10.0510234	10.0179069	10.00451154	10.12821725	10.24619188	10.1014029	9.990483096	0.125679012	0.188565531	-0.013350345	-0.024997193	0.78186015	0.908123221	-0.143924133	-0.194560867	0.030833352	0.118346962	-0.107710071	-0.127961106	0.158943639	0.278678246
G5122	G5122	G5122	NA	G5122	reference	7.355875068	7.294430156	7.415796394	7.366064832	7.416880493	7.440961123	7.482443181	7.605473099	7.489144406	7.424320452	7.431585121	7.411072053	7.42957685	7.529939734	7.878861366	7.393235773	7.419228484	7.436607997	7.225024513	7.495821352	7.445694411	7.405417793	7.377160331	7.42430828	7.562243608	7.398888558	7.474059766	7.545609923	7.404556113	7.47247433	0.180901675	0.251943271	-0.050145627	-0.143452059	0.366140216	0.648478837	-0.095300023	-0.195751325	0.217186863	0.423979481	-0.235399206	-0.359369076	0.023858992	0.067172495
G5128	G5128	G5128	NA	G5128	reference	6.786435148	6.733415125	6.79996499	7.258646782	7.011810464	7.181761606	7.119846547	7.063495765	6.627353014	6.639533264	6.848017553	6.553918842	6.604963347	6.845128311	6.684328595	6.966389679	6.402329729	7.053850925	6.661512097	6.993365367	6.945149566	6.874689151	6.677567467	6.794061684	7.024522918	6.92899366	6.943881406	6.998920166	6.945567685	7.183320984	5.92E-11	1.12E-09	-0.034698151	-0.13787128	0.514938844	0.75906641	-0.343753503	-0.681623107	0.00112199	0.011057249	0.429201171	0.728493539	9.50E-04	0.005966403
G5304	G5304	G5304	NA	G5304	reference	8.670725415	8.716597343	8.703139138	8.926829808	9.000993336	8.944857929	8.97967624	8.833480106	8.828881909	8.655478021	8.764419729	8.779224896	8.647296066	8.775144289	9.016556346	8.68511467	8.690463834	8.770918756	8.717859839	8.758392007	8.549485925	8.653072781	8.692780358	8.81184768	8.836800042	8.59828982	8.971857633	8.820925652	8.917208062	8.945494475	1.12E-07	1.15E-06	-0.105709861	-0.182958379	0.06351255	0.2455805	-0.440669979	-0.524649236	7.54E-08	5.44E-06	-0.228972394	-0.278128533	0.005077383	0.021169838
G5443	GATAD2B	GATAD2B	GATAD2B	G5443	human_blastn	7.060112539	6.919065725	6.976609156	7.161424363	7.078118081	7.118940771	7.146590904	6.999780594	6.876225359	6.998876137	7.002893401	6.991652196	7.048297118	6.98564284	7.281515529	7.128695328	7.010706028	7.00781001	7.02404563	7.082727115	7.196866813	7.092721162	7.162294985	6.987309538	7.145067122	7.157802421	7.092803416	7.001840266	7.12914287	7.102953064	0.745086509	0.783640063	0.063379385	0.174306851	0.264888651	0.550691973	-0.016287346	-0.033484972	0.829281093	0.9121334	0.06180543	0.096051806	0.541960038	0.666401506
G5451	G5451	G5451	NA	G5451	reference	7.149500838	7.127206122	6.982021285	7.110642926	7.258805442	7.159081859	7.202345622	7.010350106	7.018408252	7.070733222	7.060010329	7.106211888	6.952495758	7.057563432	7.263729445	7.02861067	6.972100882	7.00814292	7.061667194	7.012236934	7.072147194	7.129637642	6.991564105	7.214601274	7.063448714	7.125633208	7.143545154	7.135475613	7.070613668	7.122584602	0.210177978	0.283910149	0.109810949	0.241657287	0.076816705	0.275591954	-0.040819376	-0.073653289	0.583971008	0.759450597	0.055304147	0.078678642	0.565439506	0.6867111
G5507	G5507	G5507	NA	G5507	reference	8.658477269	8.523383882	8.354808782	8.739638234	8.720102537	8.57945319	8.76317324	8.662368119	8.66809683	8.975458837	8.539080366	9.116872922	8.710817351	8.710749137	9.333072021	8.471538027	8.862193413	8.673083575	8.846766677	9.129309439	8.604388539	8.731962131	8.86944671	8.759549907	8.693077851	8.835643195	8.792216909	8.72094715	8.78451296	8.6093658	1.76E-05	1.05E-04	0.076143633	0.214476853	0.192970735	0.467959866	-0.01708416	-0.037081839	0.8213783	0.906845459	-0.380227129	-0.558597995	6.84E-04	0.004642349
G5841	G5841	G5841	NA	G5841	reference	7.648854186	7.31329844	7.714232899	8.613159237	7.973881888	8.225840771	8.318433042	8.340602762	7.822354055	7.297094628	7.797355836	8.421238772	8.236237727	7.851176783	7.746136619	8.160098929	7.981281509	7.846199806	7.810331214	8.096789623	7.357966726	7.464092125	7.486377014	7.680623284	8.470655155	8.078817141	7.829777035	8.329052948	8.25892584	8.200266586	8.69E-04	0.003092592	-0.084697096	-0.618183024	0.094354123	0.309700806	-0.617202581	-1.456451755	7.74E-05	0.001466689	-0.256671388	-0.828508661	0.02591261	0.071163998
G5902	G5902	G5902	NA	G5902	reference	8.02100019	8.050872998	8.471194906	8.088605754	8.113420496	7.674073422	8.2382739	8.128776986	8.001526861	8.019686296	8.637742714	8.499735794	8.534586032	8.682668992	8.046565466	8.374329482	8.051054282	8.581123654	8.107610719	8.298045428	8.341508145	8.539783543	8.145549694	8.201653487	8.439377192	8.306845407	8.410898476	8.401511032	8.310976456	8.24742995	2.42E-04	0.001041484	-0.203298667	-0.529864642	0.009794072	0.072793124	0.150693722	0.389880196	0.061192402	0.186932768	-0.004634213	-0.009032846	0.965372887	0.978711934
G5954	G5954	G5954	NA	G5954	reference	6.978220322	6.802649649	7.01420173	7.128770593	7.030410281	7.110287569	6.967708016	7.039717265	7.021780698	6.971019831	7.067605677	6.794718053	7.044615447	7.126011915	6.666686589	6.947818782	6.924250466	7.248987216	6.8240571	6.925544416	6.689086954	6.752421698	6.777854808	6.93645631	6.923693003	6.701978015	7.007475516	6.915546974	6.936881175	6.894882961	3.24E-05	1.78E-04	-0.540362141	-0.801117847	8.71E-06	4.09E-04	-0.493204674	-0.734754356	4.82E-05	0.001021565	-0.196004507	-0.335783087	0.06871114	0.148946343
G613	G613	G613	NA	G613	reference	8.334145787	8.191600176	8.296229334	8.304942828	8.420641384	8.386969486	8.441916138	8.347992092	8.573865403	8.564615985	8.334526275	8.646375447	8.465953703	8.592312009	9.134559885	8.296568013	8.515767677	8.583052983	8.590310648	8.540311954	8.321548848	8.325008202	8.616561313	8.652053704	8.440563198	8.496051719	8.277457433	8.337809998	8.356333031	8.286446022	1.89E-05	1.11E-04	-0.061561301	-0.172927499	0.277450156	0.562899633	-0.039797467	-0.083698833	0.599865181	0.770678809	-0.491221833	-0.664116578	3.07E-05	3.97E-04
G6195	G6195	G6195	NA	G6195	reference	8.222243414	8.241378705	8.169210851	8.399144726	8.385318115	8.435586528	8.243121782	8.230871761	8.342822404	8.347584239	8.17997464	8.36673104	8.27679416	8.268879946	8.547457775	8.224809561	8.32516328	8.283580503	8.41264489	8.367136997	8.165433339	8.227665637	8.179440506	8.365357445	8.245648648	8.220510117	8.317132758	8.199095818	8.295084875	8.395166317	0.010857192	0.025479839	-0.009845617	-0.020373387	0.84404941	0.93686738	-0.166538636	-0.239574164	0.019840801	0.086376394	-0.255716764	-0.314206655	0.002366236	0.011848903
G6222	G6222	G6222	NA	G6222	reference	7.255886613	7.020914061	6.947715301	7.387655147	7.213088282	7.485655952	7.327757943	7.317776901	6.858406926	6.84431214	6.94228364	6.850509121	6.812228004	6.917576598	6.695213103	6.870494558	6.856402621	7.033814546	6.934465141	7.053310798	7.230038867	7.204465126	6.987108666	6.854578696	7.265636351	7.092587736	7.350531055	6.899541238	7.396770387	7.454813561	2.34E-17	1.16E-15	0.279433013	0.56984248	0.002054945	0.024702449	-0.193975203	-0.414617434	0.021024761	0.09016071	0.78799735	0.962490577	4.14E-07	1.01E-05
G6360	G6360	G6360	NA	G6360	reference	8.448833417	8.342497734	8.386670493	8.577359102	8.699283283	8.361866445	8.602920347	8.451233899	8.437713385	8.560470568	8.632285358	8.454180281	8.676768881	8.54357076	8.957429989	8.544981782	8.510344283	8.544068351	8.549618749	8.489193663	8.672194383	8.552463617	8.468191529	8.441026448	8.611707461	8.615413376	8.547729879	8.594885361	8.500072055	8.529367627	0.559745447	0.621922157	-8.74E-04	-0.002350826	0.986749694	0.9949354	-0.013104038	-0.024779214	0.861116159	0.930144591	-0.13819113	-0.20002539	0.159672704	0.279508532
G652	G652	G652	NA	G652	reference	6.981571692	6.965032118	7.042334279	7.380612662	7.306844346	7.163594406	7.264859341	7.01621938	6.337387497	6.40009318	6.937505788	6.285803205	6.380580745	6.97981075	6.074038005	6.603120021	6.272644898	6.799434539	6.396299342	6.496283487	6.831749838	7.174432809	6.472453358	6.439629047	6.685370141	7.16440582	7.050993697	7.000308982	7.092985222	7.032725159	6.61E-30	1.14E-27	0.071444239	0.357692188	0.189318025	0.463580072	-0.121021907	-0.436320381	0.106882258	0.271155771	2.603107069	2.69278026	6.69E-19	1.79E-16
G6842	TPGS2	TPGS2	TPGS2	G6842	squirrel_blastn	7.013630989	6.965896677	6.98167416	7.042247577	7.143958198	7.065812901	7.072489673	6.98640329	7.166163884	6.998824495	7.151920535	6.939137963	7.049814647	7.080615372	7.511350426	7.058156222	7.085822883	7.029729702	7.104867517	7.090825699	6.934810952	7.163962813	7.088123033	7.177224542	7.102307023	6.93495499	7.10800077	7.131011931	6.964815599	6.982011349	0.396623639	0.47034318	-0.04399521	-0.146884075	0.422229593	0.6941395	-0.06271899	-0.150770007	0.41049371	0.621572981	-0.229920901	-0.388068295	0.03429792	0.088109921
G7048	MIR101-1_containing	MIR101-1_containing	NA	G7048	human_blastn	6.884634407	7.006493493	6.636864356	7.122022386	7.137373441	7.160092604	7.096810689	7.106497409	6.128689851	6.276545791	6.641381962	6.288540791	6.329367044	6.71264211	6.126728132	6.716027954	6.239778127	6.717551342	6.280394552	6.280115636	6.954017794	7.060728056	6.251025684	6.279591771	7.056652636	7.062936847	7.097637804	7.028389293	7.051801511	6.979783615	1.03E-158	6.20E-155	0.665376314	0.784158461	2.71E-10	9.90E-08	-0.181154039	-0.27671644	0.016063673	0.074258233	2.647595942	2.670326686	3.99E-58	1.20E-54
G7079	G7079	G7079	NA	G7079	reference	7.985155212	8.074974589	8.324173547	8.189710617	8.302417053	8.581350869	8.641347737	8.822096956	7.809914261	7.875716002	8.005629415	8.051306437	8.322757559	8.171269867	8.551441571	8.189139261	8.206278654	8.661017016	8.161576737	7.914947522	8.067049694	8.219772275	9.027351812	8.739873994	8.559562401	7.934642567	8.360505346	8.603499424	8.198750801	8.262406048	0.032713631	0.062711984	-0.068150653	-0.409092596	0.188607324	0.462849377	-0.272469726	-0.878752708	0.004664486	0.031078495	-0.023563521	-0.071776061	0.81911237	0.88121405
G7135	RPL5_G7135	RPL5	RPL5	G7135	human_blastn	9.993529719	9.945176471	9.907232065	10.06454501	10.15437928	9.978780674	10.11110517	9.922140636	9.978847442	10.08992432	9.971971048	10.04057023	9.926718933	10.10730205	10.22039748	10.00509298	10.115476	9.983259533	10.10634632	10.12603406	9.949015082	9.939182604	10.06091593	9.912404455	10.07845032	9.971691855	10.01603734	10.02961214	9.957219805	9.996056424	0.22687933	0.301210466	-0.032934713	-0.056220675	0.483215927	0.740942409	-0.106607623	-0.137741882	0.085658089	0.234095796	-0.139577961	-0.160222621	0.047143174	0.11197695
G7157	MIGA1_containing	MIGA1_containing	NA	G7157	human_blastn	8.97825182	9.036099264	9.170020448	8.969695346	9.057477996	8.928552615	8.926038556	9.134615544	9.245570334	9.142375064	9.057074309	9.059936362	9.036357318	8.970453476	9.226532423	9.085771044	8.995982065	8.976559284	9.183267857	9.083187651	9.022206987	8.969010919	8.994457751	9.11379317	9.029503395	9.026113122	8.900710787	9.077342782	9.014728886	8.958790003	0.04545933	0.082356537	-0.04519417	-0.082106842	0.363528897	0.64575483	0.001260409	0.001750857	0.984657466	0.99274263	-0.193860447	-0.229458039	0.011587881	0.038743256
G7175	KCNQ1OT1_like_G7175	KCNQ1OT1_like	KCNQ1OT1	G7175	human_blastn	7.330821444	7.4309562	7.513862818	7.638195752	7.700880717	7.633051471	7.447383047	7.550552463	7.670001243	7.328126524	7.433088124	7.382016271	7.554236726	7.416953548	6.909689034	7.585434007	7.471791271	7.436135546	7.52621077	7.387532452	7.260897803	7.307499101	7.347697943	7.529046825	7.496823229	7.511251452	7.565297178	7.647914272	7.266334354	7.767672336	0.165458844	0.234811448	-0.06040755	-0.249983473	0.273570558	0.560509565	-0.188011203	-0.50878217	0.025437415	0.103233868	-0.03354757	-0.072266337	0.754314458	0.835849759
G7198	ZZZ3_containing	ZZZ3_containing	NA	G7198	human_blastn	7.633960898	7.563313121	7.787867539	7.670173014	7.651076415	7.525140548	7.597748874	7.599206288	7.812499818	7.735877389	7.912684082	7.790912877	7.788166328	7.838738241	7.922829915	7.855886639	7.874356871	7.73364299	7.782986487	7.833352267	7.602071235	7.764901691	7.758764236	7.807778074	7.774794538	7.673491327	7.69706084	7.842920612	7.757591206	7.599658789	1.03E-06	8.38E-06	-0.277166959	-0.380700187	3.04E-04	0.006165846	0.058330647	0.089705253	0.40982034	0.621260304	-0.288172621	-0.356929775	8.43E-04	0.005442121
G7427	RNA45SN3_containing	RNA45SN3_containing	NA	G7427	human_blastn	11.75116408	9.980663842	9.203336398	10.34018935	12.10699059	12.02098829	11.28813829	10.46790672	9.766038745	9.880670625	9.63280073	10.60663054	12.19479492	10.13728638	9.818226631	10.56390876	11.05139547	11.53691967	11.87117237	9.880179177	10.39985423	10.70173669	11.48865476	11.49441136	11.79798297	11.55559699	11.0739463	11.10870101	12.52767221	12.40231022	0.131602675	0.195793149	0.033292728	0.877883314	0.245009338	0.529870124	-0.035897321	-0.673007129	0.372705205	0.588551409	0.033878791	0.372505561	0.62416862	0.735902509
G7489	G7489	G7489	NA	G7489	reference	7.212487778	7.024579815	7.291553619	7.325816092	7.130793883	7.172048986	7.125966098	7.240995672	7.156227703	7.043859432	7.257988919	7.140327198	6.998751516	7.126137965	7.1562756	7.214423877	7.119233754	7.129829482	7.06045013	7.16836972	7.1392555	7.104003638	7.117463364	7.090605212	7.338806197	6.935643204	7.134312069	7.27908115	7.169873185	7.16052324	0.034629907	0.065736184	-0.145986123	-0.301221487	0.030292916	0.153111924	-0.162367735	-0.287439115	0.039164286	0.139056907	-0.018931955	-0.027599854	0.84635706	0.899665593
G7659	G7659	G7659	NA	G7659	reference	10.40665178	10.30739356	10.3097505	10.176004	10.04276346	10.53768663	10.04019123	10.40114042	10.28092494	10.3854297	10.47918582	10.37744526	10.46921914	10.36656266	9.998880454	10.44890866	10.41073377	9.929081327	10.39084364	10.46458677	10.25879854	10.46071394	10.31626379	10.5126932	10.49066157	10.44930748	10.58132169	10.56056344	10.48619247	10.59102025	0.03616028	0.068125357	0.033617367	0.089619124	0.532316378	0.770430957	0.097861251	0.183729696	0.200890674	0.404633376	0.057382769	0.084350307	0.559657676	0.681929015
G7742	G7742	G7742	NA	G7742	reference	7.693312089	7.548991057	7.859117669	7.943062618	7.554930738	7.897695135	7.538474654	7.850569527	7.951496825	7.395165208	7.687219662	7.583661975	7.896034688	7.863318443	7.582798557	7.866165125	7.646674716	7.62695149	7.767822157	7.87148847	7.352288297	7.694115646	7.880482672	7.623629057	7.549123602	7.601629779	7.802990088	7.742056675	7.498782625	7.834032878	0.370598271	0.446284751	-0.132993183	-0.430680506	0.045525052	0.197724641	-0.149350594	-0.401943434	0.062621977	0.189898649	-0.127619255	-0.256228944	0.239325169	0.375756094
G7743	G7743	G7743	NA	G7743	reference	6.953299836	7.167485385	7.182780644	7.262108867	7.593024294	7.33239543	7.225964027	7.482769181	7.684112639	7.438673659	7.603942706	7.682443783	7.091015663	7.55817636	7.99718039	7.189728509	7.48922744	7.385861247	7.860207264	7.613862627	7.227481013	7.211512131	7.432509865	7.639169725	7.155919937	6.922424551	7.202499568	7.065344982	7.279777173	7.295919742	1.00E-06	8.17E-06	-0.235675414	-0.746860208	0.004383348	0.042229645	-0.269437203	-0.734562406	0.005098197	0.033058572	-0.968723426	-1.266884325	1.43E-06	2.94E-05
G7744	G7744	G7744	NA	G7744	reference	7.0909848	7.069830793	7.00616394	7.039485582	7.091206278	7.146619604	7.078156661	7.245843243	7.134747063	7.055950811	7.140056941	7.134661998	7.159707584	7.064681086	7.315349896	7.226874194	7.112714217	7.200435133	7.102831926	7.044479995	7.073596965	7.142347427	7.056274529	7.146957488	7.24824136	7.038988405	7.131740853	7.180660151	7.125803787	7.09991729	0.560567202	0.622720194	-0.050569498	-0.11915735	0.353561588	0.637459782	-0.056953274	-0.099087913	0.44256643	0.649984227	-0.142814908	-0.19625919	0.130461907	0.240663518
G7754	GFPT1	GFPT1	GFPT1	G7754	human_blastn	8.985338689	8.83968777	8.885891355	8.92846412	8.800226745	8.802412234	8.762405678	8.805106174	8.744943474	8.910423836	8.833762419	8.749742655	8.92990941	8.728703231	8.831313004	8.951905805	8.736999446	8.696050675	8.726705671	8.755248193	8.787640262	8.720730339	8.770093323	8.873186645	8.884165021	8.73602702	8.716764096	8.841044275	8.79938146	8.813091947	0.797409701	0.828378197	-0.008883075	-0.016595321	0.853294639	0.939748709	-0.005484647	-0.007567764	0.932913362	0.966123396	-0.007465488	-0.008879284	0.92201096	0.951750697
G7768	PPP3R1_like	PPP3R1_like	PPP3R1	G7768	human_blastn	8.693591474	8.851519801	8.880476653	8.515946384	8.559071634	8.646220325	8.690974088	8.78870424	8.95866541	8.98610395	8.778384619	8.775724017	8.74039434	8.893278764	8.403021841	8.612347513	8.88574488	9.09327463	8.96068952	9.001636478	8.96609281	8.867534477	9.166423042	8.820478486	8.760930453	8.834960448	8.792457201	8.710053486	8.808842806	8.742574826	0.010138102	0.02419032	-0.009858145	-0.028937131	0.852394548	0.939617406	0.187529168	0.357742742	0.022218582	0.093809193	0.059780694	0.092705303	0.554829919	0.677449864
G7868	G7868	G7868	NA	G7868	reference	6.904695638	7.036793248	6.849636387	7.014343388	7.0658409	7.077508243	6.830805317	6.999669365	6.827799751	6.825491829	6.86624371	7.016782464	7.096498665	6.944552346	6.927723465	7.008813345	6.864551305	6.870393524	7.054954962	6.923249891	6.819195623	6.793770955	6.848192416	6.955480478	6.93980102	6.943256949	6.973617151	6.994482281	6.915419229	6.982335564	0.59955703	0.65713526	-0.006365618	-0.019301103	0.904316257	0.96180343	-0.127969097	-0.258947623	0.103560274	0.265192759	-0.073225298	-0.115701174	0.473561122	0.605435719
G8456	G8456	G8456	NA	G8456	reference	7.455816303	7.429763403	7.557365019	7.916706537	7.565681794	7.677475683	7.605308712	7.842881804	7.76075027	7.203123223	7.542623918	7.575971889	7.547226075	7.620160644	6.799754075	7.801194209	7.756869269	7.505157016	7.525897178	7.694700295	7.437545285	7.618764163	7.507135751	7.526252791	7.93554652	7.537382532	7.465042293	7.595998914	7.553216212	7.796869102	0.144626655	0.211251826	-0.044423778	-0.24910354	0.380901616	0.660906871	-0.142293469	-0.5270637	0.063278871	0.191411427	0.05725297	0.156475779	0.586662598	0.705437298
G8576	G8576	G8576	NA	G8576	reference	7.02823855	7.156684429	7.368545035	7.458947365	7.230336298	7.349620882	7.258109213	7.30973845	7.393073732	7.040782496	7.269451077	7.313363449	7.249691641	7.405481946	6.617958666	7.385476642	7.33152371	7.090283113	7.207962929	7.388395754	7.102916041	7.110527732	7.104278365	7.243514412	7.346062378	7.257020963	7.224031428	7.179614256	7.130573163	7.349851317	0.276969815	0.353310482	-0.108109688	-0.429345704	0.077928722	0.278171555	-0.158903616	-0.48137162	0.048007772	0.15893292	-0.034538749	-0.079834409	0.746702515	0.830259782
G8579	G8579	G8579	NA	G8579	reference	7.126751422	7.212352338	7.474328326	7.485469384	7.40845547	7.420443781	7.13622007	7.22855039	7.626722919	7.023972096	7.339973285	7.41762276	7.493542314	7.347382528	6.79683588	7.440907681	7.666486691	7.031642912	7.525332136	7.404071819	7.046105448	7.249651765	7.105870545	7.257675531	7.2915599	7.353323127	7.255206859	7.252554899	7.233068723	7.369543944	0.569933596	0.631434579	-0.062100631	-0.324583549	0.241334818	0.525607578	-0.091495812	-0.351696344	0.204419067	0.408668322	-0.112736687	-0.293847626	0.293015069	0.433897406
G8585	G8585	G8585	NA	G8585	reference	7.043647888	6.963052213	6.838218299	7.289524532	7.039139717	7.516293815	6.96249202	7.196786709	7.214260256	6.707258088	6.8131671	7.008560435	7.110013968	6.914387666	6.578274408	7.068418598	7.007849729	7.009812028	6.738006544	6.940396862	6.962619816	7.127719375	6.849860221	6.933009793	7.207920315	7.14331433	7.040098636	6.749707309	7.072211106	7.411660366	0.03889997	0.072299498	0.054313018	0.306364035	0.290633308	0.577857005	-0.101396708	-0.404008349	0.159982676	0.35193264	0.09079329	0.250560202	0.390950998	0.530422072
G881	G881	G881	NA	G881	reference	7.550219726	7.686357061	7.560733007	7.836449597	7.612820296	7.481402283	7.82519847	7.825333028	7.866161942	7.809173856	7.576124826	7.780665178	7.990516835	7.909570184	7.784901943	7.747467928	7.900318329	7.724481897	7.760935539	7.77256817	7.620063706	7.670154818	7.696447276	7.774633888	7.647274745	7.605241516	7.620779815	7.807814053	7.544730295	7.777666944	0.052119851	0.092433038	-0.07051798	-0.187190377	0.220952633	0.504314932	-0.107126036	-0.211937698	0.166529878	0.360570047	-0.313179688	-0.45621818	0.002919172	0.01395012
G8875	G8875	G8875	NA	G8875	reference	7.365572155	7.266155938	7.313665852	7.304419824	7.202643835	7.154880591	7.06730477	7.136658084	7.395457252	7.424706438	7.484313818	7.506086524	7.401245872	7.455374917	7.771608268	7.25184133	7.503917121	7.312043207	7.497931963	7.341364975	7.225272931	7.249169863	7.346258795	7.435714678	7.171793426	7.158683202	7.099921461	7.105170662	7.290842757	7.104974051	6.18E-09	8.24E-08	-0.112834138	-0.274574319	0.075044128	0.271662453	0.099821165	0.203214354	0.19686564	0.399541955	-0.399643174	-0.561655179	2.72E-04	0.002243493
G8876	POU3F3	POU3F3	POU3F3	G8876	human_blastn	9.633021359	9.472851055	9.274981914	9.753170018	9.745790562	9.838939085	9.797667279	9.652893398	9.482311835	9.27634655	9.550147485	9.410905679	9.406204579	9.533984846	9.697130189	9.430293068	9.268891286	9.525407887	9.377234011	9.301447133	9.641029927	9.668239986	9.236448873	9.250489356	9.682257755	9.549290011	9.659383904	9.652483789	9.765182921	9.629930343	3.49E-15	1.28E-13	0.125540833	0.206348264	0.032707012	0.160360879	-0.186181264	-0.255924164	0.007651422	0.044242939	0.161496074	0.19592322	0.044523283	0.107385981
G8902	POU3F3_like	POU3F3_like	POU3F3	G8902	human_blastn	9.081010917	8.800541063	8.749674527	9.046415972	9.075143783	9.197315848	9.097631413	9.069024362	8.741657726	8.568643621	8.833015082	8.855447506	8.811671789	8.91747877	8.304513216	8.770452967	8.641175317	8.86647335	8.542891726	8.825332129	8.969722596	9.079642385	8.631359076	8.652015128	8.987323546	9.02182928	8.979109495	8.814150105	8.901146157	9.055441786	3.47E-10	5.89E-09	0.146650619	0.282243019	0.027174623	0.142460347	-0.100024466	-0.169726227	0.181010679	0.380523555	0.416278028	0.536581795	3.49E-05	4.39E-04
G8931	G8931	G8931	NA	G8931	reference	8.816458762	8.901740449	9.239189617	9.249362843	9.399262473	9.248094882	9.416279216	9.365996855	8.684672782	8.590463968	8.812428987	8.878992565	9.106765949	9.032832037	8.223772486	8.841951934	8.666375837	8.812469206	8.935396446	8.86560338	8.430323689	8.850874717	8.820311105	8.821934298	8.850140486	9.097224834	8.736097313	8.900579517	9.286777112	9.24328018	4.22E-05	2.25E-04	-0.049851794	-0.205097445	0.357854299	0.641108258	-0.461707459	-0.82019644	2.26E-04	0.003262373	0.096670935	0.201871391	0.370574895	0.512131356
G8955	G8955	G8955	NA	G8955	reference	10.34358137	10.184837	10.14742355	10.36539914	10.23385661	10.61183369	10.57439199	10.80102276	10.60331342	9.658071374	9.842216911	10.31526689	10.5553469	10.50290933	9.02878102	10.57626255	10.07697548	10.36221793	9.942629641	10.40912531	10.33736027	10.36710119	9.896558555	10.3957419	10.64523842	10.35464822	10.20514209	10.07808201	10.20669868	11.03137146	0.490003416	0.558353324	6.07E-04	0.00477327	0.989169852	0.996460814	-0.059837955	-0.32725836	0.351932687	0.56946678	0.05886442	0.207785817	0.557437911	0.680059273
G8958	G8958	G8958	NA	G8958	reference	8.346381079	8.563680629	8.521968067	8.330037063	8.235070077	8.428974691	8.329926398	8.359144971	8.387777692	8.467359465	8.47673136	8.342329347	8.567354463	8.509078472	8.399312179	8.46684254	8.363000668	8.613660974	8.446523172	8.519735333	8.314517779	8.406289845	8.463680025	8.587831634	8.547045033	8.216113712	8.555585003	8.567469074	8.456115059	8.485867539	0.002811161	0.0083235	-0.170260249	-0.265212868	0.008509411	0.066360173	0.045259466	0.067091839	0.512442273	0.708516359	-0.077933315	-0.096572936	0.345705824	0.487847799
G8970	G8970	G8970	NA	G8970	reference	7.550975125	7.396120793	7.434262528	7.683276839	7.696177164	7.891242527	7.756830621	7.784585878	7.752981387	7.161193525	7.375433823	7.500615742	7.362162248	7.582709995	7.361860088	7.51819089	7.422682081	7.512566025	7.276132088	7.453051963	7.717668715	7.726188819	7.306908485	7.240944989	7.895698611	7.711676256	7.71775753	7.318748418	7.704640356	8.016524245	1.72E-06	1.32E-05	0.087218301	0.292937668	0.143799137	0.399062505	-0.117670131	-0.298190567	0.132625366	0.312427767	0.195540921	0.36057873	0.074353713	0.158269632
G8982	G8982	G8982	NA	G8982	reference	8.160473688	8.08456749	7.741143726	8.461399995	8.488067364	8.559994811	8.507899484	8.403868211	8.316088278	7.686589661	7.924678601	7.967361358	8.030122066	8.039614317	8.083012465	7.950015151	7.857526433	8.138537141	7.901657643	8.00335481	8.354707574	8.400441358	7.738531937	7.976823737	8.548708737	8.365357418	8.351605481	8.142258713	8.318688543	8.654972225	3.32E-14	1.05E-12	0.340520152	0.602557473	5.51E-04	0.009412436	-0.180759215	-0.37637796	0.028562026	0.111441914	0.264924395	0.427749937	0.014741233	0.046666996
G9075	ZNF208_containing_G9075	ZNF208_containing	NA	G9075	human_blastn	8.265796842	8.275706784	8.052574284	8.132533108	8.283931926	8.145156165	8.136432626	8.091991994	7.967951287	8.07172406	8.081713515	7.883969578	7.972328037	8.062577698	7.894444106	8.125021738	7.993562354	8.111163272	8.003093769	7.971903384	8.229371168	8.154320313	8.02723831	8.015655425	8.124505226	8.196533085	8.06512039	8.275813712	8.310032149	8.215261624	8.20E-11	1.52E-09	0.187066762	0.265005609	0.003092549	0.0327288	0.089140183	0.121413072	0.172953977	0.368550988	0.47398296	0.539475882	5.33E-09	2.37E-07
G9083	G9083	G9083	NA	G9083	reference	7.794974565	7.664039352	7.69091229	7.828604025	7.945347625	8.036973535	7.809901669	7.849322629	7.768202862	7.724651027	7.740245404	7.673962141	7.74443836	7.748462974	7.929414816	7.648951982	7.70188552	7.853712038	7.649498349	7.610068684	7.791673265	7.913205916	7.72279022	7.63014512	7.825973678	7.764953507	7.840817232	7.671607657	7.888189595	7.809154928	0.002543236	0.007667942	0.048132713	0.107323	0.369827973	0.651416728	-0.138833448	-0.220533365	0.06222016	0.189165728	0.026034326	0.03464715	0.773826527	0.84817299
G9171	G9171	G9171	NA	G9171	reference	7.266577149	7.172845641	7.110108974	7.407327633	7.366529327	7.227736426	7.170799418	7.180293915	7.240191858	7.127781397	7.487567286	7.432084728	7.105735134	7.326841742	7.498413279	7.221299394	7.250006814	7.139752934	7.139188989	7.342156153	7.225011473	7.189405482	7.19062682	7.052926878	7.391262789	7.362822908	7.09482446	7.023249922	7.313818326	7.300545814	0.914226968	0.926157022	-0.010539543	-0.039617189	0.840946956	0.935655546	-0.028466783	-0.075026067	0.704012726	0.838834057	-0.077147215	-0.143733229	0.469692399	0.602153062
G924	G924	G924	NA	G924	reference	8.869342126	8.952364143	8.86501805	8.830519665	8.913819935	8.776842789	8.816139368	8.681140054	8.922962534	8.856494125	8.929986516	8.904901384	8.934742236	8.903499408	9.154603386	8.932319117	8.868178117	8.842043531	8.950380042	8.924999234	8.850344906	8.955568891	8.931308377	8.977517488	8.812309474	8.824536429	8.822441619	8.891612007	8.837810875	8.758758221	0.013912374	0.03125527	-0.00339567	-0.006139822	0.942626428	0.977460533	0.111759567	0.148999733	0.083471775	0.230635103	-0.100825735	-0.117791814	0.169829656	0.292062347
G925	PTP4A2_like	PTP4A2_like	PTP4A2	G925	human_blastn	7.293931187	7.099988647	7.181757555	7.214742429	7.306837263	7.157731157	7.100003302	7.023463868	7.141851223	7.272092534	7.26950188	7.323128268	7.184925349	7.183328597	7.630892579	7.314823886	7.136952161	7.111855332	7.254974874	7.255044482	7.233149598	7.202102501	7.16014218	7.22746171	7.360599834	7.116023308	7.23247869	7.159846667	7.243747463	7.255942648	0.207968953	0.28159001	-0.017402615	-0.055004247	0.743759896	0.888304003	0.031329629	0.06997552	0.679368449	0.824064423	-0.210664412	-0.336258315	0.045862573	0.109736398
G9278	MIRLET7D_containing	MIRLET7D_containing	NA	G9278	human_blastn	6.930023868	7.052727627	6.731166211	7.236776189	7.231491761	7.162201545	7.113384814	7.040314859	6.338615117	6.041196115	6.894425194	6.089494693	6.095545903	6.734031911	6.099368101	6.773034459	6.034429993	6.818682136	6.001948505	6.146408125	6.897298474	6.873069935	6.069764002	6.059965953	7.178200785	6.974758198	7.071621001	7.022179692	7.064065811	7.083207066	4.15E-124	1.25E-120	0.143432469	0.380139564	0.036765366	0.173334695	-0.214462072	-0.44467552	0.012574355	0.062523643	3.094537307	3.139242484	8.72E-42	2.10E-38
G9305	G9305	G9305	NA	G9305	reference	7.770973736	7.800441833	7.680876682	7.755115298	7.765935895	7.541461804	7.75123486	7.615030486	7.658245026	7.874062124	7.677121337	7.766379143	7.764200323	7.698183529	7.831232593	7.77031352	7.70628101	7.568830236	7.731535586	7.774444524	7.77886357	7.776417058	7.762922002	7.590538787	7.805048736	7.676708464	7.654480195	7.879334062	7.634659856	7.640902515	0.459091697	0.529548542	0.079980248	0.171429481	0.161736549	0.426792958	0.092209533	0.153020938	0.212543828	0.418991669	-0.031520581	-0.042300391	0.730182249	0.818623218
G9323	SHC3_containing	SHC3_containing	NA	G9323	human_blastn	11.12709182	10.99485104	10.93804094	11.12594576	11.34051088	11.27554999	11.33182959	11.22875997	10.97991903	11.02019647	11.19233588	11.1922531	11.19320984	11.11537156	11.40920399	11.12062348	11.11302035	11.19531419	11.10065359	11.13535694	10.95357966	10.97827948	11.08788144	11.20688626	11.3464273	11.12006139	11.22021975	11.25624267	11.23026353	11.32737224	0.001148602	0.003923113	-0.063907003	-0.116305441	0.21881975	0.502396118	-0.249429314	-0.330651994	4.71E-04	0.005765085	-0.161117597	-0.194008309	0.041944782	0.102627402
G9411	G9411	G9411	NA	G9411	reference	7.88264848	7.653562114	7.629892213	7.947933439	8.092483303	7.897230386	7.917563454	7.842379798	7.955118686	7.844347612	8.082221367	7.995673244	7.923247269	7.959023017	8.131037021	7.927237965	7.883177842	7.840822514	7.999293217	7.947737891	8.186418728	7.65112197	7.655499478	7.956436594	8.005261194	8.026037319	7.618667229	7.994738228	7.88694368	7.848596267	0.87053302	0.888701437	0.002171705	0.007711918	0.967101302	0.986866517	-0.037794459	-0.093505519	0.616774695	0.782954659	-0.113703266	-0.201096962	0.284773724	0.425780593
G9497	DOK6	DOK6	DOK6	G9497	human_blastn	8.113067684	8.431428184	8.684155704	8.19214156	8.051327051	8.214872684	8.300768302	8.334297271	8.299957146	8.338257426	8.405720218	8.280987772	8.359765779	8.367682737	7.364627341	8.56840121	8.345180837	8.264600339	8.567062156	8.408692444	8.477470778	8.324571722	8.574795945	8.332502465	8.303322618	8.334479586	8.42307119	8.361360207	8.397289217	8.308218063	0.183826441	0.254983696	-0.049285464	-0.230647117	0.352832439	0.637086838	0.065751718	0.225608948	0.365212285	0.582664121	0.126198613	0.291791445	0.245212209	0.382704346
G9499	G9499	G9499	NA	G9499	reference	7.680692974	7.884420633	8.077974668	7.740459358	7.738036276	7.725696352	7.926001012	7.845856454	7.92029136	7.92010568	7.778085004	7.919409697	7.784010702	7.794324866	7.381419626	8.121443965	7.866910539	7.737536463	8.048286174	7.905316507	8.019741669	7.875996419	7.985220204	7.989606062	7.933903477	7.742236765	7.907688205	8.042675395	7.900422615	7.901384334	0.239520749	0.314199626	-0.042566653	-0.141645029	0.436517037	0.704480888	0.04155193	0.10047523	0.583130454	0.758820023	0.042436174	0.074347472	0.686803034	0.785804023
G9503	G9503	G9503	NA	G9503	reference	9.307234565	8.881264972	8.861550187	9.329788461	9.281157913	9.289703696	9.540752603	9.247215861	9.338658438	9.8140144	9.155740483	10.01193257	9.470013974	9.477343384	10.11944298	9.245171661	9.82348205	9.399256469	9.679887192	9.778897693	9.116041438	9.132962079	9.871267488	9.67194067	9.224015667	9.377145247	9.578586207	9.135894839	9.356933819	9.363337531	3.04E-09	4.30E-08	-0.03318901	-0.122338331	0.53591888	0.772641015	-0.110701192	-0.280830009	0.155028143	0.345198675	-0.823864747	-1.006557916	3.81E-07	9.49E-06
G9625	G9625	G9625	NA	G9625	reference	8.067248573	7.876534293	7.778231657	8.124598361	7.998383116	8.098835272	8.000979499	7.974335187	8.022477887	8.056834361	7.927372781	8.26193854	7.983636687	8.038554893	8.595854026	7.98993531	8.038963841	7.962725195	8.061642505	8.059973548	7.853096151	7.98601384	8.091595921	7.983190701	8.162113583	7.986076904	8.061200829	8.038675193	8.005845223	8.014954933	0.010927737	0.025627259	0.009820329	0.028973251	0.852972885	0.939738393	-0.08424087	-0.170850865	0.272455087	0.489686641	-0.343917742	-0.499326818	0.001354435	0.007846854
G9710	PDE4D_like	PDE4D_like	PDE4D	G9710	human_blastn	7.889149935	7.942462292	8.073791929	7.998774828	8.002993949	8.017220586	8.08706421	8.069634949	8.071807637	8.003260426	8.106653749	7.78483114	7.937016814	7.965499929	8.000656845	8.030770557	7.921381667	8.082503061	8.003481143	7.837088428	7.9163383	8.006333498	7.983954933	7.918467328	8.130800192	7.954729801	7.920535814	8.11222593	8.015563276	8.022990521	0.039679086	0.073511692	-0.132621557	-0.221344447	0.028320978	0.146197481	-0.130838864	-0.189146416	0.062099769	0.189128455	-0.030368593	-0.037752618	0.714053943	0.807107499
G9747	G9747	G9747	NA	G9747	reference	6.138208	6.471231471	6.357940818	6.966407442	6.99780517	7.075117805	6.835572971	7.001573607	6.327203106	6.166478088	6.077642955	6.293766488	6.395109538	6.235233921	5.851371794	6.589373395	6.172158997	6.284584563	6.069058086	6.461049374	6.462483122	6.604307076	6.160720848	6.141276507	6.609775601	6.687212112	6.614387583	6.22263724	6.49930845	6.737946488	4.60E-06	3.18E-05	0.041947009	0.491338379	0.297031236	0.584247428	-0.200639006	-1.235186823	0.008115013	0.046082091	0.179201501	0.859155137	0.071793206	0.153908365
G9749	G9749	G9749	NA	G9749	reference	7.061609181	7.426875126	7.331581017	7.917668214	8.083766747	8.220210058	8.006210109	8.16322074	7.122712157	7.021521873	7.061167602	7.361249698	7.349900743	7.028944389	6.528909905	7.760254615	7.165261799	7.252638291	7.147157972	7.394062788	7.48414989	7.727334951	7.112356997	6.892163666	7.548444703	7.844975558	7.712695739	7.21253977	7.441965719	7.860767352	1.63E-05	9.80E-05	0.04017514	0.439919508	0.328688494	0.614335531	-0.173929404	-1.080274124	0.015979318	0.073981966	0.220113003	0.943513647	0.038238465	0.095839086
G9753	G9753	G9753	NA	G9753	reference	8.119482113	8.579992609	8.436263866	8.699207465	8.691943412	8.787846719	8.920091472	8.939920478	8.592904613	8.569560906	8.092122677	8.546864835	8.608835382	8.191535802	7.59926366	8.770804593	8.433843666	8.436763043	8.406907552	8.626112974	8.486244228	8.793741931	8.628562078	8.116468732	8.599570731	8.671465852	8.525759389	8.283681949	8.377853712	8.58845437	0.196381126	0.269263228	0.038495153	0.238436596	0.432839807	0.702513019	-0.110362053	-0.465285364	0.124946048	0.300160643	0.053595963	0.157755473	0.606353415	0.722115068
G9756	G9756	G9756	NA	G9756	reference	7.116088043	7.328655412	7.188133901	7.91452105	7.830263098	7.958603711	7.952932249	7.954107388	7.026860692	7.01447262	6.902996807	7.199644718	7.18959035	6.974291006	6.775930481	7.496621864	6.933897336	7.308679546	7.015248602	7.351606344	7.351654612	7.670909479	6.977916726	6.869662477	7.398898151	7.56074684	7.50149152	7.122028737	7.430291602	7.635658934	4.39E-15	1.58E-13	0.11087516	0.495637028	0.06662603	0.252666568	-0.52546284	-1.00190772	1.70E-04	0.002639042	0.43565286	0.863027604	0.001661493	0.009175195
G9758	G9758	G9758	NA	G9758	reference	7.464461308	7.790188037	7.764850236	8.119687281	7.90574346	8.105502844	8.179881348	8.181060066	7.723744556	7.953001126	7.52308237	7.849067595	7.860524958	7.54894804	7.342180775	8.110512603	7.657187392	7.642839451	7.675094643	7.959174511	7.868218763	8.063054468	8.008323105	7.366814204	7.931601444	8.021497553	7.805797178	7.602434549	7.753748502	7.829868445	0.04407552	0.080248257	0.047452569	0.233629102	0.365010384	0.647313714	-0.152726986	-0.494756695	0.053690185	0.171106323	0.05613574	0.136608006	0.598942693	0.715697858
G9762	G9762	G9762	NA	G9762	reference	6.977555745	7.337250295	7.227858797	7.486549749	7.588793354	7.561506788	7.659477834	7.659653906	7.407817615	7.383632579	7.127597496	7.515156028	7.502662275	7.143318778	7.223931216	7.555732009	7.277384271	7.361955779	7.408344397	7.585799976	7.437560676	7.47581517	7.373647656	7.068040082	7.372983808	7.502368959	7.413979293	7.306116844	7.253178159	7.416752319	0.019467049	0.041247932	0.034244282	0.131301964	0.521932824	0.764320028	-0.237422621	-0.535175096	0.008262229	0.046661052	-0.101069292	-0.193428161	0.346777126	0.488949833
G9779	RPL24_like	RPL24_like	RPL24	G9779	human_blastn	11.13266094	11.12008855	11.06287056	10.58936191	11.21214048	11.0890602	11.14021395	11.02974203	10.51768625	11.20863512	11.19803598	11.1456395	11.14373753	9.467720634	11.62118631	11.1535427	11.12986439	11.04102065	11.11389438	11.0817714	11.07758602	10.93918677	11.12199366	10.73197159	11.06172453	11.11490977	11.14576148	11.24433016	10.70062027	11.10646573	0.953388495	0.959608846	0.031097152	0.220626269	0.507260622	0.753992962	0.012030595	0.062435951	0.851136329	0.923759669	-0.03827914	-0.126298965	0.706131804	0.801555693
gene0	Dhfr	Dhfr	Dhfr	Dhfr	reference	7.824135833	7.855158616	8.464469184	8.401609948	7.717979089	7.800851819	7.954647411	8.242469329	8.337618199	8.249182668	7.774661117	8.338816419	8.509146235	8.373541744	8.173204082	7.883759413	7.72998999	7.78586638	7.806679428	8.13162808	7.871923392	7.9400683	8.311899844	7.681275556	8.135753818	8.360017896	8.347728261	8.330810378	7.724639532	8.275001479	0.275918016	0.35223016	-0.029990686	-0.20733843	0.525073662	0.765793508	-0.022354407	-0.112646532	0.730070942	0.853650993	-0.210499186	-0.619981347	0.058741143	0.132340793
gene1	Msh3	Msh3	Msh3	Msh3	reference	7.475283183	7.59778362	7.797290699	7.630396849	7.785030433	7.833743063	7.64616798	7.840895594	7.685342746	7.734813099	7.602346453	7.593919947	7.67352074	7.772148821	7.695980149	7.662896027	7.629347509	7.662849359	7.717856296	7.675532811	7.506059668	7.588870689	7.767995547	7.822420928	7.75030293	7.532254877	7.772156459	7.651459464	7.694682267	7.837462742	6.98E-04	0.002556961	-0.238831671	-0.36225824	0.001620618	0.020906986	-0.340770878	-0.464829737	5.05E-05	0.001050762	-0.233659234	-0.301906394	0.009566369	0.033703559
gene1000	Glce	Glce	Glce	Glce	reference	9.175371112	9.513377331	9.4889435	9.164436805	9.260125542	9.103511331	9.246933831	9.339029475	9.185375771	9.410282164	9.337567919	9.245587631	9.317665599	9.298894387	8.952181958	9.329498803	9.248621787	9.369037192	9.338030505	9.352430608	9.357906766	9.376530748	9.391561463	9.415548199	9.309564605	9.352771607	9.293729898	9.288933852	9.192110993	9.267097473	0.079769449	0.131272672	-0.004307747	-0.009272417	0.932104617	0.972764447	0.147247405	0.221557571	0.042934335	0.147608244	0.171024976	0.217198636	0.048791637	0.115051885
gene10000	Rbm33	Rbm33	Rbm33	Rbm33	reference	11.61124008	11.64580448	11.66981289	11.61042994	11.45142142	11.65574312	11.51074964	11.6821601	11.76268886	11.51074765	11.72445516	11.78870402	11.751344	11.83016204	11.16489231	11.70799488	11.75828898	11.65899794	11.67305294	11.71505884	11.49934229	11.68170343	11.6722174	11.64028199	11.73193307	11.68455049	11.54832664	11.51915746	11.46235195	11.65814234	0.434566627	0.506032894	-0.063253375	-0.13222853	0.246202818	0.530924464	0.03602111	0.057380258	0.615118919	0.781514725	-6.81E-04	-8.86E-04	0.993848369	0.995917507
gene10019	Ptpn5	Ptpn5	Ptpn5	Ptpn5	reference	10.64421709	10.81484218	10.91580188	10.86070361	10.75158515	10.91924956	10.97201326	10.88729291	10.87528279	10.9098625	10.77679873	10.82404548	10.86811719	10.827115	10.86500335	10.82807278	10.85493707	10.96052577	10.8875695	10.9690623	10.8443915	10.87866897	10.99311492	10.85212238	10.95957577	10.8277335	10.92502565	10.78464387	10.97708516	10.9823064	0.189144326	0.261036091	-0.055348174	-0.0872817	0.235607975	0.520571588	-0.090053727	-0.112695588	0.125864068	0.301397478	-0.085184627	-0.095965481	0.195766596	0.324671446
gene10020	Igsf22	Igsf22	Igsf22	Igsf22	reference	7.519087478	7.273074988	7.437841327	7.934669989	7.831274919	7.876767297	7.640445169	7.633393243	7.614998409	7.340575136	7.439183428	7.625920303	7.630411214	7.548550526	7.46357049	7.539691259	7.56867372	7.522003183	7.389540348	7.423515344	7.419922949	7.569203855	7.368557462	7.38353354	7.708249201	7.604681207	7.619470922	7.191110514	7.538451787	7.706820791	3.24E-04	0.001328243	-0.011610855	-0.03992318	0.826272647	0.929860563	-0.398449653	-0.658312226	2.51E-04	0.003544965	-0.093592627	-0.162402995	0.375103944	0.516315004
gene10021	Tmem86a	Tmem86a	Tmem86a	Tmem86a	reference	7.753902223	7.597772913	7.604578283	7.618225347	7.561381255	7.485471632	7.709253658	7.53913187	7.803190921	7.654376571	7.781804298	7.736104533	7.628354179	7.719632189	7.965729721	7.664248837	7.714127181	7.640647104	7.547482313	7.635056592	7.675932143	7.721220984	7.639730336	7.737008827	7.749541829	7.707616804	7.708844783	7.687217184	7.751672435	7.663253456	0.053242166	0.094081412	0.007949947	0.018826499	0.877952666	0.950726865	0.143029131	0.234775527	0.058845731	0.182052136	-0.115489559	-0.154717874	0.208399907	0.339425566
gene10022	Spty2d1	Spty2d1	Spty2d1	Spty2d1	reference	8.225276014	8.213173781	7.850207254	8.263867768	8.258940498	8.101472723	8.096161462	8.228811753	7.816884908	7.794682768	7.736054699	7.821184055	7.85094678	7.852404655	7.527473953	7.744198403	7.697726181	7.81208363	7.739100882	7.760373565	8.200047211	8.143685193	7.735048369	7.776038582	8.143034832	8.078968448	8.114340043	8.032470686	8.20590205	8.1894645	2.30E-34	5.93E-32	0.657202644	0.746977264	4.12E-12	2.75E-09	-0.021874112	-0.032783209	0.752375518	0.86608157	0.770910655	0.825005259	5.04E-14	6.06E-12
gene10023	SPTY2D1OS_containing	SPTY2D1OS_containing	NA	LOC110598319	human_blastn	6.889645436	6.859356846	6.864032064	7.075289962	7.183626357	7.016009041	7.050828364	7.052282689	6.931710251	6.825434893	6.954491917	7.006910869	6.938489105	7.031469679	6.908025966	6.816552137	6.958285243	7.046641449	6.940928354	7.041448728	6.699888419	6.7949056	6.979548244	7.101911023	7.01947052	6.846097633	7.102992441	6.633841065	7.048814203	6.990611915	0.005546789	0.014541287	-0.133114325	-0.359794188	0.046958274	0.201299931	-0.43908406	-0.69069195	1.19E-04	0.00202387	-0.179372879	-0.307046804	0.093872362	0.188261022
gene10024	Uevld	Uevld	Uevld	Uevld	reference	9.295890932	9.275467542	9.322932426	9.582835275	9.533230489	9.411901689	9.370626532	9.496657138	9.38789637	9.428525249	9.52562441	9.486203911	9.284882727	9.52309109	9.042982069	9.56507803	9.462022033	9.351884293	9.256757723	9.551920884	9.148925408	9.290568583	9.267540158	9.405967869	9.636456425	9.144811141	9.438336697	9.496552271	9.355095032	9.337493594	0.006020012	0.015591649	-0.235228143	-0.36970283	0.002150874	0.025524128	-0.276396877	-0.407836836	7.19E-04	0.007882644	-0.139384705	-0.18560815	0.127775768	0.236995284
gene10025	Tsg101	Tsg101	Tsg101	Tsg101	reference	10.39184107	10.30768713	10.26788277	10.21417042	10.27035011	10.22842059	10.25848603	10.14574125	10.22949174	10.32761821	10.28719976	10.32281142	10.2601473	10.22918184	10.52053883	10.26283118	10.31591836	10.24877233	10.23379931	10.27053902	10.18931963	10.30386098	10.37360844	10.28428104	10.16797833	10.28832653	10.17719711	10.3328139	10.11661975	10.13085362	0.029883805	0.058158147	0.035713441	0.05750148	0.431314484	0.701779199	0.088083262	0.110035776	0.13299316	0.312926611	-0.041834696	-0.047065213	0.522202547	0.649742864
gene10027	Ldha	Ldha	Ldha	Ldha	reference	12.2979971	12.20066046	12.15207875	12.06236542	12.04604212	11.83303443	11.93086715	11.75015677	11.98961033	12.15652242	12.0967558	11.89038894	12.04333651	11.95522578	12.13941981	11.77726502	12.1191481	12.05364928	11.87992051	11.96986499	12.20399165	12.00601654	12.24133813	12.16474595	11.78795566	12.1314523	11.8033293	11.71987823	11.73925439	11.70315864	1.40E-08	1.73E-07	0.139090906	0.224164288	0.021447307	0.122060112	0.251751652	0.338118566	5.26E-04	0.00626474	0.169226887	0.205671974	0.036131334	0.091625024
gene10029	Gtf2h1	Gtf2h1	Gtf2h1	Gtf2h1	reference	9.740914731	9.686103003	9.554470229	9.481679686	9.473174547	9.384434039	9.47091188	9.454660619	9.596299948	9.674912479	9.45755416	9.513493164	9.604407315	9.534834401	9.487378737	9.573177575	9.529480366	9.45126302	9.630985324	9.537706783	9.645618433	9.546860431	9.519479172	9.50485905	9.573514143	9.695403748	9.471233425	9.591876912	9.507257053	9.414547716	9.19E-05	4.49E-04	0.1861774	0.236901969	8.65E-04	0.013204142	0.286757426	0.337714002	2.38E-06	9.58E-05	0.124957932	0.139583995	0.051143352	0.119248478
gene1003	Rplp1	Rplp1	Rplp1	Rplp1	reference	12.56925707	12.31966868	12.42716672	12.56843984	12.72214403	12.54810734	12.65518514	12.53206573	12.5397974	12.63330813	12.59793802	12.66032058	12.52031899	12.58967206	13.18314312	12.62666397	12.64203355	12.58138489	12.63007336	12.56479512	12.53341036	12.4901381	12.43041094	12.56794387	12.60255903	12.56463658	12.52182746	12.56032295	12.54064864	12.50377307	0.087098487	0.140905632	-0.04287758	-0.096167191	0.42046173	0.693260619	-0.094832495	-0.154087566	0.196753721	0.399541955	-0.263573501	-0.343678343	0.004235955	0.018524784
gene10030	Hps5	Hps5	Hps5	Hps5	reference	9.499900252	9.484156045	9.165493408	9.452598658	9.450783374	9.482199005	9.317224038	9.332392958	9.231771177	9.219955614	9.430777399	9.331217485	9.336169127	9.196993163	9.123559191	9.294304583	9.323960104	9.302230828	9.220447676	9.343633306	9.297525455	9.271015942	9.261108027	9.24105563	9.324094621	9.42670105	9.212127342	9.238122078	9.275205779	9.331402632	0.009908905	0.023723409	0.119438769	0.191910825	0.036108432	0.171127514	-0.010323009	-0.014353397	0.87498041	0.937643403	0.204421416	0.243152726	0.00861576	0.031235739
gene10033	Saal1	Saal1	Saal1	Saal1	reference	7.271474184	7.182086781	7.138444125	7.206898775	7.186126027	7.069238746	7.061610498	7.134531922	7.034265059	7.17168983	7.154954145	7.179671721	7.060127154	7.092393934	6.926528925	7.024066257	7.133522743	7.079369611	6.990762352	7.107377848	7.158059622	7.014080749	7.183623481	7.049433148	6.95880953	7.203188385	7.004991996	7.068786619	7.086126282	7.0444378	0.095781154	0.151989269	0.075908997	0.170639531	0.184132899	0.45655701	0.050753832	0.087998207	0.49274414	0.69267829	0.179444778	0.246438214	0.058998482	0.132771412
gene10036	Sergef	Sergef	Sergef	Sergef	reference	8.818643521	8.755551928	8.769774781	8.795751968	8.827646681	8.960614819	8.774277899	8.90418468	8.613931701	8.715273766	8.844300493	8.732834098	8.79870538	8.748895048	9.072001305	8.719206477	8.735928852	8.754386171	8.667069993	8.743190201	8.775477592	8.824271303	8.723319372	8.764536861	8.766631403	8.776311013	8.795482073	8.767154291	8.856336631	8.913893455	0.257072346	0.332154144	0.019344553	0.03837741	0.696816195	0.86754157	-0.077321086	-0.111542855	0.258257813	0.473429293	0.008476776	0.010386243	0.916497102	0.9480923
gene10037	Kcnc1	Kcnc1	Kcnc1	Kcnc1	reference	11.07922527	11.18800784	11.39609849	11.05877956	11.03446409	11.20156867	11.20339931	11.2620773	11.26212365	11.3116796	11.16051606	11.34740229	11.32933645	11.18727696	11.46092589	11.16549883	11.35178298	11.2574948	11.4109527	11.32911611	11.22383804	11.24542866	11.35420682	11.35255375	11.04472482	11.23063379	11.30025576	11.39540088	11.22347005	11.25525185	0.002891868	0.008501794	-0.033315264	-0.058072756	0.483884719	0.741447195	0.044733383	0.059243917	0.475820025	0.678944902	-0.17586801	-0.203367027	0.01484163	0.046947775
gene10040	Ush1c	Ush1c	Ush1c	Ush1c	reference	7.367382635	7.104521097	6.961007017	7.475562108	7.248532422	7.339274327	7.270943823	7.362210867	7.064183103	7.02490858	7.521683317	7.549119684	7.072474783	6.978352663	7.164230073	7.171428979	7.607898774	7.140436176	6.964250329	7.423982932	6.989282645	7.093822998	6.935094365	7.137128464	7.858540728	7.029584886	7.291139214	6.766054002	7.413930399	7.20028346	0.588284918	0.64777017	-0.011466353	-0.098416779	0.792695204	0.913803924	-0.089499006	-0.514337308	0.168620829	0.363102082	-0.046316815	-0.178124747	0.636726209	0.745606793
gene10041	Abcc8	Abcc8	Abcc8	Abcc8	reference	9.189364775	9.238600501	9.457637895	9.520809524	9.113789467	9.501615987	9.43752578	9.501758503	9.483651253	9.398003819	9.488711222	9.527195246	9.222963483	9.550178373	9.473011585	9.460122267	9.606710208	9.556666541	9.512611847	9.692966194	9.154323912	9.458610547	9.420323626	9.497848564	9.688631253	9.347632941	9.521472989	9.403085064	9.481413485	9.62780804	0.001743614	0.005590437	-0.228833717	-0.362914406	0.002560539	0.028795296	-0.149338788	-0.23934558	0.047252046	0.157197641	-0.189318384	-0.250630773	0.039150477	0.09755595
gene10042	Kcnj11	Kcnj11	Kcnj11	Kcnj11	reference	7.430552931	7.486741862	7.650128914	7.417668083	7.35399186	7.523823854	7.394742981	7.571377146	7.635822061	7.571786507	7.607111103	7.680149187	7.622740331	7.469189986	7.788639439	7.573076758	7.734846099	7.576669594	7.639761776	7.656095981	7.578353508	7.63465598	7.70293485	7.703008669	7.49879343	7.418729775	7.654480776	7.513706253	7.568964212	7.633735964	1.18E-04	5.56E-04	-0.066771942	-0.14329067	0.227838099	0.512280827	0.083886613	0.138223293	0.253983162	0.468308212	-0.244580071	-0.318530349	0.007454245	0.028118159
gene10046	Nucb2	Nucb2	Nucb2	Nucb2	reference	8.462276711	8.41797663	8.427140498	8.429271767	8.536169728	8.554654968	8.480647386	8.366944456	8.255291469	8.332501433	8.420641455	8.345102086	8.361999344	8.321225484	8.527297915	8.578210817	8.457815766	8.344047525	8.456998458	8.514515211	8.355618942	8.343666948	8.533014844	8.38359645	8.41367159	8.371159242	8.386679588	8.502901523	8.526194008	8.582489841	0.155244765	0.223425459	-0.030124324	-0.060609674	0.551255247	0.78066278	-0.109106295	-0.158832506	0.117519505	0.288123921	0.042139612	0.052410737	0.611556657	0.726209467
gene10047	HSD17B11_gene10047	HSD17B11	HSD17B11	LOC101971807	human_blastn	6.973405774	6.904382392	7.039778934	7.055774962	7.070671185	7.030743363	7.029154157	7.073335222	7.035392343	7.004853625	6.981669926	7.073544122	7.110836338	6.895064105	6.99590383	7.098189127	6.957183419	6.918377077	6.969675638	7.025394267	6.949050886	6.851305549	6.888378164	7.18050872	6.90257222	6.937742459	6.948970249	7.052666382	6.956304226	7.070816147	0.139587841	0.205212034	-0.078472244	-0.182115871	0.174777882	0.44387975	-0.205326988	-0.34140533	0.010458856	0.055149613	-0.225847631	-0.313218577	0.019965287	0.058595683
gene10049	Pik3c2a	Pik3c2a	Pik3c2a	Pik3c2a	reference	9.045643565	8.879048225	9.045109867	9.099779309	9.203120641	9.066118175	9.063323575	9.034863593	9.038597434	8.932523719	9.111082044	8.972821724	8.86421086	9.012453871	9.175575098	9.05340309	8.984726512	9.132674094	9.046493457	9.112217326	8.96031348	9.122879883	8.863433738	9.004919266	9.162292068	9.116083351	9.049388275	9.21328875	9.092421045	9.048869882	0.147330533	0.214389072	-0.0409085	-0.075366852	0.409945286	0.68483571	-0.082036574	-0.113463016	0.215240207	0.421959175	0.042133725	0.050718094	0.590302535	0.708587394
gene10051	Rps13	Rps13	Rps13	Rps13	reference	10.55137893	10.24586698	10.32536402	10.42218859	10.51982829	10.41019671	10.43702195	10.38780627	10.39668491	10.57039635	10.51106672	10.54429609	10.39941185	10.39904606	11.00921214	10.45304833	10.37700941	10.42651604	10.44886732	10.43991473	10.45621821	10.3580254	10.36428958	10.40267014	10.41235695	10.43831942	10.45931429	10.5228814	10.48689946	10.3447084	0.095865871	0.152083589	-0.00668871	-0.015302581	0.896425072	0.958469305	-0.020147703	-0.032826724	0.780101941	0.882204204	-0.220256169	-0.286888714	0.015221028	0.047871049
gene10052	Plekha7	Plekha7	Plekha7	Plekha7	reference	8.677776993	8.616525474	8.702247755	8.774138167	8.699797714	8.950107529	8.763754488	8.718853259	8.721459305	8.481893648	8.496012741	8.882265526	8.589809893	8.728969391	8.314587719	8.769165719	8.689260568	8.643969196	8.735720529	8.670996818	8.762668272	8.712926318	8.69842871	8.501593448	8.824770713	8.594630526	8.810467378	8.625156859	8.750834492	8.750281836	0.158404851	0.226806946	9.77E-04	0.002332996	0.98494441	0.994459226	-0.116416033	-0.192185197	0.119008322	0.290766931	0.061935938	0.083886045	0.502469357	0.631986388
gene10053	CUNH11orf58	CUNH11orf58	CUNH11orf58	CUNH11orf58	reference	10.79461767	10.66524498	10.64070612	10.47819549	10.6228098	10.37771797	10.5413723	10.42933966	10.62324423	10.7726197	10.70762532	10.56220695	10.67959461	10.58930527	10.71920255	10.58244728	10.6933649	10.54493117	10.67265749	10.63496489	10.64477388	10.56626035	10.68204021	10.6248889	10.57517382	10.61447556	10.5630942	10.58869451	10.53435551	10.45543314	4.94E-04	0.001913179	0.041477212	0.065952304	0.361684086	0.644284916	0.204206322	0.248107974	6.35E-04	0.007155182	-0.013008128	-0.014604368	0.841007856	0.896196204
gene10054	Sox6	Sox6	Sox6	Sox6	reference	8.674205475	8.500111323	8.678357857	8.790883735	8.530491409	8.94753608	8.468290987	8.746285913	8.738409126	8.412265497	8.81030316	8.645966717	8.559038307	8.571955635	7.890087089	8.649390374	8.730218408	8.482455171	8.476543297	8.539414283	8.516948017	8.618807704	8.69863777	8.566575812	8.522073409	8.578756168	8.623606918	8.40762949	8.50003501	8.621149414	0.405936422	0.479402587	-0.030980327	-0.112093918	0.563005702	0.788636614	-0.092871143	-0.233510733	0.227954031	0.43712683	0.088369942	0.162190237	0.407202588	0.545399459
gene1006	Tle3	Tle3	Tle3	Tle3	reference	9.650924662	9.659303689	9.394995521	9.683435576	9.664279831	9.780826723	9.620274671	9.605849187	9.469974747	9.432735277	9.434958934	9.577096497	9.547301036	9.407865533	9.398088462	9.37979327	9.532759257	9.559553743	9.55282384	9.539315251	9.669331911	9.734141872	9.574490354	9.551570715	9.635817469	9.686519626	9.566682117	9.446396894	9.576858147	9.628336258	2.15E-09	3.12E-08	0.347519212	0.390124478	2.15E-08	3.27E-06	0.010737197	0.01317839	0.848063433	0.922722453	0.27310651	0.302114201	1.66E-05	2.37E-04
gene10060	Calcb	Calcb	Calcb	Calcb	reference	7.481754044	7.524300494	7.572024495	8.077795872	7.861917647	7.63635389	7.844613663	7.823131039	7.676399774	7.826215277	7.500422231	7.458796032	7.454753354	7.544883684	8.08493444	7.47613371	7.582379357	7.417670447	7.258173991	7.478809235	7.487446489	7.274535915	7.578579918	7.829569411	7.627176929	7.324204877	7.675475111	7.607604309	7.712853928	7.538873631	1.24E-05	7.68E-05	-0.060105449	-0.21149702	0.284676868	0.570607325	-0.730985388	-0.943133322	1.38E-06	6.12E-05	-0.374122721	-0.616657245	0.001800709	0.009693012
gene10061	CALCA	CALCA	CALCA	LOC101971806	human_blastn	6.826470538	6.915806025	6.843758017	7.439349967	7.174695137	7.300105717	7.250911076	7.221234696	7.261324278	7.236941704	6.922077964	6.711264567	6.705862172	6.960554887	7.452165012	6.83069099	6.891307922	6.791768967	6.966956386	6.761555019	6.734811543	6.747369246	6.901461059	6.879184865	7.000802802	6.8183019	6.935588381	7.09447057	7.206000773	7.102736678	6.55E-07	5.60E-06	-0.043851525	-0.204799686	0.404739836	0.680010395	-0.890127147	-1.200561309	6.91E-07	3.55E-05	-0.433582048	-0.789166889	0.001270353	0.00745666
gene10065	Psma1	Psma1	Psma1	Psma1	reference	10.12163218	10.04171414	10.06883239	9.933437928	9.899224565	9.836862768	9.860742436	9.829153814	9.885164463	10.24194414	9.991107839	10.02437745	10.08707633	9.948747088	10.4253803	10.04964691	10.03644685	9.914541678	10.0334616	9.93680345	9.987406773	9.915685372	10.02565902	10.03341296	9.910924147	10.04903585	9.9419308	10.09919792	9.907205513	9.818351268	0.001975987	0.006217848	0.021179529	0.041745414	0.669484409	0.854043929	0.168174572	0.235647408	0.016390361	0.07530554	-0.129419972	-0.157691573	0.108631213	0.209346474
gene10066	Copb1	Copb1	Copb1	Copb1	reference	9.889972673	9.877373417	9.869956537	9.770877513	9.819483484	9.736113254	9.703232694	9.747899245	9.772088228	9.873972964	9.79985656	9.749402378	9.776434606	9.713016573	9.840382614	9.78753688	9.815809748	9.748155476	9.816736721	9.74742559	9.8936886	9.807604557	9.855714666	9.727503454	9.661247505	9.856208167	9.766899439	9.855454865	9.752894985	9.709453057	0.026295499	0.052569949	0.093939709	0.125125906	0.033592288	0.162923522	0.148394623	0.171603013	0.003735628	0.026472796	0.101080035	0.109311258	0.065969619	0.144513459
gene10068	Spon1	Spon1	Spon1	Spon1	reference	11.00555398	10.91072874	11.04753691	10.87207692	10.9154266	10.82987951	10.70709792	10.75469805	10.85118154	10.98047054	11.05459223	10.89607522	10.93509316	10.87966391	10.70962943	10.95088294	10.95725845	10.93518603	10.87867648	10.9549966	10.76861031	10.91287127	10.87639778	11.00231637	10.7243813	10.86085386	10.77166904	10.95121138	10.8085285	10.8360226	0.013138612	0.029917773	-0.076665601	-0.120679937	0.120962593	0.357979066	0.086554898	0.11098016	0.155327799	0.345632398	0.031564688	0.036065401	0.64623765	0.753578607
gene10069	Far1	Far1	Far1	Far1	reference	10.17694336	10.22836274	10.20325056	10.25969061	10.33361249	10.32253928	10.07480201	10.15689487	10.04984826	10.16741621	10.10714652	10.03496262	10.16476446	10.00397002	9.740575684	10.22594963	10.03853616	10.0998713	10.1036945	10.12534452	10.10632662	10.0987631	10.10060291	10.11079198	10.07204155	10.12181434	10.20437103	10.22529588	10.20173229	10.30964516	0.034739821	0.065903242	0.012332526	0.024722744	0.803511637	0.918026541	-0.091601063	-0.132205232	0.182830743	0.382852619	0.138524543	0.169971186	0.090319322	0.182626852
gene10073	Btbd10	Btbd10	Btbd10	Btbd10	reference	9.406866926	9.433381805	9.455213107	9.42568946	9.321625016	9.349882267	9.334051859	9.295055203	9.322827232	9.499067429	9.357798608	9.302429651	9.444387428	9.235137071	9.496854965	9.28966426	9.442572666	9.307765136	9.392438037	9.331341325	9.352108151	9.356456169	9.379877619	9.466839638	9.382096563	9.334055908	9.436101604	9.57789899	9.32946598	9.316513267	0.586122076	0.646157301	0.045720053	0.074082879	0.325819072	0.611923238	0.039027835	0.049580016	0.511237416	0.707419483	-0.033785676	-0.038271586	0.613604394	0.727653659
gene10074	Arntl	Arntl	Arntl	Arntl	reference	8.077786851	8.256576447	8.112511922	8.182189407	8.217845873	8.255743094	8.208792637	8.277505142	8.039355298	7.908902891	8.062666415	8.062662663	8.033625844	8.066616226	7.949341013	8.131249104	8.052780924	8.138194295	8.200770835	8.159355578	8.090985824	8.052657368	8.020697228	8.154832109	7.91999829	8.141465075	7.948977647	8.055005968	8.414306702	8.428362292	0.045553685	0.082483618	0.0167634	0.045323492	0.751555649	0.892331305	-0.106586907	-0.19804763	0.16466312	0.358557966	0.18367794	0.267818574	0.065368969	0.1436414
gene10076	Tead1	Tead1	Tead1	Tead1	reference	8.780336544	8.902295215	8.867830766	8.964039375	9.030715601	8.929504699	8.792269794	8.816831554	8.911255976	8.619908192	8.850658071	8.836735054	8.639923945	8.866167991	8.193851786	8.917865609	8.858333707	8.788888108	8.79412226	8.795707254	8.782947968	8.814166746	8.820736492	8.734859442	8.716607716	8.781663266	8.897585343	8.842776379	8.903569874	8.890049389	0.073221684	0.122254954	-0.029214984	-0.076632137	0.584657459	0.803520092	-0.089089657	-0.164320672	0.240936733	0.452574416	0.174592541	0.251582463	0.076796457	0.16171648
gene10078	Parva	Parva	Parva	Parva	reference	9.574629028	9.47867648	9.622135828	9.530096415	9.490079361	9.546082985	9.509402442	9.509754906	9.482952263	9.561022087	9.504339804	9.606248673	9.36293898	9.396605876	9.686963603	9.646748684	9.515963593	9.480183541	9.69832317	9.57438149	9.607372781	9.451911	9.582560601	9.514825934	9.625019379	9.453846048	9.514368042	9.671655936	9.597989391	9.470104289	0.778962065	0.813085576	-0.016050752	-0.030486196	0.741343045	0.887663635	-0.002229687	-0.003124629	0.97306643	0.987070054	-0.041174732	-0.049379004	0.595995875	0.713451887
gene1008	Uaca	Uaca	Uaca	Uaca	reference	9.820064529	9.721220887	9.739897722	9.989639565	10.04815978	9.883595769	9.724634149	9.755960696	9.850724287	9.662903333	9.776513338	9.814061743	9.686042977	9.709125564	9.685704588	9.95594536	9.736705763	9.688256617	9.795971962	9.716666357	9.589973216	9.525735915	9.602650894	9.776319125	9.75697705	9.731721456	9.716549756	9.795431634	9.771374224	9.71301855	0.050181283	0.089642425	-0.079856215	-0.149087565	0.144798415	0.400634474	-0.229420135	-0.31900147	0.001781582	0.01543396	-0.080379184	-0.099896263	0.333171673	0.475325109
gene10080	Mical2	Mical2	Mical2	Mical2	reference	9.36635374	9.410585865	9.577053801	9.513614734	9.368030668	9.371258503	9.694327468	9.729290074	9.70789786	9.320816691	9.20361862	9.334454015	9.56412406	9.591450624	9.188456298	9.252570564	9.57610351	9.665711484	9.341747568	9.278349149	9.232786057	9.357083882	9.523198065	9.781162452	9.261127931	9.38855831	9.465850799	9.196658368	9.538882517	9.745026574	0.598757173	0.6564181	-0.062044137	-0.187654489	0.274603766	0.561193464	-0.143840528	-0.308980969	0.071928578	0.208407556	-0.068137728	-0.113375384	0.51251012	0.640797409
gene10081	Dkk3	Dkk3	Dkk3	Dkk3	reference	12.91911016	13.02421237	13.08359381	12.87796091	12.80217975	12.8219786	12.96350403	12.96558593	13.0661346	13.20605477	12.96433469	13.01900708	13.05281155	12.98852124	13.27614112	13.0217183	13.02154314	12.97252573	13.07514526	13.0659115	13.06319614	13.00055816	13.10955731	13.04930866	13.00264324	13.03896368	13.0168696	13.08064223	13.01827664	12.89967006	5.12E-05	2.67E-04	0.003514357	0.005430593	0.934000387	0.97324569	0.146543766	0.174608153	0.007813526	0.044771502	-0.143453212	-0.15769678	0.016893024	0.051815896
gene10082	Usp47	Usp47	Usp47	Usp47	reference	10.84815206	10.89048234	10.84337543	10.83035011	11.00674325	10.80546434	10.84025441	10.79888921	10.78067292	10.86417536	10.78650411	10.82675165	10.84397343	10.7022284	10.58575686	10.86884302	10.79082117	10.75329843	10.81508986	10.83964054	10.79064806	10.79641647	10.72452957	10.7710389	10.72390374	10.82346737	10.82804923	10.87853715	10.78726175	10.80624409	0.647268694	0.698339837	0.034943172	0.05605635	0.439434688	0.706772647	-0.033447551	-0.041824396	0.563844088	0.74475696	0.058151812	0.065329906	0.371626089	0.513112649
gene10083	Galnt18	Galnt18	Galnt18	Galnt18	reference	7.908975399	7.910075126	8.106474775	7.891661509	8.05636732	8.179455563	8.197340346	8.089273187	7.991882721	8.074403211	8.109751657	8.044070433	8.128655546	8.042792649	8.296042908	8.189219108	8.090105311	8.049572478	8.180993276	8.013409613	8.117316826	8.074174608	8.164934801	8.086312684	8.083361762	7.954611012	7.876517362	7.945008514	7.994446577	8.019658783	0.102128653	0.159944222	-0.102990791	-0.209527801	0.085667647	0.293239779	-0.112253943	-0.184538019	0.131341661	0.310925478	-0.183277097	-0.244264025	0.047161676	0.11199851
gene10087	Zbed5	Zbed5	Zbed5	Zbed5	reference	8.934884947	9.014839866	8.8948988	9.239871683	9.244190148	9.21286824	9.154048354	9.166514035	8.804807574	8.933819421	8.991708543	8.890297732	8.82505565	8.94235062	8.952659321	9.015702142	8.847434602	8.960726231	8.93885024	9.025042018	8.952468417	8.960101225	8.99539564	8.935605407	9.182936666	9.012650063	9.133991644	9.066707692	9.235728818	9.072011167	2.78E-17	1.36E-15	0.014351267	0.023354074	0.746772214	0.890125323	-0.328530448	-0.380177887	8.74E-08	6.19E-06	0.139594991	0.156878823	0.033439666	0.086384608
gene10088	Eif4g2	Eif4g2	Eif4g2	Eif4g2	reference	13.33154758	13.48961158	13.50407531	13.25684745	13.3248135	13.35313709	13.26581084	13.3753132	13.35220898	13.4166199	13.29100934	13.31926298	13.36787154	13.24662174	12.9869121	13.32868744	13.3396223	13.34466777	13.42020788	13.33957389	13.37077893	13.36755522	13.39292954	13.39680723	13.22398363	13.35190836	13.39087977	13.41116166	13.38909118	13.35541861	0.662419357	0.711178812	0.03022603	0.0531908	0.525497423	0.766183266	0.071268724	0.094488134	0.259490046	0.474751973	0.110011151	0.127891698	0.129624077	0.239485109
gene10089	Ctr9	Ctr9	Ctr9	Ctr9	reference	9.843475381	9.849795119	9.741421723	9.770267021	9.799513109	9.767606237	9.786158821	9.700553273	9.513615441	9.734845239	9.714161925	9.498864658	9.624065327	9.539660894	9.467832745	9.60535917	9.597161087	9.628478488	9.61182897	9.595028217	9.817583561	9.745604181	9.691268537	9.582355442	9.647267942	9.776705634	9.724039913	9.706720181	9.734680716	9.709668304	2.65E-08	3.08E-07	0.200969955	0.249286242	3.30E-04	0.006574348	0.051778817	0.063545131	0.357857226	0.575681283	0.349341893	0.384591671	4.83E-08	1.63E-06
gene1009	Larp6	Larp6	Larp6	Larp6	reference	11.40580077	11.28205899	11.26690231	11.42675292	11.33631898	11.23486851	11.40510445	11.23356276	11.43881863	11.41900477	11.37783251	11.55371275	11.46096654	11.31979612	11.55334057	11.33811055	11.36064584	11.43766615	11.39944104	11.35421956	11.36439922	11.56031216	11.36130837	11.38910389	11.39624885	11.5390179	11.23691734	11.41367221	11.25605092	11.27103333	0.006257379	0.016112785	0.079750359	0.123185649	0.104934933	0.330543634	0.119711216	0.150972616	0.047096155	0.156982835	-0.072605255	-0.082368596	0.281121824	0.422051018
gene10090	Mrvi1	Mrvi1	Mrvi1	Mrvi1	reference	7.297215063	7.23808793	7.23419002	7.316987958	7.246945859	7.466217981	7.254342211	7.205865826	7.157458253	7.041883923	7.272187699	7.092554713	7.189190854	7.122611652	7.112798605	7.176585575	7.165134805	7.407434517	7.196429808	7.245901787	7.263753271	7.431805985	7.126055037	7.157217079	7.25875169	7.18678521	7.289689623	7.35901565	7.354113418	7.469319194	5.52E-04	0.002095721	0.038531235	0.098452928	0.475440842	0.735911969	-0.018519015	-0.034076291	0.803943333	0.896440763	0.302946228	0.424308604	0.002767864	0.013370417
gene10092	Rnf141	Rnf141	Rnf141	Rnf141	reference	8.545338446	8.643277743	8.590347329	8.80285177	8.903745157	8.733252881	8.716120045	8.664556144	8.617736656	8.464015678	8.670223971	8.585313841	8.494344504	8.551826288	8.005246253	8.783703319	8.598503138	8.617336352	8.582677756	8.683627133	8.501296055	8.561575888	8.53079758	8.55421103	8.541374726	8.450404281	8.704818073	8.607661218	8.69533735	8.654800443	0.002527631	0.007636198	-0.076576481	-0.182176596	0.185053764	0.457995627	-0.238773609	-0.394012753	0.00405042	0.028075292	0.106523402	0.152928015	0.273523415	0.414783523
gene10093	Ampd3	Ampd3	Ampd3	Ampd3	reference	10.88473699	11.01844011	11.06888316	10.79781763	10.65079491	10.74913511	10.84242177	10.84129444	11.01360549	11.11420045	10.9602381	10.98584384	11.06979953	11.09233262	10.51409055	10.86529583	11.04861195	11.06045924	11.01096526	10.99272164	10.99145072	10.99715525	11.20626701	11.0053106	10.77909049	10.99419018	10.89162105	10.93014641	10.79827766	10.923133	0.003206196	0.009258498	-0.022571063	-0.048859235	0.659586524	0.849401181	0.2007684	0.297273878	0.007486839	0.043636132	0.029101865	0.037397491	0.737850835	0.824531863
gene10095	Sbf2	Sbf2	Sbf2	Sbf2	reference	10.66319648	10.65646848	10.71689096	10.80167143	10.78978328	10.76934979	10.60209446	10.79160222	10.80295247	10.62631207	10.81708579	10.77787288	10.71042848	10.77115427	10.40966942	10.84982731	10.72167313	10.67810229	10.69401904	10.69440269	10.55330086	10.67444441	10.66825356	10.6480866	10.78048909	10.6738106	10.70220281	10.6863778	10.67300998	10.71827228	0.188162566	0.259889826	-0.124129011	-0.181195163	0.021419612	0.122060112	-0.126181421	-0.161280749	0.040807084	0.143032813	-0.047173781	-0.054058649	0.4967861	0.626540943
gene10096	Swap70	Swap70	Swap70	Swap70	reference	8.512084161	8.458311365	8.493996304	8.835676065	8.852796231	8.782991586	8.564177263	8.537281572	8.485355106	8.409358887	8.305368661	8.556900352	8.617829056	8.549355515	8.2789073	8.525937324	8.271246571	8.577297137	8.339990881	8.332901547	8.530768398	8.476572292	8.241555758	8.373293934	8.554885379	8.57373169	8.600845683	8.48936779	8.605464026	8.656139631	7.46E-08	8.08E-07	0.012924452	0.029780772	0.802256277	0.917637811	-0.250714133	-0.372390203	0.001586575	0.014236579	0.042432646	0.056359907	0.638994928	0.747523427
gene10099	Znf143	Znf143	Znf143	Znf143	reference	7.48451025	7.461879751	7.663306286	7.500896918	7.460798912	7.593167225	7.58227582	7.522611275	7.505563925	7.571061624	7.561784391	7.420969957	7.587473727	7.447558187	7.55287606	7.519112175	7.630052675	7.564791635	7.604074912	7.483046739	7.362783819	7.318645583	7.507478155	7.434888437	7.461002471	7.434214594	7.555158525	7.504412375	7.651939486	7.541399743	0.057402645	0.100258781	-0.208245002	-0.322959391	0.003489618	0.035706272	-0.189711642	-0.282793254	0.011060431	0.057440385	-0.192190554	-0.245501742	0.028732717	0.077019556
gene101	Pkp4	Pkp4	Pkp4	Pkp4	reference	12.45946336	12.4070148	12.51480895	13.04226378	12.83038597	13.06228923	12.80248504	12.90256433	12.89479007	12.58702385	12.60706189	12.96114043	12.75058741	12.65759929	12.43175364	12.74607189	12.55386183	12.67979111	12.54934294	12.68505865	12.44213453	12.51909157	12.48374528	12.74965784	12.89282753	12.589623	13.01733589	12.83827716	12.9187037	12.97618843	3.00E-12	6.86E-11	-0.135097494	-0.227973072	0.027381202	0.143251304	-0.570139151	-0.638882913	6.16E-10	1.11E-07	-0.313426917	-0.382882883	2.33E-04	0.001990542
gene10100	Ipo7	Ipo7	Ipo7	Ipo7	reference	11.18263656	11.39030926	11.3951469	11.16317414	11.24890404	11.1804873	11.18121459	11.29891312	11.13780192	11.34886791	11.20086801	11.02994132	11.19739507	11.10715183	10.93452254	11.24672778	11.07307167	11.22799447	11.17914024	11.18689466	11.21443258	11.24226404	11.23776552	11.25830853	11.11176149	11.26516601	11.27080358	11.41900349	11.22398188	11.26028872	0.244973258	0.319644677	0.017777252	0.033370118	0.713641296	0.875053026	0.047442017	0.065722012	0.470134323	0.674029108	0.168157621	0.19988067	0.029320141	0.078176214
gene10104	Dennd5a	Dennd5a	Dennd5a	Dennd5a	reference	12.38173413	12.49420098	12.57112432	12.55128221	12.59400051	12.69281627	12.56114497	12.59875777	12.55995967	12.39705875	12.58987146	12.64594241	12.48133528	12.4946509	12.36410487	12.64157867	12.63630711	12.52617756	12.55455231	12.6302768	12.34547695	12.38551724	12.49701776	12.61315078	12.4767472	12.36597945	12.59022726	12.55386478	12.60492698	12.6184555	6.15E-05	3.15E-04	-0.196522857	-0.241896515	3.16E-04	0.006385049	-0.248505515	-0.29098272	1.47E-05	4.06E-04	-0.132057123	-0.145876255	0.031151549	0.081701524
gene10105	Scube2	Scube2	Scube2	Scube2	reference	7.262439753	7.423255672	7.469117694	7.471342649	7.218037427	7.311609147	7.484912697	7.306575131	7.404358258	7.436455148	7.385776209	7.520644905	7.506751136	7.459263846	7.42980869	7.681928696	7.442976971	7.372844113	7.474456106	7.493955842	7.533313285	7.452949952	7.554352159	7.384242335	7.494202163	7.352260867	7.402181609	7.479301377	7.417186341	7.423329691	0.319104012	0.395201582	-0.068022793	-0.164687806	0.23093021	0.515735808	0.056153013	0.104165158	0.45521186	0.661244321	-0.095019132	-0.136219988	0.327600289	0.469372611
gene10106	Nrip3	Nrip3	Nrip3	Nrip3	reference	9.41264524	9.658543172	9.852149499	9.148981245	9.209331175	9.168020045	9.318992242	9.37557686	9.537426097	9.881326883	9.533905515	9.465728219	9.564839599	9.491095477	8.774290458	9.460219361	9.696745162	9.588848391	9.655586851	9.5339555	9.63683699	9.580948968	9.691754682	9.707026401	9.334891311	9.598679629	9.587787548	9.688730811	9.441810471	9.429152857	0.013180406	0.029981063	-0.004001684	-0.014120903	0.939460463	0.976295687	0.274793375	0.548561705	0.003294752	0.024042298	0.085399861	0.151190636	0.419929398	0.557419796
gene10107	Tmem9b	Tmem9b	Tmem9b	Tmem9b	reference	9.861820755	9.779562646	9.724213145	9.719627315	9.716308938	9.689997384	9.653610952	9.698067352	9.718742264	9.818447794	9.73319277	9.811796167	9.800062856	9.643043266	9.900791486	9.765004699	9.748038328	9.590023402	9.734677579	9.70833159	9.604046131	9.651202534	9.694027557	9.767464687	9.629453688	9.706064487	9.72826638	9.768221024	9.722417687	9.696090232	0.098930623	0.156101781	0.029278098	0.045037713	0.498719306	0.75003818	0.035601578	0.043200787	0.517320027	0.711510032	-0.111885376	-0.123336814	0.06478987	0.142682376
gene1011	Lrrc49	Lrrc49	Lrrc49	Lrrc49	reference	10.00583954	9.969147961	10.06754956	9.847979595	9.800658945	9.793376785	9.783060233	9.864329894	9.892032954	10.27920883	9.948972452	10.02474531	10.08604065	9.840878815	10.25610711	10.01546917	10.03851406	9.904753199	10.02628608	9.979517616	9.90497832	9.916633225	10.08441525	10.03627285	9.883121805	10.0179743	9.918188368	10.22368496	9.963438648	9.865381619	2.37E-04	0.001021189	0.004496781	0.008356875	0.925119358	0.969767509	0.171968944	0.229618687	0.010280817	0.054449413	-0.167614334	-0.197646354	0.026945644	0.073389981
gene10110	Akip1	Akip1	Akip1	Akip1	reference	9.913581084	10.03691306	10.05768478	9.865696184	9.955882212	9.923819222	9.92456716	9.89645226	10.02225503	10.10190063	9.977066579	9.935635458	10.0880645	9.936841771	10.06318969	9.894677848	9.985436881	9.995466863	10.04132888	9.966462975	10.026701	10.0440926	9.983439672	10.04027216	9.895789249	9.985647489	9.965075317	10.04904896	9.935321447	9.910475122	0.023034353	0.047234554	0.03115453	0.045217635	0.448186897	0.714858866	0.118108479	0.137677624	0.021765221	0.09233478	-0.052060695	-0.056401403	0.346941183	0.48907489
gene10111	St5	St5	St5	St5	reference	8.900903955	8.795121537	8.666260559	8.901764651	8.888611732	8.924332154	8.785038154	8.743829197	8.889246262	8.721376329	8.847462815	9.033649745	8.822854241	8.854937184	8.606733764	8.863587732	8.727058253	8.745355657	8.831661393	8.856369326	8.826792846	8.770854985	8.726763376	8.555238347	8.869998213	8.784186778	8.801595683	8.585674449	8.749090658	8.823365243	0.679143664	0.725573622	0.020237361	0.041349554	0.686984222	0.864561028	-0.036376233	-0.054003786	0.598343593	0.769957059	-0.031046588	-0.038661188	0.708721071	0.803546655
gene10112	Rpl27a	Rpl27a	Rpl27a	Rpl27a	reference	12.07047509	11.94997809	11.9356952	12.1569298	12.23822704	11.98039676	12.18135962	12.09240774	11.96758953	12.13842267	12.13323793	12.1481149	12.07969989	12.09185527	12.68371752	12.14363187	12.11346801	11.99464377	12.10132359	12.09889646	12.01241422	11.9873436	12.06475017	12.03134651	12.17352609	12.03088224	12.08120002	12.20402775	12.04484996	12.00221789	0.167780244	0.237517426	-0.032580578	-0.074679679	0.535659409	0.772547248	-0.107531769	-0.175243416	0.146051265	0.332658503	-0.239881941	-0.31536965	0.00936034	0.033166735
gene10113	Trim66	Trim66	Trim66	Trim66	reference	8.033682012	8.52620721	8.714674072	8.302135743	8.075626651	8.216979249	8.120150855	8.41530149	8.462532103	8.454358057	8.35608091	8.346816566	8.439883802	8.65748782	7.554184365	8.300046878	8.473027109	8.529683895	8.496071595	8.553834723	8.22880713	8.362314781	8.490017545	8.524345238	8.400753971	8.311175529	8.296441165	8.245784591	8.296723957	8.402806248	0.096119092	0.15234471	-0.10689899	-0.39829046	0.083237562	0.288669329	0.044489196	0.140476216	0.543185741	0.731277022	0.007308758	0.015861641	0.945584911	0.966549714
gene10116	Ric3	Ric3	Ric3	Ric3	reference	9.710758366	9.834935851	9.821985644	9.760767658	9.604555572	9.688202175	9.68792349	9.696565432	9.712984422	9.808226236	9.685034264	9.567068635	9.62952375	9.599587709	9.441896298	9.781299706	9.723194247	9.775961211	9.764516616	9.635772162	9.767663455	9.690566386	9.749174387	9.765574624	9.675386655	9.847603137	9.691065319	9.795842177	9.635904158	9.7747556	0.180376103	0.251298559	0.032604228	0.058400496	0.49917237	0.75003818	0.098605742	0.132071521	0.126480528	0.302272134	0.193393023	0.22618531	0.009547082	0.03364969
gene10117	Tub	Tub	Tub	Tub	reference	10.96289048	11.19013894	11.05108142	10.82174023	10.83745162	10.91923348	10.91182058	10.95854731	10.84097571	11.01810297	10.9648699	10.73410734	10.84903833	10.88294823	10.4369429	10.92462343	10.94813423	10.91991045	10.91488708	10.97754207	11.00567268	11.03778832	11.05398323	10.9991093	10.97693026	11.10409866	11.06977147	10.97630501	11.02349984	10.91326494	0.002068486	0.006464958	0.091779038	0.164935966	0.099393338	0.32012849	0.178629669	0.252000028	0.011909679	0.060391556	0.335976759	0.404827571	6.16E-05	6.91E-04
gene10118	Eif3f	Eif3f	Eif3f	Eif3f	reference	11.09309402	10.94618164	11.01700454	10.9857215	11.14037806	10.92644308	11.10547261	11.04523708	11.10774191	11.21851436	11.12495258	11.15653862	11.0382302	11.08715894	11.55859782	11.04275758	11.04915846	11.19307665	11.23318158	11.17568247	11.20342238	11.11781612	11.21387736	11.17551575	11.05106883	11.0739959	11.15390674	11.20735834	11.1478766	10.89523546	0.146082359	0.212912915	-0.003355656	-0.007259542	0.947151417	0.978709575	0.044168517	0.068381531	0.532695495	0.722596096	-0.164246826	-0.208681186	0.058298673	0.131639694
gene10123	Nme6	Nme6	Nme6	Nme6	reference	8.13638711	7.892104808	7.958694217	7.98447112	8.044988491	8.141833274	8.022229929	7.980155794	7.991233492	8.094394593	7.909595405	7.892056413	7.864870202	7.991370381	8.347022785	7.861237997	8.010309957	7.999798413	7.934408199	7.9931621	8.015536571	8.028770574	8.052593168	7.995586955	7.968611346	7.950012727	7.907371851	7.851223026	7.96495631	7.851812157	0.2160756	0.290150396	0.053461054	0.126958975	0.330088555	0.615984882	-0.033189066	-0.058236423	0.653676887	0.806761324	-0.052776015	-0.073166118	0.575579296	0.695865133
gene10128	Plxnb1	Plxnb1	Plxnb1	Plxnb1	reference	11.78174218	11.81146607	11.83470518	12.00328677	11.94756109	12.05520534	11.84065051	11.95996302	11.94590903	11.6218173	11.90653194	12.09467824	11.92851954	11.97126643	11.38786367	11.93673771	11.91002649	11.8865866	11.82780934	11.94747638	11.59212907	11.84012518	11.70548951	11.86907824	11.84316498	11.6837781	11.80052059	11.75428508	11.7988369	12.01387937	0.198093909	0.270963284	-0.116439225	-0.230830901	0.05917503	0.234459379	-0.197913909	-0.311747646	0.010820343	0.056560031	-0.089876582	-0.120691345	0.327444622	0.469294811
gene10129	Ccdc51	Ccdc51	Ccdc51	Ccdc51	reference	7.66855511	7.523616157	7.556474547	7.599144587	7.606987191	7.646590861	7.482612488	7.59366028	7.574563366	7.624727175	7.549339811	7.635477273	7.604667952	7.576870863	7.65748553	7.589238299	7.636877666	7.551896924	7.523491479	7.521776891	7.566141561	7.566461768	7.57558096	7.568038709	7.443291995	7.540270307	7.485156132	7.502426359	7.493065019	7.686457569	0.395588693	0.469486019	0.009985585	0.01964331	0.838991554	0.934615898	-0.017911003	-0.025723179	0.790354899	0.889001705	-0.066838573	-0.081250985	0.402612196	0.541118347
gene1013	Thsd4	Thsd4	Thsd4	Thsd4	reference	8.981961967	9.167077921	8.982448622	8.944038374	8.829828777	8.953609988	8.832568112	8.905266316	9.056524703	8.822688553	8.880303922	8.772111889	8.318744272	8.990023867	8.492415545	8.974763286	8.822672014	8.974599788	9.097722763	8.833326311	8.744730341	8.873959341	8.500776551	8.890930941	9.116452973	8.848577273	8.77527391	8.82794687	9.059551849	9.220007373	0.136120305	0.201369022	-0.012264531	-0.044281167	0.816126801	0.924800244	0.027173395	0.068891452	0.717904887	0.847415098	0.20759044	0.366636061	0.056970089	0.129498445
gene10130	Atrip	Atrip	Atrip	Atrip	reference	7.193769213	7.066083106	7.065937028	7.101218063	7.082392784	7.220012325	7.098459363	7.111373783	7.048402098	7.085972427	7.13219575	7.124127062	7.13155075	7.084380169	7.286449773	7.038325944	7.113972254	7.215659495	7.08764747	7.162165861	7.032940227	7.170786124	7.096926835	7.133806497	7.040880606	7.134061727	7.07743717	7.115598727	7.10676675	7.168006608	0.9824891	0.98478062	0.015167557	0.034469759	0.768488973	0.901088908	-0.004285588	-0.006978527	0.952594872	0.97715463	-0.016531514	-0.021794701	0.85370557	0.904759479
gene10131	Trex1	Trex1	Trex1	Trex1	reference	7.188620796	7.133707584	7.21179226	7.28455487	7.210503045	7.207379673	7.266408352	7.273802399	7.310459232	7.236238489	7.379073773	7.285835597	7.375714344	7.444150256	7.6819252	7.326650731	7.361132123	7.332171151	7.404685458	7.159411591	7.253086754	7.282587281	7.405615077	7.276099432	7.300875057	7.252027347	7.253223847	7.152310482	7.165790888	7.306724944	0.059159623	0.102707797	-0.11664191	-0.284686767	0.068432531	0.2575696	-0.031291378	-0.06521823	0.679426838	0.824064423	-0.266082641	-0.399673011	0.0109777	0.037230739
gene10132	Shisa5	Shisa5	Shisa5	Shisa5	reference	9.814202173	9.751628288	9.873254818	9.828573309	9.96742646	10.02172664	9.982421769	9.854708359	10.01522059	9.847357504	9.906883276	9.901123748	9.823875171	9.945119583	9.917814736	9.866241407	9.839020207	9.999890024	9.982698778	9.815640499	9.858897107	9.949274086	9.893167434	9.935258943	9.907524069	9.84426398	9.796011791	9.787399866	9.866975739	9.861821424	0.234858029	0.309500237	-0.0803421	-0.116983464	0.086105541	0.29359818	-0.112773613	-0.136834978	0.044895909	0.152478825	-0.09699832	-0.107582982	0.118362849	0.223623829
gene10133	Pfkfb4	Pfkfb4	Pfkfb4	Pfkfb4	reference	8.391634188	8.434786534	8.343797345	8.504394651	8.462072264	8.520166756	8.48462326	8.437832485	8.294499937	8.362217724	8.256950869	8.250189422	8.453539434	8.382837103	8.265665479	8.283567216	8.231099486	8.434201555	8.337161428	8.336510552	8.386491616	8.437771469	8.364712719	8.288726025	8.333845071	8.39343208	8.423652594	8.191321505	8.452722038	8.427763788	0.00430538	0.011817208	0.072391688	0.126493639	0.164634175	0.431192604	-0.097541935	-0.133393275	0.138712899	0.322101953	0.131623843	0.156943656	0.088543669	0.18006523
gene10135	Col7a1	Col7a1	Col7a1	Col7a1	reference	8.673661331	8.365803757	8.595391908	8.851175757	8.394014454	8.819141899	8.675707427	8.478173259	8.602226972	8.404005552	8.851929241	8.997914406	8.586645336	8.657813258	8.906455516	8.944460996	8.963889049	8.661597699	8.824480216	9.17472993	8.407436725	8.812466315	8.751622055	8.782085956	9.016312864	8.696041982	8.625845753	8.512221924	8.4957125	8.710139663	0.065057212	0.110820135	-0.075963466	-0.254967208	0.191944981	0.466763837	-0.04187646	-0.108955543	0.577839359	0.754145972	-0.141141163	-0.258358748	0.189642466	0.317424927
gene10136	UQCRC1	UQCRC1	UQCRC1	LOC101956274	human_blastn	11.8745888	11.82855098	11.93592919	11.81377776	11.80763808	11.78457916	11.90272839	11.85038349	11.92821081	11.96674469	11.98438223	11.97314342	11.94842802	11.9573446	12.31969662	11.91622829	11.97585155	11.94262466	11.94785417	11.979349	11.9272545	11.85389808	11.92319784	11.94674161	11.85347057	11.8387532	11.90056257	11.93095206	11.85875957	11.86086243	8.09E-04	0.00290631	-0.078410173	-0.118153133	0.102407096	0.325824075	0.037555321	0.046948142	0.51702919	0.711343728	-0.215292908	-0.240634664	9.51E-04	0.005975099
gene10139	Slc26a6	Slc26a6	Slc26a6	Slc26a6	reference	8.862591036	8.791135693	8.706412058	9.046331505	8.92180295	9.106766318	8.945539511	9.000526632	8.812983809	8.614613367	8.82966549	9.060088864	8.800262189	9.045239458	8.918688157	9.031849971	8.936445684	8.882821829	8.889033712	8.957761002	8.855022782	8.93037333	8.781201074	8.833368132	9.143077321	8.939247999	8.923844953	8.76140152	8.839940076	8.998231689	0.27081964	0.347084113	-0.020760258	-0.046627605	0.687610245	0.864668626	-0.144068469	-0.224797069	0.051742523	0.166921658	0.010498529	0.013795413	0.906426853	0.94188552
gene10140	Celsr3	Celsr3	Celsr3	Celsr3	reference	10.39694268	10.51217106	10.65556717	10.62275033	10.3617334	10.67684135	10.40416109	10.79199225	10.79625324	10.43211376	10.5592204	10.75584841	10.66324387	10.86807295	10.29352277	10.70530461	10.69704631	10.64157899	10.61140289	10.73951539	10.40675459	10.68166766	10.56809617	10.68280198	10.77030437	10.53095382	10.54811456	10.39054017	10.54609218	10.77790897	0.427248961	0.499474084	-0.126623742	-0.269656691	0.049514266	0.208396348	-0.063588693	-0.116278886	0.397500709	0.609315418	-0.108055003	-0.154277246	0.264900296	0.404973353
gene10142	Nckipsd	Nckipsd	Nckipsd	Nckipsd	reference	10.3404083	10.39571623	10.46865914	10.21001166	10.17735206	10.24222429	10.36002394	10.3938204	10.3767296	10.42987484	10.28985984	10.44842881	10.39294518	10.30503522	10.4845308	10.24238481	10.346309	10.43229845	10.36915315	10.36964854	10.43085906	10.45395741	10.52406302	10.42642357	10.37663298	10.36093131	10.34216525	10.29848049	10.4006564	10.26615323	0.033733419	0.064359321	0.045944064	0.072532508	0.314326599	0.601491634	0.144827757	0.178337481	0.013703306	0.066488661	-0.029052839	-0.03259048	0.653229267	0.758844238
gene10143	Ip6k2	Ip6k2	Ip6k2	Ip6k2	reference	9.401655983	9.394897973	9.278348033	9.364965016	9.319808035	9.342661986	9.346843649	9.281926698	9.153273281	9.253118966	9.236653822	9.077366364	9.268296708	9.275983344	9.394766986	9.172548944	9.233067742	9.216387936	9.19380618	9.231587767	9.379485548	9.443981978	9.30975865	9.259917503	9.321584888	9.431829074	9.26604421	9.244666844	9.360955479	9.350243341	1.55E-05	9.36E-05	0.238196622	0.284293376	3.27E-05	0.00114531	0.105130628	0.127638126	0.060973404	0.186644693	0.276183356	0.304723897	1.08E-05	1.68E-04
gene10144	Prkar2a	Prkar2a	Prkar2a	Prkar2a	reference	9.642746363	9.76441179	9.589136698	9.614552132	9.555431582	9.646984285	9.625100562	9.545012701	9.577502116	9.657137851	9.696833694	9.560062496	9.587482212	9.49620717	9.173261927	9.632248441	9.504406963	9.512711159	9.593164928	9.564079088	9.701487633	9.697024839	9.59812408	9.620160766	9.527101066	9.695694696	9.577706039	9.513495305	9.613114518	9.571934965	0.095901289	0.152119721	0.106243474	0.17885127	0.059008848	0.234046717	0.116348648	0.162708428	0.086138821	0.234718846	0.228456203	0.274206548	0.004191875	0.018409061
gene10145	RPSAP58	RPSAP58	RPSAP58	LOC101958106	human_blastn	7.954592748	7.894878111	8.106925144	8.021259356	8.195977912	8.184233648	8.116659905	8.24705401	8.116089744	8.144457946	8.227930679	8.376140198	8.203241788	8.125849748	8.692619958	8.206645374	8.162439944	8.211057562	8.121082575	8.123514586	8.209264451	8.085806826	8.034293422	8.179903605	8.233242373	8.106570225	8.028055259	8.055578649	8.165932562	8.136523246	0.015476746	0.034108367	-0.096523111	-0.241301391	0.113509642	0.34573207	-0.101481907	-0.200825867	0.18870316	0.389880689	-0.380489286	-0.537575376	4.39E-04	0.003299013
gene10146	Slc25a20	Slc25a20	Slc25a20	Slc25a20	reference	9.034615985	8.934874968	8.97697738	8.950404888	8.989808102	9.055913359	8.965931082	8.858852478	8.940891626	8.868485597	9.020915824	8.919824132	8.92626678	8.943578304	9.133353064	8.932492189	8.991614891	8.933090861	8.854822756	8.911252499	8.902898377	8.920829228	8.959032636	8.921172713	8.897833484	8.912763957	8.894197232	8.891803979	8.959219288	8.923833126	0.775212723	0.809523101	-0.020727553	-0.034839068	0.650319561	0.845140776	-0.032699065	-0.041911043	0.586427526	0.760970821	-0.022136053	-0.025225221	0.745467955	0.829576982
gene10147	Arih2	Arih2	Arih2	Arih2	reference	9.918150314	9.93997803	9.993411273	9.889603506	9.913177249	9.916610401	9.914345306	9.870288034	9.929621334	9.956125702	9.885921415	10.01992928	9.961403771	9.907947888	10.00946062	9.959638703	9.959474942	9.91039129	9.898161298	9.921269946	9.903251741	9.985375249	9.945557659	9.902570185	9.944853985	9.886186622	9.91720828	9.937958809	9.933861785	9.830312822	0.261237974	0.336668795	-0.006254404	-0.008377687	0.863166973	0.943485417	0.036164746	0.040388177	0.409214083	0.620785811	-0.070684357	-0.07462221	0.127784044	0.236995284
gene10148	P4htm	P4htm	P4htm	P4htm	reference	10.08470485	10.0797555	10.09428647	9.978592634	10.00495213	10.1280415	10.1411386	10.14131508	10.16045619	10.21120185	10.12724277	10.14056959	10.03681571	10.20742505	10.52681898	10.07707431	10.09501435	10.13431996	10.18778503	10.09612629	10.11458578	10.06249359	10.20899196	10.12368882	10.15349831	10.06908083	10.07477023	10.10494786	10.1323523	10.08747297	0.157289135	0.225665931	-0.039011576	-0.071918494	0.430501586	0.700922498	9.28E-04	0.001292287	0.988721493	0.994340637	-0.183869834	-0.218403431	0.017317153	0.052820607
gene10149	Wdr6	Wdr6	Wdr6	Wdr6	reference	10.30501503	10.34897561	10.39878197	10.35594077	10.15239172	10.1211628	10.2701591	10.20185732	10.38337023	10.27395068	10.41669654	10.4049522	10.31300029	10.43218842	10.43344817	10.41976569	10.40412144	10.38281075	10.34101663	10.43415512	10.42845657	10.35377518	10.3403075	10.43315889	10.38751209	10.22173037	10.29352383	10.25918998	10.32906035	10.19302203	5.06E-04	0.001951702	-0.077773782	-0.115104166	0.0990926	0.319416357	0.137378752	0.167743437	0.017103124	0.077787472	-0.042859859	-0.047789609	0.497919832	0.627510405
gene10150	Dalrd3	Dalrd3	Dalrd3	Dalrd3	reference	8.430488566	8.213217452	8.320310106	8.433000338	8.310419715	8.449606557	8.507432422	8.490598341	8.413414504	8.404266107	8.445898045	8.37390809	8.32562767	8.433440232	8.648862109	8.413666539	8.396478585	8.39609481	8.410245764	8.473874169	8.317419643	8.43125113	8.394845525	8.411307987	8.471599218	8.250954394	8.414585646	8.364015126	8.44100126	8.502715147	0.331264233	0.40772645	-0.069976575	-0.133638724	0.193719618	0.469289135	-0.140855964	-0.204486049	0.046519121	0.155971534	-0.162782171	-0.201843327	0.051420648	0.119656674
gene10151	Ndufaf3	Ndufaf3	Ndufaf3	Ndufaf3	reference	7.737730427	7.551882639	7.604669649	7.65303967	7.604302528	7.538063831	7.660673241	7.705007361	7.595606985	7.613113474	7.72479421	7.681943419	7.666842608	7.666850355	8.04059917	7.58887898	7.626137772	7.625061374	7.634598496	7.622582496	7.723485394	7.64229804	7.68935253	7.672094273	7.696707708	7.633353297	7.692045786	7.54812067	7.696669274	7.599162801	0.686820359	0.732568944	0.014088716	0.035984912	0.788605805	0.912168957	0.032033778	0.057917282	0.667059011	0.815475066	-0.102233812	-0.14373468	0.285579036	0.42645477
gene10152	Impdh2	Impdh2	Impdh2	Impdh2	reference	10.6783931	10.60448664	10.5940325	10.74988586	10.80581565	10.7091725	10.76370588	10.72218704	10.7940559	10.7310414	10.83287002	10.81115989	10.69938208	10.82685388	11.04190913	10.74901757	10.79392076	10.73887306	10.77103772	10.76176296	10.61279829	10.73111836	10.73351284	10.77614015	10.82672892	10.66475361	10.76094768	10.67109893	10.70201608	10.6652119	0.0335304	0.064043064	-0.090246339	-0.136141968	0.070215225	0.261117604	-0.108475291	-0.136522326	0.069666468	0.203618316	-0.227132013	-0.255833032	7.25E-04	0.004845422
gene10153	Qrich1	Qrich1	Qrich1	Qrich1	reference	10.67935172	10.83183609	10.77759583	10.62263869	10.57471946	10.6657921	10.63397787	10.75208165	10.84708122	10.72531577	10.81019354	10.93268694	10.86939375	10.87196338	10.70390637	10.83432827	10.85968235	10.75374729	10.85067817	10.84946806	10.73502165	10.73458417	10.75472514	10.78226768	10.84686086	10.76533069	10.65739861	10.71689824	10.64869372	10.658737	1.68E-04	7.58E-04	-0.058974164	-0.087714929	0.188392803	0.462545106	0.122287702	0.147310952	0.028039388	0.110044996	-0.10174534	-0.112317624	0.094815829	0.189710486
gene10154	Qars	Qars	Qars	Qars	reference	10.44067581	10.27230128	10.43544169	10.33299645	10.23625934	10.4031041	10.35626803	10.29095967	10.38715229	10.29269584	10.3569358	10.45943974	10.38439722	10.33827411	10.52938031	10.43352591	10.4059022	10.35603961	10.43041866	10.42246319	10.47859859	10.37621895	10.47536802	10.41807911	10.36253471	10.31380771	10.31873358	10.24369209	10.31303009	10.26494817	0.02198828	0.045523912	-0.005936536	-0.009251443	0.889605198	0.956282622	0.067085364	0.081309097	0.224293802	0.432797838	-0.05193904	-0.05736296	0.393163559	0.532475113
gene10155	Usp19	Usp19	Usp19	Usp19	reference	10.9043171	10.86568546	10.95926258	10.84862433	10.83555232	10.87338101	10.81851651	10.86268597	10.89565457	10.91873676	10.88537432	10.9602067	10.99614999	10.92942894	10.74170363	10.87860426	10.9628477	10.88604046	10.96917944	10.92375447	10.94424211	10.9351466	10.93000208	10.83734816	10.82993904	10.90481662	10.82354849	10.73406238	10.81370118	10.901839	0.045566192	0.082488038	0.002844416	0.004110063	0.94301917	0.977460533	0.080799206	0.093560092	0.104916013	0.267355864	0.002983421	0.003216894	0.955779524	0.97275607
gene10156	Lamb2	Lamb2	Lamb2	Lamb2	reference	10.85205957	10.63070212	10.84123338	11.03721917	10.93833905	11.00301585	10.89554265	10.79864107	10.90507426	10.50690946	10.89464999	11.03683423	10.71849784	10.89758556	10.80214972	10.9521183	10.77506346	10.9366582	10.93244	10.88487839	10.83598645	10.71261705	10.7924481	10.94764424	10.81970583	10.62243073	10.80107161	10.70926176	10.91619727	10.9337167	0.063864915	0.109222076	-0.1544117	-0.251191957	0.014992736	0.096544711	-0.211676752	-0.298885526	0.003801876	0.026847401	-0.09566574	-0.11924534	0.252237408	0.390979355
gene10158	Ccdc71	Ccdc71	Ccdc71	Ccdc71	reference	8.616040923	8.647005973	8.617613063	8.494234948	8.613482579	8.534958445	8.604274974	8.657408416	8.660540797	8.583655099	8.621501219	8.655679078	8.611454551	8.733075041	8.822423977	8.614373227	8.572877618	8.740827919	8.646275238	8.533817615	8.603434549	8.622195875	8.680747886	8.592734662	8.528863083	8.523939095	8.590691438	8.612085422	8.579597448	8.562948889	0.155290794	0.223464975	-0.068678484	-0.112735341	0.167359433	0.435235803	0.027305711	0.036090263	0.661853576	0.81158118	-0.09509565	-0.109925138	0.182807831	0.308674731
gene10159	Klhdc8b	Klhdc8b	Klhdc8b	Klhdc8b	reference	7.875142298	7.71391505	7.821495874	7.841491285	7.847258081	7.883549862	7.836195878	7.791891618	7.758244057	7.861308434	7.927822389	7.857367813	7.847879303	7.850419274	8.027529406	7.908973815	7.806295226	7.880747585	7.923590274	7.907511476	7.94955246	7.728506034	7.884745901	7.917490347	7.935650389	7.645294126	7.872182991	7.817152823	7.983473869	7.816578703	0.392242063	0.466572632	-0.098053348	-0.189098773	0.092096786	0.304701849	-0.070130163	-0.110256809	0.328575527	0.547031463	-0.140728649	-0.181353378	0.11013259	0.211427162
gene10163	Usp4	Usp4	Usp4	Usp4	reference	10.37103323	10.45007451	10.43306872	10.38308374	10.39042177	10.22824272	10.37167829	10.36511779	10.45491166	10.54817719	10.49623273	10.51258128	10.44027195	10.34617758	10.4460095	10.46733505	10.51723898	10.34522708	10.51195846	10.45482005	10.45352959	10.35189954	10.45329453	10.47934046	10.3842727	10.43882391	10.36693925	10.45037033	10.34597993	10.19833968	0.002390197	0.007279485	-0.005542323	-0.008564102	0.896143595	0.958469305	0.081086631	0.097629275	0.13821717	0.321364068	-0.094366597	-0.103844554	0.115897082	0.219724215
gene10164	Gpx1	Gpx1	Gpx1	Gpx1	reference	10.31872265	10.23234115	10.26213543	10.31922526	10.34831317	10.44370671	10.3107241	10.36821587	10.2813396	10.32315342	10.40547824	10.41229884	10.30704871	10.43630099	10.81844157	10.25803336	10.34343119	10.440629	10.37102695	10.32737822	10.21733466	10.19632331	10.3145496	10.42449309	10.25458803	10.17950617	10.37817124	10.35195187	10.37917497	10.34133198	0.092802217	0.14818061	-0.116672996	-0.205196712	0.048814664	0.206298944	-0.135404001	-0.198625937	0.056658533	0.17772996	-0.255921435	-0.316067462	0.002568596	0.012615476
gene10165	Rhoa	Rhoa	Rhoa	Rhoa	reference	12.11289546	12.0387835	12.07100536	12.05309295	12.19472111	12.06859975	12.11733346	11.9825989	12.20659758	12.08259594	12.18842806	12.22897251	12.11302635	12.12753509	12.50116637	12.12222043	12.08096847	12.20758733	12.17269836	12.12358206	12.03291234	12.02497336	12.11734769	12.20215505	12.0513749	12.0390278	12.03519174	12.08510927	12.06339413	12.04628417	0.005566908	0.014578151	-0.086673128	-0.13471511	0.085906336	0.293251331	-0.039086994	-0.050482274	0.5201703	0.713137657	-0.234680066	-0.266797742	7.29E-04	0.00485965
gene10167	Tcta	Tcta	Tcta	Tcta	reference	7.702334878	7.778437139	7.835978703	7.871046334	7.908889043	7.866181633	7.812382631	7.815491851	7.846316418	7.78429661	7.852231444	7.816138986	7.9264458	7.879388843	7.847312152	7.934080849	7.890730832	7.897123981	7.920671098	7.770399289	7.740154452	7.798090917	7.833622148	7.849321997	7.706839083	7.754488323	7.683685888	7.849454554	7.786501569	7.901487824	0.040531517	0.074745708	-0.179861839	-0.262568492	0.0046493	0.043809735	-0.15387946	-0.211171134	0.023808995	0.098553022	-0.15291574	-0.183572532	0.051781409	0.12024039
gene10168	Amt	Amt	Amt	Amt	reference	8.664105709	8.57267946	8.835046862	9.046153368	8.871985702	8.942182427	8.92046868	8.929610728	8.972655263	8.531558528	8.89113823	9.029107941	8.754802657	9.071622036	8.948329258	9.032794712	8.886288714	8.928611915	8.794893234	8.952860007	8.76765804	8.800516405	8.843367188	8.797595192	9.088853988	8.675234718	8.947189802	8.809126867	8.929250848	9.050265909	3.55E-04	0.001434986	-0.325867112	-0.450127928	1.32E-04	0.003338191	-0.308000405	-0.437585966	2.06E-04	0.003060733	-0.242241927	-0.315746742	0.008059767	0.029758568
gene10169	Nicn1	Nicn1	Nicn1	Nicn1	reference	9.707885684	9.675750814	9.770850955	9.941296859	9.87201097	9.848088791	9.938202429	9.859198649	9.84678367	9.798126135	9.902380756	9.993863368	9.878868802	9.85769903	10.01118261	9.89491399	9.878690134	9.81673365	9.877264825	9.877737624	9.800851764	9.835119667	9.861736831	9.897631404	9.950210926	9.781196815	9.854353752	9.87689039	9.815604762	9.794360552	0.002599761	0.007822688	-0.102704121	-0.138941691	0.027182237	0.142460347	-0.17739146	-0.207470433	9.68E-04	0.009931114	-0.226065272	-0.246154722	1.01E-04	0.001032408
gene1017	Myo9a	Myo9a	Myo9a	Myo9a	reference	9.849219651	9.944594034	9.985015071	9.887017935	9.876821362	9.834588722	9.757694048	9.84017898	9.821774056	9.896947113	9.75028036	9.743140798	9.897987262	9.759759082	9.555845218	9.782918144	9.810984393	9.694379316	9.780725026	9.731447618	9.718905929	9.86286069	9.797862431	9.838336579	9.778465615	9.850621456	9.81556572	9.90723671	9.744341129	9.842672575	0.769290099	0.80438545	0.041996083	0.075111806	0.391711053	0.670096546	0.008015031	0.01091748	0.900908908	0.950993496	0.088453541	0.104301192	0.238519964	0.374834887
gene10170	Dag1	Dag1	Dag1	Dag1	reference	11.63638003	11.795673	11.74866922	11.64747339	11.60738172	11.67937668	11.65389744	11.66463133	11.84511736	11.52657951	11.81202999	11.80439891	11.69115807	11.75673377	11.37285839	11.76338961	11.8535107	11.79407927	11.80283841	11.78292606	11.69192454	11.73096599	11.78565387	11.80412027	11.74319893	11.64027034	11.69078094	11.7201337	11.68445079	11.67651487	0.024089892	0.048973419	-0.065248124	-0.106564139	0.184008846	0.456539046	0.055521899	0.072343201	0.36789332	0.585021848	0.042029165	0.048373324	0.549891935	0.672717532
gene10171	Bsn	Bsn	Bsn	Bsn	reference	11.30957288	11.73595049	11.76796607	11.21225297	11.17993704	11.41921298	11.31257241	11.60777634	11.60967299	11.51303199	11.40471453	11.54517296	11.61511091	11.53341872	10.7523704	11.42068022	11.63518778	11.55287671	11.62430961	11.56624797	11.48176299	11.6461591	11.59073008	11.59190735	11.38671654	11.58955557	11.40046044	11.37826665	11.38075897	11.51468822	0.199677654	0.272633746	0.009191434	0.027985088	0.862331439	0.943164214	0.147007983	0.297728978	0.065236484	0.195514472	0.105528509	0.16714544	0.303877592	0.44550856
gene10172	Apeh	Apeh	Apeh	Apeh	reference	10.39516149	10.48710413	10.58061925	10.50337465	10.40449236	10.43072536	10.54164693	10.51164055	10.60346604	10.44394111	10.520749	10.65653218	10.66052159	10.63865477	10.56604517	10.6751042	10.64226924	10.57292445	10.6624279	10.63853175	10.50417498	10.53464278	10.65990708	10.60244686	10.59931174	10.41800945	10.54603745	10.61411721	10.50419066	10.51193168	2.77E-05	1.56E-04	-0.15634404	-0.195032089	0.001606197	0.020782114	-0.014427158	-0.017125751	0.783036513	0.884294212	-0.172239334	-0.187411703	0.002667326	0.013020661
gene10175	Rnf123	Rnf123	Rnf123	Rnf123	reference	10.81247833	10.89778694	10.97121201	10.83907932	10.81249515	10.92999282	10.96625591	10.96827444	11.02722466	10.91473113	10.88614039	11.03260349	10.98281129	10.97319803	11.00233646	10.92834405	11.00025079	11.03158155	10.97641982	10.97863712	10.93668175	10.9835558	11.06573207	11.06824429	11.06996801	10.88253006	11.03966901	10.99247571	10.96931805	11.01228959	0.003139008	0.009099419	-0.058768322	-0.081524522	0.157677715	0.420975359	-0.00199335	-0.002317849	0.968054846	0.98474968	-0.124153334	-0.133781487	0.021389116	0.061839317
gene10178	Ip6k1	Ip6k1	Ip6k1	Ip6k1	reference	11.2946347	11.2675411	11.20453246	11.18077926	11.23798353	11.22307277	11.22225337	11.22763311	11.29023807	11.21165981	11.18173244	11.22603751	11.21638901	11.22919913	11.31868051	11.20161283	11.24470318	11.19514758	11.26396715	11.22428065	11.33402661	11.23428314	11.3156343	11.25421491	11.29562004	11.26548735	11.27057764	11.19282811	11.23038618	11.31668433	0.060289339	0.104274978	0.095353473	0.112684925	0.00721194	0.059115308	0.08226654	0.08923806	0.033567387	0.125674043	0.035197606	0.036661818	0.385458813	0.525756732
gene1018	Senp8	Senp8	Senp8	Senp8	reference	7.147020962	7.165786979	7.386554025	7.129858516	7.217819947	7.220999532	7.321346607	7.140970665	7.255282132	7.115341261	7.277606722	7.298262761	7.094217208	7.304185155	7.276072338	7.273158736	7.22137399	7.317127656	7.43312311	7.207354987	7.179324507	7.078092929	7.210350448	7.066434859	7.360586051	7.241548847	7.149398647	7.206352144	7.198531545	7.238480469	0.144645751	0.211254074	-0.205539538	-0.368354762	0.006441052	0.054823729	-0.06134646	-0.112305504	0.414148156	0.625040105	-0.102760941	-0.146691234	0.288662102	0.429512932
gene10183	Camkv	Camkv	Camkv	Camkv	reference	10.32575938	10.66609498	10.5366537	10.18577443	10.13420272	10.19119124	10.34930362	10.21006832	10.34576127	10.37293783	10.47008838	10.12543196	10.35146624	10.37103598	10.35879576	10.38298729	10.37890886	10.42055584	10.53581775	10.5107793	10.44477406	10.52605416	10.45149685	10.36951765	10.35912852	10.44533119	10.3435529	10.31848696	10.43481313	10.38464544	1.15E-05	7.15E-05	0.041623243	0.073771486	0.39332722	0.671052223	0.3343306	0.409716387	2.45E-06	9.79E-05	0.227232891	0.265288289	0.002393191	0.011939165
gene10186	Mon1a	Mon1a	Mon1a	Mon1a	reference	10.35760667	10.36562186	10.45630725	10.359932	10.35106779	10.51740036	10.42509885	10.51356059	10.33651733	10.37731346	10.23236818	10.23974509	10.29956692	10.37743498	10.66464586	10.27376714	10.32614965	10.3947163	10.35546614	10.34362461	10.393583	10.42247715	10.38090129	10.41078683	10.30291423	10.35853392	10.44209397	10.31259973	10.48523265	10.47564885	0.699475645	0.744321757	0.026619468	0.048632798	0.581573452	0.801428464	-0.061324841	-0.083447748	0.343902287	0.562175822	0.001002843	0.00118541	0.989360628	0.993074444
gene10187	Rbm6	Rbm6	Rbm6	Rbm6	reference	10.47238885	10.41278285	10.39378805	10.51123693	10.43664632	10.48049146	10.50549855	10.4588577	10.4297015	10.37657651	10.45990534	10.51775908	10.53787771	10.41160949	10.31336338	10.57320745	10.39546208	10.35606906	10.45729802	10.47980984	10.33652596	10.47215506	10.40059982	10.46882074	10.49428472	10.45368396	10.48635271	10.47183968	10.45669451	10.59540762	0.488392005	0.556780767	-0.010117963	-0.015698279	0.812661306	0.923018502	-0.060174282	-0.072730564	0.2722513	0.489393472	-0.017755667	-0.019594994	0.76938386	0.845942616
gene10188	Rbm5	Rbm5	Rbm5	Rbm5	reference	11.41782732	11.31980594	11.18729085	11.55850683	11.36392697	11.44082254	11.33700687	11.29807972	11.21510493	11.09115084	11.26852912	11.32878925	11.21683272	11.32520722	11.10803666	11.43982222	11.1399717	11.25032815	11.21955634	11.27167067	11.27540131	11.32705063	11.05708672	11.13892584	11.49733271	11.43147505	11.39711208	11.34833444	11.3771562	11.44134297	4.71E-07	4.18E-06	0.054383343	0.087909602	0.251337375	0.537278848	-0.054036836	-0.068976155	0.36766713	0.584816732	0.19358065	0.219466886	0.004548831	0.019492908
gene10189	Sema3f	Sema3f	Sema3f	Sema3f	reference	8.635982963	8.823679331	8.92159305	8.709495289	8.635356897	8.886169506	8.816484048	8.769896143	8.776855026	8.548912835	8.854912369	8.716261655	8.673313052	8.906444453	8.789805704	8.853671082	8.724047636	8.982375122	8.847356867	8.88109093	8.799676711	8.736609631	8.807092863	8.854121773	8.944713589	8.743436839	8.830095199	8.745997456	8.899483253	8.924591888	8.59E-04	0.003058624	-0.186795932	-0.269069209	0.003554779	0.03615778	-0.02187754	-0.030772527	0.741448097	0.860658357	0.060480552	0.072848954	0.440586911	0.575466883
gene10191	Slc38a3	Slc38a3	Slc38a3	Slc38a3	reference	11.01789236	10.91413128	11.06048113	11.21490933	11.23301447	11.26042816	11.3184201	11.19702697	11.23262971	10.93742463	11.25286345	11.20786736	11.05471784	11.19840716	11.12217639	11.45381844	11.11405522	11.24180517	11.26953456	11.25680247	11.23453757	11.06476084	11.1587027	11.18670022	11.35456501	10.89497494	11.18731853	11.07170001	11.22159036	11.1830039	4.72E-04	0.001841028	-0.248740967	-0.315514088	1.47E-04	0.00360516	-0.250721811	-0.314713165	1.53E-04	0.002451812	-0.134643101	-0.156180586	0.062784689	0.139055432
gene10192	Gnai2	Gnai2	Gnai2	Gnai2	reference	12.08342914	11.85618512	11.90683826	12.2539758	12.21964037	12.13707168	12.23059657	12.09815044	12.17259691	11.91114151	12.04865585	12.18267254	12.10086028	12.16921327	12.42915407	12.07958596	12.08377048	12.17237076	12.11344378	12.11411697	12.04358099	12.04884353	12.09896375	12.10050205	12.17132636	12.01397306	12.06479577	12.04913934	12.04844881	12.04741638	0.055133388	0.096948715	-0.053494081	-0.097013797	0.290438839	0.577565783	-0.189302133	-0.254166018	0.005592559	0.035213005	-0.20188193	-0.240032198	0.009374226	0.033166735
gene10193	Sema3b	Sema3b	Sema3b	Sema3b	reference	8.41332946	8.183669445	8.179351059	8.616810092	8.835695823	8.649354582	8.628619368	8.415513642	8.618569988	8.081251155	8.278617931	8.742745113	8.486072797	8.490316059	8.315278707	8.875335592	8.375115551	8.355083166	8.586793068	8.58192325	8.528797249	8.335373106	8.203886722	8.324261296	8.851167594	8.261658793	8.611057682	8.45963711	8.613691483	8.683518387	0.003006539	0.008772473	-0.061813778	-0.186908784	0.276169653	0.562100672	-0.272825306	-0.511610712	0.00289736	0.021858267	-0.169160414	-0.278033372	0.108451032	0.209066208
gene10195	Ifrd2	Ifrd2	Ifrd2	Ifrd2	reference	8.094437708	7.920505811	7.830208901	8.01811114	7.943952266	7.980710543	7.980219049	7.925389848	7.884464029	7.898912493	7.824222254	7.880227284	7.8819394	7.918426947	8.073851746	7.893880455	7.858815318	7.9759639	7.868667049	7.856834353	8.064367045	8.079964782	7.862552359	7.736117603	7.920240765	7.938892844	7.943938596	7.837833576	8.025844268	7.940053583	0.00417482	0.011521928	0.176730661	0.26850317	0.006409386	0.054697971	0.07211427	0.103632442	0.289559059	0.506286567	0.160776015	0.19625017	0.047968529	0.11346674
gene10197	Nat6	Nat6	Nat6	Nat6	reference	8.595384797	8.564229228	8.646326952	8.790400058	8.681864384	8.790803472	8.929728088	8.8478847	8.725209005	8.569910767	8.776668255	8.693644697	8.55847914	8.823977284	9.041668801	8.714459425	8.673433917	8.840889019	8.743962406	8.785671575	8.712674183	8.670589377	8.769906014	8.787872133	8.956586661	8.708160665	8.704229456	8.690528286	8.795214999	8.769428658	0.26687565	0.342796189	-0.09537219	-0.198300759	0.106257578	0.332921641	-0.177398981	-0.282609015	0.020692772	0.089118156	-0.114351599	-0.153995749	0.215276616	0.348128413
gene10198	Hyal1	Hyal1	Hyal1	Hyal1	reference	7.140546498	7.156500924	7.263424379	7.508102144	7.53716618	7.457820809	7.482348812	7.442807534	7.25850706	7.101684481	7.305660057	7.328670332	7.208079567	7.220000276	7.175452771	7.340638187	7.287998934	7.368638229	7.316124091	7.402796158	7.17287568	7.36274952	7.274378913	7.416301372	7.429417348	7.048668292	7.343803338	7.358059594	7.485601573	7.48795147	3.06E-09	4.32E-08	-0.160517447	-0.303778818	0.019156711	0.11377725	-0.629140038	-0.723350632	1.37E-08	1.36E-06	-0.074932652	-0.104712693	0.430385968	0.567232678
gene10199	Hyal2	Hyal2	Hyal2	Hyal2	reference	8.599287966	8.525270091	8.479391663	8.581281575	8.727645582	8.561667	8.595435653	8.626585844	8.373523719	8.500140638	8.433483484	8.441565398	8.497229663	8.534783408	8.593571577	8.453530303	8.350128289	8.554740233	8.39409353	8.442679245	8.588566704	8.675563775	8.463464608	8.382388574	8.552873981	8.552700995	8.404683729	8.350947742	8.559256502	8.547475252	9.50E-05	4.61E-04	0.110849073	0.177802879	0.045754383	0.198018978	-0.039652751	-0.054046246	0.539385534	0.728116012	0.16873972	0.199450107	0.026803193	0.073117848
gene1020	Pkm	Pkm	Pkm	Pkm	reference	14.82737798	14.87770272	15.0104072	14.83502582	14.85206882	14.84411224	14.95370817	14.92120933	14.97302224	14.93983971	14.93420058	14.94650067	14.91746447	14.96402313	15.27379168	14.87630232	14.92044977	14.99284613	14.8943893	14.92359264	14.96475814	14.93617618	15.05525247	14.92813148	14.99623891	14.87572608	14.92669845	14.9061275	14.84941306	14.81762166	0.1311116	0.195134927	-0.050966297	-0.082297189	0.277990864	0.563250122	0.016813599	0.021427226	0.777623872	0.88131453	-0.146561821	-0.165969257	0.029797079	0.079084746
gene10200	Tusc2	Tusc2	Tusc2	Tusc2	reference	9.95972523	10.04106834	10.08971511	9.821820815	9.926612642	9.93013393	9.998266373	9.97981089	10.2334784	10.20449431	10.11468783	10.04773865	10.01599501	10.14746981	10.46017488	9.987316473	10.1031376	10.13882963	9.997397057	10.10200812	10.18324615	10.11861435	10.23862335	10.08778815	10.0211266	10.00085809	10.0100451	9.99722914	10.04837258	9.853125485	9.86E-04	0.003437225	-0.025242922	-0.050916288	0.615597837	0.824169746	0.140625073	0.203152081	0.04606937	0.155010554	-0.171908805	-0.21179856	0.037879016	0.09518857
gene10201	Rassf1	Rassf1	Rassf1	Rassf1	reference	8.058841559	7.77467844	7.854143849	8.188494123	8.075698883	8.027959823	8.124463634	8.076588036	7.936328979	7.886317261	7.845713573	8.002466123	7.890069368	8.020272578	7.996924246	7.972651846	7.873251925	7.890685438	7.923708885	7.888949856	8.006046243	8.10011005	7.876576349	7.762313924	8.126209848	7.964122866	8.030949557	8.09730926	8.135497771	8.111218295	1.49E-06	1.16E-05	0.071435241	0.137771136	0.187819706	0.461985798	-0.155672319	-0.225147752	0.028873312	0.112437721	0.059187511	0.074228068	0.481702869	0.612589369
gene10204	Tmem115	Tmem115	Tmem115	Tmem115	reference	9.333680452	9.310503768	9.148627398	9.289396498	9.281124534	9.275903574	9.329329793	9.257037705	9.242836215	9.107223353	9.298719938	9.231758485	9.221021903	9.286430616	9.464221811	9.298099249	9.280160096	9.281342331	9.236284267	9.256178667	9.330925107	9.315437987	9.240776199	9.340197697	9.260552884	9.338255086	9.210071313	9.276610488	9.264630364	9.264752062	0.653740269	0.703665402	0.064628873	0.101779732	0.176197831	0.445604982	0.049973702	0.063380397	0.400037177	0.61211182	0.097139032	0.110032092	0.147997232	0.264378073
gene10205	Cacna2d2	Cacna2d2	Cacna2d2	Cacna2d2	reference	10.4600134	10.81372237	10.72119966	10.60660373	10.39870123	10.78507757	10.63139449	10.79058937	10.83302631	10.5714761	10.60898099	10.65323045	10.70330881	10.74072337	9.981669713	10.64569255	10.69024485	10.73566542	10.75689856	10.80632064	10.58460595	10.72309824	10.68121894	10.76269562	10.72020805	10.68220457	10.68208121	10.59727371	10.67530715	10.82042285	0.700638531	0.745399573	-0.017711549	-0.0492726	0.738699815	0.886629047	0.005181845	0.010179818	0.945081911	0.973108751	0.070339652	0.10525915	0.479581355	0.610872571
gene10206	CUNH3orf18	CUNH3orf18	CUNH3orf18	CUNH3orf18	reference	9.491352916	9.376124433	9.651056499	9.448625938	9.299680673	9.359577098	9.528987604	9.624043007	9.625942339	9.600551411	9.614415157	9.624341759	9.568428524	9.68648024	9.765458366	9.527269609	9.648549339	9.560982141	9.642166127	9.629188543	9.487122559	9.484041749	9.705997179	9.599177748	9.635637193	9.404658922	9.545787091	9.542563068	9.540066116	9.550822639	3.01E-05	1.67E-04	-0.192217963	-0.25758061	0.00154529	0.020145692	-0.010672044	-0.014074292	0.863761365	0.931567538	-0.259849765	-0.297687486	2.86E-04	0.002347599
gene10207	Hemk1	Hemk1	Hemk1	Hemk1	reference	7.143146216	7.115631695	7.063420585	7.240784341	7.145948072	7.220401595	7.127961762	7.154638122	7.277052836	7.121248474	7.195489018	7.293534523	7.175340119	7.252189643	7.065492687	7.293867355	7.254338072	7.197889543	7.247368637	7.29356314	7.142282254	7.080934352	7.207422962	7.246638336	7.267379632	7.151907469	7.113245218	7.097048814	7.109058879	7.176458416	0.085024857	0.138238631	-0.095583942	-0.187686457	0.100253058	0.321777821	-0.081997793	-0.130448981	0.257747987	0.472786817	-0.141601386	-0.183881793	0.111419629	0.213319394
gene10209	Mapkapk3	Mapkapk3	Mapkapk3	Mapkapk3	reference	8.115950096	7.990048046	7.840411629	7.958634335	7.98852687	8.055028236	8.0039106	7.851826564	7.818558082	7.686192678	7.909590144	7.902860012	7.877198827	7.878982374	7.955846558	8.01005482	7.86933059	7.922329534	7.77042002	7.838670566	8.026491843	8.017976759	7.869774425	7.80751241	8.139146918	8.084603989	8.003081827	7.911001278	8.01615996	7.88350964	1.32E-04	6.15E-04	0.170422552	0.269627052	0.009091847	0.069193079	0.101214293	0.148987951	0.148111532	0.335688087	0.310647395	0.381360453	2.96E-04	0.002412459
gene1021	Parp6	Parp6	Parp6	Parp6	reference	10.06492485	10.05359891	10.13909918	10.09437283	10.04828615	10.19090206	9.971465417	10.11006535	10.04251878	10.17196069	9.997280593	9.981993471	10.02627164	9.912636405	10.11837207	9.975606183	9.98736086	9.966371993	10.01677556	9.970896107	10.05318925	10.08858501	10.01784092	10.07088452	10.01681875	10.05696261	10.11337826	10.02201109	9.997336663	9.987215384	0.27660946	0.352888213	0.065596868	0.097070527	0.149045674	0.407246438	-0.026488103	-0.032221771	0.631248568	0.791973101	-3.12E-04	-3.46E-04	0.995927753	0.997336772
gene10210	Dock3	Dock3	Dock3	Dock3	reference	10.16866601	10.49785118	10.63781667	10.10458552	10.06996563	10.28632232	10.22218263	10.32383018	10.39827548	10.3920049	10.35679034	10.35342067	10.39278336	10.41222593	9.502459003	10.33158932	10.41215244	10.34720919	10.37226686	10.43617463	10.33109139	10.38782706	10.41989098	10.42519069	10.37738581	10.33836831	10.32341704	10.3350289	10.28487255	10.48332565	0.274362109	0.350653134	-0.03642399	-0.110261085	0.502637652	0.751311868	0.103579884	0.219613271	0.182533127	0.382518481	0.088240949	0.141996945	0.391904348	0.531415936
gene10215	Manf	Manf	Manf	Manf	reference	9.569765517	9.425663905	9.412190854	9.398325771	9.62227498	9.75154673	9.605589249	9.503365061	9.386708171	9.443114886	9.379412679	9.265454582	9.393576252	9.457941453	9.76086661	9.245022648	9.463793528	9.412778454	9.350790809	9.303833708	9.433424133	9.438716361	9.397860485	9.352317951	9.295488965	9.559902036	9.366385322	9.286892791	9.333566459	9.32254503	0.001827027	0.005812961	0.085256168	0.168056527	0.1322544	0.378487575	-0.099058055	-0.153083094	0.168518384	0.363011405	0.038087735	0.04905286	0.662347503	0.766355525
gene10216	Rbm15b	Rbm15b	Rbm15b	Rbm15b	reference	9.627618637	9.611091624	9.487678017	9.418020723	9.41974885	9.513919316	9.438034462	9.533960549	9.566156082	9.532106022	9.463224253	9.590710942	9.645966535	9.526632053	9.575898127	9.548718239	9.585134498	9.472513175	9.571414187	9.449826044	9.514625798	9.475391897	9.515823986	9.516460102	9.378082344	9.560016462	9.516123336	9.500493545	9.528960259	9.469158901	0.018058114	0.038809302	0.06583902	0.09318931	0.129842466	0.374495301	0.127577264	0.149830345	0.015500491	0.072659683	-0.027199797	-0.029611418	0.631838537	0.741316445
gene10217	Dcaf1	Dcaf1	Dcaf1	Dcaf1	reference	9.816495489	9.911516116	9.841630943	9.887228873	9.898551311	9.888285033	9.804723237	9.849998251	9.834692828	9.825833068	9.746466183	9.787952074	9.887053898	9.872055168	9.735602825	9.893068133	9.809338788	9.816592434	9.816475279	9.829897566	9.871221672	9.899303383	9.79478786	9.736563363	9.880446086	9.968203876	9.843270595	9.816070588	9.839665536	9.918560307	0.120686932	0.182784877	0.067975631	0.092534824	0.103438927	0.327892678	0.038722723	0.04477997	0.430997126	0.639086922	0.109078486	0.117394211	0.041370807	0.101493552
gene10218	Rad54l2	Rad54l2	Rad54l2	Rad54l2	reference	8.076823735	8.288099996	8.150497174	8.259125171	8.075389888	8.263799696	8.044497657	8.248915542	8.180972327	7.9451578	8.08551208	8.182050812	8.177773493	8.211318442	7.408247094	8.115334373	8.227110109	8.175821523	8.113409831	8.062949091	8.080450604	8.207524421	8.105883072	8.083392831	8.13175494	8.09872767	8.063853685	8.063397476	8.117939964	8.187040696	0.64095737	0.69277284	0.002766309	0.010135848	0.958002472	0.982917882	-0.021730514	-0.0557211	0.772246293	0.877887543	0.150913331	0.273195877	0.160933387	0.280816625
gene10219	Tex264	Tex264	Tex264	Tex264	reference	9.589329706	9.467157903	9.53540608	9.471863344	9.525588613	9.507417979	9.55305457	9.524679046	9.596174173	9.557416927	9.63767274	9.69793014	9.489621482	9.616430533	10.09176435	9.565889164	9.634589901	9.638281648	9.587651687	9.586128574	9.562517837	9.475156825	9.556381175	9.536379443	9.560362662	9.449241607	9.412666811	9.485931282	9.49436448	9.449423001	0.015701095	0.034489097	-0.070704896	-0.143315679	0.19890763	0.475930705	-0.00718159	-0.011306092	0.919519236	0.959416838	-0.244739681	-0.310774712	0.005608287	0.022752702
gene1022	Celf6	Celf6	Celf6	Celf6	reference	8.523737656	8.79147372	8.843493435	8.427802791	8.250201266	8.442098349	8.559423834	8.59626701	8.46950956	8.783344168	8.710603921	8.305682994	8.665608458	8.694145622	8.709932391	8.594090258	8.640110113	8.684817959	8.533827002	8.620882423	8.775507041	8.688045485	8.977129448	8.930944769	8.485753623	8.57299057	8.577091143	8.685218036	8.731352471	8.643589265	0.004106857	0.011368255	-0.019166836	-0.049062182	0.716372972	0.875973915	0.242257349	0.397412214	0.003600966	0.025775472	0.152543773	0.215522456	0.115076024	0.218649897
gene1023	Hexa	Hexa	Hexa	Hexa	reference	10.17960543	10.11939737	10.16027473	9.969416493	9.887095889	9.866760319	10.00279726	9.994196887	10.00456144	10.13579342	10.02766291	10.14890749	10.11122886	10.03581575	10.13514514	10.11091863	10.10523531	9.993808048	10.14744709	10.05741037	10.0299872	10.10594872	10.05749168	10.12143638	9.95061943	10.1903264	9.98151387	9.801439567	10.00930555	9.959404885	1.85E-06	1.41E-05	0.05996391	0.089789404	0.184993622	0.457995627	0.236397388	0.279067858	4.34E-05	9.51E-04	0.030849728	0.034179024	0.616521224	0.730177155
gene10230	Rrp9	Rrp9	Rrp9	Rrp9	reference	8.615045804	8.556606897	8.378151525	8.509643616	8.434889006	8.442275469	8.445969215	8.308875267	8.384853607	8.50320885	8.443546794	8.386901259	8.393177507	8.452399078	8.697748798	8.416843743	8.431733962	8.397257263	8.408066663	8.406110944	8.553899332	8.568053626	8.378894149	8.381293347	8.327775241	8.598130598	8.358231761	8.283105625	8.44352579	8.432389921	4.45E-04	0.001745368	0.209268278	0.290633678	0.00149329	0.019659478	0.200720935	0.268192231	0.003437488	0.024777208	0.156867174	0.186759439	0.042423289	0.103503536
gene10231	Parp3	Parp3	Parp3	Parp3	reference	8.123101476	7.913826009	7.94475577	7.883159665	7.968402912	7.920739641	7.918854514	7.854729022	8.167202852	8.168895897	8.119522207	8.296841778	8.171555852	8.186022913	8.08362024	8.174703184	8.110241209	8.197547653	8.101269265	8.14999827	8.017832816	8.110807232	8.073036956	8.012625983	7.971757598	8.134690105	7.827969703	8.014463393	7.809292867	7.865058019	6.20E-10	9.90E-09	-0.065511931	-0.123877959	0.216770739	0.50017302	0.224052437	0.313981901	0.002316303	0.018510116	-0.202608432	-0.248104582	0.013963315	0.044698211
gene10232	Gpr62	Gpr62	Gpr62	Gpr62	reference	8.74445839	8.560410882	8.551640834	8.828460568	8.951120424	8.810450318	8.938325246	8.682095395	8.771896577	8.677445461	9.05717529	8.745086678	8.613313234	8.742862542	8.940507563	8.811487579	8.875952664	8.87299876	8.788777051	8.88966163	8.621911971	8.710577324	8.638934824	8.788448972	8.819651506	8.775571486	8.76027479	8.875075563	8.766236845	8.680386655	0.309637847	0.386140762	-0.114604458	-0.234912044	0.064251568	0.24724628	-0.171538045	-0.281684968	0.026535627	0.10622369	-0.1109771	-0.15195293	0.236319098	0.372641556
gene10233	Pcbp4	Pcbp4	Pcbp4	Pcbp4	reference	11.81912993	11.76351565	11.76242844	11.99462216	11.91141864	12.01361056	12.00203702	11.91677595	12.0342531	11.82186296	11.95569241	12.05325554	11.92217749	12.01756199	12.24275422	11.98297155	12.01110314	11.99519646	11.92376631	12.00564779	11.89340086	11.98279609	11.86228911	11.92403783	12.06764707	11.87115799	11.92608008	11.85799285	11.92632143	11.93532678	0.123463629	0.185960426	-0.067883013	-0.112636331	0.174336648	0.443039679	-0.111541275	-0.146173923	0.077990272	0.220140028	-0.211165394	-0.243745512	0.003501668	0.016033322
gene10234	ACY1_like	ACY1_like	ACY1	LOC101960098	human_blastn	10.34203287	10.47513462	10.35993522	10.42179704	10.68716704	10.46261189	10.5590733	10.45350262	10.5261052	10.20290467	10.67459137	10.49546842	10.350894	10.42087017	10.49859789	10.51603594	10.61166645	10.5380843	10.45382932	10.64135371	10.28600107	10.32519931	10.3390495	10.34457028	10.62952535	10.3237195	10.34424962	10.49084987	10.40770042	10.4235677	0.184322347	0.255377179	-0.132288793	-0.229643209	0.031607353	0.157031907	-0.169892956	-0.249553622	0.019549286	0.085530538	-0.09523003	-0.120335836	0.264236107	0.404361023
[truncated: 11,348 more rows]
[truncated: 49 more columns]
